# Supplementary material for: Burkholderia PglL enzymes are Serine preferring oligosaccharyltransferases which target conserved proteins across the Burkholderia genus
Source: Commun Biol. 2021 Sep 7;4:1045. doi: 10.1038/s42003-021-02588-y (PMC8423747; doi:10.1038/s42003-021-02588-y)
Supplement: Supplementary file 4 — Supplementary Data 1 [file 42003_2021_2588_MOESM4_ESM.xlsx]

## Sheet: All glycopeptides identified
Query #:z	Protein Rank	Peptide < ProteinMetrics Confidential >	Glycans NHFAGNa	Modification Type(s)	Observed m/z	z	Observed (M+H)	Calc. mass (M+H)	Off-by-x error	Mass error (ppm)	Starting position	Cleavage	Score	Delta	Delta Mod	|Log Prob|	# of unique peptides	Protein Name	Protein DB number	Comment	Scan #	Scan Time	Enzyme	replicate	Peptide sequence (site defined by ful stop)	Peptide sequence
92724:2	9092	W.TGALDIPKADNYT[+568.212][+100.064]FSVTSDNVAR.V	HexNAc(2)Hex(1) 100.064	T[+100][+568]	1562.74	2	3124.48	3123.49	1	-2.7	676	NRagged	148.4	1.32	1.32	0.01	2	>tr|A0A2N9CPV8|A0A2N9CPV8_9BURK Uncharacterized protein OS=Burkholderia cenocepacia OX=95486 GN=F01_410411 PE=4 SV=1	3543	Nsco_20191108_BC_ZIC_HILIC_H111_typsin_B1.80215.80215.2	controllerType=0 controllerNumber=1 scan=80215	147.925	Trypsin	B1	TGALDIPKADNYT..FSVTSDNVAR	TGALDIPKADNYTFSVTSDNVAR
00280:3	13	G.KKAKAADAAS[+568.212]Q.-	HexNAc(2)Hex(1)	S[+568]	552.946	3	1656.82	1656.82	0	4.1	81	Non	148.54	46.34	46.34	0.86	33	>tr|A0A0M1IFG9|A0A0M1IFG9_9BURK Signal peptide protein OS=Burkholderia cenocepacia OX=95486 GN=A8F55_16750 PE=4 SV=1	5429	Nsco_20191108_BC_ZIC_HILIC_H111_thermolysin_B1.1993.1993.3	controllerType=0 controllerNumber=1 scan=1993	13.0511	Thermolysin	B1	KKAKAADAAS.Q	KKAKAADAASQ
42903:4	130	S.PASGGLRTGWTSSS[+568.212][+100.064]DGTFDGPINNGYASAHS.I	HexNAc(2)Hex(1) 100.064	S[+100][+568]	935.418	4	3738.65	3735.65	3	-3.2	216	Non	148.59	148.59	1.2	2.34	12	>tr|A0A1V2W3D6|A0A1V2W3D6_9BURK Outer membrane protein (Porin) OS=Burkholderia cenocepacia OX=95486 GN=A8E72_15855 PE=4 SV=1	7554	Nsco_20191108_BC_ZIC_HILIC_H111_thermolysin_B3.38836.38836.4	controllerType=0 controllerNumber=1 scan=38836	77.1499	Thermolysin	B3	PASGGLRTGWTSSS..DGTFDGPINNGYASAHS	PASGGLRTGWTSSSDGTFDGPINNGYASAHS
28977:3	65	K.SVGHLEENGLT[+568.212]IGGASTPPK.G	HexNAc(2)Hex(1)	T[+568]	845.076	3	2533.21	2532.22	1	-3.8	75	Specific	148.73	65.31	1.14	1.2	35	>tr|A0A2N9CHU5|A0A2N9CHU5_9BURK Uncharacterized protein OS=Burkholderia cenocepacia OX=95486 GN=F01_210059 PE=4 SV=1	268	Nsco_20191108_BC_ZIC_HILIC_H111_typsin_B1.27555.27555.3	controllerType=0 controllerNumber=1 scan=27555	58.3417	Trypsin	B1	SVGHLEENGLT.IGGASTPPK	SVGHLEENGLTIGGASTPPK
40972:4	2	S.KVAPPPADNGASQPQQFDPNRALQGKT[+568.212]PGQPVPQAAQPAPPNTAPGQAA.N	HexNAc(2)Hex(1)	T[+568]	1362.43	4	5446.68	5446.68	0	0.9	49	Non	148.77	148.77	2.68	4.26	68	>tr|A0A142PL18|A0A142PL18_9BURK Cell division protein OS=Burkholderia cenocepacia OX=95486 GN=A8E72_03155 PE=4 SV=1	5245	Nsco_20191108_BC_ZIC_HILIC_H111_pepsin_B1.36010.36010.4	controllerType=0 controllerNumber=1 scan=36010	76.8618	Pepsin	B1	KVAPPPADNGASQPQQFDPNRALQGKT.PGQPVPQAAQPAPPNTAPGQAA	KVAPPPADNGASQPQQFDPNRALQGKTPGQPVPQAAQPAPPNTAPGQAA
77241:4	685	R.AIVYM[+15.995]ANNDGANFPEPAAPAANAAQPAS[+568.212]GAPAS[+568.212][+100.064]GADASNAQAAAAMAAIAAIPK.A	HexNAc(2)Hex(1),HexNAc(2)Hex(1) 100.064	M[+16], S[+100][+568]*2	1561.73	4	6243.89	6243.89	0	1	149	Specific	148.81	148.81	0	4.2	7	>tr|A0A1V2WZJ2|A0A1V2WZJ2_9BURK Class I cytochrome c OS=Burkholderia cenocepacia OX=95486 GN=A8E72_32710 PE=4 SV=1	7969	Nsco_20191108_BC_ZIC_HILIC_H111_typsin_B3.64921.64921.4	controllerType=0 controllerNumber=1 scan=64921	134.496	Trypsin	B3	AIVYM.ANNDGANFPEPAAPAANAAQPAS.GAPAS..GADASNAQAAAAMAAIAAIPK	AIVYMANNDGANFPEPAAPAANAAQPASGAPASGADASNAQAAAAMAAIAAIPK
67204:3	203	Y.VKPQDAQALQDASPASGASGAQAAAAPADNAT[+568.212]VGAVPDASVQSTPLQPPAP.I	HexNAc(2)Hex(1)	T[+568]	1778.54	3	5333.59	5330.57	3	3.3	199	Non	148.88	148.88	0	4.46	20	>tr|A0A144S4M8|A0A144S4M8_9BURK BON domain protein OS=Burkholderia cenocepacia OX=95486 GN=A8E72_32405 PE=4 SV=1	5572	Nsco_20191108_BC_ZIC_HILIC_H111_thermolysin_B1.57277.57277.3	controllerType=0 controllerNumber=1 scan=57277	107.196	Thermolysin	B1	VKPQDAQALQDASPASGASGAQAAAAPADNAT.VGAVPDASVQSTPLQPPAP	VKPQDAQALQDASPASGASGAQAAAAPADNATVGAVPDASVQSTPLQPPAP
09008:2	6821	F.VGAS[+568.212]IIF.I	HexNAc(2)Hex(1)	S[+568]	637.817	2	1274.63	1274.62	0	1.2	16	Specific	148.94	31.64	31.64	0	1	>tr|A0A2N9CG08|A0A2N9CG08_9BURK Sensory histidine kinase in two-component regulatory system with RstA OS=Burkholderia cenocepacia OX=95486 GN=F01_170037 PE=4 SV=1	747	Nsco_20191108_BC_ZIC_HILIC_H111_thermolysin_B1.9357.9357.2	controllerType=0 controllerNumber=1 scan=9357	26.0649	Thermolysin	B1	VGAS.IIF	VGASIIF
43869:3	582	L.SNTPPQPAS[+568.212]APIVAGNGQNAPQTTPVSD.R	HexNAc(2)Hex(1)	S[+568]	1095.52	3	3284.54	3284.53	0	3.5	350	CRagged	148.94	148.94	6	2.86	5	>tr|A0A119PFA4|A0A119PFA4_9BURK Flagellar M-ring protein OS=Burkholderia cenocepacia OX=95486 GN=fliF PE=3 SV=1	4773	Nsco_20191108_BC_ZIC_HILIC_H111_pepsin_B2.37269.37269.3	controllerType=0 controllerNumber=1 scan=37269	78.3596	Pepsin	B2	SNTPPQPAS.APIVAGNGQNAPQTTPVSD	SNTPPQPASAPIVAGNGQNAPQTTPVSD
25247:3	567	R.LNEHPQMPFAAS[+568.212]APSQK.Y	HexNAc(2)Hex(1)	S[+568]	808.044	3	2422.12	2421.11	1	0.2	43	Specific	148.95	113.11	29.86	0.49	5	>tr|A0A144U3Q1|A0A144U3Q1_9BURK Uncharacterized protein OS=Burkholderia cenocepacia OX=95486 GN=A8E72_12460 PE=4 SV=1	7262	Nsco_20191108_BC_ZIC_HILIC_H111_typsin_B3.23517.23517.3	controllerType=0 controllerNumber=1 scan=23517	50.9541	Trypsin	B3	LNEHPQMPFAAS.APSQK	LNEHPQMPFAASAPSQK
33770:2	83	R.AFWREGRHYEAPTAFVDLS[+568.212]K.P	HexNAc(2)Hex(1)	S[+568]	1474.71	2	2948.4	2948.39	0	3	1161	Specific	148.99	6.36	6.36	0.19	33	>tr|A0A2N9CVE8|A0A2N9CVE8_9BURK Putative exported glycoprotein OS=Burkholderia cenocepacia OX=95486 GN=F01_460192 PE=4 SV=1	1233	Nsco_20191108_BC_ZIC_HILIC_H111_typsin_B1.31729.31729.2	controllerType=0 controllerNumber=1 scan=31729	65.677	Trypsin	B1	AFWREGRHYEAPTAFVDLS.K	AFWREGRHYEAPTAFVDLSK
61277:3	2857	Q.PYDQYGNQQQQYANPYGT[+568.212]QYGTVSNIQPVNGSVGP.S	HexNAc(2)Hex(1)	T[+568]	1468.99	3	4404.96	4400.96	4	-2.9	87	Non	149.01	30.13	3.6	0.04	4	>tr|A0A144V5B8|A0A144V5B8_9BURK Glycine zipper 2TM protein OS=Burkholderia cenocepacia OX=95486 GN=A8E72_24395 PE=4 SV=1	5728	Nsco_20191108_BC_ZIC_HILIC_H111_thermolysin_B1.52460.52460.3	controllerType=0 controllerNumber=1 scan=52460	97.7637	Thermolysin	B1	PYDQYGNQQQQYANPYGT.QYGTVSNIQPVNGSVGP	PYDQYGNQQQQYANPYGTQYGTVSNIQPVNGSVGP
60355:2	418	T.AAAS[+568.212][+100.064]T[+568.212]AAPAQPASVVVAAGQSMVE.L	HexNAc(2)Hex(1) 100.064,HexNAc(2)Hex(1)	S[+100][+568], T[+568]	1710.79	2	3420.57	3420.58	0	-4.2	239	Non	149.01	149.01	0	3.71	4	>tr|A0A1V2XJM4|A0A1V2XJM4_9BURK Helix-turn-helix domain-containing protein OS=Burkholderia cenocepacia OX=95486 GN=A8F55_38750 PE=4 SV=1	5813	Nsco_20191108_BC_ZIC_HILIC_H111_thermolysin_B3.53034.53034.2	controllerType=0 controllerNumber=1 scan=53034	104.848	Thermolysin	B3	AAAS..T.AAPAQPASVVVAAGQSMVE	AAASTAAPAQPASVVVAAGQSMVE
41744:4	2	S.KVAPPPADNGASQPQQFDPNRALQGKT[+568.212]PGQPVPQAAQPAPPNTAPGQA.A	HexNAc(2)Hex(1)	T[+568]	1344.92	4	5376.64	5375.64	1	-0.1	49	Non	149.05	149.05	2.68	3.5	80	>tr|A0A142PL18|A0A142PL18_9BURK Cell division protein OS=Burkholderia cenocepacia OX=95486 GN=A8E72_03155 PE=4 SV=1	5245	Nsco_20191108_BC_ZIC_HILIC_H111_pepsin_B3.35329.35329.4	controllerType=0 controllerNumber=1 scan=35329	76.0488	Pepsin	B3	KVAPPPADNGASQPQQFDPNRALQGKT.PGQPVPQAAQPAPPNTAPGQA	KVAPPPADNGASQPQQFDPNRALQGKTPGQPVPQAAQPAPPNTAPGQA
67496:4	414	Q.GMAFQVDAVAGEGEDS[+568.212]GAFDDEQADDAQRDESVSPLAPVADSGANEEPSEGADEPPKTDGDGSK.G	HexNAc(2)Hex(1)	S[+568]	1753	4	7008.99	7004.96	4	2.7	97	NRagged	149.07	149.07	1.2	4.38	7	>tr|A0A2N9CYY5|A0A2N9CYY5_9BURK ClpXP protease specificity-enhancing factor OS=Burkholderia cenocepacia OX=95486 GN=sspB PE=4 SV=1	2409	Nsco_20191108_BC_ZIC_HILIC_H111_typsin_B2.58330.58330.4	controllerType=0 controllerNumber=1 scan=58330	111.922	Trypsin	B2	GMAFQVDAVAGEGEDS.GAFDDEQADDAQRDESVSPLAPVADSGANEEPSEGADEPPKTDGDGSK	GMAFQVDAVAGEGEDSGAFDDEQADDAQRDESVSPLAPVADSGANEEPSEGADEPPKTDGDGSK
17561:2	461	A.FAET[+568.212]GS[+568.212]HGRPVK.V	HexNAc(2)Hex(1),HexNAc(2)Hex(1)	S[+568], T[+568]	1212.55	2	2424.1	2422.09	2	1.8	37	NRagged	149.16	86.18	86.18	0.03	6	>tr|A0A1V2XY80|A0A1V2XY80_9BURK Purine nucleoside permease OS=Burkholderia cenocepacia OX=95486 GN=A8F55_12890 PE=4 SV=1	5557	Nsco_20191108_BC_ZIC_HILIC_H111_typsin_B2.16980.16980.2	controllerType=0 controllerNumber=1 scan=16980	38.0061	Trypsin	B2	FAET.GS.HGRPVK	FAETGSHGRPVK
23351:4	7	K.LSKPAATTSATTST[+568.212]TTSAGTASTSTTATAGTTTAAPAPTASAPEAAAKPAK.T	HexNAc(2)Hex(1)	T[+568]	1294.89	4	5176.54	5175.53	1	1.2	98	Specific	149.17	149.17	1.96	5.06	76	>tr|A0A2N9CHU5|A0A2N9CHU5_9BURK Uncharacterized protein OS=Burkholderia cenocepacia OX=95486 GN=F01_210059 PE=4 SV=1	268	Nsco_20191108_BC_ZIC_HILIC_H111_typsin_B3.21933.21933.4	controllerType=0 controllerNumber=1 scan=21933	47.9603	Trypsin	B3	LSKPAATTSATTST.TTSAGTASTSTTATAGTTTAAPAPTASAPEAAAKPAK	LSKPAATTSATTSTTTSAGTASTSTTATAGTTTAAPAPTASAPEAAAKPAK
32936:3	387	Q.AVAPRDDDVSDVQAGVAHDEPPAS[+568.212]DTT.V	HexNAc(2)Hex(1)	S[+568]	1102.16	3	3304.47	3303.45	1	4.5	107	Non	149.23	79.19	25.36	4.19	10	>tr|A0A2N9CRL1|A0A2N9CRL1_9BURK Sporulation related OS=Burkholderia cenocepacia OX=95486 GN=F01_420513 PE=4 SV=1	313	Nsco_20191108_BC_ZIC_HILIC_H111_thermolysin_B1.29398.29398.3	controllerType=0 controllerNumber=1 scan=29398	57.932	Thermolysin	B1	AVAPRDDDVSDVQAGVAHDEPPAS.DTT	AVAPRDDDVSDVQAGVAHDEPPASDTT
01816:3	752	G.KSVT[+568.212]S[+568.212]LALM[+15.995]R.L	HexNAc(2)Hex(1),HexNAc(2)Hex(1)	M[+16], S[+568], T[+568]	753.359	3	2258.06	2258.06	0	2.3	60	NRagged	149.24	19.82	15.47	1.32	5	>tr|A0A2N9CTX0|A0A2N9CTX0_9BURK Putative peptide transport fused subunits of ABC superfamily: ATP-binding components OS=Burkholderia cenocepacia OX=95486 GN=yliA PE=3 SV=1	2026	Nsco_20191108_BC_ZIC_HILIC_H111_typsin_B3.3449.3449.3	controllerType=0 controllerNumber=1 scan=3449	16.0709	Trypsin	B3	KSVT.S.LALM.R	KSVTSLALMR
37387:3	251	Q.VADARNGKLPEDT[+568.212]AGAATAAAPAEAAS[+568.212]APAQAASGAEQ.P	HexNAc(2)Hex(1),HexNAc(2)Hex(1)	S[+568], T[+568]	1538.71	3	4614.13	4614.11	0	4.9	385	Non	149.32	149.32	11.59	7.32	22	>tr|A0A2N9D2V0|A0A2N9D2V0_9BURK Cytochrome c oxidase subunit 2 OS=Burkholderia cenocepacia OX=95486 GN=ctaC_1 PE=3 SV=1	4900	Nsco_20191108_BC_ZIC_HILIC_H111_thermolysin_B1.33107.33107.3	controllerType=0 controllerNumber=1 scan=33107	64.0823	Thermolysin	B1	VADARNGKLPEDT.AGAATAAAPAEAAS.APAQAASGAEQ	VADARNGKLPEDTAGAATAAAPAEAASAPAQAASGAEQ
05746:5	5	P.APTASAPEAAAKPAKT[+568.212][+100.064]KRAS[+568.212][+100.064]KKEKA.A	HexNAc(2)Hex(1) 100.064,HexNAc(2)Hex(1) 100.064	S[+100][+568], T[+100][+568]	770.204	5	3846.99	3844.98	2	1.4	134	Non	149.32	149.32	13.2	4.97	48	>tr|A0A2N9CHU5|A0A2N9CHU5_9BURK Uncharacterized protein OS=Burkholderia cenocepacia OX=95486 GN=F01_210059 PE=4 SV=1	268	Nsco_20191108_BC_ZIC_HILIC_H111_thermolysin_B3.6531.6531.5	controllerType=0 controllerNumber=1 scan=6531	22.2892	Thermolysin	B3	APTASAPEAAAKPAKT..KRAS..KKEKA	APTASAPEAAAKPAKTKRASKKEKA
10417:3	7	P.APTAS[+568.212][+100.064]APEAAAKPAKT[+568.212][+100.064]KR.A	HexNAc(2)Hex(1) 100.064,HexNAc(2)Hex(1) 100.064	S[+100][+568], T[+100][+568]	1035.53	3	3104.56	3102.54	2	4.1	134	Non	149.33	142.47	5.57	5.52	40	>tr|A0A2N9CHU5|A0A2N9CHU5_9BURK Uncharacterized protein OS=Burkholderia cenocepacia OX=95486 GN=F01_210059 PE=4 SV=1	268	Nsco_20191108_BC_ZIC_HILIC_H111_thermolysin_B2.10814.10814.3	controllerType=0 controllerNumber=1 scan=10814	28.8141	Thermolysin	B2	APTAS..APEAAAKPAKT..KR	APTASAPEAAAKPAKTKR
08735:2	394	N.AGHT[+568.212][+100.064]LIIGGKK.T	HexNAc(2)Hex(1) 100.064	T[+100][+568]	881.973	2	1762.94	1762.94	0	-2.5	49	NRagged	149.53	21.38	21.38	0.05	10	>tr|A0A144TFX6|A0A144TFX6_9BURK Adenylosuccinate synthetase OS=Burkholderia cenocepacia OX=95486 GN=purA PE=3 SV=1	6108	Nsco_20191108_BC_ZIC_HILIC_H111_typsin_B2.9672.9672.2	controllerType=0 controllerNumber=1 scan=9672	26.4481	Trypsin	B2	AGHT..LIIGGKK	AGHTLIIGGKK
31603:3	118	A.AAAASPATVPAS[+568.212]GAAVDQDANAQAARAANRATNQ.V	HexNAc(2)Hex(1)	S[+568]	1249.6	3	3746.78	3746.77	0	3.2	157	Non	149.53	95.59	48.93	2.99	10	>tr|A0A142PIH6|A0A142PIH6_9BURK Outer membrane protein assembly factor BamE OS=Burkholderia cenocepacia OX=95486 GN=bamE PE=3 SV=1	6605	Nsco_20191108_BC_ZIC_HILIC_H111_thermolysin_B1.28240.28240.3	controllerType=0 controllerNumber=1 scan=28240	55.8523	Thermolysin	B1	AAAASPATVPAS.GAAVDQDANAQAARAANRATNQ	AAAASPATVPASGAAVDQDANAQAARAANRATNQ
37845:4	41	A.AAAAKKASEAAAAASAAQAAAAAS[+568.212][+100.064]PAT[+568.212][+100.064]VPASGAAVDQDANAQAAR.A	HexNAc(2)Hex(1) 100.064,HexNAc(2)Hex(1) 100.064	S[+100][+568], T[+100][+568]	1326.39	4	5302.56	5299.54	3	1.1	138	NRagged	149.57	149.57	2.4	2.36	34	>tr|A0A142PIH6|A0A142PIH6_9BURK Outer membrane protein assembly factor BamE OS=Burkholderia cenocepacia OX=95486 GN=bamE PE=3 SV=1	6605	Nsco_20191108_BC_ZIC_HILIC_H111_typsin_B2.34416.34416.4	controllerType=0 controllerNumber=1 scan=34416	68.7503	Trypsin	B2	AAAAKKASEAAAAASAAQAAAAAS..PAT..VPASGAAVDQDANAQAAR	AAAAKKASEAAAAASAAQAAAAASPATVPASGAAVDQDANAQAAR
50813:4	203	A.LQDASPASGASGAQAAAAPADNAT[+568.212]VGAVPDASVQSTPLQPPAPISNSSSVHPGNPKAKAQ.-	HexNAc(2)Hex(1)	T[+568]	1549.76	4	6196.03	6196.01	0	3.9	207	Non	149.69	149.69	0	4.85	20	>tr|A0A144S4M8|A0A144S4M8_9BURK BON domain protein OS=Burkholderia cenocepacia OX=95486 GN=A8E72_32405 PE=4 SV=1	5572	Nsco_20191108_BC_ZIC_HILIC_H111_thermolysin_B1.44262.44262.4	controllerType=0 controllerNumber=1 scan=44262	83.5538	Thermolysin	B1	LQDASPASGASGAQAAAAPADNAT.VGAVPDASVQSTPLQPPAPISNSSSVHPGNPKAKAQ	LQDASPASGASGAQAAAAPADNATVGAVPDASVQSTPLQPPAPISNSSSVHPGNPKAKAQ
79919:4	184	L.PEDT[+568.212][+100.064]AGAATAAAPAEAASAPAQAASGAEQPAAAAS[+568.212][+100.064]AALSTIYFETGK.S	HexNAc(2)Hex(1) 100.064,HexNAc(2)Hex(1) 100.064	S[+100][+568], T[+100][+568]	1410.91	4	5640.61	5639.61	1	-1.9	394	NRagged	149.72	91.6	2.9	0.04	38	>tr|A0A2N9D2V0|A0A2N9D2V0_9BURK Cytochrome c oxidase subunit 2 OS=Burkholderia cenocepacia OX=95486 GN=ctaC_1 PE=3 SV=1	4900	Nsco_20191108_BC_ZIC_HILIC_H111_typsin_B2.67755.67755.4	controllerType=0 controllerNumber=1 scan=67755	132.172	Trypsin	B2	PEDT..AGAATAAAPAEAASAPAQAASGAEQPAAAAS..AALSTIYFETGK	PEDTAGAATAAAPAEAASAPAQAASGAEQPAAAASAALSTIYFETGK
15647:3	642	H.GGGSGFGGES[+568.212]GGSYGGGEEASGSGGGYGGGSGK.S	HexNAc(2)Hex(1)	S[+568]	1084.77	3	3252.29	3252.28	0	2.9	587	NRagged	149.72	149.72	0.1	2.37	6	>sp|K1C9_HUMAN|(Common contaminant protein)	8121	Nsco_20191108_BC_ZIC_HILIC_H111_typsin_B2.15418.15418.3	controllerType=0 controllerNumber=1 scan=15418	35.3818	Trypsin	B2	GGGSGFGGES.GGSYGGGEEASGSGGGYGGGSGK	GGGSGFGGESGGSYGGGEEASGSGGGYGGGSGK
71882:2	2266	R.IDGT[+568.212][+100.064]LAPYDGHFVIHGARPEVR.E	HexNAc(2)Hex(1) 100.064	T[+100][+568]	1544.76	2	3088.52	3088.52	0	-0.7	25	Specific	149.74	33.66	33.66	0.01	2	>tr|A0A1V6KR41|A0A1V6KR41_9BURK Uncharacterized protein (DUF1330 family) OS=Burkholderia cenocepacia OX=95486 GN=DFS07_103304 PE=4 SV=1	5207	Nsco_20191108_BC_ZIC_HILIC_H111_typsin_B3.60868.60868.2	controllerType=0 controllerNumber=1 scan=60868	125.144	Trypsin	B3	IDGT..LAPYDGHFVIHGARPEVR	IDGTLAPYDGHFVIHGARPEVR
76448:4	731	D.SGTQTASYDVSGTTSTVASQSFSAANGHHYT[+568.212][+100.064]TIALPSTTSLISVIDDPYDK.G	HexNAc(2)Hex(1) 100.064	T[+100][+568]	1481.45	4	5922.76	5918.76	4	-2.3	75	NRagged	149.75	149.75	0	1.91	14	>tr|A0A119Q0E3|A0A119Q0E3_9BURK Hisitidine kinase OS=Burkholderia cenocepacia OX=95486 GN=A8E72_40935 PE=4 SV=1	7076	Nsco_20191108_BC_ZIC_HILIC_H111_typsin_B1.67740.67740.4	controllerType=0 controllerNumber=1 scan=67740	125.471	Trypsin	B1	SGTQTASYDVSGTTSTVASQSFSAANGHHYT..TIALPSTTSLISVIDDPYDK	SGTQTASYDVSGTTSTVASQSFSAANGHHYTTIALPSTTSLISVIDDPYDK
21334:2	2025	L.TQTQT[+568.212]GAS[+568.212]INSGPQQA.P	HexNAc(2)Hex(1),HexNAc(2)Hex(1)	S[+568], T[+568]	1363.1	2	2725.18	2725.18	0	1.4	79	CRagged	149.75	41.78	6	0.17	4	>tr|A0A107L0Y2|A0A107L0Y2_9BURK Exopolysaccharide biosynthesis protein OS=Burkholderia cenocepacia OX=95486 GN=epsB PE=4 SV=1	7448	Nsco_20191108_BC_ZIC_HILIC_H111_pepsin_B2.19794.19794.2	controllerType=0 controllerNumber=1 scan=19794	41.9575	Pepsin	B2	TQTQT.GAS.INSGPQQA	TQTQTGASINSGPQQA
30496:3	359	A.AAPAPAAAS[+568.212]AASDAAPALT[+568.212]PQQAR.Q	HexNAc(2)Hex(1),HexNAc(2)Hex(1)	S[+568], T[+568]	1104.52	3	3311.55	3311.54	0	2.6	20	NRagged	149.76	148.04	23.17	2.44	7	>tr|A0A1V2XJK6|A0A1V2XJK6_9BURK Mechanosensitive ion channel protein OS=Burkholderia cenocepacia OX=95486 GN=A8F55_37840 PE=4 SV=1	4433	Nsco_20191108_BC_ZIC_HILIC_H111_typsin_B2.28268.28268.3	controllerType=0 controllerNumber=1 scan=28268	57.8614	Trypsin	B2	AAPAPAAAS.AASDAAPALT.PQQAR	AAPAPAAASAASDAAPALTPQQAR
26312:2	1454	A.APAAEAASAAAAPAAAS[+568.212]SSGSTSTTSAA.P	HexNAc(2)Hex(1)	S[+568]	1437.65	2	2874.3	2874.29	0	3.8	79	Non	149.76	9.01	1.2	1.06	1	>tr|A0A2N9CFC0|A0A2N9CFC0_9BURK Type I antifreeze protein OS=Burkholderia cenocepacia OX=95486 GN=F01_140053 PE=4 SV=1	1932	Nsco_20191108_BC_ZIC_HILIC_H111_thermolysin_B1.23703.23703.2	controllerType=0 controllerNumber=1 scan=23703	47.8793	Thermolysin	B1	APAAEAASAAAAPAAAS.SSGSTSTTSAA	APAAEAASAAAAPAAASSSGSTSTTSAA
58425:2	60	A.QASSTDSGM[+15.995]AS[+568.212]ESNQPVTDTW.I	HexNAc(2)Hex(1)	M[+16], S[+568]	1392.07	2	2783.13	2783.12	0	4.6	30	Non	149.78	149.78	0	4.09	20	>tr|A0A1V2WB29|A0A1V2WB29_9BURK BON domain protein OS=Burkholderia cenocepacia OX=95486 GN=osmY_2 PE=4 SV=1	5149	Nsco_20191108_BC_ZIC_HILIC_H111_thermolysin_B2.51074.51074.2	controllerType=0 controllerNumber=1 scan=51074	102.652	Thermolysin	B2	QASSTDSGM.AS.ESNQPVTDTW	QASSTDSGMASESNQPVTDTW
28411:2	347	S.EPAAAAAADS[+568.212]AAHAPAPHDAGPAATDANG.P	HexNAc(2)Hex(1)	S[+568]	1568.69	2	3136.37	3134.37	2	-1	479	Non	150.03	96.66	10.8	3.76	6	>tr|A0A1V2VUN6|A0A1V2VUN6_9BURK Chloride channel protein OS=Burkholderia cenocepacia OX=95486 GN=A8E72_31100 PE=4 SV=1	5489	Nsco_20191108_BC_ZIC_HILIC_H111_thermolysin_B2.26354.26354.2	controllerType=0 controllerNumber=1 scan=26354	54.6989	Thermolysin	B2	EPAAAAAADS.AAHAPAPHDAGPAATDANG	EPAAAAAADSAAHAPAPHDAGPAATDANG
33846:3	2	S.KVAPPPADNGAS[+568.212]QPQQFDPNRALQG.K	HexNAc(2)Hex(1)	S[+568]	1058.17	3	3172.5	3171.51	1	-3.4	49	Non	150.04	133.27	133.27	2.42	68	>tr|A0A142PL18|A0A142PL18_9BURK Cell division protein OS=Burkholderia cenocepacia OX=95486 GN=A8E72_03155 PE=4 SV=1	5245	Nsco_20191108_BC_ZIC_HILIC_H111_pepsin_B1.30290.30290.3	controllerType=0 controllerNumber=1 scan=30290	63.9005	Pepsin	B1	KVAPPPADNGAS.QPQQFDPNRALQG	KVAPPPADNGASQPQQFDPNRALQG
18655:2	84	K.HALALAS[+568.212][+100.064]SQDHK.R	HexNAc(2)Hex(1) 100.064	S[+100][+568]	973.47	2	1945.93	1945.94	0	-1.8	203	Specific	150.25	14.39	2	0.01	12	>tr|A0A1V6KMK0|A0A1V6KMK0_9BURK Phosphoribosylamine--glycine ligase OS=Burkholderia cenocepacia OX=95486 GN=purD PE=3 SV=1	4838	Nsco_20191108_BC_ZIC_HILIC_H111_typsin_B3.17875.17875.2	controllerType=0 controllerNumber=1 scan=17875	40.1878	Trypsin	B3	HALALAS..SQDHK	HALALASSQDHK
17402:4	1316	G.AT[+568.212][+100.064]AIHHPNVAEKR.I	HexNAc(2)Hex(1) 100.064	T[+100][+568]	529.273	4	2114.07	2112.06	2	3.5	144	NRagged	150.52	150.52	150.52	0.91	11	>sp|LYSC_LYSEN|(Common contaminant protein)	8154	Nsco_20191108_BC_ZIC_HILIC_H111_typsin_B2.16847.16847.4	controllerType=0 controllerNumber=1 scan=16847	37.7859	Trypsin	B2	AT..AIHHPNVAEKR	ATAIHHPNVAEKR
43927:1	2652	L.PAGPS[+568.212]L.I	HexNAc(2)Hex(1)	S[+568]	1110.51	1	1110.51	1109.51	1	-5.4	167	Specific	150.58	37.5	37.5	0	1	>tr|A0A2N9CUQ6|A0A2N9CUQ6_9BURK Uncharacterized protein OS=Burkholderia cenocepacia OX=95486 GN=F01_450072 PE=4 SV=1	3326	Nsco_20191108_BC_ZIC_HILIC_H111_pepsin_B2.37313.37313.3	controllerType=0 controllerNumber=1 scan=37313	78.4646	Pepsin	B2	PAGPS.L	PAGPSL
01339:3	72	A.KKAGKKAKAADAAS[+568.212]Q.-	HexNAc(2)Hex(1)	S[+568]	681.029	3	2041.07	2041.07	0	3.4	77	Non	150.59	141.9	141.9	5.42	10	>tr|A0A0M1IFG9|A0A0M1IFG9_9BURK Signal peptide protein OS=Burkholderia cenocepacia OX=95486 GN=A8F55_16750 PE=4 SV=1	5429	Nsco_20191108_BC_ZIC_HILIC_H111_pepsin_B2.2764.2764.3	controllerType=0 controllerNumber=1 scan=2764	13.7862	Pepsin	B2	KKAGKKAKAADAAS.Q	KKAGKKAKAADAASQ
17430:1	1820	A.ASAASAAS[+568.212]AP.D	HexNAc(2)Hex(1)	S[+568]	1371.6	1	1371.6	1371.6	0	1.8	775	Non	150.6	6.21	0	0.15	3	>tr|A0A2N9CUL8|A0A2N9CUL8_9BURK Transglycosylase OS=Burkholderia cenocepacia OX=95486 GN=F01_450019 PE=4 SV=1	2272	Nsco_20191108_BC_ZIC_HILIC_H111_thermolysin_B2.16946.16946.2	controllerType=0 controllerNumber=1 scan=16946	38.2883	Thermolysin	B2	ASAASAAS.AP	ASAASAASAP
72028:2	2218	S.DLGLLASFGVT[+568.212][+100.064]DVMVR.R	HexNAc(2)Hex(1) 100.064	T[+100][+568]	1181.6	2	2362.19	2361.17	1	4.2	177	NRagged	150.67	52.05	3.56	0.13	6	>tr|A0A2N9CKZ7|A0A2N9CKZ7_9BURK Molybdopterin molybdenumtransferase OS=Burkholderia cenocepacia OX=95486 GN=moeA PE=4 SV=1	1016	Nsco_20191108_BC_ZIC_HILIC_H111_typsin_B1.64280.64280.2	controllerType=0 controllerNumber=1 scan=64280	119.691	Trypsin	B1	DLGLLASFGVT..DVMVR	DLGLLASFGVTDVMVR
41876:5	13	Q.QAANTPKPTSS[+568.212][+100.064]ATAAAAAKPPT[+568.212][+100.064]ANDANTGYFLQVGAYKTEGDAEQQR.A	HexNAc(2)Hex(1) 100.064,HexNAc(2)Hex(1) 100.064	S[+100][+568], T[+100][+568]	1223.98	5	6115.85	6115.88	0	-4.5	192	NRagged	150.83	150.83	0	1.5	56	>tr|A0A142PL18|A0A142PL18_9BURK Cell division protein OS=Burkholderia cenocepacia OX=95486 GN=A8E72_03155 PE=4 SV=1	5245	Nsco_20191108_BC_ZIC_HILIC_H111_typsin_B2.37663.37663.5	controllerType=0 controllerNumber=1 scan=37663	74.4552	Trypsin	B2	QAANTPKPTSS..ATAAAAAKPPT..ANDANTGYFLQVGAYKTEGDAEQQR	QAANTPKPTSSATAAAAAKPPTANDANTGYFLQVGAYKTEGDAEQQR
39854:2	2335	R.TPGAPGAGALEEPAS[+568.212]VAPRT[+568.212]PVR.V	HexNAc(2)Hex(1),HexNAc(2)Hex(1)	S[+568], T[+568]	1670.29	2	3339.58	3337.59	2	-4.7	1346	Specific	150.9	91.05	91.05	1.29	14	>tr|A0A2N9CZX5|A0A2N9CZX5_9BURK Putative peptidoglycan-binding membrane protein OS=Burkholderia cenocepacia OX=95486 GN=F01_520013 PE=4 SV=1	664	Nsco_20191108_BC_ZIC_HILIC_H111_typsin_B3.35610.35610.2	controllerType=0 controllerNumber=1 scan=35610	74.5051	Trypsin	B3	TPGAPGAGALEEPAS.VAPRT.PVR	TPGAPGAGALEEPASVAPRTPVR
96123:5	1819	Y.GGTPAASLDALLASDLDAVYIAT[+568.212][+100.064]LHDS[+568.212][+100.064]HAQYTLAALAAGK.A	HexNAc(2)Hex(1) 100.064,HexNAc(2)Hex(1) 100.064	S[+100][+568], T[+100][+568]	1059.52	5	5293.6	5289.58	4	0.3	54	NRagged	150.91	150.91	2.4	0.81	5	>tr|A0A2N9CGR0|A0A2N9CGR0_9BURK Putative oxidoreductase OS=Burkholderia cenocepacia OX=95486 GN=F01_190082 PE=4 SV=1	969	Nsco_20191108_BC_ZIC_HILIC_H111_typsin_B1.82672.82672.5	controllerType=0 controllerNumber=1 scan=82672	152.479	Trypsin	B1	GGTPAASLDALLASDLDAVYIAT..LHDS..HAQYTLAALAAGK	GGTPAASLDALLASDLDAVYIATLHDSHAQYTLAALAAGK
35985:3	538	T.HTAPAAAGGAS[+568.212]GTGATTTAGDVPAAAAGAAPSTTAPAAQ.A	HexNAc(2)Hex(1)	S[+568]	1272.26	3	3814.78	3814.77	0	1.1	39	Non	151.02	145.39	5.62	2.42	7	>tr|A0A1V6KWZ1|A0A1V6KWZ1_9BURK Membrane protein insertase YidC OS=Burkholderia cenocepacia OX=95486 GN=yidC PE=3 SV=1	5474	Nsco_20191108_BC_ZIC_HILIC_H111_pepsin_B2.31112.31112.3	controllerType=0 controllerNumber=1 scan=31112	64.1758	Pepsin	B2	HTAPAAAGGAS.GTGATTTAGDVPAAAAGAAPSTTAPAAQ	HTAPAAAGGASGTGATTTAGDVPAAAAGAAPSTTAPAAQ
00495:3	7	G.KKAKAADAAS[+568.212]Q.-	HexNAc(2)Hex(1)	S[+568]	552.946	3	1656.82	1656.82	0	3.5	81	Non	151.06	66.57	66.57	1.49	31	>tr|A0A0M1IFG9|A0A0M1IFG9_9BURK Signal peptide protein OS=Burkholderia cenocepacia OX=95486 GN=A8F55_16750 PE=4 SV=1	5429	Nsco_20191108_BC_ZIC_HILIC_H111_thermolysin_B3.2149.2149.3	controllerType=0 controllerNumber=1 scan=2149	13.0229	Thermolysin	B3	KKAKAADAAS.Q	KKAKAADAASQ
27855:3	51	A.AASPATVPAS[+568.212]GAAVDQDANAQAARAANRATNQ.V	HexNAc(2)Hex(1)	S[+568]	1202.24	3	3604.71	3604.7	0	2.8	159	Non	151.2	73.1	18.05	3.41	10	>tr|A0A142PIH6|A0A142PIH6_9BURK Outer membrane protein assembly factor BamE OS=Burkholderia cenocepacia OX=95486 GN=bamE PE=3 SV=1	6605	Nsco_20191108_BC_ZIC_HILIC_H111_thermolysin_B3.25905.25905.3	controllerType=0 controllerNumber=1 scan=25905	54.3245	Thermolysin	B3	AASPATVPAS.GAAVDQDANAQAARAANRATNQ	AASPATVPASGAAVDQDANAQAARAANRATNQ
11067:3	8	P.APTAS[+568.212][+100.064]APEAAAKPAKT[+568.212][+100.064]KR.A	HexNAc(2)Hex(1) 100.064,HexNAc(2)Hex(1) 100.064	S[+100][+568], T[+100][+568]	1035.52	3	3104.56	3102.54	2	2.6	134	Non	151.26	151.26	12.56	4.28	50	>tr|A0A2N9CHU5|A0A2N9CHU5_9BURK Uncharacterized protein OS=Burkholderia cenocepacia OX=95486 GN=F01_210059 PE=4 SV=1	268	Nsco_20191108_BC_ZIC_HILIC_H111_thermolysin_B1.11142.11142.3	controllerType=0 controllerNumber=1 scan=11142	28.7714	Thermolysin	B1	APTAS..APEAAAKPAKT..KR	APTASAPEAAAKPAKTKR
14481:4	321	R.AQIDEAT[+568.212]SDYDREK.L	HexNAc(2)Hex(1)	T[+568]	553.244	4	2209.95	2208.95	1	0	351	Specific	151.3	151.3	0.8	1.02	9	>tr|A0A142PR88|A0A142PR88_9BURK 60 kDa chaperonin OS=Burkholderia cenocepacia OX=95486 GN=groEL PE=3 SV=1	5659	Nsco_20191108_BC_ZIC_HILIC_H111_typsin_B3.14441.14441.3	controllerType=0 controllerNumber=1 scan=14441	34.1668	Trypsin	B3	AQIDEAT.SDYDREK	AQIDEATSDYDREK
45025:2	1148	A.DPNIAASAAT[+568.212]T[+568.212][+100.064]PSDGF.D	HexNAc(2)Hex(1),HexNAc(2)Hex(1) 100.064	T[+100][+568]*2	1386.1	2	2771.2	2771.19	0	4.2	23	NRagged	151.31	29.61	0	0.55	6	>tr|A0A2N9CIW1|A0A2N9CIW1_9BURK Uncharacterized protein OS=Burkholderia cenocepacia OX=95486 GN=F01_230113 PE=4 SV=1	1976	Nsco_20191108_BC_ZIC_HILIC_H111_thermolysin_B3.40557.40557.2	controllerType=0 controllerNumber=1 scan=40557	80.2587	Thermolysin	B3	DPNIAASAAT.T..PSDGF	DPNIAASAATTPSDGF
22372:3	7	S.ATTSTTTSAGTASTSTTATAGTTTAAPAPTAS[+568.212]APEAAAKPAK.T	HexNAc(2)Hex(1)	S[+568]	1440.37	3	4319.08	4319.06	0	4.5	107	NRagged	151.41	115.69	115.69	1.74	76	>tr|A0A2N9CHU5|A0A2N9CHU5_9BURK Uncharacterized protein OS=Burkholderia cenocepacia OX=95486 GN=F01_210059 PE=4 SV=1	268	Nsco_20191108_BC_ZIC_HILIC_H111_typsin_B3.21063.21063.3	controllerType=0 controllerNumber=1 scan=21063	46.2861	Trypsin	B3	ATTSTTTSAGTASTSTTATAGTTTAAPAPTAS.APEAAAKPAK	ATTSTTTSAGTASTSTTATAGTTTAAPAPTASAPEAAAKPAK
61373:3	21	P.DPTRPEPAPDNPPEPAPGT[+568.212]DPPVPLPPDVPRPDMPPREPGYDTP.I	HexNAc(2)Hex(1)	T[+568]	1753.49	3	5258.47	5255.45	3	0.6	8	Non	151.46	151.46	14.45	4.04	27	>tr|A0A2N9CP89|A0A2N9CP89_9BURK Uncharacterized protein OS=Burkholderia cenocepacia OX=95486 GN=DFS07_103286 PE=4 SV=1	6655	Nsco_20191108_BC_ZIC_HILIC_H111_thermolysin_B2.53530.53530.3	controllerType=0 controllerNumber=1 scan=53530	108.472	Thermolysin	B2	DPTRPEPAPDNPPEPAPGT.DPPVPLPPDVPRPDMPPREPGYDTP	DPTRPEPAPDNPPEPAPGTDPPVPLPPDVPRPDMPPREPGYDTP
31299:2	8937	S.IAGNYDMGLDWLT[+568.212]VAIESTGK.A	HexNAc(2)Hex(1)	T[+568]	1411.66	2	2822.32	2822.32	0	0.2	461	NRagged	151.77	0.6	0.6	0.01	6	>tr|A0A2N9CQC8|A0A2N9CQC8_9BURK MMPL family protein OS=Burkholderia cenocepacia OX=95486 GN=F01_420105 PE=4 SV=1	762	Nsco_20191108_BC_ZIC_HILIC_H111_typsin_B1.29564.29564.2	controllerType=0 controllerNumber=1 scan=29564	61.8171	Trypsin	B1	IAGNYDMGLDWLT.VAIESTGK	IAGNYDMGLDWLTVAIESTGK
26967:3	7	K.LSKPAATTSATTST[+568.212]TTSAGTASTSTTATAGTTTAAPAPTASAPEAAAK.P	HexNAc(2)Hex(1)	T[+568]	1627.12	3	4879.35	4879.34	0	0.6	98	Specific	151.81	151.81	2.4	5.03	76	>tr|A0A2N9CHU5|A0A2N9CHU5_9BURK Uncharacterized protein OS=Burkholderia cenocepacia OX=95486 GN=F01_210059 PE=4 SV=1	268	Nsco_20191108_BC_ZIC_HILIC_H111_typsin_B3.24991.24991.3	controllerType=0 controllerNumber=1 scan=24991	53.7354	Trypsin	B3	LSKPAATTSATTST.TTSAGTASTSTTATAGTTTAAPAPTASAPEAAAK	LSKPAATTSATTSTTTSAGTASTSTTATAGTTTAAPAPTASAPEAAAK
33743:2	4418	S.RAHGHAAGRT[+568.212]VGDERPQRDRAC[+57.021]GGRAL.R	HexNAc(2)Hex(1)	C[+57], T[+568]	1748.34	2	3495.68	3495.69	0	-0.9	116	NRagged	151.82	0.35	0.35	0	1	>tr|A0A2N9CG05|A0A2N9CG05_9BURK Uncharacterized protein OS=Burkholderia cenocepacia OX=95486 GN=F01_170026 PE=4 SV=1	2970	Nsco_20191108_BC_ZIC_HILIC_H111_thermolysin_B3.30828.30828.2	controllerType=0 controllerNumber=1 scan=30828	62.5812	Thermolysin	B3	RAHGHAAGRT.VGDERPQRDRAC.GGRAL	RAHGHAAGRTVGDERPQRDRACGGRAL
99333:2	1	N.AATGEYVDMVEAGVVDPT[+568.212][+100.064]K.V	HexNAc(2)Hex(1) 100.064	T[+100][+568]	1310.6	2	2620.2	2620.21	0	-1.8	480	NRagged	151.86	124.72	3.61	0.62	50	>tr|A0A119Q1U3|A0A119Q1U3_9BURK 60 kDa chaperonin OS=Burkholderia cenocepacia OX=95486 GN=groEL PE=3 SV=1	6690	Nsco_20191108_BC_ZIC_HILIC_H111_typsin_B1.84935.84935.2	controllerType=0 controllerNumber=1 scan=84935	156.493	Trypsin	B1	AATGEYVDMVEAGVVDPT..K	AATGEYVDMVEAGVVDPTK
44578:4	263	D.PVTMGS[+568.212][+100.064]VPNVGLM[+15.995]AQAAEEYGSHDK.T	HexNAc(2)Hex(1) 100.064	M[+16], S[+100][+568]	819.625	4	3275.48	3272.48	3	-3.8	402	NRagged	152.01	152.01	6.07	0.28	15	>tr|A0A1V2W265|A0A1V2W265_9BURK Isocitrate dehydrogenase OS=Burkholderia cenocepacia OX=95486 GN=idh PE=4 SV=1	7316	Nsco_20191108_BC_ZIC_HILIC_H111_typsin_B3.39513.39513.4	controllerType=0 controllerNumber=1 scan=39513	82.231	Trypsin	B3	PVTMGS..VPNVGLM.AQAAEEYGSHDK	PVTMGSVPNVGLMAQAAEEYGSHDK
17402:3	220	G.HVKPGGGPNGAGEGGSGAT[+568.212][+100.064]GGGVGGGS[+568.212][+100.064]GGAGGAGGSGGTGAGNGGSAGS.T	HexNAc(2)Hex(1) 100.064,HexNAc(2)Hex(1) 100.064	S[+100][+568], T[+100][+568]	1658.39	3	4973.16	4973.15	0	2.1	86	Non	152.06	152.06	5.24	3.93	3	>tr|A0A2N9D0L2|A0A2N9D0L2_9BURK Uncharacterized protein OS=Burkholderia cenocepacia OX=95486 GN=F01_530037 PE=4 SV=1	1451	Nsco_20191108_BC_ZIC_HILIC_H111_pepsin_B2.16598.16598.3	controllerType=0 controllerNumber=1 scan=16598	36.7298	Pepsin	B2	HVKPGGGPNGAGEGGSGAT..GGGVGGGS..GGAGGAGGSGGTGAGNGGSAGS	HVKPGGGPNGAGEGGSGATGGGVGGGSGGAGGAGGSGGTGAGNGGSAGS
41471:3	106	A.ADAGGAKPAAGAS[+568.212]AAPAAPAPVAVPASAVSGSAGQ.-	HexNAc(2)Hex(1)	S[+568]	1147.23	3	3439.68	3439.67	0	3.2	152	Non	152.07	152.07	13.16	3.62	6	>tr|A0A144S0T9|A0A144S0T9_9BURK Outer membrane lipid asymmetry maintenance protein MlaD OS=Burkholderia cenocepacia OX=95486 GN=yrbD PE=4 SV=1	7588	Nsco_20191108_BC_ZIC_HILIC_H111_pepsin_B3.35114.35114.3	controllerType=0 controllerNumber=1 scan=35114	75.4871	Pepsin	B3	ADAGGAKPAAGAS.AAPAAPAPVAVPASAVSGSAGQ	ADAGGAKPAAGASAAPAAPAPVAVPASAVSGSAGQ
52177:3	19	T.VTPVGNGTVATTALPQANPNAGGAS[+568.212]GTVVHGTAGTLTPPPAN.A	HexNAc(2)Hex(1)	S[+568]	1469.07	3	4405.18	4404.17	1	2	43	Non	152.13	152.13	11.21	3.91	35	>tr|A0A2N9D2R1|A0A2N9D2R1_9BURK Outer membrane protein OS=Burkholderia cenocepacia OX=95486 GN=F01_70026 PE=3 SV=1	1353	Nsco_20191108_BC_ZIC_HILIC_H111_thermolysin_B3.46499.46499.3	controllerType=0 controllerNumber=1 scan=46499	91.6529	Thermolysin	B3	VTPVGNGTVATTALPQANPNAGGAS.GTVVHGTAGTLTPPPAN	VTPVGNGTVATTALPQANPNAGGASGTVVHGTAGTLTPPPAN
57328:2	2699	F.SVQS[+568.212]LVIDHADRLWML.D	HexNAc(2)Hex(1)	S[+568]	1226.11	2	2451.2	2451.2	0	2.8	100	Specific	152.2	26.61	26.61	0.18	2	>tr|A0A2N9D1F5|A0A2N9D1F5_9BURK Major royal jelly protein OS=Burkholderia cenocepacia OX=95486 GN=F01_560005 PE=4 SV=1	3942	Nsco_20191108_BC_ZIC_HILIC_H111_thermolysin_B1.49427.49427.2	controllerType=0 controllerNumber=1 scan=49427	92.507	Thermolysin	B1	SVQS.LVIDHADRLWML	SVQSLVIDHADRLWML
27996:3	597	L.AASAAAAETAPAAGAT[+568.212][+100.064]ANDAAMLLPPVE.V	HexNAc(2)Hex(1) 100.064	T[+100][+568]	1064.84	3	3192.52	3191.52	1	0.2	15	CRagged	152.22	11.62	10.8	0.32	6	>tr|A0A2N9CRB9|A0A2N9CRB9_9BURK OUTER MEMBRANE PROTEIN NOSA OS=Burkholderia cenocepacia OX=95486 GN=F01_420460 PE=3 SV=1	2597	Nsco_20191108_BC_ZIC_HILIC_H111_thermolysin_B2.26002.26002.3	controllerType=0 controllerNumber=1 scan=26002	54.1023	Thermolysin	B2	AASAAAAETAPAAGAT..ANDAAMLLPPVE	AASAAAAETAPAAGATANDAAMLLPPVE
23534:2	912	M.PEAAARGERFDRVFT[+568.212]SY.G	HexNAc(2)Hex(1)	T[+568]	1271.1	2	2541.18	2540.18	1	1.1	111	Non	152.32	3.14	3.14	1.08	3	>tr|A0A2N9CY44|A0A2N9CY44_9BURK Methyltransferase domain protein OS=Burkholderia cenocepacia OX=95486 GN=F01_490080 PE=4 SV=1	730	Nsco_20191108_BC_ZIC_HILIC_H111_thermolysin_B3.22142.22142.2	controllerType=0 controllerNumber=1 scan=22142	47.6575	Thermolysin	B3	PEAAARGERFDRVFT.SY	PEAAARGERFDRVFTSY
08249:2	37	Q.ARVHGIDNS[+568.212]GAGSQPAAT.V	HexNAc(2)Hex(1)	S[+568]	1139.03	2	2277.05	2277.05	0	2.9	61	Non	152.32	61.67	3.2	2.46	11	>tr|A0A1V2X7H1|A0A1V2X7H1_9BURK Purine nucleoside phosphorylase OS=Burkholderia cenocepacia OX=95486 GN=A8E72_24650 PE=4 SV=1	4905	Nsco_20191108_BC_ZIC_HILIC_H111_pepsin_B1.8941.8941.2	controllerType=0 controllerNumber=1 scan=8941	25.518	Pepsin	B1	ARVHGIDNS.GAGSQPAAT	ARVHGIDNSGAGSQPAAT
11795:2	1959	P.AYRLDDVVS[+568.212]GINR.L	HexNAc(2)Hex(1)	S[+568]	1023.5	2	2045.99	2045.99	0	-0.8	22	NRagged	152.37	19.03	19.03	0	2	>tr|A0A142PJ03|A0A142PJ03_9BURK Hydrolase OS=Burkholderia cenocepacia OX=95486 GN=yecD_1 PE=4 SV=1	5201	Nsco_20191108_BC_ZIC_HILIC_H111_typsin_B3.12165.12165.2	controllerType=0 controllerNumber=1 scan=12165	30.3655	Trypsin	B3	AYRLDDVVS.GINR	AYRLDDVVSGINR
34776:2	473	K.GYLYALEYALDKLQGT[+568.212]SR.G	HexNAc(2)Hex(1)	T[+568]	1315.14	2	2629.28	2629.28	0	1.9	132	Specific	152.42	2.03	2.03	0.35	6	>tr|A0A071MJE2|A0A071MJE2_9BURK 3-dehydroquinate dehydratase OS=Burkholderia cenocepacia OX=95486 GN=aroQ PE=3 SV=1	4022	Nsco_20191108_BC_ZIC_HILIC_H111_typsin_B1.32591.32591.2	controllerType=0 controllerNumber=1 scan=32591	67.1597	Trypsin	B1	GYLYALEYALDKLQGT.SR	GYLYALEYALDKLQGTSR
42809:2	1485	A.DAASGPSGASGAAAAGAS[+568.212][+100.064]DDPMSC[+57.021]DYWK.Y	HexNAc(2)Hex(1) 100.064	C[+57], S[+100][+568]	1672.18	2	3343.35	3341.36	2	-3.9	51	NRagged	152.43	152.43	6	3.99	3	>tr|A0A1V2VWJ7|A0A1V2VWJ7_9BURK Amine dehydrogenase OS=Burkholderia cenocepacia OX=95486 GN=aauA PE=4 SV=1	5248	Nsco_20191108_BC_ZIC_HILIC_H111_typsin_B1.39563.39563.2	controllerType=0 controllerNumber=1 scan=39563	79.3441	Trypsin	B1	DAASGPSGASGAAAAGAS..DDPMSC.DYWK	DAASGPSGASGAAAAGASDDPMSCDYWK
88422:4	326	A.AVAGAPAAAPIVGGAVAT[+568.212][+100.064]APLSSGPAAPAAGTSSALAATPPAAATGSSDTAAAPSGPVTFAWPAR.G	HexNAc(2)Hex(1) 100.064	T[+100][+568]	1580.05	4	6317.17	6317.17	0	-0.5	120	NRagged	152.56	152.56	4.9	3.47	12	>tr|A0A1V2VRW6|A0A1V2VRW6_9BURK Family M23 peptidase OS=Burkholderia cenocepacia OX=95486 GN=nlpD_1 PE=4 SV=1	5413	Nsco_20191108_BC_ZIC_HILIC_H111_typsin_B2.73867.73867.4	controllerType=0 controllerNumber=1 scan=73867	147.201	Trypsin	B2	AVAGAPAAAPIVGGAVAT..APLSSGPAAPAAGTSSALAATPPAAATGSSDTAAAPSGPVTFAWPAR	AVAGAPAAAPIVGGAVATAPLSSGPAAPAAGTSSALAATPPAAATGSSDTAAAPSGPVTFAWPAR
94500:2	2968	K.QDLEKFGFT[+568.212]NVVLWTR.G	HexNAc(2)Hex(1)	T[+568]	1261.63	2	2522.25	2521.23	1	4	145	Specific	152.57	52.62	10.8	0.08	3	>tr|A0A1V2WYC6|A0A1V2WYC6_9BURK Alpha-mannosyltransferase OS=Burkholderia cenocepacia OX=95486 GN=mgtA PE=4 SV=1	6128	Nsco_20191108_BC_ZIC_HILIC_H111_typsin_B1.81506.81506.2	controllerType=0 controllerNumber=1 scan=81506	150.361	Trypsin	B1	QDLEKFGFT.NVVLWTR	QDLEKFGFTNVVLWTR
27102:2	1647	R.QSPT[+568.212][+100.064]FR.A	HexNAc(2)Hex(1) 100.064	T[+100][+568]	702.833	2	1404.66	1403.65	1	0.8	2067	Specific	152.58	32.87	30.1	0	10	>tr|A0A2N9CW99|A0A2N9CW99_9BURK Uncharacterized protein OS=Burkholderia cenocepacia OX=95486 GN=F01_460480 PE=4 SV=1	440	Nsco_20191108_BC_ZIC_HILIC_H111_typsin_B2.25310.25310.2	controllerType=0 controllerNumber=1 scan=25310	52.7431	Trypsin	B2	QSPT..FR	QSPTFR
07653:2	1385	L.PTT[+568.212][+100.064]GAPAPQGRVRRGAAEGR.F	HexNAc(2)Hex(1) 100.064	T[+100][+568]	1337.18	2	2673.35	2673.36	0	-0.2	416	CRagged	152.6	82.72	13.46	0.83	2	>tr|A0A2N9CFZ6|A0A2N9CFZ6_9BURK Aromatic hydrocarbon catabolic monooxygenase OS=Burkholderia cenocepacia OX=95486 GN=F01_170025 PE=4 SV=1	1527	Nsco_20191108_BC_ZIC_HILIC_H111_thermolysin_B2.8264.8264.2	controllerType=0 controllerNumber=1 scan=8264	24.5565	Thermolysin	B2	PTT..GAPAPQGRVRRGAAEGR	PTTGAPAPQGRVRRGAAEGR
59478:2	60	A.QASSTDSGM[+15.995]ASES[+568.212]NQPVTDTW.I	HexNAc(2)Hex(1)	M[+16], S[+568]	1392.07	2	2783.13	2783.12	0	4	30	Non	152.64	136.94	0	4.25	20	>tr|A0A1V2WB29|A0A1V2WB29_9BURK BON domain protein OS=Burkholderia cenocepacia OX=95486 GN=osmY_2 PE=4 SV=1	5149	Nsco_20191108_BC_ZIC_HILIC_H111_thermolysin_B2.51869.51869.2	controllerType=0 controllerNumber=1 scan=51869	104.514	Thermolysin	B2	QASSTDSGM.ASES.NQPVTDTW	QASSTDSGMASESNQPVTDTW
22257:3	592	K.DTAASQPAATTAGVVT[+568.212]HVDEHH.-	HexNAc(2)Hex(1)	T[+568]	928.759	3	2784.26	2783.25	1	4	660	CRagged	152.7	152.7	4.16	4.02	5	>tr|A0A1V2VXC7|A0A1V2VXC7_9BURK EscC/YscC/HrcC family type III secretion system outer membrane ring protein OS=Burkholderia cenocepacia OX=95486 GN=A8E72_28425 PE=3 SV=1	7536	Nsco_20191108_BC_ZIC_HILIC_H111_typsin_B2.20979.20979.3	controllerType=0 controllerNumber=1 scan=20979	44.83	Trypsin	B2	DTAASQPAATTAGVVT.HVDEHH	DTAASQPAATTAGVVTHVDEHH
31086:3	16	K.VAPPPADNGAS[+568.212]QPQQFDPNRALQGK.T	HexNAc(2)Hex(1)	S[+568]	1058.18	3	3172.52	3171.51	1	3	50	Specific	152.7	152.7	152.7	4.96	53	>tr|A0A142PL18|A0A142PL18_9BURK Cell division protein OS=Burkholderia cenocepacia OX=95486 GN=A8E72_03155 PE=4 SV=1	5245	Nsco_20191108_BC_ZIC_HILIC_H111_typsin_B3.28475.28475.3	controllerType=0 controllerNumber=1 scan=28475	60.6537	Trypsin	B3	VAPPPADNGAS.QPQQFDPNRALQGK	VAPPPADNGASQPQQFDPNRALQGK
112226:2	101	V.NYQAT[+568.212][+100.064]NALLVGVGYSYTR.S	HexNAc(2)Hex(1) 100.064	T[+100][+568]	1329.65	2	2658.29	2658.28	0	4.4	294	NRagged	152.8	48.5	21.2	1.17	16	>tr|A0A1V2W3D6|A0A1V2W3D6_9BURK Outer membrane protein (Porin) OS=Burkholderia cenocepacia OX=95486 GN=A8E72_15855 PE=4 SV=1	7554	Nsco_20191108_BC_ZIC_HILIC_H111_typsin_B1.93949.93949.3	controllerType=0 controllerNumber=1 scan=93949	172.142	Trypsin	B1	NYQAT..NALLVGVGYSYTR	NYQATNALLVGVGYSYTR
07701:2	2811	E.PVGSEPS[+568.212]MHLLKPDMR.A	HexNAc(2)Hex(1)	S[+568]	1181.56	2	2362.11	2362.12	0	-1.8	172	NRagged	152.85	21.42	16.57	0.06	4	>tr|A0A2N9CTB5|A0A2N9CTB5_9BURK HipA-like protein OS=Burkholderia cenocepacia OX=95486 GN=F01_421160 PE=4 SV=1	1649	Nsco_20191108_BC_ZIC_HILIC_H111_typsin_B1.8748.8748.2	controllerType=0 controllerNumber=1 scan=8748	26.3888	Trypsin	B1	PVGSEPS.MHLLKPDMR	PVGSEPSMHLLKPDMR
25874:3	38	L.NEHPQMPFAAS[+568.212]APSQKYQG.S	HexNAc(2)Hex(1)	S[+568]	886.4	3	2657.18	2656.17	1	3.4	44	CRagged	152.88	135.72	4.52	4.14	9	>tr|A0A144U3Q1|A0A144U3Q1_9BURK Uncharacterized protein OS=Burkholderia cenocepacia OX=95486 GN=A8E72_12460 PE=4 SV=1	7262	Nsco_20191108_BC_ZIC_HILIC_H111_pepsin_B1.23995.23995.3	controllerType=0 controllerNumber=1 scan=23995	51.3988	Pepsin	B1	NEHPQMPFAAS.APSQKYQG	NEHPQMPFAASAPSQKYQG
26138:3	1063	P.ENLYVAS[+568.212][+100.064]T[+568.212]KFL.L	HexNAc(2)Hex(1) 100.064,HexNAc(2)Hex(1)	S[+100][+568], T[+568]	841.726	3	2523.16	2521.17	2	-5.8	547	NRagged	152.91	37.32	0	0	4	>tr|A0A2N9CF05|A0A2N9CF05_9BURK Putative flagellar biosynthesis protein OS=Burkholderia cenocepacia OX=95486 GN=F01_10092 PE=4 SV=1	3713	Nsco_20191108_BC_ZIC_HILIC_H111_pepsin_B3.23456.23456.3	controllerType=0 controllerNumber=1 scan=23456	48.3991	Pepsin	B3	ENLYVAS..T.KFL	ENLYVASTKFL
35404:3	208	S.ATHTAPAAAGGASGT[+568.212]GATTTAGDVPAAAAGAAPSTTAPAAQAQ.L	HexNAc(2)Hex(1)	T[+568]	1396.66	3	4187.97	4185.95	2	2.3	37	Non	152.95	152.95	0.77	3.89	10	>tr|A0A1V6KWZ1|A0A1V6KWZ1_9BURK Membrane protein insertase YidC OS=Burkholderia cenocepacia OX=95486 GN=yidC PE=3 SV=1	5474	Nsco_20191108_BC_ZIC_HILIC_H111_thermolysin_B3.32234.32234.3	controllerType=0 controllerNumber=1 scan=32234	64.8653	Thermolysin	B3	ATHTAPAAAGGASGT.GATTTAGDVPAAAAGAAPSTTAPAAQAQ	ATHTAPAAAGGASGTGATTTAGDVPAAAAGAAPSTTAPAAQAQ
16174:2	259	A.FAET[+568.212]GS[+568.212]HGRPVK.V	HexNAc(2)Hex(1),HexNAc(2)Hex(1)	S[+568], T[+568]	1212.55	2	2424.1	2422.09	2	2.3	37	NRagged	153.06	82.16	82.16	0.04	11	>tr|A0A1V2XY80|A0A1V2XY80_9BURK Purine nucleoside permease OS=Burkholderia cenocepacia OX=95486 GN=A8F55_12890 PE=4 SV=1	5557	Nsco_20191108_BC_ZIC_HILIC_H111_typsin_B1.16164.16164.2	controllerType=0 controllerNumber=1 scan=16164	38.1461	Trypsin	B1	FAET.GS.HGRPVK	FAETGSHGRPVK
90666:1	1662	R.QAQS[+568.212][+100.064]K.W	HexNAc(2)Hex(1) 100.064	S[+100][+568]	1230.57	1	1230.57	1229.57	1	-4	508	Specific	153.08	38.17	38.17	0.02	4	>tr|A0A2N9CEU0|A0A2N9CEU0_9BURK ATP-dependent DNA helicase Rep OS=Burkholderia cenocepacia OX=95486 GN=rep PE=3 SV=1	3631	Nsco_20191108_BC_ZIC_HILIC_H111_typsin_B1.78734.78734.2	controllerType=0 controllerNumber=1 scan=78734	145.093	Trypsin	B1	QAQS..K	QAQSK
40006:3	379	A.VAAPAS[+568.212]GT[+568.212]AESPNPASETNVPAMQ.V	HexNAc(2)Hex(1),HexNAc(2)Hex(1)	S[+568], T[+568]	1145.17	3	3433.51	3433.49	0	3.9	279	Non	153.13	131.61	3.53	3.77	17	>tr|A0A2N9CYS8|A0A2N9CYS8_9BURK Surface lipoprotein OS=Burkholderia cenocepacia OX=95486 GN=F01_50090 PE=4 SV=1	1214	Nsco_20191108_BC_ZIC_HILIC_H111_thermolysin_B3.36334.36334.3	controllerType=0 controllerNumber=1 scan=36334	72.3841	Thermolysin	B3	VAAPAS.GT.AESPNPASETNVPAMQ	VAAPASGTAESPNPASETNVPAMQ
70023:3	1772	R.ALIDAGVPASSVFAAAFGS[+568.212]EQPVSSNADDEGRAK.N	HexNAc(2)Hex(1)	S[+568]	1301.95	3	3903.85	3902.83	1	4.1	160	Specific	153.45	100.03	6	3.88	3	>tr|A0A1V2Y2A4|A0A1V2Y2A4_9BURK Flagellar motor protein OS=Burkholderia cenocepacia OX=95486 GN=A8F55_06330 PE=4 SV=1	4911	Nsco_20191108_BC_ZIC_HILIC_H111_typsin_B2.60262.60262.3	controllerType=0 controllerNumber=1 scan=60262	115.699	Trypsin	B2	ALIDAGVPASSVFAAAFGS.EQPVSSNADDEGRAK	ALIDAGVPASSVFAAAFGSEQPVSSNADDEGRAK
96393:4	7	K.LSKPAATTSATTSTTTSAGTASTSTTATAGTTTAAPAPT[+568.212]ASAPEAAAKPAK.T	HexNAc(2)Hex(1)	T[+568]	1294.64	4	5175.55	5175.53	0	4.5	98	Specific	153.48	153.48	4.93	4.65	76	>tr|A0A2N9CHU5|A0A2N9CHU5_9BURK Uncharacterized protein OS=Burkholderia cenocepacia OX=95486 GN=F01_210059 PE=4 SV=1	268	Nsco_20191108_BC_ZIC_HILIC_H111_typsin_B3.79387.79387.4	controllerType=0 controllerNumber=1 scan=79387	173.316	Trypsin	B3	LSKPAATTSATTSTTTSAGTASTSTTATAGTTTAAPAPT.ASAPEAAAKPAK	LSKPAATTSATTSTTTSAGTASTSTTATAGTTTAAPAPTASAPEAAAKPAK
62737:2	64	T.DSGM[+15.995]ASES[+568.212]NQPVT[+568.212]DTWITTK.V	HexNAc(2)Hex(1),HexNAc(2)Hex(1)	M[+16], S[+568], T[+568]	1662.21	2	3323.41	3320.4	3	-0.5	35	NRagged	153.49	153.49	1.92	0.87	28	>tr|A0A1V2WB29|A0A1V2WB29_9BURK BON domain protein OS=Burkholderia cenocepacia OX=95486 GN=osmY_2 PE=4 SV=1	5149	Nsco_20191108_BC_ZIC_HILIC_H111_typsin_B1.56497.56497.2	controllerType=0 controllerNumber=1 scan=56497	107.075	Trypsin	B1	DSGM.ASES.NQPVT.DTWITTK	DSGMASESNQPVTDTWITTK
37343:5	39	L.AAVQM[+15.995]GLIYVNPEGPDGNPDPVAAAHDIRET[+568.212].F	HexNAc(2)Hex(1)	M[+16], T[+568]	761.557	5	3803.75	3801.76	2	-4.6	210	CRagged	153.5	153.5	153.5	1.93	19	>tr|A0A2N9CMS8|A0A2N9CMS8_9BURK Catalase-peroxidase OS=Burkholderia cenocepacia OX=95486 GN=katG PE=3 SV=1	2212	Nsco_20191108_BC_ZIC_HILIC_H111_thermolysin_B3.33858.33858.5	controllerType=0 controllerNumber=1 scan=33858	67.6317	Thermolysin	B3	AAVQM.GLIYVNPEGPDGNPDPVAAAHDIRET.	AAVQMGLIYVNPEGPDGNPDPVAAAHDIRET
53963:2	1228	F.GDTKVLC[+57.021]T[+568.212]ASVAERVPEF.L	HexNAc(2)Hex(1)	C[+57], T[+568]	1274.61	2	2548.21	2547.2	1	1.4	38	Specific	153.54	45.88	0	0.33	2	>tr|A0A1V6L5J2|A0A1V6L5J2_9BURK Ribonuclease PH OS=Burkholderia cenocepacia OX=95486 GN=rph PE=3 SV=1	5348	Nsco_20191108_BC_ZIC_HILIC_H111_thermolysin_B1.46771.46771.2	controllerType=0 controllerNumber=1 scan=46771	87.8863	Thermolysin	B1	GDTKVLC.T.ASVAERVPEF	GDTKVLCTASVAERVPEF
31050:3	27	G.NDLIS[+568.212][+100.064]T[+568.212]PT[+568.212][+100.064]PRVAEASIPVPNTSKPEVPTC[+57.021]QK.V	HexNAc(2)Hex(1) 100.064,HexNAc(2)Hex(1),HexNAc(2)Hex(1) 100.064	C[+57], S[+100][+568], T[+100][+568]*2	1751.83	3	5253.48	5251.49	2	-3.8	92	NRagged	153.58	153.58	0	3.96	30	>tr|A0A071M2V9|A0A071M2V9_9BURK Inclusion body protein OS=Burkholderia cenocepacia OX=95486 GN=aidA_2 PE=4 SV=1	6176	Nsco_20191108_BC_ZIC_HILIC_H111_typsin_B1.29358.29358.3	controllerType=0 controllerNumber=1 scan=29358	61.4723	Trypsin	B1	NDLIS..T.PT..PRVAEASIPVPNTSKPEVPTC.QK	NDLISTPTPRVAEASIPVPNTSKPEVPTCQK
13190:2	2255	K.AMPIGNVT[+568.212]HMTDDERTK.L	HexNAc(2)Hex(1)	T[+568]	1243.06	2	2485.12	2484.11	1	3	370	Specific	153.59	69.22	6	0.93	2	>tr|A0A1V2XTZ3|A0A1V2XTZ3_9BURK Membrane protein OS=Burkholderia cenocepacia OX=95486 GN=A8E72_22335 PE=4 SV=1	6475	Nsco_20191108_BC_ZIC_HILIC_H111_typsin_B2.13325.13325.2	controllerType=0 controllerNumber=1 scan=13325	31.9497	Trypsin	B2	AMPIGNVT.HMTDDERTK	AMPIGNVTHMTDDERTK
11021:2	2591	K.INQM[+15.995]C[+57.021]VQFNADEIT[+568.212]FFHAVK.A	HexNAc(2)Hex(1)	C[+57], M[+16], T[+568]	1498.68	2	2996.34	2996.35	0	-3.3	438	Specific	153.6	41.76	41.76	0.02	4	>tr|A0A1V6KYG4|A0A1V6KYG4_9BURK Glycolate oxidase subunit GlcD OS=Burkholderia cenocepacia OX=95486 GN=glcD PE=4 SV=1	6004	Nsco_20191108_BC_ZIC_HILIC_H111_typsin_B3.11533.11533.2	controllerType=0 controllerNumber=1 scan=11533	29.3635	Trypsin	B3	INQM.C.VQFNADEIT.FFHAVK	INQMCVQFNADEITFFHAVK
09512:2	2123	L.AEMAGGAYPALPARS[+568.212]LADF.R	HexNAc(2)Hex(1)	S[+568]	1238.58	2	2476.15	2476.14	0	3.8	276	Specific	153.62	8.19	8.19	0.1	1	>tr|A0A2N9CGL9|A0A2N9CGL9_9BURK Malonyl CoA acyl carrier protein transacylase OS=Burkholderia cenocepacia OX=95486 GN=F01_140192 PE=4 SV=1	1506	Nsco_20191108_BC_ZIC_HILIC_H111_pepsin_B1.10007.10007.2	controllerType=0 controllerNumber=1 scan=10007	27.1032	Pepsin	B1	AEMAGGAYPALPARS.LADF	AEMAGGAYPALPARSLADF
36874:4	2608	T.AAAWRC[+57.021]WRT[+568.212]QARHWDSPNAGPVMAAGAGS[+568.212]LNVQL.G	HexNAc(2)Hex(1),HexNAc(2)Hex(1)	C[+57], S[+568], T[+568]	1211.56	4	4843.23	4842.23	1	-0.1	223	NRagged	153.66	60.45	60.45	0.16	1	>tr|A0A2N9CKI8|A0A2N9CKI8_9BURK Cobalamin biosynthesis protein CobD OS=Burkholderia cenocepacia OX=95486 GN=cobD PE=3 SV=1	672	Nsco_20191108_BC_ZIC_HILIC_H111_thermolysin_B2.33343.33343.4	controllerType=0 controllerNumber=1 scan=33343	66.4998	Thermolysin	B2	AAAWRC.WRT.QARHWDSPNAGPVMAAGAGS.LNVQL	AAAWRCWRTQARHWDSPNAGPVMAAGAGSLNVQL
10157:2	3069	Y.EAAAT[+568.212][+100.064]AHDTAR.P	HexNAc(2)Hex(1) 100.064	T[+100][+568]	891.405	2	1781.8	1781.8	0	-0.5	102	NRagged	153.69	111.27	25.01	0.02	1	>tr|A0A1V2W9P2|A0A1V2W9P2_9BURK Serine/threonine protein kinase OS=Burkholderia cenocepacia OX=95486 GN=A8E72_04290 PE=4 SV=1	6766	Nsco_20191108_BC_ZIC_HILIC_H111_typsin_B3.10839.10839.2	controllerType=0 controllerNumber=1 scan=10839	28.2787	Trypsin	B3	EAAAT..AHDTAR	EAAATAHDTAR
16116:2	259	A.FAET[+568.212]GS[+568.212]HGRPVK.V	HexNAc(2)Hex(1),HexNAc(2)Hex(1)	S[+568], T[+568]	1212.55	2	2424.1	2422.09	2	3	37	NRagged	153.7	64.85	64.85	0.04	11	>tr|A0A1V2XY80|A0A1V2XY80_9BURK Purine nucleoside permease OS=Burkholderia cenocepacia OX=95486 GN=A8F55_12890 PE=4 SV=1	5557	Nsco_20191108_BC_ZIC_HILIC_H111_typsin_B1.16119.16119.2	controllerType=0 controllerNumber=1 scan=16119	38.085	Trypsin	B1	FAET.GS.HGRPVK	FAETGSHGRPVK
04198:2	4376	R.RPDVS[+568.212][+100.064]AAER.A	HexNAc(2)Hex(1) 100.064	S[+100][+568]	834.9	2	1668.79	1668.79	0	0.3	309	Specific	153.72	11.01	11.01	0.01	5	>tr|A0A2N9CY20|A0A2N9CY20_9BURK RND efflux system, outer membrane lipoprotein CmeC OS=Burkholderia cenocepacia OX=95486 GN=F01_490064 PE=3 SV=1	2829	Nsco_20191108_BC_ZIC_HILIC_H111_typsin_B1.5284.5284.2	controllerType=0 controllerNumber=1 scan=5284	19.8504	Trypsin	B1	RPDVS..AAER	RPDVSAAER
22613:3	76	P.AAPKPAPAT[+568.212][+100.064]VANAGPASPDSGDASSPASPAGAR.F	HexNAc(2)Hex(1) 100.064	T[+100][+568]	1195.24	3	3583.71	3582.7	1	0.4	177	NRagged	153.73	153.73	2.1	4.37	18	>tr|A0A2N9CRL1|A0A2N9CRL1_9BURK Sporulation related OS=Burkholderia cenocepacia OX=95486 GN=F01_420513 PE=4 SV=1	313	Nsco_20191108_BC_ZIC_HILIC_H111_typsin_B2.21345.21345.3	controllerType=0 controllerNumber=1 scan=21345	45.5663	Trypsin	B2	AAPKPAPAT..VANAGPASPDSGDASSPASPAGAR	AAPKPAPATVANAGPASPDSGDASSPASPAGAR
07307:2	266	A.PAADT[+568.212]S[+568.212]AAAPAPAKKDHSKPKH.Q	HexNAc(2)Hex(1),HexNAc(2)Hex(1)	S[+568], T[+568]	1666.8	2	3332.59	3332.58	0	3.3	27	Non	153.75	153.75	9.25	4.53	6	>tr|A0A071MDE2|A0A071MDE2_9BURK Uncharacterized protein OS=Burkholderia cenocepacia OX=95486 GN=A8E72_00390 PE=4 SV=1	5522	Nsco_20191108_BC_ZIC_HILIC_H111_thermolysin_B3.7850.7850.2	controllerType=0 controllerNumber=1 scan=7850	24.1552	Thermolysin	B3	PAADT.S.AAAPAPAKKDHSKPKH	PAADTSAAAPAPAKKDHSKPKH
39809:3	42	Q.AGSAAPADTPASAAPS[+568.212]AS[+568.212][+100.064]AT[+568.212][+100.064]PATR.A	HexNAc(2)Hex(1),HexNAc(2)Hex(1) 100.064,HexNAc(2)Hex(1) 100.064	S[+100][+568]*2, T[+100][+568]	1335.6	3	4004.79	4001.78	3	-1.3	1803	NRagged	154.09	154.09	0	1.79	27	>tr|A0A2N9CVE8|A0A2N9CVE8_9BURK Putative exported glycoprotein OS=Burkholderia cenocepacia OX=95486 GN=F01_460192 PE=4 SV=1	1233	Nsco_20191108_BC_ZIC_HILIC_H111_typsin_B2.36051.36051.3	controllerType=0 controllerNumber=1 scan=36051	71.674	Trypsin	B2	AGSAAPADTPASAAPS.AS..AT..PATR	AGSAAPADTPASAAPSASATPATR
60862:4	213	Q.GMAFQVDAVAGEGEDS[+568.212]GAFDDEQADDAQRDESVSPLAPVADSGANEEPSEGADEPPKTDGDGSK.G	HexNAc(2)Hex(1)	S[+568]	1753	4	7009	7004.96	4	3.4	97	NRagged	154.31	154.31	1.2	4.14	8	>tr|A0A2N9CYY5|A0A2N9CYY5_9BURK ClpXP protease specificity-enhancing factor OS=Burkholderia cenocepacia OX=95486 GN=sspB PE=4 SV=1	2409	Nsco_20191108_BC_ZIC_HILIC_H111_typsin_B3.52320.52320.4	controllerType=0 controllerNumber=1 scan=52320	106.897	Trypsin	B3	GMAFQVDAVAGEGEDS.GAFDDEQADDAQRDESVSPLAPVADSGANEEPSEGADEPPKTDGDGSK	GMAFQVDAVAGEGEDSGAFDDEQADDAQRDESVSPLAPVADSGANEEPSEGADEPPKTDGDGSK
65362:4	213	Q.GMAFQVDAVAGEGEDS[+568.212]GAFDDEQADDAQRDESVSPLAPVADSGANEEPSEGADEPPKTDGDGSK.G	HexNAc(2)Hex(1)	S[+568]	1753	4	7009	7004.96	4	3.7	97	NRagged	154.41	154.41	1.2	4.39	8	>tr|A0A2N9CYY5|A0A2N9CYY5_9BURK ClpXP protease specificity-enhancing factor OS=Burkholderia cenocepacia OX=95486 GN=sspB PE=4 SV=1	2409	Nsco_20191108_BC_ZIC_HILIC_H111_typsin_B3.55791.55791.2	controllerType=0 controllerNumber=1 scan=55791	113.807	Trypsin	B3	GMAFQVDAVAGEGEDS.GAFDDEQADDAQRDESVSPLAPVADSGANEEPSEGADEPPKTDGDGSK	GMAFQVDAVAGEGEDSGAFDDEQADDAQRDESVSPLAPVADSGANEEPSEGADEPPKTDGDGSK
39299:3	62	Q.AGSAAPADTPASAAPS[+568.212][+100.064]AS[+568.212]AT[+568.212][+100.064]PATR.A	HexNAc(2)Hex(1) 100.064,HexNAc(2)Hex(1),HexNAc(2)Hex(1) 100.064	S[+100][+568]*2, T[+100][+568]	1335.94	3	4005.79	4001.78	4	-0.5	1803	NRagged	154.46	154.46	0	0.56	29	>tr|A0A2N9CVE8|A0A2N9CVE8_9BURK Putative exported glycoprotein OS=Burkholderia cenocepacia OX=95486 GN=F01_460192 PE=4 SV=1	1233	Nsco_20191108_BC_ZIC_HILIC_H111_typsin_B3.35163.35163.3	controllerType=0 controllerNumber=1 scan=35163	73.6158	Trypsin	B3	AGSAAPADTPASAAPS..AS.AT..PATR	AGSAAPADTPASAAPSASATPATR
09563:3	141	Q.IVKAPAKGAS[+568.212]AAQAAPKPTDN.S	HexNAc(2)Hex(1)	S[+568]	858.779	3	2574.32	2574.31	0	3.4	59	Non	154.52	106.4	106.4	3.62	4	>tr|A0A2N9CM16|A0A2N9CM16_9BURK Outer-membrane lipoprotein carrier protein OS=Burkholderia cenocepacia OX=95486 GN=lolA PE=3 SV=1	2338	Nsco_20191108_BC_ZIC_HILIC_H111_pepsin_B2.9761.9761.3	controllerType=0 controllerNumber=1 scan=9761	25.8902	Pepsin	B2	IVKAPAKGAS.AAQAAPKPTDN	IVKAPAKGASAAQAAPKPTDN
18076:2	121	L.GAAGAAQAQS[+568.212][+100.064]SVTLYG.V	HexNAc(2)Hex(1) 100.064	S[+100][+568]	1060.5	2	2120	2119.99	0	4.8	15	CRagged	154.76	67.75	2	1.39	9	>tr|A0A1V2VQ34|A0A1V2VQ34_9BURK Outer membrane protein (Porin) OS=Burkholderia cenocepacia OX=95486 GN=A8E72_40685 PE=4 SV=1	4921	Nsco_20191108_BC_ZIC_HILIC_H111_pepsin_B1.17418.17418.2	controllerType=0 controllerNumber=1 scan=17418	38.9233	Pepsin	B1	GAAGAAQAQS..SVTLYG	GAAGAAQAQSSVTLYG
29495:3	133	A.VAAPAS[+568.212]GTAESPNPASET[+568.212]NV.P	HexNAc(2)Hex(1),HexNAc(2)Hex(1)	S[+568], T[+568]	1002.78	3	3006.31	3006.31	0	2.8	279	Non	154.9	95.05	13.41	1.86	15	>tr|A0A2N9CYS8|A0A2N9CYS8_9BURK Surface lipoprotein OS=Burkholderia cenocepacia OX=95486 GN=F01_50090 PE=4 SV=1	1214	Nsco_20191108_BC_ZIC_HILIC_H111_pepsin_B1.26844.26844.3	controllerType=0 controllerNumber=1 scan=26844	56.9063	Pepsin	B1	VAAPAS.GTAESPNPASET.NV	VAAPASGTAESPNPASETNV
14166:2	2680	A.IVVAWLNDT[+568.212]FTGASGR.R	HexNAc(2)Hex(1)	T[+568]	1138.05	2	2275.09	2275.1	0	-2.8	18	NRagged	154.95	11.83	1.6	0.08	6	>tr|A0A2N9CJA8|A0A2N9CJA8_9BURK NADH-quinone oxidoreductase subunit N OS=Burkholderia cenocepacia OX=95486 GN=nuoN PE=3 SV=1	6489	Nsco_20191108_BC_ZIC_HILIC_H111_typsin_B1.14398.14398.2	controllerType=0 controllerNumber=1 scan=14398	35.1928	Trypsin	B1	IVVAWLNDT.FTGASGR	IVVAWLNDTFTGASGR
41320:3	34	K.KAS[+568.212]EAAAAASAAQAAAAASPAT[+568.212]VPASGAAVDQDANAQAAR.A	HexNAc(2)Hex(1),HexNAc(2)Hex(1)	S[+568], T[+568]	1563.4	3	4688.18	4687.17	1	0.3	143	Specific	154.99	81.85	69.46	1.57	31	>tr|A0A142PIH6|A0A142PIH6_9BURK Outer membrane protein assembly factor BamE OS=Burkholderia cenocepacia OX=95486 GN=bamE PE=3 SV=1	6605	Nsco_20191108_BC_ZIC_HILIC_H111_typsin_B3.36875.36875.3	controllerType=0 controllerNumber=1 scan=36875	77.0719	Trypsin	B3	KAS.EAAAAASAAQAAAAASPAT.VPASGAAVDQDANAQAAR	KASEAAAAASAAQAAAAASPATVPASGAAVDQDANAQAAR
56904:3	5	K.KAILESVYQGAGQAAS[+568.212]APMPPTQWSYDK.N	HexNAc(2)Hex(1)	S[+568]	1188.23	3	3562.69	3562.68	0	2.9	328	Specific	155.05	150.39	31.43	3.95	36	>tr|A0A2N9CS86|A0A2N9CS86_9BURK Dipeptide transport system substrate-binding protein OS=Burkholderia cenocepacia OX=95486 GN=dppA PE=4 SV=1	5935	Nsco_20191108_BC_ZIC_HILIC_H111_typsin_B2.50019.50019.3	controllerType=0 controllerNumber=1 scan=50019	96.2504	Trypsin	B2	KAILESVYQGAGQAAS.APMPPTQWSYDK	KAILESVYQGAGQAASAPMPPTQWSYDK
41733:3	344	T.T[+568.212]S[+568.212]S[+568.212][+100.064]SEEEAFEEAK.A	HexNAc(2)Hex(1),HexNAc(2)Hex(1),HexNAc(2)Hex(1) 100.064	S[+100][+568]*2, T[+568]	1084.11	3	3250.31	3248.31	2	-3.8	49	NRagged	155.13	155.13	22.03	0.45	10	>tr|A0A1V6KLA7|A0A1V6KLA7_9BURK Uncharacterized protein OS=Burkholderia cenocepacia OX=95486 GN=A8E72_02835 PE=4 SV=1	7547	Nsco_20191108_BC_ZIC_HILIC_H111_typsin_B2.37548.37548.3	controllerType=0 controllerNumber=1 scan=37548	74.2264	Trypsin	B2	T.S.S..SEEEAFEEAK	TSSSEEEAFEEAK
69633:4	414	Q.GM[+15.995]AFQVDAVAGEGEDS[+568.212]GAFDDEQADDAQRDESVSPLAPVADSGANEEPSEGADEPPKTDGDGSK.G	HexNAc(2)Hex(1)	M[+16], S[+568]	1757	4	7024.97	7020.95	4	0.7	97	NRagged	155.25	0.41	0.41	0.46	7	>tr|A0A2N9CYY5|A0A2N9CYY5_9BURK ClpXP protease specificity-enhancing factor OS=Burkholderia cenocepacia OX=95486 GN=sspB PE=4 SV=1	2409	Nsco_20191108_BC_ZIC_HILIC_H111_typsin_B2.59973.59973.4	controllerType=0 controllerNumber=1 scan=59973	115.112	Trypsin	B2	GM.AFQVDAVAGEGEDS.GAFDDEQADDAQRDESVSPLAPVADSGANEEPSEGADEPPKTDGDGSK	GMAFQVDAVAGEGEDSGAFDDEQADDAQRDESVSPLAPVADSGANEEPSEGADEPPKTDGDGSK
91096:2	4502	I.ANATLSQLS[+568.212][+100.064]YRPNSQSSYTR.I	HexNAc(2)Hex(1) 100.064	S[+100][+568]	1457.2	2	2913.39	2912.38	1	4	140	NRagged	155.49	6.67	1.2	0.01	1	>tr|A0A2N9CKP9|A0A2N9CKP9_9BURK Uncharacterized protein OS=Burkholderia cenocepacia OX=95486 GN=F01_30006 PE=4 SV=1	3481	Nsco_20191108_BC_ZIC_HILIC_H111_typsin_B1.79054.79054.2	controllerType=0 controllerNumber=1 scan=79054	145.761	Trypsin	B1	ANATLSQLS..YRPNSQSSYTR	ANATLSQLSYRPNSQSSYTR
05327:2	8171	D.HAT[+568.212]RSQFR.P	HexNAc(2)Hex(1)	T[+568]	785.87	2	1570.73	1570.73	0	-1.7	307	NRagged	155.54	2.35	2.35	0	2	>tr|A0A2N9D269|A0A2N9D269_9BURK ParB domain protein nuclease OS=Burkholderia cenocepacia OX=95486 GN=F01_570118 PE=4 SV=1	3648	Nsco_20191108_BC_ZIC_HILIC_H111_typsin_B2.6307.6307.2	controllerType=0 controllerNumber=1 scan=6307	20.2007	Trypsin	B2	HAT.RSQFR	HATRSQFR
62184:3	1828	R.APEQAPAPPVAPLAS[+568.212][+100.064]GAAAGVAQPVPGPTLLPREPAAGVSTK.E	HexNAc(2)Hex(1) 100.064	S[+100][+568]	1526.8	3	4578.39	4577.4	1	-2.3	402	Specific	155.6	155.6	3.6	5.43	3	>tr|A0A1V2XAF9|A0A1V2XAF9_9BURK Peptide-binding protein OS=Burkholderia cenocepacia OX=95486 GN=bcscD PE=4 SV=1	4047	Nsco_20191108_BC_ZIC_HILIC_H111_typsin_B3.53331.53331.3	controllerType=0 controllerNumber=1 scan=53331	108.862	Trypsin	B3	APEQAPAPPVAPLAS..GAAAGVAQPVPGPTLLPREPAAGVSTK	APEQAPAPPVAPLASGAAAGVAQPVPGPTLLPREPAAGVSTK
28802:2	1439	L.TQT[+568.212][+100.064]QT[+568.212]GAS[+568.212][+100.064]INSGPQ.Q	HexNAc(2)Hex(1) 100.064,HexNAc(2)Hex(1),HexNAc(2)Hex(1) 100.064	S[+100][+568], T[+100][+568]*2	1648.71	2	3296.42	3294.42	2	-3.3	79	CRagged	155.61	49.24	0	0.18	5	>tr|A0A107L0Y2|A0A107L0Y2_9BURK Exopolysaccharide biosynthesis protein OS=Burkholderia cenocepacia OX=95486 GN=epsB PE=4 SV=1	7448	Nsco_20191108_BC_ZIC_HILIC_H111_pepsin_B1.26289.26289.2	controllerType=0 controllerNumber=1 scan=26289	55.8147	Pepsin	B1	TQT..QT.GAS..INSGPQ	TQTQTGASINSGPQ
74167:5	2088	R.VGTVTALLRPGTRPASAVPVAPALPPAVT[+568.212]PAPAVANLSAAEQRPLVDAVLAK.F	HexNAc(2)Hex(1)	T[+568]	1127.03	5	5631.13	5630.11	1	3	176	Specific	155.74	84.42	1.2	5.04	3	>tr|A0A2N9CPR7|A0A2N9CPR7_9BURK Putative exported protein OS=Burkholderia cenocepacia OX=95486 GN=F01_410366 PE=4 SV=1	87	Nsco_20191108_BC_ZIC_HILIC_H111_typsin_B2.63469.63469.5	controllerType=0 controllerNumber=1 scan=63469	122.581	Trypsin	B2	VGTVTALLRPGTRPASAVPVAPALPPAVT.PAPAVANLSAAEQRPLVDAVLAK	VGTVTALLRPGTRPASAVPVAPALPPAVTPAPAVANLSAAEQRPLVDAVLAK
55950:7	4	E.DVLKDTS[+568.212]ADKAAIDAKVEELGKVSQK.L	HexNAc(2)Hex(1)	S[+568]	476.393	7	3328.7	3326.69	2	0.8	575	Non	155.8	155.8	1.6	2.15	53	>tr|A0A144RRA0|A0A144RRA0_9BURK Chaperone protein DnaK OS=Burkholderia cenocepacia OX=95486 GN=dnaK PE=2 SV=1	4321	Nsco_20191108_BC_ZIC_HILIC_H111_thermolysin_B3.49465.49465.7	controllerType=0 controllerNumber=1 scan=49465	97.6231	Thermolysin	B3	DVLKDTS.ADKAAIDAKVEELGKVSQK	DVLKDTSADKAAIDAKVEELGKVSQK
16272:3	17	A.PT[+568.212][+100.064]AS[+568.212][+100.064]APEAAAKPAK.T	HexNAc(2)Hex(1) 100.064,HexNAc(2)Hex(1) 100.064	S[+100][+568], T[+100][+568]	883.429	3	2648.27	2646.26	2	1.7	135	NRagged	155.91	147.29	147.29	2.38	70	>tr|A0A2N9CHU5|A0A2N9CHU5_9BURK Uncharacterized protein OS=Burkholderia cenocepacia OX=95486 GN=F01_210059 PE=4 SV=1	268	Nsco_20191108_BC_ZIC_HILIC_H111_typsin_B2.15885.15885.3	controllerType=0 controllerNumber=1 scan=15885	36.1575	Trypsin	B2	PT..AS..APEAAAKPAK	PTASAPEAAAKPAK
37743:3	203	Y.VKPQDAQALQDAS[+568.212]PASGASGAQAAAAPADNAT.V	HexNAc(2)Hex(1)	S[+568]	1173.55	3	3518.63	3518.63	0	2.7	199	Non	155.93	155.93	0.92	5	20	>tr|A0A144S4M8|A0A144S4M8_9BURK BON domain protein OS=Burkholderia cenocepacia OX=95486 GN=A8E72_32405 PE=4 SV=1	5572	Nsco_20191108_BC_ZIC_HILIC_H111_thermolysin_B1.33388.33388.3	controllerType=0 controllerNumber=1 scan=33388	64.5445	Thermolysin	B1	VKPQDAQALQDAS.PASGASGAQAAAAPADNAT	VKPQDAQALQDASPASGASGAQAAAAPADNAT
32468:3	322	A.LRGAADRYAPPPAAVPVAAT[+568.212]SGAQGGA.A	HexNAc(2)Hex(1)	T[+568]	1021.18	3	3061.53	3060.51	1	4	145	Non	155.97	107.63	2.4	6.31	4	>tr|A0A144SWF6|A0A144SWF6_9BURK Putative exported protein OS=Burkholderia cenocepacia OX=95486 GN=A8E72_18590 PE=4 SV=1	7384	Nsco_20191108_BC_ZIC_HILIC_H111_thermolysin_B2.29749.29749.3	controllerType=0 controllerNumber=1 scan=29749	60.5034	Thermolysin	B2	LRGAADRYAPPPAAVPVAAT.SGAQGGA	LRGAADRYAPPPAAVPVAATSGAQGGA
03701:3	86	A.T[+568.212]ASKAS[+568.212][+100.064]GASAAKPAS[+568.212]APKPASAPK.-	HexNAc(2)Hex(1),HexNAc(2)Hex(1) 100.064,HexNAc(2)Hex(1)	S[+100][+568]*2, T[+568]	1319.62	3	3956.86	3956.87	0	-3.5	494	Non	156.06	156.06	1.2	4.24	19	>tr|A0A142PKY4|A0A142PKY4_9BURK C-terminal processing protease-3 OS=Burkholderia cenocepacia OX=95486 GN=A8E72_10915 PE=3 SV=1	5674	Nsco_20191108_BC_ZIC_HILIC_H111_thermolysin_B1.4774.4774.3	controllerType=0 controllerNumber=1 scan=4774	19.118	Thermolysin	B1	T.ASKAS..GASAAKPAS.APKPASAPK	TASKASGASAAKPASAPKPASAPK
32716:3	379	A.VAAPASGTAESPNPAS[+568.212]ET[+568.212]NVPA.M	HexNAc(2)Hex(1),HexNAc(2)Hex(1)	S[+568], T[+568]	1058.81	3	3174.41	3174.4	0	5	279	Non	156.14	156.14	3.56	4.68	17	>tr|A0A2N9CYS8|A0A2N9CYS8_9BURK Surface lipoprotein OS=Burkholderia cenocepacia OX=95486 GN=F01_50090 PE=4 SV=1	1214	Nsco_20191108_BC_ZIC_HILIC_H111_thermolysin_B3.29993.29993.3	controllerType=0 controllerNumber=1 scan=29993	61.2673	Thermolysin	B3	VAAPASGTAESPNPAS.ET.NVPA	VAAPASGTAESPNPASETNVPA
40842:3	133	A.VAAPASGT[+568.212]AESPNPAS[+568.212]ETNVPAM.Q	HexNAc(2)Hex(1),HexNAc(2)Hex(1)	S[+568], T[+568]	1102.49	3	3305.45	3305.44	0	3.9	279	Non	156.18	111.52	2.05	2.18	15	>tr|A0A2N9CYS8|A0A2N9CYS8_9BURK Surface lipoprotein OS=Burkholderia cenocepacia OX=95486 GN=F01_50090 PE=4 SV=1	1214	Nsco_20191108_BC_ZIC_HILIC_H111_pepsin_B1.35913.35913.3	controllerType=0 controllerNumber=1 scan=35913	76.632	Pepsin	B1	VAAPASGT.AESPNPAS.ETNVPAM	VAAPASGTAESPNPASETNVPAM
35806:6	13	Q.KQQQQQQAANT[+568.212][+100.064]PKPTSSATAAAAAKPPTANDANTGYFLQVGAYKTEGDAEQQR.A	HexNAc(2)Hex(1) 100.064	T[+100][+568]	1037.5	6	6219.98	6215.99	4	-3.7	186	NRagged	156.2	156.2	1.8	1.14	56	>tr|A0A142PL18|A0A142PL18_9BURK Cell division protein OS=Burkholderia cenocepacia OX=95486 GN=A8E72_03155 PE=4 SV=1	5245	Nsco_20191108_BC_ZIC_HILIC_H111_typsin_B2.32749.32749.6	controllerType=0 controllerNumber=1 scan=32749	65.9079	Trypsin	B2	KQQQQQQAANT..PKPTSSATAAAAAKPPTANDANTGYFLQVGAYKTEGDAEQQR	KQQQQQQAANTPKPTSSATAAAAAKPPTANDANTGYFLQVGAYKTEGDAEQQR
05109:2	1350	F.S[+568.212]DPNC[+57.021]PYC[+57.021]KKL.E	HexNAc(2)Hex(1)	C[+57]*2, S[+568]	975.421	2	1949.83	1949.84	0	-0.4	127	Specific	156.21	48.11	48.11	0.01	2	>tr|A0A144RXZ7|A0A144RXZ7_9BURK Thiol:disulfide interchange protein OS=Burkholderia cenocepacia OX=95486 GN=dsbC_1 PE=3 SV=1	7822	Nsco_20191108_BC_ZIC_HILIC_H111_pepsin_B3.5810.5810.2	controllerType=0 controllerNumber=1 scan=5810	18.9716	Pepsin	B3	S.DPNC.PYC.KKL	SDPNCPYCKKL
25912:3	65	K.S[+568.212]VGHLEENGLTIGGASTPPK.G	HexNAc(2)Hex(1)	S[+568]	844.748	3	2532.23	2532.22	0	4.2	75	Specific	156.34	156.34	1.2	4.03	35	>tr|A0A2N9CHU5|A0A2N9CHU5_9BURK Uncharacterized protein OS=Burkholderia cenocepacia OX=95486 GN=F01_210059 PE=4 SV=1	268	Nsco_20191108_BC_ZIC_HILIC_H111_typsin_B1.24867.24867.3	controllerType=0 controllerNumber=1 scan=24867	53.6649	Trypsin	B1	S.VGHLEENGLTIGGASTPPK	SVGHLEENGLTIGGASTPPK
57896:6	53	A.LSASFGAFAQSTVTRAQVRNELVQLENAGYKPS[+568.212][+100.064]QSSPYYPADIQAAQAR.V	HexNAc(2)Hex(1) 100.064	S[+100][+568]	994.166	6	5959.96	5954.93	5	1.8	14	NRagged	156.44	156.44	0	1.72	16	>tr|A0A1V2X7H1|A0A1V2X7H1_9BURK Purine nucleoside phosphorylase OS=Burkholderia cenocepacia OX=95486 GN=A8E72_24650 PE=4 SV=1	4905	Nsco_20191108_BC_ZIC_HILIC_H111_typsin_B2.50766.50766.4	controllerType=0 controllerNumber=1 scan=50766	97.5286	Trypsin	B2	LSASFGAFAQSTVTRAQVRNELVQLENAGYKPS..QSSPYYPADIQAAQAR	LSASFGAFAQSTVTRAQVRNELVQLENAGYKPSQSSPYYPADIQAAQAR
27058:2	1161	K.AVVFDFGGVLIDWS[+568.212]PEYLYR.E	HexNAc(2)Hex(1)	S[+568]	1457.71	2	2914.4	2914.39	0	4.2	5	Specific	156.45	8.7	8.7	0.21	4	>tr|A0A2N9D2M4|A0A2N9D2M4_9BURK Hydrolase OS=Burkholderia cenocepacia OX=95486 GN=F01_70061 PE=4 SV=1	1556	Nsco_20191108_BC_ZIC_HILIC_H111_typsin_B2.25277.25277.2	controllerType=0 controllerNumber=1 scan=25277	52.6929	Trypsin	B2	AVVFDFGGVLIDWS.PEYLYR	AVVFDFGGVLIDWSPEYLYR
86526:4	345	P.EVIQAGFIVGGQSGNGALRVGGST[+568.212]VGYYNTSSLSVGLQAGAQSK.A	HexNAc(2)Hex(1)	T[+568]	1214.85	4	4856.4	4853.4	3	-2.3	77	NRagged	156.51	156.51	0	1.17	11	>tr|A0A144TDH9|A0A144TDH9_9BURK Lipid-binding SYLF domain-containing protein OS=Burkholderia cenocepacia OX=95486 GN=A8E72_22725 PE=4 SV=1	5853	Nsco_20191108_BC_ZIC_HILIC_H111_typsin_B2.72544.72544.2	controllerType=0 controllerNumber=1 scan=72544	143.837	Trypsin	B2	EVIQAGFIVGGQSGNGALRVGGST.VGYYNTSSLSVGLQAGAQSK	EVIQAGFIVGGQSGNGALRVGGSTVGYYNTSSLSVGLQAGAQSK
30860:3	210	Q.AVAPRDDDVSDVQAGVAHDEPPAS[+568.212]DTT.V	HexNAc(2)Hex(1)	S[+568]	1101.83	3	3303.46	3303.45	0	3.5	107	Non	156.53	89.62	18.37	4.11	9	>tr|A0A2N9CRL1|A0A2N9CRL1_9BURK Sporulation related OS=Burkholderia cenocepacia OX=95486 GN=F01_420513 PE=4 SV=1	313	Nsco_20191108_BC_ZIC_HILIC_H111_thermolysin_B2.28436.28436.3	controllerType=0 controllerNumber=1 scan=28436	58.2967	Thermolysin	B2	AVAPRDDDVSDVQAGVAHDEPPAS.DTT	AVAPRDDDVSDVQAGVAHDEPPASDTT
77243:4	43	S.AIFNT[+568.212][+100.064]AGAVLHWKAAAQWDFAVGYS[+568.212][+100.064]YTAATQSNGITSAAK.Y	HexNAc(2)Hex(1) 100.064,HexNAc(2)Hex(1) 100.064	S[+100][+568], T[+100][+568]	1375.91	4	5500.61	5495.62	5	-5.1	292	NRagged	156.61	156.61	12	3.43	23	>tr|A0A1V6KSA1|A0A1V6KSA1_9BURK Outer membrane protein (Porin) OS=Burkholderia cenocepacia OX=95486 GN=A8F55_09320 PE=4 SV=1	4500	Nsco_20191108_BC_ZIC_HILIC_H111_typsin_B1.68329.68329.3	controllerType=0 controllerNumber=1 scan=68329	126.482	Trypsin	B1	AIFNT..AGAVLHWKAAAQWDFAVGYS..YTAATQSNGITSAAK	AIFNTAGAVLHWKAAAQWDFAVGYSYTAATQSNGITSAAK
33850:3	2	S.KVAPPPADNGAS[+568.212]QPQQFDPNRALQG.K	HexNAc(2)Hex(1)	S[+568]	1058.17	3	3172.5	3171.51	1	-3.4	49	Non	156.63	156.63	156.63	4.29	68	>tr|A0A142PL18|A0A142PL18_9BURK Cell division protein OS=Burkholderia cenocepacia OX=95486 GN=A8E72_03155 PE=4 SV=1	5245	Nsco_20191108_BC_ZIC_HILIC_H111_pepsin_B1.30294.30294.3	controllerType=0 controllerNumber=1 scan=30294	63.909	Pepsin	B1	KVAPPPADNGAS.QPQQFDPNRALQG	KVAPPPADNGASQPQQFDPNRALQG
34850:3	86	L.YSKAADAGGAKPAAGASAAPAAPAPVAVPAS[+568.212]AVSGSAGQ.-	HexNAc(2)Hex(1)	S[+568]	1296.98	3	3888.91	3888.9	0	3.6	148	CRagged	156.72	128.01	0.49	3.58	7	>tr|A0A144S0T9|A0A144S0T9_9BURK Outer membrane lipid asymmetry maintenance protein MlaD OS=Burkholderia cenocepacia OX=95486 GN=yrbD PE=4 SV=1	7588	Nsco_20191108_BC_ZIC_HILIC_H111_pepsin_B1.31110.31110.3	controllerType=0 controllerNumber=1 scan=31110	65.6915	Pepsin	B1	YSKAADAGGAKPAAGASAAPAAPAPVAVPAS.AVSGSAGQ	YSKAADAGGAKPAAGASAAPAAPAPVAVPASAVSGSAGQ
97235:3	14	K.YS[+568.212]RVAAET[+568.212][+100.064]LC[+57.021]NTGLVVLAGEITTTANIDYIQIAR.D	HexNAc(2)Hex(1),HexNAc(2)Hex(1) 100.064	C[+57], S[+568], T[+100][+568]	1645.47	3	4934.4	4933.41	1	-2.5	38	Specific	156.75	156.75	0.38	5.29	39	>tr|A0A142PKL5|A0A142PKL5_9BURK S-adenosylmethionine synthase OS=Burkholderia cenocepacia OX=95486 GN=metK PE=3 SV=1	7864	Nsco_20191108_BC_ZIC_HILIC_H111_typsin_B2.80083.80083.3	controllerType=0 controllerNumber=1 scan=80083	162.333	Trypsin	B2	YS.RVAAET..LC.NTGLVVLAGEITTTANIDYIQIAR	YSRVAAETLCNTGLVVLAGEITTTANIDYIQIAR
09042:2	348	R.PQAAQS[+568.212][+100.064]PANMNR.L	HexNAc(2)Hex(1) 100.064	S[+100][+568]	977.452	2	1953.9	1952.89	1	2.8	20	Specific	156.86	112.47	112.47	1.49	7	>tr|A0A1V2XQ55|A0A1V2XQ55_9BURK Nitrogen regulatory protein OS=Burkholderia cenocepacia OX=95486 GN=ptsN PE=4 SV=1	5074	Nsco_20191108_BC_ZIC_HILIC_H111_typsin_B3.9875.9875.2	controllerType=0 controllerNumber=1 scan=9875	26.7442	Trypsin	B3	PQAAQS..PANMNR	PQAAQSPANMNR
32289:3	13	K.VAPPPADNGAS[+568.212]QPQQFDPNRALQGK.T	HexNAc(2)Hex(1)	S[+568]	1057.84	3	3171.52	3171.51	0	3.8	50	Specific	157.09	157.09	157.09	6.44	56	>tr|A0A142PL18|A0A142PL18_9BURK Cell division protein OS=Burkholderia cenocepacia OX=95486 GN=A8E72_03155 PE=4 SV=1	5245	Nsco_20191108_BC_ZIC_HILIC_H111_typsin_B2.29814.29814.3	controllerType=0 controllerNumber=1 scan=29814	60.6301	Trypsin	B2	VAPPPADNGAS.QPQQFDPNRALQGK	VAPPPADNGASQPQQFDPNRALQGK
15890:2	489	P.AAATGSS[+568.212]DT[+568.212]AAAPSG.P	HexNAc(2)Hex(1),HexNAc(2)Hex(1)	S[+568], T[+568]	1186	2	2370.99	2370.98	0	4	161	Non	157.43	55.18	3.6	1.99	9	>tr|A0A1V2VRW6|A0A1V2VRW6_9BURK Family M23 peptidase OS=Burkholderia cenocepacia OX=95486 GN=nlpD_1 PE=4 SV=1	5413	Nsco_20191108_BC_ZIC_HILIC_H111_pepsin_B3.15160.15160.2	controllerType=0 controllerNumber=1 scan=15160	33.4114	Pepsin	B3	AAATGSS.DT.AAAPSG	AAATGSSDTAAAPSG
41066:3	565	A.ADAGGAKPAAGASAAPAAPAPVAVPAS[+568.212][+100.064]AVSGSAGQ.-	HexNAc(2)Hex(1) 100.064	S[+100][+568]	1180.92	3	3540.73	3539.74	1	-2.1	152	Non	157.59	157.59	2.89	2.14	9	>tr|A0A144S0T9|A0A144S0T9_9BURK Outer membrane lipid asymmetry maintenance protein MlaD OS=Burkholderia cenocepacia OX=95486 GN=yrbD PE=4 SV=1	7588	Nsco_20191108_BC_ZIC_HILIC_H111_typsin_B1.37992.37992.3	controllerType=0 controllerNumber=1 scan=37992	76.5185	Trypsin	B1	ADAGGAKPAAGASAAPAAPAPVAVPAS..AVSGSAGQ	ADAGGAKPAAGASAAPAAPAPVAVPASAVSGSAGQ
46390:3	58	Y.MANNDGANFPEPAAPAANAAQPAS[+568.212]GAPAS[+568.212][+100.064]GADASNAQ.A	HexNAc(2)Hex(1),HexNAc(2)Hex(1) 100.064	S[+100][+568]*2	1544.66	3	4631.98	4630.99	1	-3.1	153	Non	157.73	157.73	2.25	3.72	19	>tr|A0A1V2WZJ2|A0A1V2WZJ2_9BURK Class I cytochrome c OS=Burkholderia cenocepacia OX=95486 GN=A8E72_32710 PE=4 SV=1	7969	Nsco_20191108_BC_ZIC_HILIC_H111_thermolysin_B3.41737.41737.3	controllerType=0 controllerNumber=1 scan=41737	82.4514	Thermolysin	B3	MANNDGANFPEPAAPAANAAQPAS.GAPAS..GADASNAQ	MANNDGANFPEPAAPAANAAQPASGAPASGADASNAQ
15651:4	1681	K.LLSVPAPAS[+568.212]TEGDHHDK.-	HexNAc(2)Hex(1)	S[+568]	586.28	4	2342.1	2342.09	0	4.7	72	Specific	157.74	152.45	0	3.5	2	>tr|A0A1V2XQK6|A0A1V2XQK6_9BURK Membrane protein OS=Burkholderia cenocepacia OX=95486 GN=A8E72_26595 PE=4 SV=1	5825	Nsco_20191108_BC_ZIC_HILIC_H111_typsin_B2.15423.15423.4	controllerType=0 controllerNumber=1 scan=15423	35.3966	Trypsin	B2	LLSVPAPAS.TEGDHHDK	LLSVPAPASTEGDHHDK
32314:4	58	E.IMAGSSEAEPRQTDDEGS[+568.212][+100.064]DVAPAADGMAPAAGPSK.T	HexNAc(2)Hex(1) 100.064	S[+100][+568]	1015.21	4	4057.81	4054.79	3	2.3	152	NRagged	157.75	157.75	3.6	2.84	19	>tr|A0A1V6KQ68|A0A1V6KQ68_9BURK ATPase AAA OS=Burkholderia cenocepacia OX=95486 GN=clpV PE=4 SV=1	7959	Nsco_20191108_BC_ZIC_HILIC_H111_typsin_B2.29834.29834.4	controllerType=0 controllerNumber=1 scan=29834	60.6668	Trypsin	B2	IMAGSSEAEPRQTDDEGS..DVAPAADGMAPAAGPSK	IMAGSSEAEPRQTDDEGSDVAPAADGMAPAAGPSK
20471:2	84	K.HALALAS[+568.212][+100.064]SQDHK.R	HexNAc(2)Hex(1) 100.064	S[+100][+568]	973.47	2	1945.93	1945.94	0	-1.2	203	Specific	157.76	41.74	2	0.01	12	>tr|A0A1V6KMK0|A0A1V6KMK0_9BURK Phosphoribosylamine--glycine ligase OS=Burkholderia cenocepacia OX=95486 GN=purD PE=3 SV=1	4838	Nsco_20191108_BC_ZIC_HILIC_H111_typsin_B3.19357.19357.2	controllerType=0 controllerNumber=1 scan=19357	42.8777	Trypsin	B3	HALALAS..SQDHK	HALALASSQDHK
32998:2	177	A.VAAPAS[+568.212]GT[+568.212]AESPNPASETNVPA.M	HexNAc(2)Hex(1),HexNAc(2)Hex(1)	S[+568], T[+568]	1587.71	2	3174.41	3174.4	0	4.3	279	Non	157.77	82.07	6.18	3.33	26	>tr|A0A2N9CYS8|A0A2N9CYS8_9BURK Surface lipoprotein OS=Burkholderia cenocepacia OX=95486 GN=F01_50090 PE=4 SV=1	1214	Nsco_20191108_BC_ZIC_HILIC_H111_thermolysin_B2.30192.30192.2	controllerType=0 controllerNumber=1 scan=30192	61.2212	Thermolysin	B2	VAAPAS.GT.AESPNPASETNVPA	VAAPASGTAESPNPASETNVPA
40927:3	344	T.T[+568.212]S[+568.212]S[+568.212][+100.064]SEEEAFEEAK.A	HexNAc(2)Hex(1),HexNAc(2)Hex(1),HexNAc(2)Hex(1) 100.064	S[+100][+568]*2, T[+568]	1083.77	3	3249.3	3248.31	1	-4.4	49	NRagged	157.91	157.91	0	0.46	10	>tr|A0A1V6KLA7|A0A1V6KLA7_9BURK Uncharacterized protein OS=Burkholderia cenocepacia OX=95486 GN=A8E72_02835 PE=4 SV=1	7547	Nsco_20191108_BC_ZIC_HILIC_H111_typsin_B2.36936.36936.3	controllerType=0 controllerNumber=1 scan=36936	73.1697	Trypsin	B2	T.S.S..SEEEAFEEAK	TSSSEEEAFEEAK
38640:3	133	A.VAAPAS[+568.212]GT[+568.212]AESPNPASETNVPAMQ.V	HexNAc(2)Hex(1),HexNAc(2)Hex(1)	S[+568], T[+568]	1145.17	3	3433.5	3433.49	0	3	279	Non	158.1	158.1	7.6	5.13	15	>tr|A0A2N9CYS8|A0A2N9CYS8_9BURK Surface lipoprotein OS=Burkholderia cenocepacia OX=95486 GN=F01_50090 PE=4 SV=1	1214	Nsco_20191108_BC_ZIC_HILIC_H111_pepsin_B1.34191.34191.3	controllerType=0 controllerNumber=1 scan=34191	72.51	Pepsin	B1	VAAPAS.GT.AESPNPASETNVPAMQ	VAAPASGTAESPNPASETNVPAMQ
19195:3	2	S.KVAPPPADNGAS[+568.212]QPQQFDPNRA.L	HexNAc(2)Hex(1)	S[+568]	958.456	3	2873.35	2873.34	0	3.8	49	Non	158.12	107.66	107.66	1.63	68	>tr|A0A142PL18|A0A142PL18_9BURK Cell division protein OS=Burkholderia cenocepacia OX=95486 GN=A8E72_03155 PE=4 SV=1	5245	Nsco_20191108_BC_ZIC_HILIC_H111_pepsin_B1.18362.18362.2	controllerType=0 controllerNumber=1 scan=18362	40.5063	Pepsin	B1	KVAPPPADNGAS.QPQQFDPNRA	KVAPPPADNGASQPQQFDPNRA
38012:3	83	Q.AGSAAPADTPASAAPS[+568.212][+100.064]AS[+568.212]AT[+568.212][+100.064]PATR.A	HexNAc(2)Hex(1) 100.064,HexNAc(2)Hex(1),HexNAc(2)Hex(1) 100.064	S[+100][+568]*2, T[+100][+568]	1335.94	3	4005.8	4001.78	4	0.1	1803	NRagged	158.2	158.2	0	2.21	33	>tr|A0A2N9CVE8|A0A2N9CVE8_9BURK Putative exported glycoprotein OS=Burkholderia cenocepacia OX=95486 GN=F01_460192 PE=4 SV=1	1233	Nsco_20191108_BC_ZIC_HILIC_H111_typsin_B1.35336.35336.3	controllerType=0 controllerNumber=1 scan=35336	71.8531	Trypsin	B1	AGSAAPADTPASAAPS..AS.AT..PATR	AGSAAPADTPASAAPSASATPATR
75749:2	3469	R.YNLDDHSYFT[+568.212][+100.064]WLEARYHWPR.T	HexNAc(2)Hex(1) 100.064	T[+100][+568]	1669.26	2	3337.51	3337.51	0	1.8	366	Specific	158.33	129.16	2.4	0.29	2	>tr|A0A1V2W7Y0|A0A1V2W7Y0_9BURK Uncharacterized protein OS=Burkholderia cenocepacia OX=95486 GN=A8E72_08380 PE=4 SV=1	5475	Nsco_20191108_BC_ZIC_HILIC_H111_typsin_B1.67144.67144.2	controllerType=0 controllerNumber=1 scan=67144	124.434	Trypsin	B1	YNLDDHSYFT..WLEARYHWPR	YNLDDHSYFTWLEARYHWPR
32446:3	428	A.LRGAADRYAPPPAAVPVAAT[+568.212]SGAQGGAA.A	HexNAc(2)Hex(1)	T[+568]	1044.53	3	3131.56	3131.55	0	4.2	145	Non	158.55	143.43	2.4	6.43	3	>tr|A0A144SWF6|A0A144SWF6_9BURK Putative exported protein OS=Burkholderia cenocepacia OX=95486 GN=A8E72_18590 PE=4 SV=1	7384	Nsco_20191108_BC_ZIC_HILIC_H111_thermolysin_B3.29777.29777.3	controllerType=0 controllerNumber=1 scan=29777	60.9182	Thermolysin	B3	LRGAADRYAPPPAAVPVAAT.SGAQGGAA	LRGAADRYAPPPAAVPVAATSGAQGGAA
91582:2	307	A.TGSGQSWSAAAT[+568.212][+100.064]YAQGGLTVAGGYFR.A	HexNAc(2)Hex(1) 100.064	T[+100][+568]	1618.26	2	3235.51	3232.49	3	3.3	192	NRagged	158.64	56.08	4.8	1.51	9	>tr|A0A2N9CSQ1|A0A2N9CSQ1_9BURK Gram-negative porin OS=Burkholderia cenocepacia OX=95486 GN=DFS07_13619 PE=4 SV=1	5073	Nsco_20191108_BC_ZIC_HILIC_H111_typsin_B2.76111.76111.3	controllerType=0 controllerNumber=1 scan=76111	153.043	Trypsin	B2	TGSGQSWSAAAT..YAQGGLTVAGGYFR	TGSGQSWSAAATYAQGGLTVAGGYFR
70385:3	121	E.NEDEEAEEEEEEEEEEEDDGAAQAS[+568.212][+100.064]ANAAQLEALK.R	HexNAc(2)Hex(1) 100.064	S[+100][+568]	1507.96	3	4521.85	4518.83	3	2.6	249	NRagged	158.93	158.93	158.93	4.72	16	>tr|A0A142PEA6|A0A142PEA6_9BURK RNA polymerase sigma factor RpoD OS=Burkholderia cenocepacia OX=95486 GN=rpoD PE=3 SV=1	4677	Nsco_20191108_BC_ZIC_HILIC_H111_typsin_B2.60541.60541.3	controllerType=0 controllerNumber=1 scan=60541	116.28	Trypsin	B2	NEDEEAEEEEEEEEEEEDDGAAQAS..ANAAQLEALK	NEDEEAEEEEEEEEEEEDDGAAQASANAAQLEALK
64381:2	2365	V.TPADTVNYIQGIHAGLS[+568.212][+100.064]YDFGNLK.T	HexNAc(2)Hex(1) 100.064	S[+100][+568]	1632.29	2	3263.57	3262.56	1	1.9	229	NRagged	159.18	130.59	8.4	1.41	2	>tr|A0A2N9CUR6|A0A2N9CUR6_9BURK Gram-negative porin OS=Burkholderia cenocepacia OX=95486 GN=F01_440117 PE=4 SV=1	686	Nsco_20191108_BC_ZIC_HILIC_H111_typsin_B1.57985.57985.2	controllerType=0 controllerNumber=1 scan=57985	109.509	Trypsin	B1	TPADTVNYIQGIHAGLS..YDFGNLK	TPADTVNYIQGIHAGLSYDFGNLK
27540:5	17	K.LSKPAATTSATTSTTTSAGTASTSTTATAGTTTAAPAPT[+568.212][+100.064]ASAPEAAAKPAK.T	HexNAc(2)Hex(1) 100.064	T[+100][+568]	1056.32	5	5277.57	5275.59	2	-5.2	98	Specific	159.24	159.24	4.8	3.52	70	>tr|A0A2N9CHU5|A0A2N9CHU5_9BURK Uncharacterized protein OS=Burkholderia cenocepacia OX=95486 GN=F01_210059 PE=4 SV=1	268	Nsco_20191108_BC_ZIC_HILIC_H111_typsin_B2.25691.25691.5	controllerType=0 controllerNumber=1 scan=25691	53.3671	Trypsin	B2	LSKPAATTSATTSTTTSAGTASTSTTATAGTTTAAPAPT..ASAPEAAAKPAK	LSKPAATTSATTSTTTSAGTASTSTTATAGTTTAAPAPTASAPEAAAKPAK
56912:4	60	D.SGM[+15.995]ASESNQPVTDTWITTKVKGELATT[+568.212]DGVKS[+568.212]TDISVKT.V	HexNAc(2)Hex(1),HexNAc(2)Hex(1)	M[+16], S[+568], T[+568]	1310.38	4	5238.48	5235.46	3	1.6	36	Non	159.27	159.27	0	4	20	>tr|A0A1V2WB29|A0A1V2WB29_9BURK BON domain protein OS=Burkholderia cenocepacia OX=95486 GN=osmY_2 PE=4 SV=1	5149	Nsco_20191108_BC_ZIC_HILIC_H111_thermolysin_B2.49934.49934.4	controllerType=0 controllerNumber=1 scan=49934	100.079	Thermolysin	B2	SGM.ASESNQPVTDTWITTKVKGELATT.DGVKS.TDISVKT	SGMASESNQPVTDTWITTKVKGELATTDGVKSTDISVKT
21034:4	66	P.AAPAAKPAAPKPAPAT[+568.212][+100.064]VANAGPASPDSGDASSPASPAGAR.F	HexNAc(2)Hex(1) 100.064	T[+100][+568]	1048.77	4	4192.04	4189.05	3	-5.9	170	NRagged	159.31	159.31	7.6	4.37	21	>tr|A0A2N9CRL1|A0A2N9CRL1_9BURK Sporulation related OS=Burkholderia cenocepacia OX=95486 GN=F01_420513 PE=4 SV=1	313	Nsco_20191108_BC_ZIC_HILIC_H111_typsin_B3.19860.19860.4	controllerType=0 controllerNumber=1 scan=19860	43.8858	Trypsin	B3	AAPAAKPAAPKPAPAT..VANAGPASPDSGDASSPASPAGAR	AAPAAKPAAPKPAPATVANAGPASPDSGDASSPASPAGAR
70410:2	339	Q.PAAAASAALS[+568.212]T[+568.212]IYFETGK.S	HexNAc(2)Hex(1),HexNAc(2)Hex(1)	S[+568], T[+568]	1454.18	2	2907.34	2905.33	2	0.8	423	NRagged	159.32	159.32	5.2	1.97	23	>tr|A0A2N9D2V0|A0A2N9D2V0_9BURK Cytochrome c oxidase subunit 2 OS=Burkholderia cenocepacia OX=95486 GN=ctaC_1 PE=3 SV=1	4900	Nsco_20191108_BC_ZIC_HILIC_H111_typsin_B3.59772.59772.4	controllerType=0 controllerNumber=1 scan=59772	122.637	Trypsin	B3	PAAAASAALS.T.IYFETGK	PAAAASAALSTIYFETGK
69346:4	339	G.AATAAAPAEAASAPAQAASGAEQPAAAAS[+568.212][+100.064]AALS[+568.212]T[+568.212][+100.064]IYFETGK.S	HexNAc(2)Hex(1) 100.064,HexNAc(2)Hex(1),HexNAc(2)Hex(1) 100.064	S[+100][+568]*2, T[+100][+568]	1411.16	4	5641.63	5637.6	4	3.9	400	NRagged	159.67	11.57	0	1.34	23	>tr|A0A2N9D2V0|A0A2N9D2V0_9BURK Cytochrome c oxidase subunit 2 OS=Burkholderia cenocepacia OX=95486 GN=ctaC_1 PE=3 SV=1	4900	Nsco_20191108_BC_ZIC_HILIC_H111_typsin_B3.58956.58956.4	controllerType=0 controllerNumber=1 scan=58956	120.684	Trypsin	B3	AATAAAPAEAASAPAQAASGAEQPAAAAS..AALS.T..IYFETGK	AATAAAPAEAASAPAQAASGAEQPAAAASAALSTIYFETGK
25720:2	870	F.TGSPATGKLVT[+568.212][+100.064]QM[+15.995]AAENHVPVTL.E	HexNAc(2)Hex(1) 100.064	M[+16], T[+100][+568]	1504.75	2	3008.48	3006.48	2	-1.8	225	Specific	159.71	4.96	4.96	0.72	4	>tr|A0A2N9CJV9|A0A2N9CJV9_9BURK Aldehyde dehydrogenase PuuC OS=Burkholderia cenocepacia OX=95486 GN=puuC PE=3 SV=1	2528	Nsco_20191108_BC_ZIC_HILIC_H111_thermolysin_B1.23219.23219.2	controllerType=0 controllerNumber=1 scan=23219	47.0711	Thermolysin	B1	TGSPATGKLVT..QM.AAENHVPVTL	TGSPATGKLVTQMAAENHVPVTL
47948:3	34	A.S[+568.212]EAAAAAS[+568.212][+100.064]AAQAAAAASPATVPASGAAVDQDANAQAAR.A	HexNAc(2)Hex(1),HexNAc(2)Hex(1) 100.064	S[+100][+568]*2	1530.71	3	4590.1	4588.1	2	-2	145	NRagged	159.83	145.77	0.38	0.59	31	>tr|A0A142PIH6|A0A142PIH6_9BURK Outer membrane protein assembly factor BamE OS=Burkholderia cenocepacia OX=95486 GN=bamE PE=3 SV=1	6605	Nsco_20191108_BC_ZIC_HILIC_H111_typsin_B3.42178.42178.3	controllerType=0 controllerNumber=1 scan=42178	87.3427	Trypsin	B3	S.EAAAAAS..AAQAAAAASPATVPASGAAVDQDANAQAAR	SEAAAAASAAQAAAAASPATVPASGAAVDQDANAQAAR
26559:3	7	K.PAATTSATTSTTTSAGTASTSTTATAGT[+568.212]TTAAPAPTASAPEAAAKPAK.T	HexNAc(2)Hex(1)	T[+568]	1616.78	3	4848.34	4847.32	1	3.4	101	Specific	159.86	159.86	0	6.43	76	>tr|A0A2N9CHU5|A0A2N9CHU5_9BURK Uncharacterized protein OS=Burkholderia cenocepacia OX=95486 GN=F01_210059 PE=4 SV=1	268	Nsco_20191108_BC_ZIC_HILIC_H111_typsin_B3.24652.24652.3	controllerType=0 controllerNumber=1 scan=24652	53.1019	Trypsin	B3	PAATTSATTSTTTSAGTASTSTTATAGT.TTAAPAPTASAPEAAAKPAK	PAATTSATTSTTTSAGTASTSTTATAGTTTAAPAPTASAPEAAAKPAK
02062:2	1595	G.DEFLS[+568.212]PALM[+15.995]EAELMR.R	HexNAc(2)Hex(1)	M[+16], S[+568]	1168.53	2	2336.04	2336.04	0	1.5	221	NRagged	160.16	9.18	2.28	0.02	2	>tr|A0A2N9CRV8|A0A2N9CRV8_9BURK Uncharacterized protein OS=Burkholderia cenocepacia OX=95486 GN=F01_420614 PE=4 SV=1	967	Nsco_20191108_BC_ZIC_HILIC_H111_typsin_B2.3675.3675.2	controllerType=0 controllerNumber=1 scan=3675	16.3254	Trypsin	B2	DEFLS.PALM.EAELMR	DEFLSPALMEAELMR
39915:3	379	A.VAAPAS[+568.212]GT[+568.212]AESPNPASETNVPAMQ.V	HexNAc(2)Hex(1),HexNAc(2)Hex(1)	S[+568], T[+568]	1145.51	3	3434.51	3433.49	1	4.5	279	Non	160.18	158.92	2.76	4.85	17	>tr|A0A2N9CYS8|A0A2N9CYS8_9BURK Surface lipoprotein OS=Burkholderia cenocepacia OX=95486 GN=F01_50090 PE=4 SV=1	1214	Nsco_20191108_BC_ZIC_HILIC_H111_thermolysin_B3.36248.36248.3	controllerType=0 controllerNumber=1 scan=36248	72.2272	Thermolysin	B3	VAAPAS.GT.AESPNPASETNVPAMQ	VAAPASGTAESPNPASETNVPAMQ
04809:2	7	T.AAPAPT[+568.212]ASAPEAAAKPAKTKR.A	HexNAc(2)Hex(1)	T[+568]	1287.17	2	2573.34	2573.33	0	3.1	131	Non	160.37	102.41	1.6	4.44	40	>tr|A0A2N9CHU5|A0A2N9CHU5_9BURK Uncharacterized protein OS=Burkholderia cenocepacia OX=95486 GN=F01_210059 PE=4 SV=1	268	Nsco_20191108_BC_ZIC_HILIC_H111_thermolysin_B2.5800.5800.2	controllerType=0 controllerNumber=1 scan=5800	20.9599	Thermolysin	B2	AAPAPT.ASAPEAAAKPAKTKR	AAPAPTASAPEAAAKPAKTKR
25549:3	1464	L.AAGPEADDAT[+568.212]VALVRADL.G	HexNAc(2)Hex(1)	T[+568]	775.038	3	2323.1	2323.1	0	-1.3	38	Specific	160.39	69.55	69.55	0.04	1	>tr|A0A142PD11|A0A142PD11_9BURK Dipeptide ABC transporter permease OS=Burkholderia cenocepacia OX=95486 GN=yliC PE=3 SV=1	4118	Nsco_20191108_BC_ZIC_HILIC_H111_thermolysin_B2.23950.23950.3	controllerType=0 controllerNumber=1 scan=23950	50.6064	Thermolysin	B2	AAGPEADDAT.VALVRADL	AAGPEADDATVALVRADL
36187:4	17	K.LSKPAATTSATTSTTTS[+568.212][+100.064]AGTASTSTTATAGTTTAAPAPTASAPEAAAKPAK.T	HexNAc(2)Hex(1) 100.064	S[+100][+568]	1319.65	4	5275.57	5275.59	0	-3.6	98	Specific	160.6	160.6	0	5.28	70	>tr|A0A2N9CHU5|A0A2N9CHU5_9BURK Uncharacterized protein OS=Burkholderia cenocepacia OX=95486 GN=F01_210059 PE=4 SV=1	268	Nsco_20191108_BC_ZIC_HILIC_H111_typsin_B2.33049.33049.4	controllerType=0 controllerNumber=1 scan=33049	66.4238	Trypsin	B2	LSKPAATTSATTSTTTS..AGTASTSTTATAGTTTAAPAPTASAPEAAAKPAK	LSKPAATTSATTSTTTSAGTASTSTTATAGTTTAAPAPTASAPEAAAKPAK
49761:3	41	A.SEAAAAASAAQAAAAASPAT[+568.212]VPAS[+568.212][+100.064]GAAVDQDANAQAAR.A	HexNAc(2)Hex(1),HexNAc(2)Hex(1) 100.064	S[+100][+568], T[+568]	1530.03	3	4588.09	4588.1	0	-3.7	145	NRagged	160.73	160.73	0	4.11	34	>tr|A0A142PIH6|A0A142PIH6_9BURK Outer membrane protein assembly factor BamE OS=Burkholderia cenocepacia OX=95486 GN=bamE PE=3 SV=1	6605	Nsco_20191108_BC_ZIC_HILIC_H111_typsin_B2.44235.44235.3	controllerType=0 controllerNumber=1 scan=44235	86.1758	Trypsin	B2	SEAAAAASAAQAAAAASPAT.VPAS..GAAVDQDANAQAAR	SEAAAAASAAQAAAAASPATVPASGAAVDQDANAQAAR
07510:2	2570	R.AAQLNANDVKHSDVILT[+568.212]MTDK.H	HexNAc(2)Hex(1)	T[+568]	1427.19	2	2853.37	2852.37	1	-0.2	97	Specific	160.87	89.96	4.8	0.25	1	>tr|A0A1V6L4Z2|A0A1V6L4Z2_9BURK Low molecular weight protein tyrosine phosphatase OS=Burkholderia cenocepacia OX=95486 GN=DFS07_103160 PE=3 SV=1	5973	Nsco_20191108_BC_ZIC_HILIC_H111_typsin_B1.8579.8579.2	controllerType=0 controllerNumber=1 scan=8579	26.106	Trypsin	B1	AAQLNANDVKHSDVILT.MTDK	AAQLNANDVKHSDVILTMTDK
16731:2	1726	L.VS[+568.212]SWVIVGAHVDDQT[+568.212]L.Y	HexNAc(2)Hex(1),HexNAc(2)Hex(1)	S[+568], T[+568]	1431.66	2	2862.31	2862.3	0	2.8	101	Specific	160.89	21.33	13.81	0	4	>tr|A0A2N9CG03|A0A2N9CG03_9BURK Uncharacterized protein OS=Burkholderia cenocepacia OX=95486 GN=F01_100030 PE=4 SV=1	133	Nsco_20191108_BC_ZIC_HILIC_H111_thermolysin_B2.16332.16332.2	controllerType=0 controllerNumber=1 scan=16332	37.3363	Thermolysin	B2	VS.SWVIVGAHVDDQT.L	VSSWVIVGAHVDDQTL
87095:2	7237	G.VEGELALRRGWPS[+568.212]MFR.G	HexNAc(2)Hex(1)	S[+568]	1236.61	2	2472.21	2472.21	0	1.1	418	NRagged	160.97	26.02	26.02	0.01	3	>tr|A0A2N9CNG2|A0A2N9CNG2_9BURK Acetyl-coenzyme A synthetase OS=Burkholderia cenocepacia OX=95486 GN=acsA PE=4 SV=1	2143	Nsco_20191108_BC_ZIC_HILIC_H111_typsin_B1.75908.75908.2	controllerType=0 controllerNumber=1 scan=75908	139.496	Trypsin	B1	VEGELALRRGWPS.MFR	VEGELALRRGWPSMFR
26062:1	1258	S.APEAAAS[+568.212][+100.064]APG.D	HexNAc(2)Hex(1) 100.064	S[+100][+568]	1510.68	1	1510.68	1509.68	1	-1.5	31	Non	161.05	34.4	34.4	0.02	4	>tr|A0A1V2XMS0|A0A1V2XMS0_9BURK Lytic transglycosylase OS=Burkholderia cenocepacia OX=95486 GN=A8F55_32885 PE=4 SV=1	6289	Nsco_20191108_BC_ZIC_HILIC_H111_thermolysin_B2.24360.24360.2	controllerType=0 controllerNumber=1 scan=24360	51.263	Thermolysin	B2	APEAAAS..APG	APEAAASAPG
10430:2	7631	K.AVGFT[+568.212]GS[+568.212]R.R	HexNAc(2)Hex(1),HexNAc(2)Hex(1)	S[+568], T[+568]	965.921	2	1930.83	1930.84	0	-2.4	236	Specific	161.09	105.92	105.92	0.04	1	>tr|A0A2N9CTV6|A0A2N9CTV6_9BURK Alpha-ketoglutaric semialdehyde dehydrogenase OS=Burkholderia cenocepacia OX=95486 GN=F01_430087 PE=4 SV=1	1534	Nsco_20191108_BC_ZIC_HILIC_H111_typsin_B2.11141.11141.2	controllerType=0 controllerNumber=1 scan=11141	28.6832	Trypsin	B2	AVGFT.GS.R	AVGFTGSR
57947:4	17	K.LSKPAATTSATTSTTTSAGTASTSTTATAGTTTAAPAPTAS[+568.212][+100.064]APEAAAKPAK.T	HexNAc(2)Hex(1) 100.064	S[+100][+568]	1320.15	4	5277.57	5275.59	2	-5.2	98	Specific	161.17	161.17	5.6	3.61	70	>tr|A0A2N9CHU5|A0A2N9CHU5_9BURK Uncharacterized protein OS=Burkholderia cenocepacia OX=95486 GN=F01_210059 PE=4 SV=1	268	Nsco_20191108_BC_ZIC_HILIC_H111_typsin_B2.50804.50804.4	controllerType=0 controllerNumber=1 scan=50804	97.5976	Trypsin	B2	LSKPAATTSATTSTTTSAGTASTSTTATAGTTTAAPAPTAS..APEAAAKPAK	LSKPAATTSATTSTTTSAGTASTSTTATAGTTTAAPAPTASAPEAAAKPAK
39721:3	34	K.KASEAAAAASAAQAAAAAS[+568.212]PAT[+568.212]VPASGAAVDQDANAQAAR.A	HexNAc(2)Hex(1),HexNAc(2)Hex(1)	S[+568], T[+568]	1564.06	3	4690.18	4687.17	3	-1.1	143	Specific	161.31	161.31	1.2	4.79	31	>tr|A0A142PIH6|A0A142PIH6_9BURK Outer membrane protein assembly factor BamE OS=Burkholderia cenocepacia OX=95486 GN=bamE PE=3 SV=1	6605	Nsco_20191108_BC_ZIC_HILIC_H111_typsin_B3.35503.35503.3	controllerType=0 controllerNumber=1 scan=35503	74.296	Trypsin	B3	KASEAAAAASAAQAAAAAS.PAT.VPASGAAVDQDANAQAAR	KASEAAAAASAAQAAAAASPATVPASGAAVDQDANAQAAR
23732:3	591	R.LNEHPQM[+15.995]PFAAS[+568.212]APSQK.Y	HexNAc(2)Hex(1)	M[+16], S[+568]	813.04	3	2437.11	2437.11	0	-0.7	43	Specific	161.33	71.28	37.98	0.24	9	>tr|A0A144U3Q1|A0A144U3Q1_9BURK Uncharacterized protein OS=Burkholderia cenocepacia OX=95486 GN=A8E72_12460 PE=4 SV=1	7262	Nsco_20191108_BC_ZIC_HILIC_H111_typsin_B1.22892.22892.3	controllerType=0 controllerNumber=1 scan=22892	49.9577	Trypsin	B1	LNEHPQM.PFAAS.APSQK	LNEHPQMPFAASAPSQK
47128:4	1429	R.SQQTSSATELAQGGAS[+568.212]GVPGALSNTPPQPASAPIVAGNGQNAPQTTPVS[+568.212][+100.064]DRK.D	HexNAc(2)Hex(1),HexNAc(2)Hex(1) 100.064	S[+100][+568]*2	1560.24	4	6237.96	6234.97	3	-3.2	328	Specific	161.4	161.4	41.1	1.69	5	>tr|A0A119PFA4|A0A119PFA4_9BURK Flagellar M-ring protein OS=Burkholderia cenocepacia OX=95486 GN=fliF PE=3 SV=1	4773	Nsco_20191108_BC_ZIC_HILIC_H111_typsin_B3.41556.41556.4	controllerType=0 controllerNumber=1 scan=41556	86.1473	Trypsin	B3	SQQTSSATELAQGGAS.GVPGALSNTPPQPASAPIVAGNGQNAPQTTPVS..DRK	SQQTSSATELAQGGASGVPGALSNTPPQPASAPIVAGNGQNAPQTTPVSDRK
08171:2	867	F.LHPNT[+568.212][+100.064]HDE.L	HexNAc(2)Hex(1) 100.064	T[+100][+568]	815.862	2	1630.72	1630.71	0	4.7	86	CRagged	161.49	44.17	44.17	0.27	3	>tr|A0A1V2XID3|A0A1V2XID3_9BURK Aromatic ring-cleaving dioxygenase-like OS=Burkholderia cenocepacia OX=95486 GN=F01_500035 PE=4 SV=1	6526	Nsco_20191108_BC_ZIC_HILIC_H111_thermolysin_B2.8694.8694.2	controllerType=0 controllerNumber=1 scan=8694	25.0944	Thermolysin	B2	LHPNT..HDE	LHPNTHDE
27614:4	380	K.GASAAQAAPKPTDNS[+568.212]SGTFVFARPGK.F	HexNAc(2)Hex(1)	S[+568]	776.377	4	3102.49	3101.49	1	-2.3	66	Specific	161.51	161.51	1.2	4.02	7	>tr|A0A2N9CM16|A0A2N9CM16_9BURK Outer-membrane lipoprotein carrier protein OS=Burkholderia cenocepacia OX=95486 GN=lolA PE=3 SV=1	2338	Nsco_20191108_BC_ZIC_HILIC_H111_typsin_B2.25748.25748.4	controllerType=0 controllerNumber=1 scan=25748	53.4528	Trypsin	B2	GASAAQAAPKPTDNS.SGTFVFARPGK	GASAAQAAPKPTDNSSGTFVFARPGK
09568:3	261	Q.IVKAPAKGAS[+568.212]AAQAAPKPTDNSSGT.F	HexNAc(2)Hex(1)	S[+568]	969.491	3	2906.46	2906.45	0	3.8	59	Non	161.52	117.49	117.49	2.5	8	>tr|A0A2N9CM16|A0A2N9CM16_9BURK Outer-membrane lipoprotein carrier protein OS=Burkholderia cenocepacia OX=95486 GN=lolA PE=3 SV=1	2338	Nsco_20191108_BC_ZIC_HILIC_H111_thermolysin_B1.9847.9847.3	controllerType=0 controllerNumber=1 scan=9847	26.7992	Thermolysin	B1	IVKAPAKGAS.AAQAAPKPTDNSSGT	IVKAPAKGASAAQAAPKPTDNSSGT
28576:5	3932	V.ALVDRRAPGEET[+568.212][+100.064]SHGNAGLIERSS[+568.212][+100.064]VVPYAF.P	HexNAc(2)Hex(1) 100.064,HexNAc(2)Hex(1) 100.064	S[+100][+568], T[+100][+568]	907.839	5	4535.17	4535.18	0	-3.3	29	NRagged	161.53	75.81	0.91	0.12	2	>tr|A0A2N9CLT0|A0A2N9CLT0_9BURK Putative amino acid dehydrogenase OS=Burkholderia cenocepacia OX=95486 GN=F01_320040 PE=4 SV=1	2395	Nsco_20191108_BC_ZIC_HILIC_H111_pepsin_B1.26112.26112.5	controllerType=0 controllerNumber=1 scan=26112	55.4829	Pepsin	B1	ALVDRRAPGEET..SHGNAGLIERSS..VVPYAF	ALVDRRAPGEETSHGNAGLIERSSVVPYAF
04040:3	8	T.TAAPAPTASAPEAAAKPAKT[+568.212]KRASKKEKA.A	HexNAc(2)Hex(1)	T[+568]	1139.94	3	3417.8	3416.81	1	-3.9	130	Non	161.58	161.58	9.6	6.8	50	>tr|A0A2N9CHU5|A0A2N9CHU5_9BURK Uncharacterized protein OS=Burkholderia cenocepacia OX=95486 GN=F01_210059 PE=4 SV=1	268	Nsco_20191108_BC_ZIC_HILIC_H111_thermolysin_B1.5091.5091.3	controllerType=0 controllerNumber=1 scan=5091	19.6085	Thermolysin	B1	TAAPAPTASAPEAAAKPAKT.KRASKKEKA	TAAPAPTASAPEAAAKPAKTKRASKKEKA
46526:2	2663	R.DAGIPVYRGAT[+568.212][+100.064]DIR.I	HexNAc(2)Hex(1) 100.064	T[+100][+568]	1086.54	2	2172.07	2172.07	0	0.7	222	Specific	161.6	63.6	63.6	0.45	3	>tr|A0A2N9D0R8|A0A2N9D0R8_9BURK Opine oxidase subunit A OS=Burkholderia cenocepacia OX=95486 GN=ooxA PE=4 SV=1	2589	Nsco_20191108_BC_ZIC_HILIC_H111_typsin_B2.41583.41583.3	controllerType=0 controllerNumber=1 scan=41583	81.4776	Trypsin	B2	DAGIPVYRGAT..DIR	DAGIPVYRGATDIR
92420:4	263	A.SSSGGYSQSPSFQQGNAGS[+568.212][+100.064]NYAGSGSSYANEAQGVFGGGAAAAGAAAAAAAPLQVPAGFDTEAFLR.S	HexNAc(2)Hex(1) 100.064	S[+100][+568]	1715.78	4	6860.1	6855.11	5	-4.6	166	NRagged	161.71	161.71	0	3.48	12	>tr|A0A142PLK5|A0A142PLK5_9BURK Membrane protein OS=Burkholderia cenocepacia OX=95486 GN=A8E72_10060 PE=4 SV=1	4854	Nsco_20191108_BC_ZIC_HILIC_H111_typsin_B2.76716.76716.4	controllerType=0 controllerNumber=1 scan=76716	154.527	Trypsin	B2	SSSGGYSQSPSFQQGNAGS..NYAGSGSSYANEAQGVFGGGAAAAGAAAAAAAPLQVPAGFDTEAFLR	SSSGGYSQSPSFQQGNAGSNYAGSGSSYANEAQGVFGGGAAAAGAAAAAAAPLQVPAGFDTEAFLR
38609:3	84	K.KASEAAAAASAAQAAAAAS[+568.212]PAT[+568.212]VPASGAAVDQDANAQAAR.A	HexNAc(2)Hex(1),HexNAc(2)Hex(1)	S[+568], T[+568]	1563.07	3	4687.19	4687.17	0	3.4	143	Specific	161.74	161.74	1.2	7.53	25	>tr|A0A142PIH6|A0A142PIH6_9BURK Outer membrane protein assembly factor BamE OS=Burkholderia cenocepacia OX=95486 GN=bamE PE=3 SV=1	6605	Nsco_20191108_BC_ZIC_HILIC_H111_typsin_B1.35815.35815.3	controllerType=0 controllerNumber=1 scan=35815	72.6585	Trypsin	B1	KASEAAAAASAAQAAAAAS.PAT.VPASGAAVDQDANAQAAR	KASEAAAAASAAQAAAAASPATVPASGAAVDQDANAQAAR
68282:2	613	F.DTGSSNLWVPS[+568.212][+100.064]IYC[+57.021]SSEAC[+57.021]TNH.N	HexNAc(2)Hex(1) 100.064	C[+57]*2, S[+100][+568]	1578.66	2	3156.31	3153.32	3	-4.7	78	CRagged	161.78	161.78	2.4	3.42	5	>sp|PEPA_BOVIN|(Common contaminant protein)	8155	Nsco_20191108_BC_ZIC_HILIC_H111_pepsin_B3.55199.55199.2	controllerType=0 controllerNumber=1 scan=55199	134.343	Pepsin	B3	DTGSSNLWVPS..IYC.SSEAC.TNH	DTGSSNLWVPSIYCSSEACTNH
54966:4	19	T.VTPVGNGTVATTALPQANPNAGGASGT[+568.212]VVHGTAGTLTPPPANAAPGQVVVGGKVPDEATKA.A	HexNAc(2)Hex(1)	T[+568]	1545.79	4	6180.15	6179.13	1	3.6	43	Non	162.14	103.59	0	4.59	35	>tr|A0A2N9D2R1|A0A2N9D2R1_9BURK Outer membrane protein OS=Burkholderia cenocepacia OX=95486 GN=F01_70026 PE=3 SV=1	1353	Nsco_20191108_BC_ZIC_HILIC_H111_thermolysin_B3.48658.48658.4	controllerType=0 controllerNumber=1 scan=48658	95.9849	Thermolysin	B3	VTPVGNGTVATTALPQANPNAGGASGT.VVHGTAGTLTPPPANAAPGQVVVGGKVPDEATKA	VTPVGNGTVATTALPQANPNAGGASGTVVHGTAGTLTPPPANAAPGQVVVGGKVPDEATKA
31483:3	180	A.VAAPAS[+568.212]GTAESPNPASET[+568.212]NV.P	HexNAc(2)Hex(1),HexNAc(2)Hex(1)	S[+568], T[+568]	1002.78	3	3006.32	3006.31	0	3.9	279	Non	162.23	111.11	25.82	1.96	15	>tr|A0A2N9CYS8|A0A2N9CYS8_9BURK Surface lipoprotein OS=Burkholderia cenocepacia OX=95486 GN=F01_50090 PE=4 SV=1	1214	Nsco_20191108_BC_ZIC_HILIC_H111_pepsin_B3.27461.27461.3	controllerType=0 controllerNumber=1 scan=27461	56.7384	Pepsin	B3	VAAPAS.GTAESPNPASET.NV	VAAPASGTAESPNPASETNV
45938:3	73	A.QAS[+568.212]STDSGMASESNQPVTDTWITTK.V	HexNAc(2)Hex(1)	S[+568]	1071.47	3	3212.39	3210.4	2	-4.5	30	NRagged	162.3	162.3	10.55	2.42	27	>tr|A0A1V2WB29|A0A1V2WB29_9BURK BON domain protein OS=Burkholderia cenocepacia OX=95486 GN=osmY_2 PE=4 SV=1	5149	Nsco_20191108_BC_ZIC_HILIC_H111_typsin_B2.41106.41106.3	controllerType=0 controllerNumber=1 scan=41106	80.6453	Trypsin	B2	QAS.STDSGMASESNQPVTDTWITTK	QASSTDSGMASESNQPVTDTWITTK
71602:2	4	F.DT[+568.212][+100.064]GSS[+568.212]NLWVPS[+568.212][+100.064]VYC[+57.021]S.S	HexNAc(2)Hex(1) 100.064,HexNAc(2)Hex(1),HexNAc(2)Hex(1) 100.064	C[+57], S[+100][+568]*2, T[+100][+568]	1789.75	2	3578.49	3576.49	2	-2.6	91	CRagged	162.34	8.16	0	0.36	88	>sp|PEPA_PIG|(Common contaminant protein)	8156	Nsco_20191108_BC_ZIC_HILIC_H111_pepsin_B3.58663.58663.2	controllerType=0 controllerNumber=1 scan=58663	145.543	Pepsin	B3	DT..GSS.NLWVPS..VYC.S	DTGSSNLWVPSVYCS
33005:5	78	P.AT[+568.212][+100.064]DHS[+568.212][+100.064]LHFGKAQT[+568.212]ETDVKLPPGQHTLTLQLGDGAHR.S	HexNAc(2)Hex(1) 100.064,HexNAc(2)Hex(1) 100.064,HexNAc(2)Hex(1)	S[+100][+568], T[+100][+568]*2	1157.16	5	5781.76	5781.74	0	4.8	84	NRagged	162.4	162.4	1.2	6.09	15	>tr|A0A142PMC6|A0A142PMC6_9BURK Rod shape-determining protein RodA OS=Burkholderia cenocepacia OX=95486 GN=A8E72_34535 PE=4 SV=1	5944	Nsco_20191108_BC_ZIC_HILIC_H111_typsin_B3.30111.30111.3	controllerType=0 controllerNumber=1 scan=30111	63.8276	Trypsin	B3	AT..DHS..LHFGKAQT.ETDVKLPPGQHTLTLQLGDGAHR	ATDHSLHFGKAQTETDVKLPPGQHTLTLQLGDGAHR
58125:7	362	A.SARSSASAAAAPHDRAAIPVLTDVIAPGAAAAAPADS[+568.212][+100.064]RQT[+568.212][+100.064]EADPDSVVVERVPTPHVPAVELPGDVATPAAAGETDAPAEPGAAER.V	HexNAc(2)Hex(1) 100.064,HexNAc(2)Hex(1) 100.064	S[+100][+568], T[+100][+568]	1380.96	7	9660.68	9657.72	3	-5.2	23	Non	162.64	162.64	0	3.69	5	>tr|A0A1V2Y402|A0A1V2Y402_9BURK Uncharacterized protein DUF2486 OS=Burkholderia cenocepacia OX=95486 GN=A8F55_02775 PE=4 SV=1	4563	Nsco_20191108_BC_ZIC_HILIC_H111_thermolysin_B2.50841.50841.7	controllerType=0 controllerNumber=1 scan=50841	102.107	Thermolysin	B2	SARSSASAAAAPHDRAAIPVLTDVIAPGAAAAAPADS..RQT..EADPDSVVVERVPTPHVPAVELPGDVATPAAAGETDAPAEPGAAER	SARSSASAAAAPHDRAAIPVLTDVIAPGAAAAAPADSRQTEADPDSVVVERVPTPHVPAVELPGDVATPAAAGETDAPAEPGAAER
39899:2	2289	R.TPGAPGAGALEEPAS[+568.212]VAPRT[+568.212]PVR.V	HexNAc(2)Hex(1),HexNAc(2)Hex(1)	S[+568], T[+568]	1670.3	2	3339.59	3337.59	2	-1.8	1346	Specific	162.68	75.22	75.22	1.18	15	>tr|A0A2N9CZX5|A0A2N9CZX5_9BURK Putative peptidoglycan-binding membrane protein OS=Burkholderia cenocepacia OX=95486 GN=F01_520013 PE=4 SV=1	664	Nsco_20191108_BC_ZIC_HILIC_H111_typsin_B1.36906.36906.2	controllerType=0 controllerNumber=1 scan=36906	74.4487	Trypsin	B1	TPGAPGAGALEEPAS.VAPRT.PVR	TPGAPGAGALEEPASVAPRTPVR
38280:5	16	Q.QAANT[+568.212][+100.064]PKPTS[+568.212][+100.064]SATAAAAAKPPTANDANTGYFLQVGAYKTEGDAEQQR.A	HexNAc(2)Hex(1) 100.064,HexNAc(2)Hex(1) 100.064	S[+100][+568], T[+100][+568]	1223.98	5	6115.85	6115.88	0	-3.9	192	NRagged	162.74	162.74	4.32	1.2	53	>tr|A0A142PL18|A0A142PL18_9BURK Cell division protein OS=Burkholderia cenocepacia OX=95486 GN=A8E72_03155 PE=4 SV=1	5245	Nsco_20191108_BC_ZIC_HILIC_H111_typsin_B3.34391.34391.5	controllerType=0 controllerNumber=1 scan=34391	72.1178	Trypsin	B3	QAANT..PKPTS..SATAAAAAKPPTANDANTGYFLQVGAYKTEGDAEQQR	QAANTPKPTSSATAAAAAKPPTANDANTGYFLQVGAYKTEGDAEQQR
03473:5	8	G.TTT[+568.212]AAPAPTAS[+568.212][+100.064]APEAAAKPAKTKRASKKEKAA.A	HexNAc(2)Hex(1),HexNAc(2)Hex(1) 100.064	S[+100][+568], T[+568]	872.851	5	4360.23	4358.22	2	0.2	128	Non	162.83	29.43	4	1.66	50	>tr|A0A2N9CHU5|A0A2N9CHU5_9BURK Uncharacterized protein OS=Burkholderia cenocepacia OX=95486 GN=F01_210059 PE=4 SV=1	268	Nsco_20191108_BC_ZIC_HILIC_H111_thermolysin_B1.4586.4586.4	controllerType=0 controllerNumber=1 scan=4586	18.8879	Thermolysin	B1	TTT.AAPAPTAS..APEAAAKPAKTKRASKKEKAA	TTTAAPAPTASAPEAAAKPAKTKRASKKEKAA
75293:3	213	G.AATAAAPAEAASAPAQAASGAEQPAAAASAALS[+568.212][+100.064]T[+568.212][+100.064]IYFETGK.S	HexNAc(2)Hex(1) 100.064,HexNAc(2)Hex(1) 100.064	S[+100][+568], T[+100][+568]	1691.14	3	5071.41	5069.39	2	2.7	400	NRagged	162.88	162.88	1.2	5.38	28	>tr|A0A2N9D2V0|A0A2N9D2V0_9BURK Cytochrome c oxidase subunit 2 OS=Burkholderia cenocepacia OX=95486 GN=ctaC_1 PE=3 SV=1	4900	Nsco_20191108_BC_ZIC_HILIC_H111_typsin_B1.66792.66792.3	controllerType=0 controllerNumber=1 scan=66792	123.829	Trypsin	B1	AATAAAPAEAASAPAQAASGAEQPAAAASAALS..T..IYFETGK	AATAAAPAEAASAPAQAASGAEQPAAAASAALSTIYFETGK
35267:3	2	S.KVAPPPADNGAS[+568.212]QPQQFDPNRALQG.K	HexNAc(2)Hex(1)	S[+568]	1058.17	3	3172.5	3171.51	1	-2.4	49	Non	162.89	130.1	130.1	1.4	80	>tr|A0A142PL18|A0A142PL18_9BURK Cell division protein OS=Burkholderia cenocepacia OX=95486 GN=A8E72_03155 PE=4 SV=1	5245	Nsco_20191108_BC_ZIC_HILIC_H111_pepsin_B3.30359.30359.3	controllerType=0 controllerNumber=1 scan=30359	63.5252	Pepsin	B3	KVAPPPADNGAS.QPQQFDPNRALQG	KVAPPPADNGASQPQQFDPNRALQG
31293:4	7	K.LSKPAATTSATTSTTTSAGTASTSTTATAGTTTAAPAPT[+568.212]ASAPEAAAKPAK.T	HexNAc(2)Hex(1)	T[+568]	1295.14	4	5177.55	5175.53	2	3.7	98	Specific	163.13	163.13	3.62	6.65	76	>tr|A0A2N9CHU5|A0A2N9CHU5_9BURK Uncharacterized protein OS=Burkholderia cenocepacia OX=95486 GN=F01_210059 PE=4 SV=1	268	Nsco_20191108_BC_ZIC_HILIC_H111_typsin_B3.28637.28637.4	controllerType=0 controllerNumber=1 scan=28637	60.9794	Trypsin	B3	LSKPAATTSATTSTTTSAGTASTSTTATAGTTTAAPAPT.ASAPEAAAKPAK	LSKPAATTSATTSTTTSAGTASTSTTATAGTTTAAPAPTASAPEAAAKPAK
37520:3	261	Q.VADARNGKLPEDTAGAAT[+568.212][+100.064]AAAPAEAAS[+568.212][+100.064]A.P	HexNAc(2)Hex(1) 100.064,HexNAc(2)Hex(1) 100.064	S[+100][+568], T[+100][+568]	1301.95	3	3903.84	3903.82	0	4.8	385	Non	163.27	152.83	5.6	5.28	29	>tr|A0A2N9D2V0|A0A2N9D2V0_9BURK Cytochrome c oxidase subunit 2 OS=Burkholderia cenocepacia OX=95486 GN=ctaC_1 PE=3 SV=1	4900	Nsco_20191108_BC_ZIC_HILIC_H111_thermolysin_B2.33883.33883.3	controllerType=0 controllerNumber=1 scan=33883	67.38	Thermolysin	B2	VADARNGKLPEDTAGAAT..AAAPAEAAS..A	VADARNGKLPEDTAGAATAAAPAEAASA
04789:2	7838	L.IGAS[+568.212]VSMIR.D	HexNAc(2)Hex(1)	S[+568]	751.369	2	1501.73	1501.73	0	-0.3	415	NRagged	163.36	23.46	4	0	1	>tr|A0A2N9CQY9|A0A2N9CQY9_9BURK Methyl-accepting chemotaxis protein I (Serine chemoreceptor protein) OS=Burkholderia cenocepacia OX=95486 GN=F01_420303 PE=4 SV=1	621	Nsco_20191108_BC_ZIC_HILIC_H111_typsin_B2.5856.5856.2	controllerType=0 controllerNumber=1 scan=5856	19.567	Trypsin	B2	IGAS.VSMIR	IGASVSMIR
47346:2	2710	S.ASVPAAPAAPAS[+568.212][+100.064]AAAAVERPLVRFQQK.P	HexNAc(2)Hex(1) 100.064	S[+100][+568]	1673.38	2	3345.76	3342.75	3	-0.5	31	NRagged	163.39	58.04	58.04	0.75	2	>tr|A0A1V2XG35|A0A1V2XG35_9BURK (2Fe-2S)-binding protein OS=Burkholderia cenocepacia OX=95486 GN=hcrC PE=4 SV=1	4048	Nsco_20191108_BC_ZIC_HILIC_H111_typsin_B2.42252.42252.2	controllerType=0 controllerNumber=1 scan=42252	82.6465	Trypsin	B2	ASVPAAPAAPAS..AAAAVERPLVRFQQK	ASVPAAPAAPASAAAAVERPLVRFQQK
10723:2	3182	A.GC[+57.021]GMGYEAT[+568.212]MYLLER.G	HexNAc(2)Hex(1)	C[+57], T[+568]	1159.99	2	2318.98	2318.97	0	3.9	164	NRagged	163.41	15	15	0.06	3	>tr|A0A2N9D1X1|A0A2N9D1X1_9BURK Cyclase family protein OS=Burkholderia cenocepacia OX=95486 GN=F01_550078 PE=4 SV=1	3975	Nsco_20191108_BC_ZIC_HILIC_H111_typsin_B1.11401.11401.2	controllerType=0 controllerNumber=1 scan=11401	30.4732	Trypsin	B1	GC.GMGYEAT.MYLLER	GCGMGYEATMYLLER
39572:3	34	K.KAS[+568.212]EAAAAASAAQAAAAASPAT[+568.212]VPASGAAVDQDANAQAAR.A	HexNAc(2)Hex(1),HexNAc(2)Hex(1)	S[+568], T[+568]	1563.07	3	4687.19	4687.17	0	3.8	143	Specific	163.53	114.25	55.36	3.62	31	>tr|A0A142PIH6|A0A142PIH6_9BURK Outer membrane protein assembly factor BamE OS=Burkholderia cenocepacia OX=95486 GN=bamE PE=3 SV=1	6605	Nsco_20191108_BC_ZIC_HILIC_H111_typsin_B3.35375.35375.3	controllerType=0 controllerNumber=1 scan=35375	74.0393	Trypsin	B3	KAS.EAAAAASAAQAAAAASPAT.VPASGAAVDQDANAQAAR	KASEAAAAASAAQAAAAASPATVPASGAAVDQDANAQAAR
60985:4	356	V.TPVGNGTVATTALPQANPNAGGAS[+568.212][+100.064]GT[+568.212][+100.064]VVHGTAGTLTPPPANAAPGQVVVGGKVPDEATK.A	HexNAc(2)Hex(1) 100.064,HexNAc(2)Hex(1) 100.064	S[+100][+568], T[+100][+568]	1696.1	4	6781.37	6777.36	4	-0.1	44	NRagged	163.55	2.39	0	0.65	7	>tr|A0A2N9D2R1|A0A2N9D2R1_9BURK Outer membrane protein OS=Burkholderia cenocepacia OX=95486 GN=F01_70026 PE=3 SV=1	1353	Nsco_20191108_BC_ZIC_HILIC_H111_typsin_B3.52414.52414.4	controllerType=0 controllerNumber=1 scan=52414	107.087	Trypsin	B3	TPVGNGTVATTALPQANPNAGGAS..GT..VVHGTAGTLTPPPANAAPGQVVVGGKVPDEATK	TPVGNGTVATTALPQANPNAGGASGTVVHGTAGTLTPPPANAAPGQVVVGGKVPDEATK
10525:3	141	Q.IVKAPAKGAS[+568.212]AAQAAPKPTDNSSGT.F	HexNAc(2)Hex(1)	S[+568]	969.491	3	2906.46	2906.45	0	4.1	59	Non	163.77	127.35	127.35	4.2	4	>tr|A0A2N9CM16|A0A2N9CM16_9BURK Outer-membrane lipoprotein carrier protein OS=Burkholderia cenocepacia OX=95486 GN=lolA PE=3 SV=1	2338	Nsco_20191108_BC_ZIC_HILIC_H111_pepsin_B2.10602.10602.3	controllerType=0 controllerNumber=1 scan=10602	27.2443	Pepsin	B2	IVKAPAKGAS.AAQAAPKPTDNSSGT	IVKAPAKGASAAQAAPKPTDNSSGT
72489:5	421	R.YDVILTNPPYVNAAS[+568.212][+100.064]MAALPPEYRHEPEMALAGGDDGMDIVRR.I	HexNAc(2)Hex(1) 100.064	S[+100][+568]	1078.32	5	5387.58	5383.54	4	3.6	201	Specific	163.8	163.8	8.25	4.03	8	>tr|A0A142PNN3|A0A142PNN3_9BURK 50S ribosomal protein L3 glutamine methyltransferase OS=Burkholderia cenocepacia OX=95486 GN=prmB PE=3 SV=1	6814	Nsco_20191108_BC_ZIC_HILIC_H111_typsin_B1.64645.64645.5	controllerType=0 controllerNumber=1 scan=64645	120.266	Trypsin	B1	YDVILTNPPYVNAAS..MAALPPEYRHEPEMALAGGDDGMDIVRR	YDVILTNPPYVNAASMAALPPEYRHEPEMALAGGDDGMDIVRR
17570:2	461	A.FAET[+568.212]GS[+568.212]HGRPVK.V	HexNAc(2)Hex(1),HexNAc(2)Hex(1)	S[+568], T[+568]	1212.55	2	2424.1	2422.09	2	1.8	37	NRagged	163.8	151.35	151.35	0.2	6	>tr|A0A1V2XY80|A0A1V2XY80_9BURK Purine nucleoside permease OS=Burkholderia cenocepacia OX=95486 GN=A8F55_12890 PE=4 SV=1	5557	Nsco_20191108_BC_ZIC_HILIC_H111_typsin_B2.16986.16986.2	controllerType=0 controllerNumber=1 scan=16986	38.0193	Trypsin	B2	FAET.GS.HGRPVK	FAETGSHGRPVK
56626:3	28	T.LGGGAWGDNSTVTSGGQPAVS[+568.212]AINNGYQTAQSQQR.I	HexNAc(2)Hex(1)	S[+568]	1350.63	3	4049.87	4045.85	4	3	222	NRagged	163.81	163.81	4.8	2.06	26	>tr|A0A1V6KSA1|A0A1V6KSA1_9BURK Outer membrane protein (Porin) OS=Burkholderia cenocepacia OX=95486 GN=A8F55_09320 PE=4 SV=1	4500	Nsco_20191108_BC_ZIC_HILIC_H111_typsin_B2.49809.49809.3	controllerType=0 controllerNumber=1 scan=49809	95.9009	Trypsin	B2	LGGGAWGDNSTVTSGGQPAVS.AINNGYQTAQSQQR	LGGGAWGDNSTVTSGGQPAVSAINNGYQTAQSQQR
62640:3	504	S.VAPPLQGDGAAPGGAS[+568.212]WPAPPPASGPAPGLPASS[+568.212][+100.064]VQGT[+568.212]P.-	HexNAc(2)Hex(1),HexNAc(2)Hex(1) 100.064,HexNAc(2)Hex(1)	S[+100][+568]*2, T[+568]	1764.15	3	5290.42	5289.45	1	-5.1	385	Non	163.85	133.35	1.08	2.06	5	>tr|A0A2N9CIP1|A0A2N9CIP1_9BURK Putative exported protein OS=Burkholderia cenocepacia OX=95486 GN=F01_230051 PE=4 SV=1	926	Nsco_20191108_BC_ZIC_HILIC_H111_pepsin_B2.51386.51386.3	controllerType=0 controllerNumber=1 scan=51386	114.989	Pepsin	B2	VAPPLQGDGAAPGGAS.WPAPPPASGPAPGLPASS..VQGT.P	VAPPLQGDGAAPGGASWPAPPPASGPAPGLPASSVQGTP
78053:5	872	D.SGTQTASYDVSGTTSTVAS[+568.212][+100.064]QSFSAANGHHYTTIALPSTTSLISVIDDPYDK.G	HexNAc(2)Hex(1) 100.064	S[+100][+568]	1185.16	5	5921.76	5918.76	3	-2.6	75	NRagged	163.93	163.93	0	0.74	15	>tr|A0A119Q0E3|A0A119Q0E3_9BURK Hisitidine kinase OS=Burkholderia cenocepacia OX=95486 GN=A8E72_40935 PE=4 SV=1	7076	Nsco_20191108_BC_ZIC_HILIC_H111_typsin_B2.66350.66350.5	controllerType=0 controllerNumber=1 scan=66350	129.008	Trypsin	B2	SGTQTASYDVSGTTSTVAS..QSFSAANGHHYTTIALPSTTSLISVIDDPYDK	SGTQTASYDVSGTTSTVASQSFSAANGHHYTTIALPSTTSLISVIDDPYDK
22651:2	8108	G.GVTADVT[+568.212]QLVDAAR.A	HexNAc(2)Hex(1)	T[+568]	992.481	2	1983.96	1983.96	0	-2.5	860	NRagged	163.99	47.84	38.67	0	3	>tr|A0A2N9D169|A0A2N9D169_9BURK RND family efflux system transporter protein OS=Burkholderia cenocepacia OX=95486 GN=F01_530220 PE=3 SV=1	2341	Nsco_20191108_BC_ZIC_HILIC_H111_typsin_B3.21302.21302.2	controllerType=0 controllerNumber=1 scan=21302	46.7075	Trypsin	B3	GVTADVT.QLVDAAR	GVTADVTQLVDAAR
24605:2	1275	F.ANAC[+57.021]QQGT[+568.212]HWKWASAEPAVD.R	HexNAc(2)Hex(1)	C[+57], T[+568]	1399.11	2	2797.22	2795.21	2	0.7	139	CRagged	164.19	43.76	43.76	0.08	2	>tr|A0A1V2XB06|A0A1V2XB06_9BURK Putative lipoprotein OS=Burkholderia cenocepacia OX=95486 GN=A8E72_34430 PE=4 SV=1	7831	Nsco_20191108_BC_ZIC_HILIC_H111_pepsin_B2.22431.22431.2	controllerType=0 controllerNumber=1 scan=22431	46.7983	Pepsin	B2	ANAC.QQGT.HWKWASAEPAVD	ANACQQGTHWKWASAEPAVD
10402:4	7	P.APTAS[+568.212][+100.064]APEAAAKPAKT[+568.212][+100.064]KR.A	HexNAc(2)Hex(1) 100.064,HexNAc(2)Hex(1) 100.064	S[+100][+568], T[+100][+568]	776.895	4	3104.56	3102.54	2	3.1	134	Non	164.24	164.24	7.2	5.14	40	>tr|A0A2N9CHU5|A0A2N9CHU5_9BURK Uncharacterized protein OS=Burkholderia cenocepacia OX=95486 GN=F01_210059 PE=4 SV=1	268	Nsco_20191108_BC_ZIC_HILIC_H111_thermolysin_B2.10802.10802.4	controllerType=0 controllerNumber=1 scan=10802	28.8046	Thermolysin	B2	APTAS..APEAAAKPAKT..KR	APTASAPEAAAKPAKTKR
42522:4	2	S.KVAPPPADNGAS[+568.212][+100.064]QPQQFDPNRALQGKTPGQPVPQAAQPAPPNTAPGQ.A	HexNAc(2)Hex(1) 100.064	S[+100][+568]	1351.92	4	5404.65	5404.67	0	-4	49	Non	164.52	164.52	146.69	2.44	80	>tr|A0A142PL18|A0A142PL18_9BURK Cell division protein OS=Burkholderia cenocepacia OX=95486 GN=A8E72_03155 PE=4 SV=1	5245	Nsco_20191108_BC_ZIC_HILIC_H111_pepsin_B3.35946.35946.4	controllerType=0 controllerNumber=1 scan=35946	77.748	Pepsin	B3	KVAPPPADNGAS..QPQQFDPNRALQGKTPGQPVPQAAQPAPPNTAPGQ	KVAPPPADNGASQPQQFDPNRALQGKTPGQPVPQAAQPAPPNTAPGQ
47029:4	1429	R.SQQTSSATELAQGGASGVPGALS[+568.212]NT[+568.212][+100.064]PPQPASAPIVAGNGQNAPQTTPVSDRK.D	HexNAc(2)Hex(1),HexNAc(2)Hex(1) 100.064	S[+568], T[+100][+568]	1559.74	4	6235.94	6234.97	1	-5.1	328	Specific	164.54	164.54	0	4.71	5	>tr|A0A119PFA4|A0A119PFA4_9BURK Flagellar M-ring protein OS=Burkholderia cenocepacia OX=95486 GN=fliF PE=3 SV=1	4773	Nsco_20191108_BC_ZIC_HILIC_H111_typsin_B3.41482.41482.4	controllerType=0 controllerNumber=1 scan=41482	86.0089	Trypsin	B3	SQQTSSATELAQGGASGVPGALS.NT..PPQPASAPIVAGNGQNAPQTTPVSDRK	SQQTSSATELAQGGASGVPGALSNTPPQPASAPIVAGNGQNAPQTTPVSDRK
39447:4	34	K.KASEAAAAASAAQAAAAAS[+568.212]PAT[+568.212]VPASGAAVDQDANAQAAR.A	HexNAc(2)Hex(1),HexNAc(2)Hex(1)	S[+568], T[+568]	1173.05	4	4689.19	4687.17	2	2.9	143	Specific	164.6	87.93	1.2	3.47	31	>tr|A0A142PIH6|A0A142PIH6_9BURK Outer membrane protein assembly factor BamE OS=Burkholderia cenocepacia OX=95486 GN=bamE PE=3 SV=1	6605	Nsco_20191108_BC_ZIC_HILIC_H111_typsin_B3.35280.35280.4	controllerType=0 controllerNumber=1 scan=35280	73.8452	Trypsin	B3	KASEAAAAASAAQAAAAAS.PAT.VPASGAAVDQDANAQAAR	KASEAAAAASAAQAAAAASPATVPASGAAVDQDANAQAAR
77602:3	213	A.GAATAAAPAEAASAPAQAASGAEQPAAAASAALS[+568.212][+100.064]T[+568.212][+100.064]IYFETGK.S	HexNAc(2)Hex(1) 100.064,HexNAc(2)Hex(1) 100.064	S[+100][+568], T[+100][+568]	1710.48	3	5129.43	5126.41	3	1.8	399	NRagged	164.93	164.93	1.2	5.15	28	>tr|A0A2N9D2V0|A0A2N9D2V0_9BURK Cytochrome c oxidase subunit 2 OS=Burkholderia cenocepacia OX=95486 GN=ctaC_1 PE=3 SV=1	4900	Nsco_20191108_BC_ZIC_HILIC_H111_typsin_B1.68590.68590.3	controllerType=0 controllerNumber=1 scan=68590	126.923	Trypsin	B1	GAATAAAPAEAASAPAQAASGAEQPAAAASAALS..T..IYFETGK	GAATAAAPAEAASAPAQAASGAEQPAAAASAALSTIYFETGK
57484:4	61	D.SGM[+15.995]ASESNQPVTDTWIT[+568.212]TKVKGELATTDGVKS[+568.212]TDISVKT.V	HexNAc(2)Hex(1),HexNAc(2)Hex(1)	M[+16], S[+568], T[+568]	1310.37	4	5238.46	5235.46	3	-2.2	36	Non	165.07	165.07	0	3.96	21	>tr|A0A1V2WB29|A0A1V2WB29_9BURK BON domain protein OS=Burkholderia cenocepacia OX=95486 GN=osmY_2 PE=4 SV=1	5149	Nsco_20191108_BC_ZIC_HILIC_H111_thermolysin_B3.50737.50737.4	controllerType=0 controllerNumber=1 scan=50737	100.106	Thermolysin	B3	SGM.ASESNQPVTDTWIT.TKVKGELATTDGVKS.TDISVKT	SGMASESNQPVTDTWITTKVKGELATTDGVKSTDISVKT
19080:2	1296	L.GTPAGSAGAT[+568.212]GT[+568.212][+100.064]VS[+568.212]PGGAA.G	HexNAc(2)Hex(1),HexNAc(2)Hex(1) 100.064,HexNAc(2)Hex(1)	S[+568], T[+100][+568]*2	1647.71	2	3294.41	3291.41	3	-5	372	CRagged	165.09	47.56	1.2	0.04	5	>tr|A0A2N9CPS5|A0A2N9CPS5_9BURK PE_PGRS family protein OS=Burkholderia cenocepacia OX=95486 GN=F01_410333 PE=4 SV=1	2748	Nsco_20191108_BC_ZIC_HILIC_H111_pepsin_B2.18029.18029.2	controllerType=0 controllerNumber=1 scan=18029	39.0901	Pepsin	B2	GTPAGSAGAT.GT..VS.PGGAA	GTPAGSAGATGTVSPGGAA
22037:3	66	P.AAPKPAPAT[+568.212][+100.064]VANAGPASPDSGDASSPASPAGAR.F	HexNAc(2)Hex(1) 100.064	T[+100][+568]	1195.24	3	3583.7	3582.7	1	-1.4	177	NRagged	165.14	28.11	2.1	2.1	21	>tr|A0A2N9CRL1|A0A2N9CRL1_9BURK Sporulation related OS=Burkholderia cenocepacia OX=95486 GN=F01_420513 PE=4 SV=1	313	Nsco_20191108_BC_ZIC_HILIC_H111_typsin_B3.20726.20726.3	controllerType=0 controllerNumber=1 scan=20726	45.5904	Trypsin	B3	AAPKPAPAT..VANAGPASPDSGDASSPASPAGAR	AAPKPAPATVANAGPASPDSGDASSPASPAGAR
69534:4	339	L.PEDTAGAATAAAPAEAASAPAQAASGAEQPAAAASAALS[+568.212][+100.064]T[+568.212][+100.064]IYFETGK.S	HexNAc(2)Hex(1) 100.064,HexNAc(2)Hex(1) 100.064	S[+100][+568], T[+100][+568]	1410.92	4	5640.64	5639.61	1	4.6	394	NRagged	165.27	165.27	1.2	3.46	23	>tr|A0A2N9D2V0|A0A2N9D2V0_9BURK Cytochrome c oxidase subunit 2 OS=Burkholderia cenocepacia OX=95486 GN=ctaC_1 PE=3 SV=1	4900	Nsco_20191108_BC_ZIC_HILIC_H111_typsin_B3.59104.59104.4	controllerType=0 controllerNumber=1 scan=59104	121.041	Trypsin	B3	PEDTAGAATAAAPAEAASAPAQAASGAEQPAAAASAALS..T..IYFETGK	PEDTAGAATAAAPAEAASAPAQAASGAEQPAAAASAALSTIYFETGK
06912:4	83	Q.GGEDDLARFAAQKQAQQAAAQKQQQQQQAANT[+568.212]PKPT[+568.212][+100.064]S[+568.212][+100.064]SAT.A	HexNAc(2)Hex(1),HexNAc(2)Hex(1) 100.064,HexNAc(2)Hex(1) 100.064	S[+100][+568], T[+100][+568]*2	1526.22	4	6101.85	6101.83	0	3.1	165	Non	165.37	165.37	2.4	5.07	11	>tr|A0A142PL18|A0A142PL18_9BURK Cell division protein OS=Burkholderia cenocepacia OX=95486 GN=A8E72_03155 PE=4 SV=1	5245	Nsco_20191108_BC_ZIC_HILIC_H111_thermolysin_B3.7499.7499.2	controllerType=0 controllerNumber=1 scan=7499	23.642	Thermolysin	B3	GGEDDLARFAAQKQAQQAAAQKQQQQQQAANT.PKPT..S..SAT	GGEDDLARFAAQKQAQQAAAQKQQQQQQAANTPKPTSSAT
72220:5	1968	L.PEDGAAPAAAGAAGT[+568.212][+100.064]AGAAAVGGAAPAGAAVAAPASGT[+568.212]AESPNPAS[+568.212]ETNVPAMQVAPPSPGGFRFPSIR.L	HexNAc(2)Hex(1) 100.064,HexNAc(2)Hex(1),HexNAc(2)Hex(1)	S[+568], T[+100][+568]*2	1589.14	5	7941.69	7938.7	3	-2.5	249	NRagged	165.39	165.39	0	1.31	5	>tr|A0A2N9CYS8|A0A2N9CYS8_9BURK Surface lipoprotein OS=Burkholderia cenocepacia OX=95486 GN=F01_50090 PE=4 SV=1	1214	Nsco_20191108_BC_ZIC_HILIC_H111_typsin_B3.61124.61124.5	controllerType=0 controllerNumber=1 scan=61124	125.703	Trypsin	B3	PEDGAAPAAAGAAGT..AGAAAVGGAAPAGAAVAAPASGT.AESPNPAS.ETNVPAMQVAPPSPGGFRFPSIR	PEDGAAPAAAGAAGTAGAAAVGGAAPAGAAVAAPASGTAESPNPASETNVPAMQVAPPSPGGFRFPSIR
40850:3	562	F.LYSKAADAGGAKPAAGAS[+568.212]AAPAAPAPVAVPASAVSGSAGQ.-	HexNAc(2)Hex(1)	S[+568]	1335.34	3	4004	4001.98	2	3.6	147	CRagged	165.43	158.97	146.99	3.81	7	>tr|A0A144S0T9|A0A144S0T9_9BURK Outer membrane lipid asymmetry maintenance protein MlaD OS=Burkholderia cenocepacia OX=95486 GN=yrbD PE=4 SV=1	7588	Nsco_20191108_BC_ZIC_HILIC_H111_thermolysin_B1.36061.36061.3	controllerType=0 controllerNumber=1 scan=36061	69.229	Thermolysin	B1	LYSKAADAGGAKPAAGAS.AAPAAPAPVAVPASAVSGSAGQ	LYSKAADAGGAKPAAGASAAPAAPAPVAVPASAVSGSAGQ
41465:4	2	S.KVAPPPADNGASQPQQFDPNRALQGKT[+568.212][+100.064]PGQPVPQAAQPAPPNTAPGQAAN.Q	HexNAc(2)Hex(1) 100.064	T[+100][+568]	1416.2	4	5661.76	5660.79	1	-4.9	49	Non	165.46	165.46	2.68	4.62	68	>tr|A0A142PL18|A0A142PL18_9BURK Cell division protein OS=Burkholderia cenocepacia OX=95486 GN=A8E72_03155 PE=4 SV=1	5245	Nsco_20191108_BC_ZIC_HILIC_H111_pepsin_B1.36394.36394.4	controllerType=0 controllerNumber=1 scan=36394	77.8148	Pepsin	B1	KVAPPPADNGASQPQQFDPNRALQGKT..PGQPVPQAAQPAPPNTAPGQAAN	KVAPPPADNGASQPQQFDPNRALQGKTPGQPVPQAAQPAPPNTAPGQAAN
52833:6	825	T.LDADRGQTEQTEQVGAEAVPTDVQPEPQPADWSEEDRKPAAEAAAGDGAEAAGDM[+15.995]PGGADQADASRS[+568.212][+100.064]RPADDETL.D	HexNAc(2)Hex(1) 100.064	M[+16], S[+100][+568]	1397.12	6	8377.7	8371.71	6	-4.3	236	NRagged	165.49	30.33	0.41	0.01	11	>tr|A0A2N9CH64|A0A2N9CH64_9BURK Segregation and condensation protein B OS=Burkholderia cenocepacia OX=95486 GN=scpB PE=3 SV=1	3785	Nsco_20191108_BC_ZIC_HILIC_H111_thermolysin_B2.46731.46731.6	controllerType=0 controllerNumber=1 scan=46731	93.0337	Thermolysin	B2	LDADRGQTEQTEQVGAEAVPTDVQPEPQPADWSEEDRKPAAEAAAGDGAEAAGDM.PGGADQADASRS..RPADDETL	LDADRGQTEQTEQVGAEAVPTDVQPEPQPADWSEEDRKPAAEAAAGDGAEAAGDMPGGADQADASRSRPADDETL
27874:2	2892	A.DFEFVS[+568.212]VNLLEGEHK.R	HexNAc(2)Hex(1)	S[+568]	1166.05	2	2331.09	2331.08	0	3.8	24	NRagged	165.76	30.87	30.87	0.07	2	>tr|A0A1V2WBG5|A0A1V2WBG5_9BURK Glutathione S-transferase OS=Burkholderia cenocepacia OX=95486 GN=gst PE=4 SV=1	6948	Nsco_20191108_BC_ZIC_HILIC_H111_typsin_B1.26622.26622.3	controllerType=0 controllerNumber=1 scan=26622	56.8042	Trypsin	B1	DFEFVS.VNLLEGEHK	DFEFVSVNLLEGEHK
31664:3	118	A.ASPATVPAS[+568.212][+100.064]GAAVDQDANAQAARAANRATNQ.V	HexNAc(2)Hex(1) 100.064	S[+100][+568]	1211.91	3	3633.71	3633.72	0	-4.2	160	Non	165.81	165.81	9.6	5.03	10	>tr|A0A142PIH6|A0A142PIH6_9BURK Outer membrane protein assembly factor BamE OS=Burkholderia cenocepacia OX=95486 GN=bamE PE=3 SV=1	6605	Nsco_20191108_BC_ZIC_HILIC_H111_thermolysin_B1.28295.28295.3	controllerType=0 controllerNumber=1 scan=28295	55.9371	Thermolysin	B1	ASPATVPAS..GAAVDQDANAQAARAANRATNQ	ASPATVPASGAAVDQDANAQAARAANRATNQ
08766:3	7	T.ATAGTTTAAPAPTAS[+568.212]APEAAAKPAKTKR.A	HexNAc(2)Hex(1)	S[+568]	1059.88	3	3177.63	3176.62	1	2.7	124	Non	165.83	165.83	32.16	5.47	40	>tr|A0A2N9CHU5|A0A2N9CHU5_9BURK Uncharacterized protein OS=Burkholderia cenocepacia OX=95486 GN=F01_210059 PE=4 SV=1	268	Nsco_20191108_BC_ZIC_HILIC_H111_thermolysin_B2.9223.9223.3	controllerType=0 controllerNumber=1 scan=9223	25.9282	Thermolysin	B2	ATAGTTTAAPAPTAS.APEAAAKPAKTKR	ATAGTTTAAPAPTASAPEAAAKPAKTKR
72416:1	8132	R.QYFS[+568.212]LR.E	HexNAc(2)Hex(1)	S[+568]	1382.64	1	1382.64	1381.64	1	0	22	Specific	165.86	105.21	105.21	0.01	1	>tr|A0A2N9D0C0|A0A2N9D0C0_9BURK Putative membrane protein OS=Burkholderia cenocepacia OX=95486 GN=F01_520153 PE=4 SV=1	1511	Nsco_20191108_BC_ZIC_HILIC_H111_typsin_B1.64588.64588.3	controllerType=0 controllerNumber=1 scan=64588	120.19	Trypsin	B1	QYFS.LR	QYFSLR
14104:2	796	F.S[+568.212]AGLAGAT[+568.212]AATA.L	HexNAc(2)Hex(1),HexNAc(2)Hex(1)	S[+568], T[+568]	1049.47	2	2097.93	2097.92	0	3.5	13	CRagged	165.95	6.08	6.08	0.15	2	>tr|A0A2N9CY55|A0A2N9CY55_9BURK Non-hemolytic phospholipase C OS=Burkholderia cenocepacia OX=95486 GN=plcN PE=4 SV=1	2442	Nsco_20191108_BC_ZIC_HILIC_H111_pepsin_B2.13739.13739.2	controllerType=0 controllerNumber=1 scan=13739	32.256	Pepsin	B2	S.AGLAGAT.AATA	SAGLAGATAATA
38846:5	42	R.ADWLATYEQHQTPGAYEPT[+568.212]PEAS[+568.212]GRR.A	HexNAc(2)Hex(1),HexNAc(2)Hex(1)	S[+568], T[+568]	814.968	5	4070.81	4067.79	3	2.6	673	Specific	166	166	6	3.56	18	>tr|A0A2N9CLB5|A0A2N9CLB5_9BURK Aminopeptidase N OS=Burkholderia cenocepacia OX=95486 GN=pepN PE=4 SV=1	769	Nsco_20191108_BC_ZIC_HILIC_H111_typsin_B3.34821.34821.3	controllerType=0 controllerNumber=1 scan=34821	72.9618	Trypsin	B3	ADWLATYEQHQTPGAYEPT.PEAS.GRR	ADWLATYEQHQTPGAYEPTPEASGRR
40154:3	251	Q.VADARNGKLPEDT[+568.212]AGAATAAAPAEAASAPAQAASGAEQ.P	HexNAc(2)Hex(1)	T[+568]	1349.31	3	4045.91	4045.9	0	2.8	385	Non	166.11	75.81	7.13	4.17	22	>tr|A0A2N9D2V0|A0A2N9D2V0_9BURK Cytochrome c oxidase subunit 2 OS=Burkholderia cenocepacia OX=95486 GN=ctaC_1 PE=3 SV=1	4900	Nsco_20191108_BC_ZIC_HILIC_H111_thermolysin_B1.35415.35415.3	controllerType=0 controllerNumber=1 scan=35415	67.9853	Thermolysin	B1	VADARNGKLPEDT.AGAATAAAPAEAASAPAQAASGAEQ	VADARNGKLPEDTAGAATAAAPAEAASAPAQAASGAEQ
73483:4	184	G.KLPEDT[+568.212][+100.064]AGAAT[+568.212]AAAPAEAAS[+568.212][+100.064]APAQAASGAEQPAAAASAALSTIYFETGK.S	HexNAc(2)Hex(1) 100.064,HexNAc(2)Hex(1),HexNAc(2)Hex(1) 100.064	S[+100][+568], T[+100][+568]*2	1614.26	4	6454	6449.01	5	-2.7	392	NRagged	166.13	166.13	0	0.75	38	>tr|A0A2N9D2V0|A0A2N9D2V0_9BURK Cytochrome c oxidase subunit 2 OS=Burkholderia cenocepacia OX=95486 GN=ctaC_1 PE=3 SV=1	4900	Nsco_20191108_BC_ZIC_HILIC_H111_typsin_B2.62970.62970.4	controllerType=0 controllerNumber=1 scan=62970	121.481	Trypsin	B2	KLPEDT..AGAAT.AAAPAEAAS..APAQAASGAEQPAAAASAALSTIYFETGK	KLPEDTAGAATAAAPAEAASAPAQAASGAEQPAAAASAALSTIYFETGK
18867:2	1614	A.SAAAAPAAAS[+568.212]S[+568.212][+100.064]S.G	HexNAc(2)Hex(1),HexNAc(2)Hex(1) 100.064	S[+100][+568]*2	1099.47	2	2197.94	2197.95	0	-1.4	86	Non	166.16	30.03	0	0.04	2	>tr|A0A2N9CFC0|A0A2N9CFC0_9BURK Type I antifreeze protein OS=Burkholderia cenocepacia OX=95486 GN=F01_140053 PE=4 SV=1	1932	Nsco_20191108_BC_ZIC_HILIC_H111_pepsin_B1.18098.18098.2	controllerType=0 controllerNumber=1 scan=18098	40.0844	Pepsin	B1	SAAAAPAAAS.S..S	SAAAAPAAASSS
21033:3	144	P.AAPKPAPAT[+568.212][+100.064]VANAGPASPDSGDASSPASPAGAR.F	HexNAc(2)Hex(1) 100.064	T[+100][+568]	1195.24	3	3583.7	3582.7	1	-1.8	177	NRagged	166.26	117.59	32.04	1.81	18	>tr|A0A2N9CRL1|A0A2N9CRL1_9BURK Sporulation related OS=Burkholderia cenocepacia OX=95486 GN=F01_420513 PE=4 SV=1	313	Nsco_20191108_BC_ZIC_HILIC_H111_typsin_B1.20431.20431.3	controllerType=0 controllerNumber=1 scan=20431	45.4468	Trypsin	B1	AAPKPAPAT..VANAGPASPDSGDASSPASPAGAR	AAPKPAPATVANAGPASPDSGDASSPASPAGAR
16034:4	1501	G.AT[+568.212][+100.064]AIHHPNVAEKR.I	HexNAc(2)Hex(1) 100.064	T[+100][+568]	529.272	4	2114.06	2112.06	2	0.5	144	NRagged	166.31	142.04	142.04	0.55	5	>sp|LYSC_LYSEN|(Common contaminant protein)	8154	Nsco_20191108_BC_ZIC_HILIC_H111_typsin_B1.16032.16032.4	controllerType=0 controllerNumber=1 scan=16032	37.8972	Trypsin	B1	AT..AIHHPNVAEKR	ATAIHHPNVAEKR
40903:1	6623	L.AGAGGT[+568.212][+100.064]L.A	HexNAc(2)Hex(1) 100.064	T[+100][+568]	1215.57	1	1215.57	1214.56	1	1.7	1630	Specific	166.38	2.16	2.16	0	5	>tr|A0A2N9CSZ1|A0A2N9CSZ1_9BURK Uncharacterized protein OS=Burkholderia cenocepacia OX=95486 GN=F01_421019 PE=4 SV=1	2355	Nsco_20191108_BC_ZIC_HILIC_H111_thermolysin_B2.36871.36871.3	controllerType=0 controllerNumber=1 scan=36871	72.9545	Thermolysin	B2	AGAGGT..L	AGAGGTL
08478:2	2415	L.S[+568.212]VAGAINMAMIVMASA.A	HexNAc(2)Hex(1)	S[+568]	1052.99	2	2104.97	2104.97	0	1.1	261	CRagged	166.38	28.3	2.71	0.08	1	>tr|A0A2N9D139|A0A2N9D139_9BURK Divalent metal cation transporter MntH OS=Burkholderia cenocepacia OX=95486 GN=mntH PE=4 SV=1	1399	Nsco_20191108_BC_ZIC_HILIC_H111_pepsin_B3.8743.8743.2	controllerType=0 controllerNumber=1 scan=8743	23.543	Pepsin	B3	S.VAGAINMAMIVMASA	SVAGAINMAMIVMASA
41896:2	2	K.KPETINYRT[+568.212][+100.064]FK.P	HexNAc(2)Hex(1) 100.064	T[+100][+568]	1033.02	2	2065.02	2065.03	0	-4.6	40	Specific	166.44	52.36	8.64	0.09	53	>tr|A0A119PAC4|A0A119PAC4_9BURK DNA-directed RNA polymerase subunit beta' OS=Burkholderia cenocepacia OX=95486 GN=rpoC PE=3 SV=1	4673	Nsco_20191108_BC_ZIC_HILIC_H111_typsin_B1.38703.38703.2	controllerType=0 controllerNumber=1 scan=38703	77.7182	Trypsin	B1	KPETINYRT..FK	KPETINYRTFK
38530:4	85	K.QQQQQQAANTPKPTSS[+568.212]ATAAAAAKPPTANDANTGYFLQVGAYK.T	HexNAc(2)Hex(1)	S[+568]	1244.11	4	4973.41	4973.39	0	3.2	187	Specific	166.48	166.48	0	7.55	42	>tr|A0A142PL18|A0A142PL18_9BURK Cell division protein OS=Burkholderia cenocepacia OX=95486 GN=A8E72_03155 PE=4 SV=1	5245	Nsco_20191108_BC_ZIC_HILIC_H111_typsin_B1.35746.35746.4	controllerType=0 controllerNumber=1 scan=35746	72.552	Trypsin	B1	QQQQQQAANTPKPTSS.ATAAAAAKPPTANDANTGYFLQVGAYK	QQQQQQAANTPKPTSSATAAAAAKPPTANDANTGYFLQVGAYK
34184:3	7	K.PAATTSATTSTTTSAGTASTSTTATAGTTTAAPAPTAS[+568.212]APEAAAKPAK.T	HexNAc(2)Hex(1)	S[+568]	1616.78	3	4848.33	4847.32	1	1.6	101	Specific	166.5	157.17	0.76	3.71	76	>tr|A0A2N9CHU5|A0A2N9CHU5_9BURK Uncharacterized protein OS=Burkholderia cenocepacia OX=95486 GN=F01_210059 PE=4 SV=1	268	Nsco_20191108_BC_ZIC_HILIC_H111_typsin_B3.31057.31057.3	controllerType=0 controllerNumber=1 scan=31057	65.6501	Trypsin	B3	PAATTSATTSTTTSAGTASTSTTATAGTTTAAPAPTAS.APEAAAKPAK	PAATTSATTSTTTSAGTASTSTTATAGTTTAAPAPTASAPEAAAKPAK
40140:3	251	Q.VADARNGKLPEDT[+568.212]AGAATAAAPAEAASAPAQAASGAEQ.P	HexNAc(2)Hex(1)	T[+568]	1349.31	3	4045.91	4045.9	0	3.4	385	Non	166.51	107.62	6.21	5.38	22	>tr|A0A2N9D2V0|A0A2N9D2V0_9BURK Cytochrome c oxidase subunit 2 OS=Burkholderia cenocepacia OX=95486 GN=ctaC_1 PE=3 SV=1	4900	Nsco_20191108_BC_ZIC_HILIC_H111_thermolysin_B1.35404.35404.3	controllerType=0 controllerNumber=1 scan=35404	67.9692	Thermolysin	B1	VADARNGKLPEDT.AGAATAAAPAEAASAPAQAASGAEQ	VADARNGKLPEDTAGAATAAAPAEAASAPAQAASGAEQ
25243:3	567	R.LNEHPQMPFAAS[+568.212]APSQK.Y	HexNAc(2)Hex(1)	S[+568]	808.044	3	2422.12	2421.11	1	0.2	43	Specific	166.54	125.89	5.72	1.75	5	>tr|A0A144U3Q1|A0A144U3Q1_9BURK Uncharacterized protein OS=Burkholderia cenocepacia OX=95486 GN=A8E72_12460 PE=4 SV=1	7262	Nsco_20191108_BC_ZIC_HILIC_H111_typsin_B3.23514.23514.3	controllerType=0 controllerNumber=1 scan=23514	50.952	Trypsin	B3	LNEHPQMPFAAS.APSQK	LNEHPQMPFAASAPSQK
39045:4	16	Q.QAANTPKPTSSATAAAAAKPPT[+568.212][+100.064]ANDANT[+568.212]GYFLQVGAYK.T	HexNAc(2)Hex(1) 100.064,HexNAc(2)Hex(1)	T[+100][+568]*2	1251.85	4	5004.39	5001.38	3	1.8	192	NRagged	166.55	166.55	0	1.88	53	>tr|A0A142PL18|A0A142PL18_9BURK Cell division protein OS=Burkholderia cenocepacia OX=95486 GN=A8E72_03155 PE=4 SV=1	5245	Nsco_20191108_BC_ZIC_HILIC_H111_typsin_B3.34970.34970.4	controllerType=0 controllerNumber=1 scan=34970	73.2503	Trypsin	B3	QAANTPKPTSSATAAAAAKPPT..ANDANT.GYFLQVGAYK	QAANTPKPTSSATAAAAAKPPTANDANTGYFLQVGAYK
03771:4	350	M.KERWEQHRAAAKGAS[+568.212]APAQ.-	HexNAc(2)Hex(1)	S[+568]	665.831	4	2660.3	2660.29	0	3.8	166	Non	166.66	118.14	118.14	4.96	2	>tr|A0A1V2WZX0|A0A1V2WZX0_9BURK DNA repair ATPase OS=Burkholderia cenocepacia OX=95486 GN=F01_260195 PE=4 SV=1	6393	Nsco_20191108_BC_ZIC_HILIC_H111_pepsin_B2.4599.4599.4	controllerType=0 controllerNumber=1 scan=4599	17.4304	Pepsin	B2	KERWEQHRAAAKGAS.APAQ	KERWEQHRAAAKGASAPAQ
25234:2	2314	K.AVVFDFGGVLIDWS[+568.212]PEYLYR.E	HexNAc(2)Hex(1)	S[+568]	1457.7	2	2914.4	2914.39	0	3.5	5	Specific	166.73	25.64	25.64	0.13	5	>tr|A0A2N9D2M4|A0A2N9D2M4_9BURK Hydrolase OS=Burkholderia cenocepacia OX=95486 GN=F01_70061 PE=4 SV=1	1556	Nsco_20191108_BC_ZIC_HILIC_H111_typsin_B1.24223.24223.2	controllerType=0 controllerNumber=1 scan=24223	52.4102	Trypsin	B1	AVVFDFGGVLIDWS.PEYLYR	AVVFDFGGVLIDWSPEYLYR
35891:2	177	E.SPNPAS[+568.212]ET[+568.212]NVPAM[+15.995]QVAPPSPG.G	HexNAc(2)Hex(1),HexNAc(2)Hex(1)	M[+16], S[+568], T[+568]	1601.71	2	3202.41	3200.39	2	1.6	289	Non	166.76	98.07	26.4	1.8	26	>tr|A0A2N9CYS8|A0A2N9CYS8_9BURK Surface lipoprotein OS=Burkholderia cenocepacia OX=95486 GN=F01_50090 PE=4 SV=1	1214	Nsco_20191108_BC_ZIC_HILIC_H111_thermolysin_B2.32547.32547.2	controllerType=0 controllerNumber=1 scan=32547	65.1111	Thermolysin	B2	SPNPAS.ET.NVPAM.QVAPPSPG	SPNPASETNVPAMQVAPPSPG
16360:2	1968	H.AQTDAPGAS[+568.212]GT[+568.212]P.A	HexNAc(2)Hex(1),HexNAc(2)Hex(1)	S[+568], T[+568]	1105.46	2	2209.92	2208.91	1	-0.6	26	Non	166.77	60.97	17.06	0.16	5	>tr|A0A2N9CVD3|A0A2N9CVD3_9BURK Iron complex outermembrane receptor protein OS=Burkholderia cenocepacia OX=95486 GN=DFS07_101203 PE=3 SV=1	7314	Nsco_20191108_BC_ZIC_HILIC_H111_pepsin_B1.15969.15969.2	controllerType=0 controllerNumber=1 scan=15969	36.6835	Pepsin	B1	AQTDAPGAS.GT.P	AQTDAPGASGTP
93275:4	7	K.LSKPAATTSATTSTTTSAGTASTSTTATAGTTTAAPAPT[+568.212][+100.064]ASAPEAAAKPAK.T	HexNAc(2)Hex(1) 100.064	T[+100][+568]	1319.65	4	5275.58	5275.59	0	-2.4	98	Specific	166.96	166.96	2.23	5.12	76	>tr|A0A2N9CHU5|A0A2N9CHU5_9BURK Uncharacterized protein OS=Burkholderia cenocepacia OX=95486 GN=F01_210059 PE=4 SV=1	268	Nsco_20191108_BC_ZIC_HILIC_H111_typsin_B3.76578.76578.4	controllerType=0 controllerNumber=1 scan=76578	164.552	Trypsin	B3	LSKPAATTSATTSTTTSAGTASTSTTATAGTTTAAPAPT..ASAPEAAAKPAK	LSKPAATTSATTSTTTSAGTASTSTTATAGTTTAAPAPTASAPEAAAKPAK
77122:2	1	N.AATGEYVDM[+15.995]VEAGVVDPT[+568.212][+100.064]K.V	HexNAc(2)Hex(1) 100.064	M[+16], T[+100][+568]	1319.1	2	2637.2	2636.2	1	-2.1	480	NRagged	167.03	167.03	9.44	1.82	50	>tr|A0A119Q1U3|A0A119Q1U3_9BURK 60 kDa chaperonin OS=Burkholderia cenocepacia OX=95486 GN=groEL PE=3 SV=1	6690	Nsco_20191108_BC_ZIC_HILIC_H111_typsin_B1.68236.68236.2	controllerType=0 controllerNumber=1 scan=68236	126.308	Trypsin	B1	AATGEYVDM.VEAGVVDPT..K	AATGEYVDMVEAGVVDPTK
14963:2	190	R.GLHYSRDWPHT[+568.212]LPK.A	HexNAc(2)Hex(1)	T[+568]	1138.05	2	2275.09	2275.09	0	1.1	503	Specific	167.1	9.08	9.08	0.04	14	>tr|A0A142PLU8|A0A142PLU8_9BURK L-aspartate oxidase OS=Burkholderia cenocepacia OX=95486 GN=nadB PE=3 SV=1	5314	Nsco_20191108_BC_ZIC_HILIC_H111_typsin_B2.14852.14852.2	controllerType=0 controllerNumber=1 scan=14852	34.4414	Trypsin	B2	GLHYSRDWPHT.LPK	GLHYSRDWPHTLPK
63556:4	213	Q.GMAFQVDAVAGEGEDS[+568.212]GAFDDEQADDAQRDESVSPLAPVADSGANEEPSEGADEPPKTDGDGSK.G	HexNAc(2)Hex(1)	S[+568]	1752.5	4	7007	7004.96	2	4.4	97	NRagged	167.11	167.11	1.2	5.49	8	>tr|A0A2N9CYY5|A0A2N9CYY5_9BURK ClpXP protease specificity-enhancing factor OS=Burkholderia cenocepacia OX=95486 GN=sspB PE=4 SV=1	2409	Nsco_20191108_BC_ZIC_HILIC_H111_typsin_B3.54403.54403.4	controllerType=0 controllerNumber=1 scan=54403	111.005	Trypsin	B3	GMAFQVDAVAGEGEDS.GAFDDEQADDAQRDESVSPLAPVADSGANEEPSEGADEPPKTDGDGSK	GMAFQVDAVAGEGEDSGAFDDEQADDAQRDESVSPLAPVADSGANEEPSEGADEPPKTDGDGSK
53973:3	5114	L.GWVARPRFVEYDVS[+568.212][+100.064]IYGA.G	HexNAc(2)Hex(1) 100.064	S[+100][+568]	918.45	3	2753.33	2753.33	0	1.3	81	CRagged	167.11	78.51	78.51	0.04	2	>tr|A0A2N9D134|A0A2N9D134_9BURK Thioredoxin reductase OS=Burkholderia cenocepacia OX=95486 GN=F01_530180 PE=4 SV=1	1754	Nsco_20191108_BC_ZIC_HILIC_H111_thermolysin_B2.47592.47592.3	controllerType=0 controllerNumber=1 scan=47592	94.8847	Thermolysin	B2	GWVARPRFVEYDVS..IYGA	GWVARPRFVEYDVSIYGA
28832:3	24	F.VFRPDPLSPTKS[+568.212][+100.064]S[+568.212]YGS.T	HexNAc(2)Hex(1) 100.064,HexNAc(2)Hex(1)	S[+100][+568]*2	992.132	3	2974.38	2974.37	0	4.2	249	CRagged	167.15	167.15	0	3.74	18	>tr|A0A2N9CXU5|A0A2N9CXU5_9BURK Bacillolysin OS=Burkholderia cenocepacia OX=95486 GN=F01_480197 PE=4 SV=1	1208	Nsco_20191108_BC_ZIC_HILIC_H111_thermolysin_B3.26692.26692.3	controllerType=0 controllerNumber=1 scan=26692	55.5502	Thermolysin	B3	VFRPDPLSPTKS..S.YGS	VFRPDPLSPTKSSYGS
74646:4	184	G.KLPEDT[+568.212]AGAAT[+568.212][+100.064]AAAPAEAASAPAQAASGAEQPAAAASAALSTIYFETGK.S	HexNAc(2)Hex(1),HexNAc(2)Hex(1) 100.064	T[+100][+568]*2	1447.19	4	5785.75	5780.73	5	0.7	392	NRagged	167.19	167.19	0	3.75	38	>tr|A0A2N9D2V0|A0A2N9D2V0_9BURK Cytochrome c oxidase subunit 2 OS=Burkholderia cenocepacia OX=95486 GN=ctaC_1 PE=3 SV=1	4900	Nsco_20191108_BC_ZIC_HILIC_H111_typsin_B2.63823.63823.4	controllerType=0 controllerNumber=1 scan=63823	123.353	Trypsin	B2	KLPEDT.AGAAT..AAAPAEAASAPAQAASGAEQPAAAASAALSTIYFETGK	KLPEDTAGAATAAAPAEAASAPAQAASGAEQPAAAASAALSTIYFETGK
23943:2	3620	L.YPVAQVLIDS[+568.212]FC[+57.021]RVDYSA.G	HexNAc(2)Hex(1)	C[+57], S[+568]	1336.11	2	2671.22	2671.23	0	-4.8	27	CRagged	167.19	0.59	0.59	0	1	>tr|A0A1V2XZS0|A0A1V2XZS0_9BURK Binding-protein-dependent transport systems inner membrane component OS=Burkholderia cenocepacia OX=95486 GN=A8F55_09895 PE=3 SV=1	4726	Nsco_20191108_BC_ZIC_HILIC_H111_thermolysin_B3.22476.22476.2	controllerType=0 controllerNumber=1 scan=22476	48.209	Thermolysin	B3	YPVAQVLIDS.FC.RVDYSA	YPVAQVLIDSFCRVDYSA
68006:4	933	K.RIS[+568.212][+100.064]HSTVATEISGYNGATGT[+568.212][+100.064]SHLHVFWQASGGVTEPGSSGSPIYSPEK.R	HexNAc(2)Hex(1) 100.064,HexNAc(2)Hex(1) 100.064	S[+100][+568], T[+100][+568]	1571.24	4	6281.94	6280.93	1	-0.2	156	Specific	167.2	116.22	2.8	1.21	7	>sp|LYSC_LYSEN|(Common contaminant protein)	8154	Nsco_20191108_BC_ZIC_HILIC_H111_typsin_B3.57947.57947.3	controllerType=0 controllerNumber=1 scan=57947	118.431	Trypsin	B3	RIS..HSTVATEISGYNGATGT..SHLHVFWQASGGVTEPGSSGSPIYSPEK	RISHSTVATEISGYNGATGTSHLHVFWQASGGVTEPGSSGSPIYSPEK
77109:5	400	T.PADLQAEATGVDTSAESS[+568.212][+100.064]EPAAGEEAVPAAT[+568.212]HEAAAEPAEPTEPVMPAATTVSSAPPAIVDR.R	HexNAc(2)Hex(1) 100.064,HexNAc(2)Hex(1)	S[+100][+568], T[+568]	1455.48	5	7273.37	7272.33	1	4.1	100	NRagged	167.24	167.24	0	4.3	17	>tr|A0A2N9CIF7|A0A2N9CIF7_9BURK Cell division protein ZipA OS=Burkholderia cenocepacia OX=95486 GN=F01_210252 PE=3 SV=1	3234	Nsco_20191108_BC_ZIC_HILIC_H111_typsin_B2.65626.65626.3	controllerType=0 controllerNumber=1 scan=65626	127.379	Trypsin	B2	PADLQAEATGVDTSAESS..EPAAGEEAVPAAT.HEAAAEPAEPTEPVMPAATTVSSAPPAIVDR	PADLQAEATGVDTSAESSEPAAGEEAVPAATHEAAAEPAEPTEPVMPAATTVSSAPPAIVDR
35204:2	3882	R.NFAYLPLT[+568.212]R.L	HexNAc(2)Hex(1)	T[+568]	831.909	2	1662.81	1662.81	0	0.5	74	Specific	167.24	82	82	0.05	1	>tr|A0A2N9CPP0|A0A2N9CPP0_9BURK Alpha/beta hydrolase family protein OS=Burkholderia cenocepacia OX=95486 GN=F01_410336 PE=4 SV=1	649	Nsco_20191108_BC_ZIC_HILIC_H111_typsin_B2.32251.32251.2	controllerType=0 controllerNumber=1 scan=32251	65.0031	Trypsin	B2	NFAYLPLT.R	NFAYLPLTR
21511:4	40	Q.IVKAPAKGAS[+568.212]AAQAAPKPTDNSSGTFV.F	HexNAc(2)Hex(1)	S[+568]	788.905	4	3152.6	3152.58	0	4.5	59	Non	167.39	165.28	25.85	5.79	7	>tr|A0A2N9CM16|A0A2N9CM16_9BURK Outer-membrane lipoprotein carrier protein OS=Burkholderia cenocepacia OX=95486 GN=lolA PE=3 SV=1	2338	Nsco_20191108_BC_ZIC_HILIC_H111_pepsin_B3.19761.19761.4	controllerType=0 controllerNumber=1 scan=19761	41.0965	Pepsin	B3	IVKAPAKGAS.AAQAAPKPTDNSSGTFV	IVKAPAKGASAAQAAPKPTDNSSGTFV
54466:6	6954	F.VKTYS[+568.212][+100.064]NDAQVTDSAPSMSAYMTGVKTNNEVISMSPDTKAIEPSAGLT[+568.212][+100.064]GNC[+57.021]GAN.N	HexNAc(2)Hex(1) 100.064,HexNAc(2)Hex(1) 100.064	C[+57], S[+100][+568], T[+100][+568]	1137.02	6	6817.08	6817.07	0	0.2	79	CRagged	167.4	51.42	51.42	0	1	>tr|A0A2N9CNM9|A0A2N9CNM9_9BURK Putative alkaline phosphatase OS=Burkholderia cenocepacia OX=95486 GN=F01_410007 PE=3 SV=1	3186	Nsco_20191108_BC_ZIC_HILIC_H111_thermolysin_B1.47211.47211.6	controllerType=0 controllerNumber=1 scan=47211	88.6873	Thermolysin	B1	VKTYS..NDAQVTDSAPSMSAYMTGVKTNNEVISMSPDTKAIEPSAGLT..GNC.GAN	VKTYSNDAQVTDSAPSMSAYMTGVKTNNEVISMSPDTKAIEPSAGLTGNCGAN
32134:3	17	K.LSKPAATTSATTSTTTSAGTASTSTTATAGTTTAAPAPTAS[+568.212][+100.064]APEAAAK.P	HexNAc(2)Hex(1) 100.064	S[+100][+568]	1660.47	3	4979.38	4979.41	0	-5	98	Specific	167.45	167.45	0.76	2.65	70	>tr|A0A2N9CHU5|A0A2N9CHU5_9BURK Uncharacterized protein OS=Burkholderia cenocepacia OX=95486 GN=F01_210059 PE=4 SV=1	268	Nsco_20191108_BC_ZIC_HILIC_H111_typsin_B2.29703.29703.3	controllerType=0 controllerNumber=1 scan=29703	60.433	Trypsin	B2	LSKPAATTSATTSTTTSAGTASTSTTATAGTTTAAPAPTAS..APEAAAK	LSKPAATTSATTSTTTSAGTASTSTTATAGTTTAAPAPTASAPEAAAK
40662:3	37	A.ISWSQAGSAAPADTPAS[+568.212][+100.064]AAPSAS[+568.212]ATPATRAA.A	HexNAc(2)Hex(1) 100.064,HexNAc(2)Hex(1)	S[+100][+568]*2	1359.62	3	4076.85	4076.87	0	-4.8	1798	Non	167.51	114.18	0.88	1.93	29	>tr|A0A2N9CVE8|A0A2N9CVE8_9BURK Putative exported glycoprotein OS=Burkholderia cenocepacia OX=95486 GN=F01_460192 PE=4 SV=1	1233	Nsco_20191108_BC_ZIC_HILIC_H111_thermolysin_B3.36982.36982.3	controllerType=0 controllerNumber=1 scan=36982	73.7439	Thermolysin	B3	ISWSQAGSAAPADTPAS..AAPSAS.ATPATRAA	ISWSQAGSAAPADTPASAAPSASATPATRAA
40258:3	475	Q.VADARNGKLPEDT[+568.212]AGAATAAAPAEAASAPAQAASGAEQP.A	HexNAc(2)Hex(1)	T[+568]	1382.98	3	4146.94	4142.95	4	-5.9	385	Non	167.51	167.51	9.81	4.08	20	>tr|A0A2N9D2V0|A0A2N9D2V0_9BURK Cytochrome c oxidase subunit 2 OS=Burkholderia cenocepacia OX=95486 GN=ctaC_1 PE=3 SV=1	4900	Nsco_20191108_BC_ZIC_HILIC_H111_thermolysin_B3.36579.36579.3	controllerType=0 controllerNumber=1 scan=36579	72.8761	Thermolysin	B3	VADARNGKLPEDT.AGAATAAAPAEAASAPAQAASGAEQP	VADARNGKLPEDTAGAATAAAPAEAASAPAQAASGAEQP
19151:2	5857	R.HLGVNVT[+568.212][+100.064]MMRLGR.L	HexNAc(2)Hex(1) 100.064	T[+100][+568]	1076.54	2	2152.07	2152.07	0	-2.9	311	Specific	167.54	41.49	41.49	0.01	1	>tr|A0A1V6KXH9|A0A1V6KXH9_9BURK Succinylglutamate desuccinylase OS=Burkholderia cenocepacia OX=95486 GN=A8F55_20035 PE=4 SV=1	7097	Nsco_20191108_BC_ZIC_HILIC_H111_typsin_B2.18337.18337.2	controllerType=0 controllerNumber=1 scan=18337	40.2959	Trypsin	B2	HLGVNVT..MMRLGR	HLGVNVTMMRLGR
03815:3	350	M.KERWEQHRAAAKGAS[+568.212]APAQ.-	HexNAc(2)Hex(1)	S[+568]	887.438	3	2660.3	2660.29	0	2.9	166	Non	167.55	136.45	136.45	4.77	2	>tr|A0A1V2WZX0|A0A1V2WZX0_9BURK DNA repair ATPase OS=Burkholderia cenocepacia OX=95486 GN=F01_260195 PE=4 SV=1	6393	Nsco_20191108_BC_ZIC_HILIC_H111_pepsin_B2.4635.4635.3	controllerType=0 controllerNumber=1 scan=4635	17.4758	Pepsin	B2	KERWEQHRAAAKGAS.APAQ	KERWEQHRAAAKGASAPAQ
24119:2	298	E.SPNPAS[+568.212]ET[+568.212]NVPAM[+15.995]QVA.P	HexNAc(2)Hex(1),HexNAc(2)Hex(1)	M[+16], S[+568], T[+568]	1383.09	2	2765.18	2765.18	0	-0.8	289	Non	167.57	82.7	52.09	0.86	9	>tr|A0A2N9CYS8|A0A2N9CYS8_9BURK Surface lipoprotein OS=Burkholderia cenocepacia OX=95486 GN=F01_50090 PE=4 SV=1	1214	Nsco_20191108_BC_ZIC_HILIC_H111_pepsin_B2.21970.21970.2	controllerType=0 controllerNumber=1 scan=21970	45.8214	Pepsin	B2	SPNPAS.ET.NVPAM.QVA	SPNPASETNVPAMQVA
69987:3	1772	R.ALIDAGVPAS[+568.212]SVFAAAFGSEQPVSSNADDEGRAK.N	HexNAc(2)Hex(1)	S[+568]	1301.62	3	3902.85	3902.83	0	4.6	160	Specific	167.6	138.68	22.81	3.77	3	>tr|A0A1V2Y2A4|A0A1V2Y2A4_9BURK Flagellar motor protein OS=Burkholderia cenocepacia OX=95486 GN=A8F55_06330 PE=4 SV=1	4911	Nsco_20191108_BC_ZIC_HILIC_H111_typsin_B2.60235.60235.3	controllerType=0 controllerNumber=1 scan=60235	115.647	Trypsin	B2	ALIDAGVPAS.SVFAAAFGSEQPVSSNADDEGRAK	ALIDAGVPASSVFAAAFGSEQPVSSNADDEGRAK
01764:4	7136	E.HS[+568.212][+100.064]AGT[+568.212][+100.064]VGAGSR.L	HexNAc(2)Hex(1) 100.064,HexNAc(2)Hex(1) 100.064	S[+100][+568], T[+100][+568]	584.768	4	2336.05	2336.05	0	0.1	524	NRagged	167.79	85.06	85.06	0	3	>tr|A0A2N9CPX5|A0A2N9CPX5_9BURK Methyl-accepting chemotaxis protein OS=Burkholderia cenocepacia OX=95486 GN=F01_410427 PE=4 SV=1	688	Nsco_20191108_BC_ZIC_HILIC_H111_typsin_B3.3405.3405.4	controllerType=0 controllerNumber=1 scan=3405	15.992	Trypsin	B3	HS..AGT..VGAGSR	HSAGTVGAGSR
23988:2	1603	L.YDQWVYMQRT[+568.212]TQWRFTP.P	HexNAc(2)Hex(1)	T[+568]	1437.66	2	2874.31	2874.29	0	4.4	227	CRagged	167.82	10.69	3.7	0.12	2	>tr|A0A1V6KW58|A0A1V6KW58_9BURK 2-aminoethylphosphonate--pyruvate transaminase OS=Burkholderia cenocepacia OX=95486 GN=phnW_2 PE=3 SV=1	4431	Nsco_20191108_BC_ZIC_HILIC_H111_thermolysin_B2.22607.22607.2	controllerType=0 controllerNumber=1 scan=22607	48.1192	Thermolysin	B2	YDQWVYMQRT.TQWRFTP	YDQWVYMQRTTQWRFTP
71607:2	2365	V.TPADTVNYIQGIHAGLS[+568.212][+100.064]YDFGNLK.T	HexNAc(2)Hex(1) 100.064	S[+100][+568]	1632.29	2	3263.57	3262.56	1	1.8	229	NRagged	167.89	87.42	8.4	0.28	2	>tr|A0A2N9CUR6|A0A2N9CUR6_9BURK Gram-negative porin OS=Burkholderia cenocepacia OX=95486 GN=F01_440117 PE=4 SV=1	686	Nsco_20191108_BC_ZIC_HILIC_H111_typsin_B1.63969.63969.2	controllerType=0 controllerNumber=1 scan=63969	119.232	Trypsin	B1	TPADTVNYIQGIHAGLS..YDFGNLK	TPADTVNYIQGIHAGLSYDFGNLK
40641:3	177	A.VAAPAS[+568.212]GT[+568.212]AESPNPASETNVPAMQ.V	HexNAc(2)Hex(1),HexNAc(2)Hex(1)	S[+568], T[+568]	1145.17	3	3433.5	3433.49	0	2.5	279	Non	167.95	167.95	6.4	3.89	26	>tr|A0A2N9CYS8|A0A2N9CYS8_9BURK Surface lipoprotein OS=Burkholderia cenocepacia OX=95486 GN=F01_50090 PE=4 SV=1	1214	Nsco_20191108_BC_ZIC_HILIC_H111_thermolysin_B2.36644.36644.3	controllerType=0 controllerNumber=1 scan=36644	72.5214	Thermolysin	B2	VAAPAS.GT.AESPNPASETNVPAMQ	VAAPASGTAESPNPASETNVPAMQ
18188:5	118	L.EKQIEEAKS[+568.212]RE.Y	HexNAc(2)Hex(1)	S[+568]	383.785	5	1914.9	1914.9	0	-2.7	15	CRagged	168.09	133.81	133.81	1.06	8	>tr|A0A071ME47|A0A071ME47_9BURK H-NS family DNA-binding protein OS=Burkholderia cenocepacia OX=95486 GN=A8E72_32450 PE=4 SV=1	6569	Nsco_20191108_BC_ZIC_HILIC_H111_thermolysin_B2.17611.17611.6	controllerType=0 controllerNumber=1 scan=17611	39.4153	Thermolysin	B2	EKQIEEAKS.RE	EKQIEEAKSRE
24882:5	65	K.LSKPAATTSATTSTTTSAGTASTSTTATAGTTTAAPAPT[+568.212][+100.064]ASAPEAAAKPAK.T	HexNAc(2)Hex(1) 100.064	T[+100][+568]	1056.12	5	5276.58	5275.59	1	-3.2	98	Specific	168.12	168.12	4.8	3.94	35	>tr|A0A2N9CHU5|A0A2N9CHU5_9BURK Uncharacterized protein OS=Burkholderia cenocepacia OX=95486 GN=F01_210059 PE=4 SV=1	268	Nsco_20191108_BC_ZIC_HILIC_H111_typsin_B1.23915.23915.5	controllerType=0 controllerNumber=1 scan=23915	51.8519	Trypsin	B1	LSKPAATTSATTSTTTSAGTASTSTTATAGTTTAAPAPT..ASAPEAAAKPAK	LSKPAATTSATTSTTTSAGTASTSTTATAGTTTAAPAPTASAPEAAAKPAK
26445:2	1322	L.HGAERRDANGDT[+568.212]QRIGF.N	HexNAc(2)Hex(1)	T[+568]	1234.57	2	2468.14	2468.13	0	3.6	80	Specific	168.14	1.75	1.75	0.03	3	>tr|A0A144TZL9|A0A144TZL9_9BURK Trehalose 6-phosphate phosphatase OS=Burkholderia cenocepacia OX=95486 GN=otsB PE=3 SV=1	7683	Nsco_20191108_BC_ZIC_HILIC_H111_thermolysin_B1.23808.23808.2	controllerType=0 controllerNumber=1 scan=23808	48.0256	Thermolysin	B1	HGAERRDANGDT.QRIGF	HGAERRDANGDTQRIGF
32938:4	169	S.HDLAPVEAT[+568.212][+100.064]VDATPEAPAAAKPK.K	HexNAc(2)Hex(1) 100.064	T[+100][+568]	743.12	4	2969.46	2967.47	2	-5.1	448	NRagged	168.23	168.23	2	3.63	12	>tr|A0A2N9CF70|A0A2N9CF70_9BURK Uncharacterized protein OS=Burkholderia cenocepacia OX=95486 GN=F01_130006 PE=4 SV=1	3210	Nsco_20191108_BC_ZIC_HILIC_H111_typsin_B1.31035.31035.4	controllerType=0 controllerNumber=1 scan=31035	64.4776	Trypsin	B1	HDLAPVEAT..VDATPEAPAAAKPK	HDLAPVEATVDATPEAPAAAKPK
23097:2	995	A.EPGGPERFVVHIDAET[+568.212]F.Y	HexNAc(2)Hex(1)	T[+568]	1234.57	2	2468.13	2468.14	0	-0.1	30	NRagged	168.24	61.72	61.72	1.41	2	>tr|A0A2N9D020|A0A2N9D020_9BURK Protein OSA OS=Burkholderia cenocepacia OX=95486 GN=F01_520164 PE=4 SV=1	3697	Nsco_20191108_BC_ZIC_HILIC_H111_thermolysin_B2.21898.21898.2	controllerType=0 controllerNumber=1 scan=21898	46.9638	Thermolysin	B2	EPGGPERFVVHIDAET.F	EPGGPERFVVHIDAETF
27828:3	67	R.VHGIDNSGAGS[+568.212]QPAATVEGGAPVVR.A	HexNAc(2)Hex(1)	S[+568]	972.139	3	2914.4	2914.39	0	3.7	63	Specific	168.41	168.41	1.2	6.94	17	>tr|A0A1V2X7H1|A0A1V2X7H1_9BURK Purine nucleoside phosphorylase OS=Burkholderia cenocepacia OX=95486 GN=A8E72_24650 PE=4 SV=1	4905	Nsco_20191108_BC_ZIC_HILIC_H111_typsin_B1.26579.26579.3	controllerType=0 controllerNumber=1 scan=26579	56.7392	Trypsin	B1	VHGIDNSGAGS.QPAATVEGGAPVVR	VHGIDNSGAGSQPAATVEGGAPVVR
29590:3	118	A.ASPATVPAS[+568.212]GAAVDQDANAQAARAANRATNQ.V	HexNAc(2)Hex(1)	S[+568]	1178.9	3	3534.67	3533.66	1	2.7	160	Non	168.5	160.29	0.9	5.94	10	>tr|A0A142PIH6|A0A142PIH6_9BURK Outer membrane protein assembly factor BamE OS=Burkholderia cenocepacia OX=95486 GN=bamE PE=3 SV=1	6605	Nsco_20191108_BC_ZIC_HILIC_H111_thermolysin_B1.26488.26488.3	controllerType=0 controllerNumber=1 scan=26488	52.732	Thermolysin	B1	ASPATVPAS.GAAVDQDANAQAARAANRATNQ	ASPATVPASGAAVDQDANAQAARAANRATNQ
41119:2	3025	F.DAAPPGES[+568.212]VPVPAA.E	HexNAc(2)Hex(1)	S[+568]	923.432	2	1845.86	1845.85	0	4.1	125	CRagged	168.52	6.47	6.47	0	2	>tr|A0A2N9CIE3|A0A2N9CIE3_9BURK Uracil-DNA glycosylase, family 4 OS=Burkholderia cenocepacia OX=95486 GN=F01_210269 PE=4 SV=1	290	Nsco_20191108_BC_ZIC_HILIC_H111_thermolysin_B3.37358.37358.2	controllerType=0 controllerNumber=1 scan=37358	74.4059	Thermolysin	B3	DAAPPGES.VPVPAA	DAAPPGESVPVPAA
51411:2	158	A.QASSTDSGMASESNQPVT[+568.212]DTWITTK.V	HexNAc(2)Hex(1)	T[+568]	1605.7	2	3210.4	3210.4	0	-0.5	30	NRagged	168.55	168.55	1.05	3.5	15	>tr|A0A1V2WB29|A0A1V2WB29_9BURK BON domain protein OS=Burkholderia cenocepacia OX=95486 GN=osmY_2 PE=4 SV=1	5149	Nsco_20191108_BC_ZIC_HILIC_H111_typsin_B3.44930.44930.2	controllerType=0 controllerNumber=1 scan=44930	92.5198	Trypsin	B3	QASSTDSGMASESNQPVT.DTWITTK	QASSTDSGMASESNQPVTDTWITTK
38231:5	16	K.QQQQQQAANTPKPTSSATAAAAAKPPTANDANT[+568.212][+100.064]GYFLQVGAYKTEGDAEQQR.A	HexNAc(2)Hex(1) 100.064	T[+100][+568]	1219.58	5	6093.89	6087.89	6	-3.7	187	Specific	168.58	168.58	0	3.47	53	>tr|A0A142PL18|A0A142PL18_9BURK Cell division protein OS=Burkholderia cenocepacia OX=95486 GN=A8E72_03155 PE=4 SV=1	5245	Nsco_20191108_BC_ZIC_HILIC_H111_typsin_B3.34354.34354.5	controllerType=0 controllerNumber=1 scan=34354	72.0549	Trypsin	B3	QQQQQQAANTPKPTSSATAAAAAKPPTANDANT..GYFLQVGAYKTEGDAEQQR	QQQQQQAANTPKPTSSATAAAAAKPPTANDANTGYFLQVGAYKTEGDAEQQR
55006:3	37	T.LGGGAWGDNSTVTSGGQPAVS[+568.212]AINNGYQTAQSQQR.I	HexNAc(2)Hex(1)	S[+568]	1350.63	3	4049.87	4045.85	4	2.1	222	NRagged	168.77	168.77	4.8	1.47	25	>tr|A0A1V6KSA1|A0A1V6KSA1_9BURK Outer membrane protein (Porin) OS=Burkholderia cenocepacia OX=95486 GN=A8F55_09320 PE=4 SV=1	4500	Nsco_20191108_BC_ZIC_HILIC_H111_typsin_B3.47701.47701.3	controllerType=0 controllerNumber=1 scan=47701	97.6942	Trypsin	B3	LGGGAWGDNSTVTSGGQPAVS.AINNGYQTAQSQQR	LGGGAWGDNSTVTSGGQPAVSAINNGYQTAQSQQR
40528:3	42	R.AISWSQAGSAAPADT[+568.212]PASAAPSASATPATR.A	HexNAc(2)Hex(1)	T[+568]	1113.19	3	3337.56	3337.56	0	2	1797	Specific	168.96	168.96	1.2	3.86	27	>tr|A0A2N9CVE8|A0A2N9CVE8_9BURK Putative exported glycoprotein OS=Burkholderia cenocepacia OX=95486 GN=F01_460192 PE=4 SV=1	1233	Nsco_20191108_BC_ZIC_HILIC_H111_typsin_B2.36629.36629.3	controllerType=0 controllerNumber=1 scan=36629	72.6839	Trypsin	B2	AISWSQAGSAAPADT.PASAAPSASATPATR	AISWSQAGSAAPADTPASAAPSASATPATR
43450:3	17	K.PAATTSATTSTTTSAGTASTSTTATAGT[+568.212]TTAAPAPTASAPEAAAKPAK.T	HexNAc(2)Hex(1)	T[+568]	1617.12	3	4849.34	4847.32	2	2.5	101	Specific	169.01	169.01	0	6.44	70	>tr|A0A2N9CHU5|A0A2N9CHU5_9BURK Uncharacterized protein OS=Burkholderia cenocepacia OX=95486 GN=F01_210059 PE=4 SV=1	268	Nsco_20191108_BC_ZIC_HILIC_H111_typsin_B2.39022.39022.3	controllerType=0 controllerNumber=1 scan=39022	76.964	Trypsin	B2	PAATTSATTSTTTSAGTASTSTTATAGT.TTAAPAPTASAPEAAAKPAK	PAATTSATTSTTTSAGTASTSTTATAGTTTAAPAPTASAPEAAAKPAK
08361:3	78	Q.IVKAPAKGAS[+568.212]AAQAAPKPTDN.S	HexNAc(2)Hex(1)	S[+568]	858.78	3	2574.32	2574.31	0	3.8	59	Non	169.19	169.19	23.8	6.58	9	>tr|A0A2N9CM16|A0A2N9CM16_9BURK Outer-membrane lipoprotein carrier protein OS=Burkholderia cenocepacia OX=95486 GN=lolA PE=3 SV=1	2338	Nsco_20191108_BC_ZIC_HILIC_H111_pepsin_B1.9034.9034.3	controllerType=0 controllerNumber=1 scan=9034	25.6394	Pepsin	B1	IVKAPAKGAS.AAQAAPKPTDN	IVKAPAKGASAAQAAPKPTDN
25425:3	1404	G.VAATGGLAFINS[+568.212]IGT[+568.212]AGGF.A	HexNAc(2)Hex(1),HexNAc(2)Hex(1)	S[+568], T[+568]	954.116	3	2860.33	2860.32	0	3.1	29	NRagged	169.19	13.25	13.25	0.27	1	>tr|A0A2N9D1H1|A0A2N9D1H1_9BURK Major facilitator superfamily MFS_1 OS=Burkholderia cenocepacia OX=95486 GN=F01_550072 PE=4 SV=1	639	Nsco_20191108_BC_ZIC_HILIC_H111_pepsin_B3.22922.22922.3	controllerType=0 controllerNumber=1 scan=22922	47.3196	Pepsin	B3	VAATGGLAFINS.IGT.AGGF	VAATGGLAFINSIGTAGGF
44715:2	2471	S.ASVPAAPAAPAS[+568.212][+100.064]AAAAVERPLVRFQQK.P	HexNAc(2)Hex(1) 100.064	S[+100][+568]	1673.38	2	3345.76	3342.75	3	-2.2	31	NRagged	169.24	67.8	67.8	0.2	2	>tr|A0A1V2XG35|A0A1V2XG35_9BURK (2Fe-2S)-binding protein OS=Burkholderia cenocepacia OX=95486 GN=hcrC PE=4 SV=1	4048	Nsco_20191108_BC_ZIC_HILIC_H111_typsin_B3.39622.39622.2	controllerType=0 controllerNumber=1 scan=39622	82.4427	Trypsin	B3	ASVPAAPAAPAS..AAAAVERPLVRFQQK	ASVPAAPAAPASAAAAVERPLVRFQQK
10835:3	40	Q.IVKAPAKGAS[+568.212]AAQAAPKPTDNSSGT.F	HexNAc(2)Hex(1)	S[+568]	969.492	3	2906.46	2906.45	0	4.5	59	Non	169.32	137.58	20.2	5.93	7	>tr|A0A2N9CM16|A0A2N9CM16_9BURK Outer-membrane lipoprotein carrier protein OS=Burkholderia cenocepacia OX=95486 GN=lolA PE=3 SV=1	2338	Nsco_20191108_BC_ZIC_HILIC_H111_pepsin_B3.10797.10797.3	controllerType=0 controllerNumber=1 scan=10797	26.6756	Pepsin	B3	IVKAPAKGAS.AAQAAPKPTDNSSGT	IVKAPAKGASAAQAAPKPTDNSSGT
28548:3	51	A.AAASPATVPAS[+568.212]GAAVDQDANAQAARAANRATNQ.V	HexNAc(2)Hex(1)	S[+568]	1225.92	3	3675.75	3675.73	0	3.7	158	Non	169.36	108.65	25.51	3.72	10	>tr|A0A142PIH6|A0A142PIH6_9BURK Outer membrane protein assembly factor BamE OS=Burkholderia cenocepacia OX=95486 GN=bamE PE=3 SV=1	6605	Nsco_20191108_BC_ZIC_HILIC_H111_thermolysin_B3.26466.26466.3	controllerType=0 controllerNumber=1 scan=26466	55.2221	Thermolysin	B3	AAASPATVPAS.GAAVDQDANAQAARAANRATNQ	AAASPATVPASGAAVDQDANAQAARAANRATNQ
96984:3	14	K.YS[+568.212]RVAAET[+568.212][+100.064]LC[+57.021]NTGLVVLAGEITTTANIDYIQIAR.D	HexNAc(2)Hex(1),HexNAc(2)Hex(1) 100.064	C[+57], S[+568], T[+100][+568]	1645.8	3	4935.39	4933.41	2	-5.3	38	Specific	169.55	169.55	0.38	6.01	39	>tr|A0A142PKL5|A0A142PKL5_9BURK S-adenosylmethionine synthase OS=Burkholderia cenocepacia OX=95486 GN=metK PE=3 SV=1	7864	Nsco_20191108_BC_ZIC_HILIC_H111_typsin_B2.79911.79911.3	controllerType=0 controllerNumber=1 scan=79911	161.957	Trypsin	B2	YS.RVAAET..LC.NTGLVVLAGEITTTANIDYIQIAR	YSRVAAETLCNTGLVVLAGEITTTANIDYIQIAR
23128:3	7	A.TTSTTTSAGTASTSTTATAGTTT[+568.212][+100.064]AAPAPTASAPEAAAKPAK.T	HexNAc(2)Hex(1) 100.064	T[+100][+568]	1450.03	3	4348.08	4348.09	0	-3.1	108	NRagged	169.57	169.57	0	3.48	76	>tr|A0A2N9CHU5|A0A2N9CHU5_9BURK Uncharacterized protein OS=Burkholderia cenocepacia OX=95486 GN=F01_210059 PE=4 SV=1	268	Nsco_20191108_BC_ZIC_HILIC_H111_typsin_B3.21745.21745.3	controllerType=0 controllerNumber=1 scan=21745	47.619	Trypsin	B3	TTSTTTSAGTASTSTTATAGTTT..AAPAPTASAPEAAAKPAK	TTSTTTSAGTASTSTTATAGTTTAAPAPTASAPEAAAKPAK
41735:3	344	T.T[+568.212]S[+568.212][+100.064]SS[+568.212]EEEAFEEAK.A	HexNAc(2)Hex(1),HexNAc(2)Hex(1) 100.064,HexNAc(2)Hex(1)	S[+100][+568]*2, T[+568]	1084.11	3	3250.31	3248.31	2	-3.8	49	NRagged	169.7	169.7	2	0.94	10	>tr|A0A1V6KLA7|A0A1V6KLA7_9BURK Uncharacterized protein OS=Burkholderia cenocepacia OX=95486 GN=A8E72_02835 PE=4 SV=1	7547	Nsco_20191108_BC_ZIC_HILIC_H111_typsin_B2.37550.37550.3	controllerType=0 controllerNumber=1 scan=37550	74.2363	Trypsin	B2	T.S..SS.EEEAFEEAK	TSSSEEEAFEEAK
74235:5	2017	K.YDLPEDGAAPAAAGAAGTAGAAAVGGAAPAGAAVAAPASGT[+568.212]AESPNPASETNVPAMQVAPPS[+568.212]PGGFRFPS[+568.212][+100.064]IRL.H	HexNAc(2)Hex(1),HexNAc(2)Hex(1),HexNAc(2)Hex(1) 100.064	S[+100][+568]*2, T[+568]	1689.8	5	8444.95	8442.96	2	-1.8	246	CRagged	169.71	169.71	11.21	0.46	5	>tr|A0A2N9CYS8|A0A2N9CYS8_9BURK Surface lipoprotein OS=Burkholderia cenocepacia OX=95486 GN=F01_50090 PE=4 SV=1	1214	Nsco_20191108_BC_ZIC_HILIC_H111_typsin_B2.63520.63520.5	controllerType=0 controllerNumber=1 scan=63520	122.698	Trypsin	B2	YDLPEDGAAPAAAGAAGTAGAAAVGGAAPAGAAVAAPASGT.AESPNPASETNVPAMQVAPPS.PGGFRFPS..IRL	YDLPEDGAAPAAAGAAGTAGAAAVGGAAPAGAAVAAPASGTAESPNPASETNVPAMQVAPPSPGGFRFPSIRL
10699:2	4158	L.AEFPVM[+15.995]DIAS[+568.212]QQRWTL.R	HexNAc(2)Hex(1)	M[+16], S[+568]	1238.58	2	2476.15	2476.14	0	4	86	Specific	169.71	5.55	5.55	0.04	1	>tr|A0A1V6KZ32|A0A1V6KZ32_9BURK Amine oxidase OS=Burkholderia cenocepacia OX=95486 GN=DFS07_12490 PE=4 SV=1	6092	Nsco_20191108_BC_ZIC_HILIC_H111_pepsin_B2.10759.10759.2	controllerType=0 controllerNumber=1 scan=10759	27.485	Pepsin	B2	AEFPVM.DIAS.QQRWTL	AEFPVMDIASQQRWTL
28981:3	65	K.SVGHLEENGLT[+568.212]IGGASTPPK.G	HexNAc(2)Hex(1)	T[+568]	845.076	3	2533.21	2532.22	1	-3.8	75	Specific	169.94	169.94	1.6	3.66	35	>tr|A0A2N9CHU5|A0A2N9CHU5_9BURK Uncharacterized protein OS=Burkholderia cenocepacia OX=95486 GN=F01_210059 PE=4 SV=1	268	Nsco_20191108_BC_ZIC_HILIC_H111_typsin_B1.27559.27559.3	controllerType=0 controllerNumber=1 scan=27559	58.348	Trypsin	B1	SVGHLEENGLT.IGGASTPPK	SVGHLEENGLTIGGASTPPK
89023:2	1747	L.VLPVLYRVS[+568.212]HAVSWR.A	HexNAc(2)Hex(1)	S[+568]	1175.62	2	2350.23	2350.23	0	-0.3	1034	NRagged	170.01	65.04	10.4	0.21	5	>tr|A0A1V2W1H0|A0A1V2W1H0_9BURK Cation efflux system protein CzcA OS=Burkholderia cenocepacia OX=95486 GN=czcA_1 PE=3 SV=1	5157	Nsco_20191108_BC_ZIC_HILIC_H111_typsin_B1.77472.77472.2	controllerType=0 controllerNumber=1 scan=77472	142.606	Trypsin	B1	VLPVLYRVS.HAVSWR	VLPVLYRVSHAVSWR
30407:3	53	R.VHGIDNSGAGS[+568.212]QPAATVEGGAPVVR.A	HexNAc(2)Hex(1)	S[+568]	972.138	3	2914.4	2914.39	0	2.8	63	Specific	170.1	170.1	1.2	5.32	16	>tr|A0A1V2X7H1|A0A1V2X7H1_9BURK Purine nucleoside phosphorylase OS=Burkholderia cenocepacia OX=95486 GN=A8E72_24650 PE=4 SV=1	4905	Nsco_20191108_BC_ZIC_HILIC_H111_typsin_B2.28190.28190.3	controllerType=0 controllerNumber=1 scan=28190	57.7367	Trypsin	B2	VHGIDNSGAGS.QPAATVEGGAPVVR	VHGIDNSGAGSQPAATVEGGAPVVR
12583:3	77	R.FAAQKQAQQAAAQKQQQQQQAANTPKPT[+568.212][+100.064]SSA.T	HexNAc(2)Hex(1) 100.064	T[+100][+568]	1318.32	3	3952.94	3950.93	2	0.1	173	Non	170.22	145.54	0.88	4.13	21	>tr|A0A142PL18|A0A142PL18_9BURK Cell division protein OS=Burkholderia cenocepacia OX=95486 GN=A8E72_03155 PE=4 SV=1	5245	Nsco_20191108_BC_ZIC_HILIC_H111_thermolysin_B1.12441.12441.3	controllerType=0 controllerNumber=1 scan=12441	30.8095	Thermolysin	B1	FAAQKQAQQAAAQKQQQQQQAANTPKPT..SSA	FAAQKQAQQAAAQKQQQQQQAANTPKPTSSA
38956:4	2	S.KVAPPPADNGAS[+568.212]QPQQFDPNRALQGKTPGQPVPQAAQPAPPNTAPGQ.A	HexNAc(2)Hex(1)	S[+568]	1326.91	4	5304.62	5304.6	0	3.8	49	Non	170.27	170.27	3.6	6.15	68	>tr|A0A142PL18|A0A142PL18_9BURK Cell division protein OS=Burkholderia cenocepacia OX=95486 GN=A8E72_03155 PE=4 SV=1	5245	Nsco_20191108_BC_ZIC_HILIC_H111_pepsin_B1.34451.34451.4	controllerType=0 controllerNumber=1 scan=34451	73.1239	Pepsin	B1	KVAPPPADNGAS.QPQQFDPNRALQGKTPGQPVPQAAQPAPPNTAPGQ	KVAPPPADNGASQPQQFDPNRALQGKTPGQPVPQAAQPAPPNTAPGQ
28586:3	38	F.RLNEHPQMPFAAS[+568.212]APSQ.K	HexNAc(2)Hex(1)	S[+568]	817.048	3	2449.13	2449.12	0	4.7	42	CRagged	170.39	100.54	34.72	1	9	>tr|A0A144U3Q1|A0A144U3Q1_9BURK Uncharacterized protein OS=Burkholderia cenocepacia OX=95486 GN=A8E72_12460 PE=4 SV=1	7262	Nsco_20191108_BC_ZIC_HILIC_H111_pepsin_B1.26118.26118.3	controllerType=0 controllerNumber=1 scan=26118	55.4908	Pepsin	B1	RLNEHPQMPFAAS.APSQ	RLNEHPQMPFAASAPSQ
04821:2	3060	S.QQAAQAADAT[+568.212][+100.064]DVKVGFAAPL.T	HexNAc(2)Hex(1) 100.064	T[+100][+568]	1320.65	2	2640.3	2640.29	0	2.9	21	NRagged	170.46	47.61	47.61	0.26	2	>tr|A0A1V2W920|A0A1V2W920_9BURK Amino acid ABC transporter substrate-binding protein OS=Burkholderia cenocepacia OX=95486 GN=A8E72_07305 PE=4 SV=1	7034	Nsco_20191108_BC_ZIC_HILIC_H111_thermolysin_B2.5806.5806.2	controllerType=0 controllerNumber=1 scan=5806	20.969	Thermolysin	B2	QQAAQAADAT..DVKVGFAAPL	QQAAQAADATDVKVGFAAPL
70933:5	22	L.ES[+568.212][+100.064]PLAAVQMGLIYVNPEGPDGNPDPVAAAHDIR.E	HexNAc(2)Hex(1) 100.064	S[+100][+568]	817.4	5	4082.97	4081.95	1	3.6	206	NRagged	170.48	170.48	170.48	1.9	35	>tr|A0A2N9CMS8|A0A2N9CMS8_9BURK Catalase-peroxidase OS=Burkholderia cenocepacia OX=95486 GN=katG PE=3 SV=1	2212	Nsco_20191108_BC_ZIC_HILIC_H111_typsin_B1.63451.63451.6	controllerType=0 controllerNumber=1 scan=63451	118.378	Trypsin	B1	ES..PLAAVQMGLIYVNPEGPDGNPDPVAAAHDIR	ESPLAAVQMGLIYVNPEGPDGNPDPVAAAHDIR
26367:2	996	K.AVVFDFGGVLIDWS[+568.212]PEYLYR.E	HexNAc(2)Hex(1)	S[+568]	1457.7	2	2914.4	2914.39	0	3.7	5	Specific	170.54	15.22	15.22	0.15	2	>tr|A0A2N9D2M4|A0A2N9D2M4_9BURK Hydrolase OS=Burkholderia cenocepacia OX=95486 GN=F01_70061 PE=4 SV=1	1556	Nsco_20191108_BC_ZIC_HILIC_H111_typsin_B3.24494.24494.2	controllerType=0 controllerNumber=1 scan=24494	52.8102	Trypsin	B3	AVVFDFGGVLIDWS.PEYLYR	AVVFDFGGVLIDWSPEYLYR
28213:2	57	A.HVGVELSDS[+568.212]PYVAVNMRIMTR.M	HexNAc(2)Hex(1)	S[+568]	1472.21	2	2943.4	2942.41	1	-4.1	148	NRagged	170.62	80.33	2	0.93	19	>tr|A0A2N9CVB8|A0A2N9CVB8_9BURK Phosphoenolpyruvate carboxykinase [GTP] OS=Burkholderia cenocepacia OX=95486 GN=pckG PE=3 SV=1	3496	Nsco_20191108_BC_ZIC_HILIC_H111_typsin_B2.26303.26303.2	controllerType=0 controllerNumber=1 scan=26303	54.5008	Trypsin	B2	HVGVELSDS.PYVAVNMRIMTR	HVGVELSDSPYVAVNMRIMTR
37007:3	742	P.NPSMDMS[+568.212][+100.064]T[+568.212][+100.064]PGTNGNTTAPPPPAGTQRH.G	HexNAc(2)Hex(1) 100.064,HexNAc(2)Hex(1) 100.064	S[+100][+568], T[+100][+568]	1358.93	3	4074.79	4070.78	4	-1.7	45	Non	170.95	170.95	3.6	3.76	6	>tr|A0A2N9D0L2|A0A2N9D0L2_9BURK Uncharacterized protein OS=Burkholderia cenocepacia OX=95486 GN=F01_530037 PE=4 SV=1	1451	Nsco_20191108_BC_ZIC_HILIC_H111_thermolysin_B3.33570.33570.3	controllerType=0 controllerNumber=1 scan=33570	67.1818	Thermolysin	B3	NPSMDMS..T..PGTNGNTTAPPPPAGTQRH	NPSMDMSTPGTNGNTTAPPPPAGTQRH
40676:5	2	S.KVAPPPADNGASQPQQFDPNRALQGKT[+568.212][+100.064]PGQPVPQAAQPAPPNTAPGQAA.N	HexNAc(2)Hex(1) 100.064	T[+100][+568]	1110.35	5	5547.73	5546.74	1	-3.7	49	Non	170.95	170.95	2.68	2.67	68	>tr|A0A142PL18|A0A142PL18_9BURK Cell division protein OS=Burkholderia cenocepacia OX=95486 GN=A8E72_03155 PE=4 SV=1	5245	Nsco_20191108_BC_ZIC_HILIC_H111_pepsin_B1.35775.35775.5	controllerType=0 controllerNumber=1 scan=35775	76.2792	Pepsin	B1	KVAPPPADNGASQPQQFDPNRALQGKT..PGQPVPQAAQPAPPNTAPGQAA	KVAPPPADNGASQPQQFDPNRALQGKTPGQPVPQAAQPAPPNTAPGQAA
00513:3	7	K.KAGKKAKAADAAS[+568.212]Q.-	HexNAc(2)Hex(1)	S[+568]	638.331	3	1912.98	1912.97	0	3.6	78	Non	170.97	36.9	36.9	1.3	31	>tr|A0A0M1IFG9|A0A0M1IFG9_9BURK Signal peptide protein OS=Burkholderia cenocepacia OX=95486 GN=A8F55_16750 PE=4 SV=1	5429	Nsco_20191108_BC_ZIC_HILIC_H111_thermolysin_B3.2194.2194.3	controllerType=0 controllerNumber=1 scan=2194	13.2619	Thermolysin	B3	KAGKKAKAADAAS.Q	KAGKKAKAADAASQ
12463:2	2680	A.IVVAWLNDTFT[+568.212]GAS[+568.212]GR.R	HexNAc(2)Hex(1),HexNAc(2)Hex(1)	S[+568], T[+568]	1422.16	2	2843.31	2843.31	0	-0.5	18	NRagged	171.03	6.9	4.4	0.09	6	>tr|A0A2N9CJA8|A0A2N9CJA8_9BURK NADH-quinone oxidoreductase subunit N OS=Burkholderia cenocepacia OX=95486 GN=nuoN PE=3 SV=1	6489	Nsco_20191108_BC_ZIC_HILIC_H111_typsin_B1.12844.12844.2	controllerType=0 controllerNumber=1 scan=12844	32.5315	Trypsin	B1	IVVAWLNDTFT.GAS.GR	IVVAWLNDTFTGASGR
33376:3	39	T.VT[+568.212][+100.064]WDIAGEPSHGGAAR.Q	HexNAc(2)Hex(1) 100.064	T[+100][+568]	764.69	3	2292.06	2292.06	0	-3.3	121	NRagged	171.06	149.45	6.12	0.42	21	>tr|A0A1V2W1F5|A0A1V2W1F5_9BURK Polyketide cyclase OS=Burkholderia cenocepacia OX=95486 GN=A8E72_20610 PE=4 SV=1	7152	Nsco_20191108_BC_ZIC_HILIC_H111_typsin_B3.30397.30397.3	controllerType=0 controllerNumber=1 scan=30397	64.3757	Trypsin	B3	VT..WDIAGEPSHGGAAR	VTWDIAGEPSHGGAAR
27843:1	5403	F.TGSAAPQS[+568.212].I	HexNAc(2)Hex(1)	S[+568]	1286.55	1	1286.55	1286.55	0	3.9	3646	CRagged	171.13	14.19	0.69	0.18	7	>tr|A0A2N9CSZ1|A0A2N9CSZ1_9BURK Uncharacterized protein OS=Burkholderia cenocepacia OX=95486 GN=F01_421019 PE=4 SV=1	2355	Nsco_20191108_BC_ZIC_HILIC_H111_pepsin_B2.24888.24888.2	controllerType=0 controllerNumber=1 scan=24888	51.5386	Pepsin	B2	TGSAAPQS.	TGSAAPQS
43720:3	538	F.FPSATHTAPAAAGGAS[+568.212][+100.064]GTGATTTAGDVPAAAAGAAPSTTAPAAQ.A	HexNAc(2)Hex(1) 100.064	S[+100][+568]	1474.03	3	4420.06	4418.08	2	-4.1	34	CRagged	171.23	165.52	14.9	2.3	7	>tr|A0A1V6KWZ1|A0A1V6KWZ1_9BURK Membrane protein insertase YidC OS=Burkholderia cenocepacia OX=95486 GN=yidC PE=3 SV=1	5474	Nsco_20191108_BC_ZIC_HILIC_H111_pepsin_B2.37160.37160.3	controllerType=0 controllerNumber=1 scan=37160	78.0889	Pepsin	B2	FPSATHTAPAAAGGAS..GTGATTTAGDVPAAAAGAAPSTTAPAAQ	FPSATHTAPAAAGGASGTGATTTAGDVPAAAAGAAPSTTAPAAQ
34715:2	824	A.VAAAAS[+568.212]AT[+568.212]EPVSAPVVGDTSKPAT.I	HexNAc(2)Hex(1),HexNAc(2)Hex(1)	S[+568], T[+568]	1667.29	2	3333.57	3333.56	0	2.7	640	Non	171.28	34.84	11.95	2.68	6	>tr|A0A2N9CSF4|A0A2N9CSF4_9BURK Peptidoglycan D,D-transpeptidase MrdA OS=Burkholderia cenocepacia OX=95486 GN=mrdA PE=3 SV=1	1499	Nsco_20191108_BC_ZIC_HILIC_H111_thermolysin_B1.30868.30868.2	controllerType=0 controllerNumber=1 scan=30868	60.3402	Thermolysin	B1	VAAAAS.AT.EPVSAPVVGDTSKPAT	VAAAASATEPVSAPVVGDTSKPAT
25026:2	4341	R.VT[+568.212][+100.064]GS[+568.212][+100.064]R.A	HexNAc(2)Hex(1) 100.064,HexNAc(2)Hex(1) 100.064	S[+100][+568], T[+100][+568]	928.424	2	1855.84	1855.84	0	0.2	174	Specific	171.4	11.03	11.03	0	1	>tr|A0A1V2X5Y1|A0A1V2X5Y1_9BURK Lytic transglycosylase, catalytic OS=Burkholderia cenocepacia OX=95486 GN=F01_400101 PE=4 SV=1	7494	Nsco_20191108_BC_ZIC_HILIC_H111_typsin_B3.23335.23335.2	controllerType=0 controllerNumber=1 scan=23335	50.6248	Trypsin	B3	VT..GS..R	VTGSR
25657:3	1464	L.AAGPEADDAT[+568.212]VALVRADL.G	HexNAc(2)Hex(1)	T[+568]	775.039	3	2323.1	2323.1	0	-0.3	38	Specific	171.43	115.79	115.79	0.25	1	>tr|A0A142PD11|A0A142PD11_9BURK Dipeptide ABC transporter permease OS=Burkholderia cenocepacia OX=95486 GN=yliC PE=3 SV=1	4118	Nsco_20191108_BC_ZIC_HILIC_H111_thermolysin_B2.24022.24022.3	controllerType=0 controllerNumber=1 scan=24022	50.7042	Thermolysin	B2	AAGPEADDAT.VALVRADL	AAGPEADDATVALVRADL
48391:3	34	A.SEAAAAASAAQAAAAASPAT[+568.212]VPAS[+568.212][+100.064]GAAVDQDANAQAAR.A	HexNAc(2)Hex(1),HexNAc(2)Hex(1) 100.064	S[+100][+568], T[+568]	1530.04	3	4588.1	4588.1	0	-1.6	145	NRagged	171.44	171.44	0	3.62	31	>tr|A0A142PIH6|A0A142PIH6_9BURK Outer membrane protein assembly factor BamE OS=Burkholderia cenocepacia OX=95486 GN=bamE PE=3 SV=1	6605	Nsco_20191108_BC_ZIC_HILIC_H111_typsin_B3.42591.42591.3	controllerType=0 controllerNumber=1 scan=42591	88.2083	Trypsin	B3	SEAAAAASAAQAAAAASPAT.VPAS..GAAVDQDANAQAAR	SEAAAAASAAQAAAAASPATVPASGAAVDQDANAQAAR
26369:2	1869	L.YDQWVYMQRT[+568.212]TQWRFTP.P	HexNAc(2)Hex(1)	T[+568]	1437.66	2	2874.31	2874.29	0	4.7	227	CRagged	171.48	8.64	3.7	0.13	2	>tr|A0A1V6KW58|A0A1V6KW58_9BURK 2-aminoethylphosphonate--pyruvate transaminase OS=Burkholderia cenocepacia OX=95486 GN=phnW_2 PE=3 SV=1	4431	Nsco_20191108_BC_ZIC_HILIC_H111_thermolysin_B1.23745.23745.2	controllerType=0 controllerNumber=1 scan=23745	47.9362	Thermolysin	B1	YDQWVYMQRT.TQWRFTP	YDQWVYMQRTTQWRFTP
60495:2	6133	N.SPAALAATST[+568.212][+100.064]GEVKALITNGRIS.R	HexNAc(2)Hex(1) 100.064	T[+100][+568]	1448.75	2	2896.5	2896.5	0	-0.2	585	Non	171.64	80.04	1.2	0.36	2	>tr|A0A2N9CHI9|A0A2N9CHI9_9BURK Putative membrane protein OS=Burkholderia cenocepacia OX=95486 GN=F01_200203 PE=4 SV=1	1051	Nsco_20191108_BC_ZIC_HILIC_H111_thermolysin_B1.51868.51868.2	controllerType=0 controllerNumber=1 scan=51868	96.7732	Thermolysin	B1	SPAALAATST..GEVKALITNGRIS	SPAALAATSTGEVKALITNGRIS
92173:2	263	A.AAAAPLQVPAGFDT[+568.212]EAFLR.S	HexNAc(2)Hex(1)	T[+568]	1257.62	2	2514.23	2513.23	1	-0.9	213	NRagged	171.66	171.66	171.66	1.83	12	>tr|A0A142PLK5|A0A142PLK5_9BURK Membrane protein OS=Burkholderia cenocepacia OX=95486 GN=A8E72_10060 PE=4 SV=1	4854	Nsco_20191108_BC_ZIC_HILIC_H111_typsin_B2.76544.76544.4	controllerType=0 controllerNumber=1 scan=76544	154.105	Trypsin	B2	AAAAPLQVPAGFDT.EAFLR	AAAAPLQVPAGFDTEAFLR
61131:4	317	K.VFQYVKPQDAQALQDASPASGAS[+568.212]GAQAAAAPADNATVGAVPDASVQSTPLQPPAPISNSSSVHPGNPK.A	HexNAc(2)Hex(1)	S[+568]	1794.12	4	7173.45	7172.47	1	-3.5	195	Specific	171.89	82.91	0	3.89	15	>tr|A0A144S4M8|A0A144S4M8_9BURK BON domain protein OS=Burkholderia cenocepacia OX=95486 GN=A8E72_32405 PE=4 SV=1	5572	Nsco_20191108_BC_ZIC_HILIC_H111_typsin_B1.55223.55223.4	controllerType=0 controllerNumber=1 scan=55223	105.168	Trypsin	B1	VFQYVKPQDAQALQDASPASGAS.GAQAAAAPADNATVGAVPDASVQSTPLQPPAPISNSSSVHPGNPK	VFQYVKPQDAQALQDASPASGASGAQAAAAPADNATVGAVPDASVQSTPLQPPAPISNSSSVHPGNPK
86369:3	723	D.RVVELNAAEIVPQVT[+568.212]WGT[+568.212][+100.064]S[+568.212][+100.064]PEMVTSIDGR.V	HexNAc(2)Hex(1),HexNAc(2)Hex(1) 100.064,HexNAc(2)Hex(1) 100.064	S[+100][+568], T[+100][+568]*2	1688.47	3	5063.39	5059.38	4	-0.6	275	NRagged	171.92	171.92	0	1.9	9	>tr|A0A1V2XAB2|A0A1V2XAB2_9BURK 3-isopropylmalate dehydratase large subunit OS=Burkholderia cenocepacia OX=95486 GN=leuC PE=3 SV=1	4095	Nsco_20191108_BC_ZIC_HILIC_H111_typsin_B1.75365.75365.6	controllerType=0 controllerNumber=1 scan=75365	138.477	Trypsin	B1	RVVELNAAEIVPQVT.WGT..S..PEMVTSIDGR	RVVELNAAEIVPQVTWGTSPEMVTSIDGR
57902:3	28	T.LGGGAWGDNSTVTSGGQPAVS[+568.212]AINNGYQTAQSQQR.I	HexNAc(2)Hex(1)	S[+568]	1350.63	3	4049.86	4045.85	4	0.2	222	NRagged	171.98	171.98	4.8	1.13	26	>tr|A0A1V6KSA1|A0A1V6KSA1_9BURK Outer membrane protein (Porin) OS=Burkholderia cenocepacia OX=95486 GN=A8F55_09320 PE=4 SV=1	4500	Nsco_20191108_BC_ZIC_HILIC_H111_typsin_B2.50771.50771.3	controllerType=0 controllerNumber=1 scan=50771	97.5339	Trypsin	B2	LGGGAWGDNSTVTSGGQPAVS.AINNGYQTAQSQQR	LGGGAWGDNSTVTSGGQPAVSAINNGYQTAQSQQR
74601:4	184	G.KLPEDTAGAATAAAPAEAAS[+568.212][+100.064]APAQAAS[+568.212]GAEQPAAAASAALSTIYFETGK.S	HexNAc(2)Hex(1) 100.064,HexNAc(2)Hex(1)	S[+100][+568]*2	1447.2	4	5785.76	5780.73	5	2.1	392	NRagged	171.98	171.98	0	4.24	38	>tr|A0A2N9D2V0|A0A2N9D2V0_9BURK Cytochrome c oxidase subunit 2 OS=Burkholderia cenocepacia OX=95486 GN=ctaC_1 PE=3 SV=1	4900	Nsco_20191108_BC_ZIC_HILIC_H111_typsin_B2.63793.63793.4	controllerType=0 controllerNumber=1 scan=63793	123.295	Trypsin	B2	KLPEDTAGAATAAAPAEAAS..APAQAAS.GAEQPAAAASAALSTIYFETGK	KLPEDTAGAATAAAPAEAASAPAQAASGAEQPAAAASAALSTIYFETGK
33398:5	78	I.PATDHS[+568.212]LHFGKAQT[+568.212][+100.064]ET[+568.212]DVKLPPGQHTLTLQLGDGAHR.S	HexNAc(2)Hex(1),HexNAc(2)Hex(1) 100.064,HexNAc(2)Hex(1)	S[+568], T[+100][+568]*2	1156.95	5	5780.73	5778.73	2	-0.6	83	NRagged	172.01	172.01	0	3.49	15	>tr|A0A142PMC6|A0A142PMC6_9BURK Rod shape-determining protein RodA OS=Burkholderia cenocepacia OX=95486 GN=A8E72_34535 PE=4 SV=1	5944	Nsco_20191108_BC_ZIC_HILIC_H111_typsin_B3.30417.30417.5	controllerType=0 controllerNumber=1 scan=30417	64.4232	Trypsin	B3	PATDHS.LHFGKAQT..ET.DVKLPPGQHTLTLQLGDGAHR	PATDHSLHFGKAQTETDVKLPPGQHTLTLQLGDGAHR
39015:3	395	F.LYSKAADAGGAKPAAGASAAPAAPAPVAVPAS[+568.212]AVSGSAGQ.-	HexNAc(2)Hex(1)	S[+568]	1335	3	4003	4001.98	1	3.6	147	CRagged	172.19	167.42	0.49	4.36	5	>tr|A0A144S0T9|A0A144S0T9_9BURK Outer membrane lipid asymmetry maintenance protein MlaD OS=Burkholderia cenocepacia OX=95486 GN=yrbD PE=4 SV=1	7588	Nsco_20191108_BC_ZIC_HILIC_H111_thermolysin_B2.35179.35179.3	controllerType=0 controllerNumber=1 scan=35179	69.642	Thermolysin	B2	LYSKAADAGGAKPAAGASAAPAAPAPVAVPAS.AVSGSAGQ	LYSKAADAGGAKPAAGASAAPAAPAPVAVPASAVSGSAGQ
30409:3	53	R.VHGIDNSGAGS[+568.212]QPAATVEGGAPVVR.A	HexNAc(2)Hex(1)	S[+568]	972.138	3	2914.4	2914.39	0	2.8	63	Specific	172.37	120.69	43.4	3.47	16	>tr|A0A1V2X7H1|A0A1V2X7H1_9BURK Purine nucleoside phosphorylase OS=Burkholderia cenocepacia OX=95486 GN=A8E72_24650 PE=4 SV=1	4905	Nsco_20191108_BC_ZIC_HILIC_H111_typsin_B2.28192.28192.3	controllerType=0 controllerNumber=1 scan=28192	57.7394	Trypsin	B2	VHGIDNSGAGS.QPAATVEGGAPVVR	VHGIDNSGAGSQPAATVEGGAPVVR
17129:3	13	S.KVAPPPADNGAS[+568.212]QPQQFDPNR.A	HexNAc(2)Hex(1)	S[+568]	934.777	3	2802.31	2802.31	0	3	49	NRagged	172.42	114.69	114.69	1.08	56	>tr|A0A142PL18|A0A142PL18_9BURK Cell division protein OS=Burkholderia cenocepacia OX=95486 GN=A8E72_03155 PE=4 SV=1	5245	Nsco_20191108_BC_ZIC_HILIC_H111_typsin_B2.16576.16576.3	controllerType=0 controllerNumber=1 scan=16576	37.2925	Trypsin	B2	KVAPPPADNGAS.QPQQFDPNR	KVAPPPADNGASQPQQFDPNR
09311:3	8	T.AGTTTAAPAPTAS[+568.212][+100.064]APEAAAKPAKTKRA.S	HexNAc(2)Hex(1) 100.064	S[+100][+568]	1060.22	3	3178.64	3175.63	3	0	126	Non	172.47	172.47	2.4	3.54	50	>tr|A0A2N9CHU5|A0A2N9CHU5_9BURK Uncharacterized protein OS=Burkholderia cenocepacia OX=95486 GN=F01_210059 PE=4 SV=1	268	Nsco_20191108_BC_ZIC_HILIC_H111_thermolysin_B1.9632.9632.3	controllerType=0 controllerNumber=1 scan=9632	26.5141	Thermolysin	B1	AGTTTAAPAPTAS..APEAAAKPAKTKRA	AGTTTAAPAPTASAPEAAAKPAKTKRA
35414:2	53	Y.VKPQDAQALQDAS[+568.212]PASGASGAQAAAAPADNAT.V	HexNAc(2)Hex(1)	S[+568]	1759.83	2	3518.64	3518.63	0	5	199	Non	172.49	87.65	9.09	5.31	18	>tr|A0A144S4M8|A0A144S4M8_9BURK BON domain protein OS=Burkholderia cenocepacia OX=95486 GN=A8E72_32405 PE=4 SV=1	5572	Nsco_20191108_BC_ZIC_HILIC_H111_thermolysin_B3.32241.32241.2	controllerType=0 controllerNumber=1 scan=32241	64.8789	Thermolysin	B3	VKPQDAQALQDAS.PASGASGAQAAAAPADNAT	VKPQDAQALQDASPASGASGAQAAAAPADNAT
67941:1	7709	R.S[+568.212][+100.064]YTGLAK.L	HexNAc(2)Hex(1) 100.064	S[+100][+568]	1407.68	1	1407.68	1407.67	0	0.8	175	Specific	172.71	47.82	2	0.02	1	>tr|A0A2N9CUD0|A0A2N9CUD0_9BURK Methyl-accepting chemotaxis protein signaling domain protein OS=Burkholderia cenocepacia OX=95486 GN=F01_440169 PE=4 SV=1	995	Nsco_20191108_BC_ZIC_HILIC_H111_typsin_B3.57899.57899.2	controllerType=0 controllerNumber=1 scan=57899	118.326	Trypsin	B3	S..YTGLAK	SYTGLAK
15376:4	997	K.LLSVPAPAS[+568.212]TEGDHHDK.-	HexNAc(2)Hex(1)	S[+568]	586.28	4	2342.1	2342.09	0	3.7	72	Specific	172.89	145.4	0	3.48	3	>tr|A0A1V2XQK6|A0A1V2XQK6_9BURK Membrane protein OS=Burkholderia cenocepacia OX=95486 GN=A8E72_26595 PE=4 SV=1	5825	Nsco_20191108_BC_ZIC_HILIC_H111_typsin_B3.15161.15161.4	controllerType=0 controllerNumber=1 scan=15161	35.3701	Trypsin	B3	LLSVPAPAS.TEGDHHDK	LLSVPAPASTEGDHHDK
35987:3	538	T.HTAPAAAGGASGTGATTT[+568.212]AGDVPAAAAGAAPSTTAPAAQ.A	HexNAc(2)Hex(1)	T[+568]	1272.26	3	3814.78	3814.77	0	1.1	39	Non	172.9	172.9	1.2	4.29	7	>tr|A0A1V6KWZ1|A0A1V6KWZ1_9BURK Membrane protein insertase YidC OS=Burkholderia cenocepacia OX=95486 GN=yidC PE=3 SV=1	5474	Nsco_20191108_BC_ZIC_HILIC_H111_pepsin_B2.31114.31114.3	controllerType=0 controllerNumber=1 scan=31114	64.1861	Pepsin	B2	HTAPAAAGGASGTGATTT.AGDVPAAAAGAAPSTTAPAAQ	HTAPAAAGGASGTGATTTAGDVPAAAAGAAPSTTAPAAQ
22927:3	144	P.APATVANAGPASPDS[+568.212][+100.064]GDASSPASPAGAR.F	HexNAc(2)Hex(1) 100.064	S[+100][+568]	1040.81	3	3120.42	3118.43	2	-5	182	NRagged	172.91	172.91	2.4	3.9	18	>tr|A0A2N9CRL1|A0A2N9CRL1_9BURK Sporulation related OS=Burkholderia cenocepacia OX=95486 GN=F01_420513 PE=4 SV=1	313	Nsco_20191108_BC_ZIC_HILIC_H111_typsin_B1.22161.22161.3	controllerType=0 controllerNumber=1 scan=22161	48.6394	Trypsin	B1	APATVANAGPASPDS..GDASSPASPAGAR	APATVANAGPASPDSGDASSPASPAGAR
37444:5	85	K.QQQQQQAANTPKPTS[+568.212][+100.064]SATAAAAAKPPTANDANTGYFLQVGAYKTEGDAEQQR.A	HexNAc(2)Hex(1) 100.064	S[+100][+568]	1218.58	5	6088.88	6087.89	1	-2.9	187	Specific	172.98	172.98	0	5.96	42	>tr|A0A142PL18|A0A142PL18_9BURK Cell division protein OS=Burkholderia cenocepacia OX=95486 GN=A8E72_03155 PE=4 SV=1	5245	Nsco_20191108_BC_ZIC_HILIC_H111_typsin_B1.34850.34850.5	controllerType=0 controllerNumber=1 scan=34850	71.0284	Trypsin	B1	QQQQQQAANTPKPTS..SATAAAAAKPPTANDANTGYFLQVGAYKTEGDAEQQR	QQQQQQAANTPKPTSSATAAAAAKPPTANDANTGYFLQVGAYKTEGDAEQQR
14284:2	3682	R.GYRADVDWIGAFS[+568.212]GSR.I	HexNAc(2)Hex(1)	S[+568]	1163.03	2	2325.05	2325.05	0	1	52	Specific	173.17	4.09	4.09	0.01	2	>tr|A0A144X628|A0A144X628_9BURK AsnC family transcriptional regulator OS=Burkholderia cenocepacia OX=95486 GN=A8E72_30290 PE=4 SV=1	6097	Nsco_20191108_BC_ZIC_HILIC_H111_typsin_B1.14501.14501.2	controllerType=0 controllerNumber=1 scan=14501	35.3556	Trypsin	B1	GYRADVDWIGAFS.GSR	GYRADVDWIGAFSGSR
14638:2	179	R.GLHYSRDWPHT[+568.212]LPK.A	HexNAc(2)Hex(1)	T[+568]	1138.05	2	2275.09	2275.09	0	1.4	503	Specific	173.27	27.08	27.08	0.08	12	>tr|A0A142PLU8|A0A142PLU8_9BURK L-aspartate oxidase OS=Burkholderia cenocepacia OX=95486 GN=nadB PE=3 SV=1	5314	Nsco_20191108_BC_ZIC_HILIC_H111_typsin_B3.14567.14567.2	controllerType=0 controllerNumber=1 scan=14567	34.3517	Trypsin	B3	GLHYSRDWPHT.LPK	GLHYSRDWPHTLPK
105831:3	2267	Q.MPKGVPVAT[+568.212][+100.064]FAIGEAGAANAALFAVS[+568.212][+100.064]ILSGNSVDYANR.L	HexNAc(2)Hex(1) 100.064,HexNAc(2)Hex(1) 100.064	S[+100][+568], T[+100][+568]	1697.83	3	5091.47	5086.48	5	-6.2	115	NRagged	173.31	173.31	4.8	2.27	1	>tr|A0A144SQT5|A0A144SQT5_9BURK N5-carboxyaminoimidazole ribonucleotide mutase OS=Burkholderia cenocepacia OX=95486 GN=purE PE=3 SV=1	6116	Nsco_20191108_BC_ZIC_HILIC_H111_typsin_B1.89406.89406.3	controllerType=0 controllerNumber=1 scan=89406	163.384	Trypsin	B1	MPKGVPVAT..FAIGEAGAANAALFAVS..ILSGNSVDYANR	MPKGVPVATFAIGEAGAANAALFAVSILSGNSVDYANR
11063:2	1496	F.FPGLS[+568.212]AGT[+568.212]GGVPKERDL.D	HexNAc(2)Hex(1),HexNAc(2)Hex(1)	S[+568], T[+568]	1419.16	2	2837.32	2837.32	0	0	159	Specific	173.32	26.83	26.83	0.14	2	>tr|A0A2N9CKW6|A0A2N9CKW6_9BURK Uncharacterized protein OS=Burkholderia cenocepacia OX=95486 GN=F01_310012 PE=4 SV=1	1936	Nsco_20191108_BC_ZIC_HILIC_H111_thermolysin_B2.11387.11387.2	controllerType=0 controllerNumber=1 scan=11387	29.7208	Thermolysin	B2	FPGLS.AGT.GGVPKERDL	FPGLSAGTGGVPKERDL
20143:3	1280	G.DPEGAS[+568.212]RAIQEDIEWGQRVLL.E	HexNAc(2)Hex(1)	S[+568]	984.145	3	2950.42	2950.42	0	1.4	206	NRagged	173.36	156.3	156.3	3.19	2	>tr|A0A2N9D1Q6|A0A2N9D1Q6_9BURK Transcriptional regulator, GntR family OS=Burkholderia cenocepacia OX=95486 GN=F01_560021 PE=4 SV=1	2138	Nsco_20191108_BC_ZIC_HILIC_H111_thermolysin_B1.18570.18570.3	controllerType=0 controllerNumber=1 scan=18570	39.6148	Thermolysin	B1	DPEGAS.RAIQEDIEWGQRVLL	DPEGASRAIQEDIEWGQRVLL
17407:2	6263	K.ELNLPGDAAAPQT[+568.212]YFK.T	HexNAc(2)Hex(1)	T[+568]	1152.05	2	2303.08	2303.08	0	1.3	360	Specific	173.48	7.43	7.43	0.02	3	>tr|A0A1V2XDT8|A0A1V2XDT8_9BURK Multidrug resistance efflux pump-like OS=Burkholderia cenocepacia OX=95486 GN=cvaA PE=4 SV=1	7375	Nsco_20191108_BC_ZIC_HILIC_H111_typsin_B1.17232.17232.2	controllerType=0 controllerNumber=1 scan=17232	39.9036	Trypsin	B1	ELNLPGDAAAPQT.YFK	ELNLPGDAAAPQTYFK
02059:2	3050	E.NAGPNRAAELFYS[+568.212]DSR.N	HexNAc(2)Hex(1)	S[+568]	1168.53	2	2336.04	2336.05	0	-3.5	101	NRagged	173.7	5.26	4	0.04	1	>tr|A0A2N9D1K5|A0A2N9D1K5_9BURK Uncharacterized protein OS=Burkholderia cenocepacia OX=95486 GN=F01_550102 PE=4 SV=1	3617	Nsco_20191108_BC_ZIC_HILIC_H111_typsin_B2.3673.3673.2	controllerType=0 controllerNumber=1 scan=3673	16.3231	Trypsin	B2	NAGPNRAAELFYS.DSR	NAGPNRAAELFYSDSR
07703:4	5	T.AGTTT[+568.212]AAPAPTASAPEAAAKPAKTKR.A	HexNAc(2)Hex(1)	T[+568]	751.89	4	3004.54	3004.53	0	2.6	126	Non	173.75	173.75	50.51	5.32	48	>tr|A0A2N9CHU5|A0A2N9CHU5_9BURK Uncharacterized protein OS=Burkholderia cenocepacia OX=95486 GN=F01_210059 PE=4 SV=1	268	Nsco_20191108_BC_ZIC_HILIC_H111_thermolysin_B3.8200.8200.4	controllerType=0 controllerNumber=1 scan=8200	24.7228	Thermolysin	B3	AGTTT.AAPAPTASAPEAAAKPAKTKR	AGTTTAAPAPTASAPEAAAKPAKTKR
20926:5	56	L.NEHPQMPFAAS[+568.212]APSQKYQGSKKSAL.R	HexNAc(2)Hex(1)	S[+568]	654.918	5	3270.56	3270.55	0	3.7	44	Specific	174.08	174.08	47.52	3.46	5	>tr|A0A144U3Q1|A0A144U3Q1_9BURK Uncharacterized protein OS=Burkholderia cenocepacia OX=95486 GN=A8E72_12460 PE=4 SV=1	7262	Nsco_20191108_BC_ZIC_HILIC_H111_pepsin_B3.19289.19289.5	controllerType=0 controllerNumber=1 scan=19289	40.2012	Pepsin	B3	NEHPQMPFAAS.APSQKYQGSKKSAL	NEHPQMPFAASAPSQKYQGSKKSAL
39725:3	34	K.KAS[+568.212]EAAAAASAAQAAAAASPAT[+568.212]VPASGAAVDQDANAQAAR.A	HexNAc(2)Hex(1),HexNAc(2)Hex(1)	S[+568], T[+568]	1564.06	3	4690.18	4687.17	3	-1.1	143	Specific	174.15	130.07	130.07	3.45	31	>tr|A0A142PIH6|A0A142PIH6_9BURK Outer membrane protein assembly factor BamE OS=Burkholderia cenocepacia OX=95486 GN=bamE PE=3 SV=1	6605	Nsco_20191108_BC_ZIC_HILIC_H111_typsin_B3.35507.35507.3	controllerType=0 controllerNumber=1 scan=35507	74.3095	Trypsin	B3	KAS.EAAAAASAAQAAAAASPAT.VPASGAAVDQDANAQAAR	KASEAAAAASAAQAAAAASPATVPASGAAVDQDANAQAAR
21619:3	1251	A.SAAAAPAASAPS[+568.212][+100.064]ADAS[+568.212]AT[+568.212][+100.064]AAAAAPA.S	HexNAc(2)Hex(1) 100.064,HexNAc(2)Hex(1),HexNAc(2)Hex(1) 100.064	S[+100][+568]*2, T[+100][+568]	1306.59	3	3917.74	3915.74	2	-0.3	44	Non	174.18	95.89	2.4	0.72	4	>tr|A0A1V2XMU9|A0A1V2XMU9_9BURK Ammonium transporter OS=Burkholderia cenocepacia OX=95486 GN=amtB_2 PE=3 SV=1	7590	Nsco_20191108_BC_ZIC_HILIC_H111_pepsin_B1.20400.20400.3	controllerType=0 controllerNumber=1 scan=20400	44.2482	Pepsin	B1	SAAAAPAASAPS..ADAS.AT..AAAAAPA	SAAAAPAASAPSADASATAAAAAPA
75298:3	213	G.AAT[+568.212][+100.064]AAAPAEAAS[+568.212][+100.064]APAQAASGAEQPAAAASAALSTIYFETGK.S	HexNAc(2)Hex(1) 100.064,HexNAc(2)Hex(1) 100.064	S[+100][+568], T[+100][+568]	1691.14	3	5071.41	5069.39	2	2.7	400	NRagged	174.27	128.83	17.61	2.16	28	>tr|A0A2N9D2V0|A0A2N9D2V0_9BURK Cytochrome c oxidase subunit 2 OS=Burkholderia cenocepacia OX=95486 GN=ctaC_1 PE=3 SV=1	4900	Nsco_20191108_BC_ZIC_HILIC_H111_typsin_B1.66795.66795.3	controllerType=0 controllerNumber=1 scan=66795	123.831	Trypsin	B1	AAT..AAAPAEAAS..APAQAASGAEQPAAAASAALSTIYFETGK	AATAAAPAEAASAPAQAASGAEQPAAAASAALSTIYFETGK
35029:3	32	H.KIGEVHDGAAT[+568.212][+100.064]M[+15.995]DWMEQEQERG.I	HexNAc(2)Hex(1) 100.064	M[+16], T[+100][+568]	1068.46	3	3203.38	3201.38	2	-3.4	39	Non	174.3	174.3	65.5	4.31	25	>tr|A0A071M4J0|A0A071M4J0_9BURK Elongation factor G OS=Burkholderia cenocepacia OX=95486 GN=fusA PE=3 SV=1	5497	Nsco_20191108_BC_ZIC_HILIC_H111_thermolysin_B2.31869.31869.3	controllerType=0 controllerNumber=1 scan=31869	63.9778	Thermolysin	B2	KIGEVHDGAAT..M.DWMEQEQERG	KIGEVHDGAATMDWMEQEQERG
14168:2	330	R.GLHYSRDWPHT[+568.212]LPK.A	HexNAc(2)Hex(1)	T[+568]	1138.05	2	2275.09	2275.09	0	1.5	503	Specific	174.34	41.11	41.11	0.21	14	>tr|A0A142PLU8|A0A142PLU8_9BURK L-aspartate oxidase OS=Burkholderia cenocepacia OX=95486 GN=nadB PE=3 SV=1	5314	Nsco_20191108_BC_ZIC_HILIC_H111_typsin_B1.14400.14400.2	controllerType=0 controllerNumber=1 scan=14400	35.1947	Trypsin	B1	GLHYSRDWPHT.LPK	GLHYSRDWPHTLPK
08982:2	207	Q.IVKAPAKGAS[+568.212]AAQAAPKPTDNSSGT.F	HexNAc(2)Hex(1)	S[+568]	1454.23	2	2907.46	2906.45	1	3	59	Non	174.36	96.48	20.2	5.09	5	>tr|A0A2N9CM16|A0A2N9CM16_9BURK Outer-membrane lipoprotein carrier protein OS=Burkholderia cenocepacia OX=95486 GN=lolA PE=3 SV=1	2338	Nsco_20191108_BC_ZIC_HILIC_H111_thermolysin_B3.9382.9382.2	controllerType=0 controllerNumber=1 scan=9382	26.6844	Thermolysin	B3	IVKAPAKGAS.AAQAAPKPTDNSSGT	IVKAPAKGASAAQAAPKPTDNSSGT
14698:4	533	A.IDAPIPAS[+568.212]ADTAGKGKGGAR.-	HexNAc(2)Hex(1)	S[+568]	606.057	4	2421.21	2421.2	0	3.3	94	Non	174.39	174.39	130.33	2.3	1	>tr|A0A142PJ18|A0A142PJ18_9BURK Cell division protein FtsL OS=Burkholderia cenocepacia OX=95486 GN=ftsL PE=3 SV=1	7862	Nsco_20191108_BC_ZIC_HILIC_H111_pepsin_B3.14152.14152.4	controllerType=0 controllerNumber=1 scan=14152	31.8404	Pepsin	B3	IDAPIPAS.ADTAGKGKGGAR	IDAPIPASADTAGKGKGGAR
00685:3	3069	L.KQLMRIVES[+568.212]AGL.T	HexNAc(2)Hex(1)	S[+568]	638.331	3	1912.98	1912.98	0	0.1	216	Specific	174.45	26.1	26.1	0	3	>tr|A0A2N9CTF9|A0A2N9CTF9_9BURK Protein MgtC OS=Burkholderia cenocepacia OX=95486 GN=DFS07_110164 PE=3 SV=1	7374	Nsco_20191108_BC_ZIC_HILIC_H111_thermolysin_B2.2280.2280.3	controllerType=0 controllerNumber=1 scan=2280	13.3232	Thermolysin	B2	KQLMRIVES.AGL	KQLMRIVESAGL
15919:3	7	A.PT[+568.212][+100.064]AS[+568.212][+100.064]APEAAAKPAK.T	HexNAc(2)Hex(1) 100.064,HexNAc(2)Hex(1) 100.064	S[+100][+568], T[+100][+568]	883.43	3	2648.27	2646.26	2	2.2	135	NRagged	174.55	174.55	174.55	4.01	76	>tr|A0A2N9CHU5|A0A2N9CHU5_9BURK Uncharacterized protein OS=Burkholderia cenocepacia OX=95486 GN=F01_210059 PE=4 SV=1	268	Nsco_20191108_BC_ZIC_HILIC_H111_typsin_B3.15552.15552.3	controllerType=0 controllerNumber=1 scan=15552	36.0296	Trypsin	B3	PT..AS..APEAAAKPAK	PTASAPEAAAKPAK
23872:2	6574	F.EIT[+568.212]IDLVAEMSVYNPFDF.F	HexNAc(2)Hex(1)	T[+568]	1336.11	2	2671.22	2671.21	0	3.4	76	Specific	174.56	1.88	1.88	0	3	>tr|A0A2N9CTR4|A0A2N9CTR4_9BURK Large protein containing transglutaminase-like domain OS=Burkholderia cenocepacia OX=95486 GN=F01_430056 PE=4 SV=1	880	Nsco_20191108_BC_ZIC_HILIC_H111_thermolysin_B2.22521.22521.2	controllerType=0 controllerNumber=1 scan=22521	47.9823	Thermolysin	B2	EIT.IDLVAEMSVYNPFDF	EITIDLVAEMSVYNPFDF
01319:4	72	A.KKAGKKAKAADAAS[+568.212]Q.-	HexNAc(2)Hex(1)	S[+568]	511.024	4	2041.07	2041.07	0	4.4	77	Non	174.82	174.82	174.82	5.68	10	>tr|A0A0M1IFG9|A0A0M1IFG9_9BURK Signal peptide protein OS=Burkholderia cenocepacia OX=95486 GN=A8F55_16750 PE=4 SV=1	5429	Nsco_20191108_BC_ZIC_HILIC_H111_pepsin_B2.2747.2747.4	controllerType=0 controllerNumber=1 scan=2747	13.7359	Pepsin	B2	KKAGKKAKAADAAS.Q	KKAGKKAKAADAASQ
21025:4	66	P.AAPAAKPAAPKPAPAT[+568.212][+100.064]VANAGPASPDSGDASSPASPAGAR.F	HexNAc(2)Hex(1) 100.064	T[+100][+568]	1048.77	4	4192.05	4189.05	3	-4	170	NRagged	174.86	146.09	7.6	4.02	21	>tr|A0A2N9CRL1|A0A2N9CRL1_9BURK Sporulation related OS=Burkholderia cenocepacia OX=95486 GN=F01_420513 PE=4 SV=1	313	Nsco_20191108_BC_ZIC_HILIC_H111_typsin_B3.19853.19853.2	controllerType=0 controllerNumber=1 scan=19853	43.8693	Trypsin	B3	AAPAAKPAAPKPAPAT..VANAGPASPDSGDASSPASPAGAR	AAPAAKPAAPKPAPATVANAGPASPDSGDASSPASPAGAR
30879:3	7	K.PAATTSATTSTTTSAGTASTSTTATAGTTTAAPAPTAS[+568.212]APEAAAKPAK.T	HexNAc(2)Hex(1)	S[+568]	1616.45	3	4847.34	4847.32	0	4.2	101	Specific	174.96	159.2	0.76	4.51	76	>tr|A0A2N9CHU5|A0A2N9CHU5_9BURK Uncharacterized protein OS=Burkholderia cenocepacia OX=95486 GN=F01_210059 PE=4 SV=1	268	Nsco_20191108_BC_ZIC_HILIC_H111_typsin_B3.28315.28315.3	controllerType=0 controllerNumber=1 scan=28315	60.3549	Trypsin	B3	PAATTSATTSTTTSAGTASTSTTATAGTTTAAPAPTAS.APEAAAKPAK	PAATTSATTSTTTSAGTASTSTTATAGTTTAAPAPTASAPEAAAKPAK
43205:3	34	K.KASEAAAAAS[+568.212]AAQAAAAASPATVPASGAAVDQDANAQAAR.A	HexNAc(2)Hex(1)	S[+568]	1373.99	3	4119.97	4118.96	1	0.9	143	Specific	174.97	170.29	54.11	3.81	31	>tr|A0A142PIH6|A0A142PIH6_9BURK Outer membrane protein assembly factor BamE OS=Burkholderia cenocepacia OX=95486 GN=bamE PE=3 SV=1	6605	Nsco_20191108_BC_ZIC_HILIC_H111_typsin_B3.38426.38426.3	controllerType=0 controllerNumber=1 scan=38426	80.0958	Trypsin	B3	KASEAAAAAS.AAQAAAAASPATVPASGAAVDQDANAQAAR	KASEAAAAASAAQAAAAASPATVPASGAAVDQDANAQAAR
20309:2	6255	L.AC[+57.021]IHDEIERLDHRYDT[+568.212]PL.G	HexNAc(2)Hex(1)	C[+57], T[+568]	1411.15	2	2821.29	2821.28	0	3.8	595	Specific	175.04	6.9	6.9	0.01	1	>tr|A0A1V2XDV6|A0A1V2XDV6_9BURK Antibiotic ABC transporter permease OS=Burkholderia cenocepacia OX=95486 GN=apxIB_2 PE=4 SV=1	4318	Nsco_20191108_BC_ZIC_HILIC_H111_thermolysin_B2.19462.19462.2	controllerType=0 controllerNumber=1 scan=19462	42.5838	Thermolysin	B2	AC.IHDEIERLDHRYDT.PL	ACIHDEIERLDHRYDTPL
34558:4	7	K.LSKPAATTSATTSTTTSAGTAS[+568.212][+100.064]TSTTATAGTTTAAPAPTASAPEAAAKPAK.T	HexNAc(2)Hex(1) 100.064	S[+100][+568]	1320.15	4	5277.58	5275.59	2	-3.2	98	Specific	175.17	175.17	0	5.07	76	>tr|A0A2N9CHU5|A0A2N9CHU5_9BURK Uncharacterized protein OS=Burkholderia cenocepacia OX=95486 GN=F01_210059 PE=4 SV=1	268	Nsco_20191108_BC_ZIC_HILIC_H111_typsin_B3.31345.31345.4	controllerType=0 controllerNumber=1 scan=31345	66.2096	Trypsin	B3	LSKPAATTSATTSTTTSAGTAS..TSTTATAGTTTAAPAPTASAPEAAAKPAK	LSKPAATTSATTSTTTSAGTASTSTTATAGTTTAAPAPTASAPEAAAKPAK
82896:2	845	V.PFTTAQTS[+568.212][+100.064]TIQGGNAINT.V	HexNAc(2)Hex(1) 100.064	S[+100][+568]	1246.59	2	2492.17	2490.17	2	-3.7	249	Non	175.2	38.97	0	0.02	6	>tr|A0A144TBM4|A0A144TBM4_9BURK Acetylornithine deacetylase OS=Burkholderia cenocepacia OX=95486 GN=A8E72_22400 PE=3 SV=1	7614	Nsco_20191108_BC_ZIC_HILIC_H111_thermolysin_B1.68898.68898.2	controllerType=0 controllerNumber=1 scan=68898	135.247	Thermolysin	B1	PFTTAQTS..TIQGGNAINT	PFTTAQTSTIQGGNAINT
70300:3	121	E.NEDEEAEEEEEEEEEEEDDGAAQAS[+568.212][+100.064]ANAAQLEALK.R	HexNAc(2)Hex(1) 100.064	S[+100][+568]	1507.29	3	4519.85	4518.83	1	4.4	249	NRagged	175.32	175.32	175.32	5.14	16	>tr|A0A142PEA6|A0A142PEA6_9BURK RNA polymerase sigma factor RpoD OS=Burkholderia cenocepacia OX=95486 GN=rpoD PE=3 SV=1	4677	Nsco_20191108_BC_ZIC_HILIC_H111_typsin_B2.60476.60476.3	controllerType=0 controllerNumber=1 scan=60476	116.139	Trypsin	B2	NEDEEAEEEEEEEEEEEDDGAAQAS..ANAAQLEALK	NEDEEAEEEEEEEEEEEDDGAAQASANAAQLEALK
77599:3	213	G.AATAAAPAEAASAPAQAASGAEQPAAAASAALS[+568.212][+100.064]T[+568.212][+100.064]IYFETGK.S	HexNAc(2)Hex(1) 100.064,HexNAc(2)Hex(1) 100.064	S[+100][+568], T[+100][+568]	1691.14	3	5071.41	5069.39	2	4.3	400	NRagged	175.35	171.5	1.2	3.9	28	>tr|A0A2N9D2V0|A0A2N9D2V0_9BURK Cytochrome c oxidase subunit 2 OS=Burkholderia cenocepacia OX=95486 GN=ctaC_1 PE=3 SV=1	4900	Nsco_20191108_BC_ZIC_HILIC_H111_typsin_B1.68587.68587.3	controllerType=0 controllerNumber=1 scan=68587	126.911	Trypsin	B1	AATAAAPAEAASAPAQAASGAEQPAAAASAALS..T..IYFETGK	AATAAAPAEAASAPAQAASGAEQPAAAASAALSTIYFETGK
51305:4	20	T.VATTALPQANPNAGGASGT[+568.212][+100.064]VVHGTAGTLTPPPANAAPGQVVVGGKVPDEATK.A	HexNAc(2)Hex(1) 100.064	T[+100][+568]	1371.7	4	5483.77	5482.78	1	-3.1	51	Non	175.42	107.26	0	2.67	47	>tr|A0A2N9D2R1|A0A2N9D2R1_9BURK Outer membrane protein OS=Burkholderia cenocepacia OX=95486 GN=F01_70026 PE=3 SV=1	1353	Nsco_20191108_BC_ZIC_HILIC_H111_thermolysin_B1.44653.44653.4	controllerType=0 controllerNumber=1 scan=44653	84.2063	Thermolysin	B1	VATTALPQANPNAGGASGT..VVHGTAGTLTPPPANAAPGQVVVGGKVPDEATK	VATTALPQANPNAGGASGTVVHGTAGTLTPPPANAAPGQVVVGGKVPDEATK
62258:3	552	S.VAPPLQGDGAAPGGAS[+568.212]WPAPPPAS[+568.212][+100.064]GPAPGLPASSVQGTP.-	HexNAc(2)Hex(1),HexNAc(2)Hex(1) 100.064	S[+100][+568]*2	1574.41	3	4721.22	4721.24	0	-2.6	385	Non	175.42	173.61	9.01	2.05	5	>tr|A0A2N9CIP1|A0A2N9CIP1_9BURK Putative exported protein OS=Burkholderia cenocepacia OX=95486 GN=F01_230051 PE=4 SV=1	926	Nsco_20191108_BC_ZIC_HILIC_H111_pepsin_B1.51873.51873.3	controllerType=0 controllerNumber=1 scan=51873	120.675	Pepsin	B1	VAPPLQGDGAAPGGAS.WPAPPPAS..GPAPGLPASSVQGTP	VAPPLQGDGAAPGGASWPAPPPASGPAPGLPASSVQGTP
29915:3	53	L.YSKAADAGGAKPAAGAS[+568.212]AAPAAPAPVAV.P	HexNAc(2)Hex(1)	S[+568]	992.829	3	2976.47	2976.47	0	1.5	148	CRagged	175.45	175.45	7.37	4.79	8	>tr|A0A144S0T9|A0A144S0T9_9BURK Outer membrane lipid asymmetry maintenance protein MlaD OS=Burkholderia cenocepacia OX=95486 GN=yrbD PE=4 SV=1	7588	Nsco_20191108_BC_ZIC_HILIC_H111_pepsin_B2.26449.26449.3	controllerType=0 controllerNumber=1 scan=26449	54.576	Pepsin	B2	YSKAADAGGAKPAAGAS.AAPAAPAPVAV	YSKAADAGGAKPAAGASAAPAAPAPVAV
29098:4	403	W.IQRAGETPRAPDAPVDYDKAAAPAPAS[+568.212]ATAT.N	HexNAc(2)Hex(1)	S[+568]	912.699	4	3647.77	3647.76	0	4.6	475	Non	175.58	158.72	28.02	4.36	4	>tr|A0A1V2WC66|A0A1V2WC66_9BURK Multidrug transporter OS=Burkholderia cenocepacia OX=95486 GN=oprM PE=3 SV=1	7453	Nsco_20191108_BC_ZIC_HILIC_H111_pepsin_B2.25837.25837.4	controllerType=0 controllerNumber=1 scan=25837	53.3334	Pepsin	B2	IQRAGETPRAPDAPVDYDKAAAPAPAS.ATAT	IQRAGETPRAPDAPVDYDKAAAPAPASATAT
23369:2	3059	A.AAASAAS[+568.212][+100.064]GT[+568.212]PGASG.A	HexNAc(2)Hex(1) 100.064,HexNAc(2)Hex(1)	S[+100][+568], T[+568]	1156.5	2	2311.98	2311.99	0	-2.3	119	Non	175.6	64.46	0	0.09	3	>tr|A0A2N9CSN0|A0A2N9CSN0_9BURK Putative exported protein OS=Burkholderia cenocepacia OX=95486 GN=DFS07_105266 PE=4 SV=1	7150	Nsco_20191108_BC_ZIC_HILIC_H111_pepsin_B2.21374.21374.2	controllerType=0 controllerNumber=1 scan=21374	44.74	Pepsin	B2	AAASAAS..GT.PGASG	AAASAASGTPGASG
39089:2	4548	S.GAT[+568.212]DAS[+568.212][+100.064]AAAAAS[+568.212]APAA.P	HexNAc(2)Hex(1),HexNAc(2)Hex(1) 100.064,HexNAc(2)Hex(1)	S[+100][+568]*2, T[+568]	1541.16	2	3081.32	3078.3	3	1.6	70	Non	175.65	17.59	2.4	0.1	3	>tr|A0A1V2XMU9|A0A1V2XMU9_9BURK Ammonium transporter OS=Burkholderia cenocepacia OX=95486 GN=amtB_2 PE=3 SV=1	7590	Nsco_20191108_BC_ZIC_HILIC_H111_thermolysin_B2.35235.35235.2	controllerType=0 controllerNumber=1 scan=35235	69.743	Thermolysin	B2	GAT.DAS..AAAAAS.APAA	GATDASAAAAASAPAA
38921:4	2	S.KVAPPPADNGASQPQQFDPNRALQGKT[+568.212]PGQPVPQAAQPAPPNTAPGQ.A	HexNAc(2)Hex(1)	T[+568]	1326.91	4	5304.63	5304.6	0	3.9	49	Non	175.81	175.81	2.68	6.15	68	>tr|A0A142PL18|A0A142PL18_9BURK Cell division protein OS=Burkholderia cenocepacia OX=95486 GN=A8E72_03155 PE=4 SV=1	5245	Nsco_20191108_BC_ZIC_HILIC_H111_pepsin_B1.34425.34425.4	controllerType=0 controllerNumber=1 scan=34425	73.0579	Pepsin	B1	KVAPPPADNGASQPQQFDPNRALQGKT.PGQPVPQAAQPAPPNTAPGQ	KVAPPPADNGASQPQQFDPNRALQGKTPGQPVPQAAQPAPPNTAPGQ
61868:4	7	E.PAPDNPPEPAPGT[+568.212]DPPVPLPPDVPRPDMPPREPGYDT[+568.212][+100.064]PIA.R	HexNAc(2)Hex(1),HexNAc(2)Hex(1) 100.064	T[+100][+568]*2	1354.89	4	5416.53	5412.53	4	-1.4	14	Non	175.82	175.82	1.2	1.69	31	>tr|A0A2N9CP89|A0A2N9CP89_9BURK Uncharacterized protein OS=Burkholderia cenocepacia OX=95486 GN=DFS07_103286 PE=4 SV=1	6655	Nsco_20191108_BC_ZIC_HILIC_H111_pepsin_B2.50845.50845.4	controllerType=0 controllerNumber=1 scan=50845	113.466	Pepsin	B2	PAPDNPPEPAPGT.DPPVPLPPDVPRPDMPPREPGYDT..PIA	PAPDNPPEPAPGTDPPVPLPPDVPRPDMPPREPGYDTPIA
83759:4	16	Q.GLM[+15.995]FGYAC[+57.021]DET[+568.212][+100.064]PELMPLPIYLS[+568.212][+100.064]HR.L	HexNAc(2)Hex(1) 100.064,HexNAc(2)Hex(1) 100.064	C[+57], M[+16], S[+100][+568], T[+100][+568]	1041.48	4	4162.88	4162.88	0	-0.5	124	NRagged	175.94	45.47	45.47	0.34	35	>tr|A0A142PKL5|A0A142PKL5_9BURK S-adenosylmethionine synthase OS=Burkholderia cenocepacia OX=95486 GN=metK PE=3 SV=1	7864	Nsco_20191108_BC_ZIC_HILIC_H111_typsin_B1.73411.73411.4	controllerType=0 controllerNumber=1 scan=73411	135.073	Trypsin	B1	GLM.FGYAC.DET..PELMPLPIYLS..HR	GLMFGYACDETPELMPLPIYLSHR
75063:2	311	G.MQSS[+568.212][+100.064]DGGWGAFEPE.N	HexNAc(2)Hex(1) 100.064	S[+100][+568]	1083.95	2	2166.88	2165.87	1	4.1	426	Non	175.95	148.31	3.82	2.72	10	>tr|A0A2N9CZQ3|A0A2N9CZQ3_9BURK Squalene--hopene cyclase OS=Burkholderia cenocepacia OX=95486 GN=shc PE=4 SV=1	5173	Nsco_20191108_BC_ZIC_HILIC_H111_thermolysin_B1.63278.63278.2	controllerType=0 controllerNumber=1 scan=63278	120.566	Thermolysin	B1	MQSS..DGGWGAFEPE	MQSSDGGWGAFEPE
20311:2	4747	L.GVTLYEHTPLT[+568.212]SVTDEGSTVF.V	HexNAc(2)Hex(1)	T[+568]	1411.65	2	2822.29	2821.3	1	-4.9	232	Specific	176.04	4.95	0.16	0.04	1	>tr|A0A2N9CNU4|A0A2N9CNU4_9BURK O-acetylhomoserine sulfhydrylase OS=Burkholderia cenocepacia OX=95486 GN=F01_410041 PE=4 SV=1	1520	Nsco_20191108_BC_ZIC_HILIC_H111_thermolysin_B3.19276.19276.2	controllerType=0 controllerNumber=1 scan=19276	42.5362	Thermolysin	B3	GVTLYEHTPLT.SVTDEGSTVF	GVTLYEHTPLTSVTDEGSTVF
26839:3	13	G.IDNSGAGSQPAAT[+568.212]VEGGAPVVRAQNPRDS.V	HexNAc(2)Hex(1)	T[+568]	1130.88	3	3390.61	3389.59	1	4.3	66	Non	176.2	176.2	12	6.93	22	>tr|A0A1V2X7H1|A0A1V2X7H1_9BURK Purine nucleoside phosphorylase OS=Burkholderia cenocepacia OX=95486 GN=A8E72_24650 PE=4 SV=1	4905	Nsco_20191108_BC_ZIC_HILIC_H111_thermolysin_B3.24977.24977.3	controllerType=0 controllerNumber=1 scan=24977	52.6826	Thermolysin	B3	IDNSGAGSQPAAT.VEGGAPVVRAQNPRDS	IDNSGAGSQPAATVEGGAPVVRAQNPRDS
16111:3	17	A.PT[+568.212][+100.064]AS[+568.212][+100.064]APEAAAKPAK.T	HexNAc(2)Hex(1) 100.064,HexNAc(2)Hex(1) 100.064	S[+100][+568], T[+100][+568]	883.429	3	2648.27	2646.26	2	1.9	135	NRagged	176.28	104.47	104.47	0.94	70	>tr|A0A2N9CHU5|A0A2N9CHU5_9BURK Uncharacterized protein OS=Burkholderia cenocepacia OX=95486 GN=F01_210059 PE=4 SV=1	268	Nsco_20191108_BC_ZIC_HILIC_H111_typsin_B2.15771.15771.4	controllerType=0 controllerNumber=1 scan=15771	35.9878	Trypsin	B2	PT..AS..APEAAAKPAK	PTASAPEAAAKPAK
17860:2	259	A.FAET[+568.212]GS[+568.212]HGRPVK.V	HexNAc(2)Hex(1),HexNAc(2)Hex(1)	S[+568], T[+568]	1212.55	2	2424.1	2422.09	2	1.4	37	NRagged	176.31	160.18	160.18	0.05	11	>tr|A0A1V2XY80|A0A1V2XY80_9BURK Purine nucleoside permease OS=Burkholderia cenocepacia OX=95486 GN=A8F55_12890 PE=4 SV=1	5557	Nsco_20191108_BC_ZIC_HILIC_H111_typsin_B1.17609.17609.2	controllerType=0 controllerNumber=1 scan=17609	40.4781	Trypsin	B1	FAET.GS.HGRPVK	FAETGSHGRPVK
46392:3	58	Y.MANNDGANFPEPAAPAANAAQPASGAPAS[+568.212]GADAS[+568.212][+100.064]NAQ.A	HexNAc(2)Hex(1),HexNAc(2)Hex(1) 100.064	S[+100][+568]*2	1544.66	3	4631.98	4630.99	1	-3.1	153	Non	176.38	176.38	6	3.77	19	>tr|A0A1V2WZJ2|A0A1V2WZJ2_9BURK Class I cytochrome c OS=Burkholderia cenocepacia OX=95486 GN=A8E72_32710 PE=4 SV=1	7969	Nsco_20191108_BC_ZIC_HILIC_H111_thermolysin_B3.41739.41739.3	controllerType=0 controllerNumber=1 scan=41739	82.4563	Thermolysin	B3	MANNDGANFPEPAAPAANAAQPASGAPAS.GADAS..NAQ	MANNDGANFPEPAAPAANAAQPASGAPASGADASNAQ
47680:1	3707	K.LS[+568.212]HNR.V	HexNAc(2)Hex(1)	S[+568]	1194.54	1	1194.54	1194.55	0	-4.5	40	Specific	176.76	36.5	36.5	0.01	1	>tr|A0A071MIG7|A0A071MIG7_9BURK Histidine ABC transporter permease OS=Burkholderia cenocepacia OX=95486 GN=hisQ PE=3 SV=1	6219	Nsco_20191108_BC_ZIC_HILIC_H111_typsin_B3.41973.41973.3	controllerType=0 controllerNumber=1 scan=41973	86.929	Trypsin	B3	LS.HNR	LSHNR
19610:6	8	K.LSKPAATTSATTSTTTSAGTASTSTTATAGTTTAAPAPTASAPEAAAKPAKT[+568.212]KR.A	HexNAc(2)Hex(1)	T[+568]	927.638	6	5560.79	5560.77	0	3.5	98	Non	176.78	176.78	176.78	5.17	50	>tr|A0A2N9CHU5|A0A2N9CHU5_9BURK Uncharacterized protein OS=Burkholderia cenocepacia OX=95486 GN=F01_210059 PE=4 SV=1	268	Nsco_20191108_BC_ZIC_HILIC_H111_thermolysin_B1.18177.18177.6	controllerType=0 controllerNumber=1 scan=18177	39.1061	Thermolysin	B1	LSKPAATTSATTSTTTSAGTASTSTTATAGTTTAAPAPTASAPEAAAKPAKT.KR	LSKPAATTSATTSTTTSAGTASTSTTATAGTTTAAPAPTASAPEAAAKPAKTKR
102191:4	17	K.LSKPAATTSATTSTTTSAGTASTS[+568.212][+100.064]TTATAGTTTAAPAPTASAPEAAAKPAK.T	HexNAc(2)Hex(1) 100.064	S[+100][+568]	1319.65	4	5275.57	5275.59	0	-4.6	98	Specific	176.88	176.88	0	5.13	70	>tr|A0A2N9CHU5|A0A2N9CHU5_9BURK Uncharacterized protein OS=Burkholderia cenocepacia OX=95486 GN=F01_210059 PE=4 SV=1	268	Nsco_20191108_BC_ZIC_HILIC_H111_typsin_B2.83817.83817.4	controllerType=0 controllerNumber=1 scan=83817	171.917	Trypsin	B2	LSKPAATTSATTSTTTSAGTASTS..TTATAGTTTAAPAPTASAPEAAAKPAK	LSKPAATTSATTSTTTSAGTASTSTTATAGTTTAAPAPTASAPEAAAKPAK
39639:3	42	A.ISWSQAGSAAPADTPASAAPS[+568.212][+100.064]AS[+568.212]ATPATR.A	HexNAc(2)Hex(1) 100.064,HexNAc(2)Hex(1)	S[+100][+568]*2	1312.6	3	3935.78	3934.79	1	-4.7	1798	NRagged	176.91	176.91	0	4.01	27	>tr|A0A2N9CVE8|A0A2N9CVE8_9BURK Putative exported glycoprotein OS=Burkholderia cenocepacia OX=95486 GN=F01_460192 PE=4 SV=1	1233	Nsco_20191108_BC_ZIC_HILIC_H111_typsin_B2.35905.35905.3	controllerType=0 controllerNumber=1 scan=35905	71.4204	Trypsin	B2	ISWSQAGSAAPADTPASAAPS..AS.ATPATR	ISWSQAGSAAPADTPASAAPSASATPATR
43937:2	2382	R.IGMNAHQYSHDHHLC[+57.021]ERHS[+568.212]GR.S	HexNAc(2)Hex(1)	C[+57], S[+568]	1556.18	2	3111.35	3110.34	1	1.7	49	Specific	177	66.1	66.1	0.61	3	>tr|A0A2N9CQW2|A0A2N9CQW2_9BURK Uncharacterized protein OS=Burkholderia cenocepacia OX=95486 GN=F01_420252 PE=4 SV=1	3914	Nsco_20191108_BC_ZIC_HILIC_H111_typsin_B1.40494.40494.2	controllerType=0 controllerNumber=1 scan=40494	80.8372	Trypsin	B1	IGMNAHQYSHDHHLC.ERHS.GR	IGMNAHQYSHDHHLCERHSGR
15357:2	2411	K.AVSTDLSLRYAS[+568.212]GPNR.G	HexNAc(2)Hex(1)	S[+568]	1138.55	2	2276.09	2275.09	1	-1.5	488	Specific	177.12	30.9	0	0.21	3	>tr|A0A2N9CVD3|A0A2N9CVD3_9BURK Iron complex outermembrane receptor protein OS=Burkholderia cenocepacia OX=95486 GN=DFS07_101203 PE=3 SV=1	7314	Nsco_20191108_BC_ZIC_HILIC_H111_typsin_B3.15147.15147.2	controllerType=0 controllerNumber=1 scan=15147	35.3366	Trypsin	B3	AVSTDLSLRYAS.GPNR	AVSTDLSLRYASGPNR
31181:3	177	A.VAAPASGTAESPNPAS[+568.212]ET[+568.212]NVPAM[+15.995]Q.V	HexNAc(2)Hex(1),HexNAc(2)Hex(1)	M[+16], S[+568], T[+568]	1150.51	3	3449.5	3449.49	0	4	279	Non	177.23	177.23	1.4	4.07	26	>tr|A0A2N9CYS8|A0A2N9CYS8_9BURK Surface lipoprotein OS=Burkholderia cenocepacia OX=95486 GN=F01_50090 PE=4 SV=1	1214	Nsco_20191108_BC_ZIC_HILIC_H111_thermolysin_B2.28688.28688.3	controllerType=0 controllerNumber=1 scan=28688	58.7192	Thermolysin	B2	VAAPASGTAESPNPAS.ET.NVPAM.Q	VAAPASGTAESPNPASETNVPAMQ
20351:2	1296	L.GTPAGSAGAT[+568.212]GT[+568.212][+100.064]VS[+568.212][+100.064]PGGA.A	HexNAc(2)Hex(1),HexNAc(2)Hex(1) 100.064,HexNAc(2)Hex(1) 100.064	S[+100][+568], T[+100][+568]*2	1661.72	2	3322.43	3320.44	2	-3.7	372	CRagged	177.37	16.36	0	0.08	5	>tr|A0A2N9CPS5|A0A2N9CPS5_9BURK PE_PGRS family protein OS=Burkholderia cenocepacia OX=95486 GN=F01_410333 PE=4 SV=1	2748	Nsco_20191108_BC_ZIC_HILIC_H111_pepsin_B2.19028.19028.2	controllerType=0 controllerNumber=1 scan=19028	40.6582	Pepsin	B2	GTPAGSAGAT.GT..VS..PGGA	GTPAGSAGATGTVSPGGA
55733:3	1631	T.PQDAPAAASAPPPAPAAAAAPAAKPFT[+568.212][+100.064]PPPESAIPADDFGK.T	HexNAc(2)Hex(1) 100.064	T[+100][+568]	1506.08	3	4516.22	4515.21	1	0.7	30	NRagged	177.4	177.4	5.18	4.21	5	>tr|A0A2N9CXV2|A0A2N9CXV2_9BURK Cytochrome c family protein OS=Burkholderia cenocepacia OX=95486 GN=F01_480355 PE=4 SV=1	3141	Nsco_20191108_BC_ZIC_HILIC_H111_typsin_B2.49072.49072.3	controllerType=0 controllerNumber=1 scan=49072	94.6059	Trypsin	B2	PQDAPAAASAPPPAPAAAAAPAAKPFT..PPPESAIPADDFGK	PQDAPAAASAPPPAPAAAAAPAAKPFTPPPESAIPADDFGK
43717:2	64	A.QASSTDSGM[+15.995]AS[+568.212]ESNQPVTDTWITTK.V	HexNAc(2)Hex(1)	M[+16], S[+568]	1614.19	2	3227.38	3226.4	1	-4.9	30	NRagged	177.41	177.41	1.07	4.41	28	>tr|A0A1V2WB29|A0A1V2WB29_9BURK BON domain protein OS=Burkholderia cenocepacia OX=95486 GN=osmY_2 PE=4 SV=1	5149	Nsco_20191108_BC_ZIC_HILIC_H111_typsin_B1.40306.40306.2	controllerType=0 controllerNumber=1 scan=40306	80.5396	Trypsin	B1	QASSTDSGM.AS.ESNQPVTDTWITTK	QASSTDSGMASESNQPVTDTWITTK
59496:4	303	G.SRPWGSNSWSGKPGAVLGT[+568.212][+100.064]SPGAVGTALAQQHLR.N	HexNAc(2)Hex(1) 100.064	T[+100][+568]	1026.27	4	4102.07	4099.05	3	2.2	94	NRagged	177.41	177.41	1.2	3.79	7	>tr|A0A1V2Y3N6|A0A1V2Y3N6_9BURK Chromate reductase OS=Burkholderia cenocepacia OX=95486 GN=azr_1 PE=4 SV=1	5581	Nsco_20191108_BC_ZIC_HILIC_H111_typsin_B1.53821.53821.2	controllerType=0 controllerNumber=1 scan=53821	102.956	Trypsin	B1	SRPWGSNSWSGKPGAVLGT..SPGAVGTALAQQHLR	SRPWGSNSWSGKPGAVLGTSPGAVGTALAQQHLR
34494:3	13	K.VAPPPADNGAS[+568.212]QPQQFDPNRALQGK.T	HexNAc(2)Hex(1)	S[+568]	1058.17	3	3172.5	3171.51	1	-2	50	Specific	177.41	30.76	30.76	1.41	56	>tr|A0A142PL18|A0A142PL18_9BURK Cell division protein OS=Burkholderia cenocepacia OX=95486 GN=A8E72_03155 PE=4 SV=1	5245	Nsco_20191108_BC_ZIC_HILIC_H111_typsin_B2.31704.31704.3	controllerType=0 controllerNumber=1 scan=31704	64.095	Trypsin	B2	VAPPPADNGAS.QPQQFDPNRALQGK	VAPPPADNGASQPQQFDPNRALQGK
42018:4	2	S.KVAPPPADNGAS[+568.212]QPQQFDPNRALQGKTPGQPVPQAAQPAPPNTAPGQAANQ.T	HexNAc(2)Hex(1)	S[+568]	1422.95	4	5688.76	5688.78	0	-3.1	49	Non	177.46	86.3	60.21	1.18	80	>tr|A0A142PL18|A0A142PL18_9BURK Cell division protein OS=Burkholderia cenocepacia OX=95486 GN=A8E72_03155 PE=4 SV=1	5245	Nsco_20191108_BC_ZIC_HILIC_H111_pepsin_B3.35535.35535.4	controllerType=0 controllerNumber=1 scan=35535	76.636	Pepsin	B3	KVAPPPADNGAS.QPQQFDPNRALQGKTPGQPVPQAAQPAPPNTAPGQAANQ	KVAPPPADNGASQPQQFDPNRALQGKTPGQPVPQAAQPAPPNTAPGQAANQ
32794:3	174	R.YAPPPAAVPVAATS[+568.212]GAQGGAAAAAAPAGTKPANAPR.E	HexNAc(2)Hex(1)	S[+568]	1246.3	3	3736.88	3736.87	0	3.9	152	Specific	177.58	159.4	5.8	5.27	9	>tr|A0A144SWF6|A0A144SWF6_9BURK Putative exported protein OS=Burkholderia cenocepacia OX=95486 GN=A8E72_18590 PE=4 SV=1	7384	Nsco_20191108_BC_ZIC_HILIC_H111_typsin_B3.29941.29941.3	controllerType=0 controllerNumber=1 scan=29941	63.5002	Trypsin	B3	YAPPPAAVPVAATS.GAQGGAAAAAAPAGTKPANAPR	YAPPPAAVPVAATSGAQGGAAAAAAPAGTKPANAPR
26945:4	257	K.GASAAQAAPKPTDNS[+568.212]SGTFVFARPGK.F	HexNAc(2)Hex(1)	S[+568]	776.377	4	3102.48	3101.49	1	-3.1	66	Specific	177.6	177.6	1.2	3.86	8	>tr|A0A2N9CM16|A0A2N9CM16_9BURK Outer-membrane lipoprotein carrier protein OS=Burkholderia cenocepacia OX=95486 GN=lolA PE=3 SV=1	2338	Nsco_20191108_BC_ZIC_HILIC_H111_typsin_B3.24975.24975.4	controllerType=0 controllerNumber=1 scan=24975	53.7092	Trypsin	B3	GASAAQAAPKPTDNS.SGTFVFARPGK	GASAAQAAPKPTDNSSGTFVFARPGK
13813:3	56	M.PFAAS[+568.212]APSQKYQGSKKSAL.R	HexNAc(2)Hex(1)	S[+568]	845.425	3	2534.26	2534.25	0	3.9	50	NRagged	177.93	169.97	34.33	3.93	5	>tr|A0A144U3Q1|A0A144U3Q1_9BURK Uncharacterized protein OS=Burkholderia cenocepacia OX=95486 GN=A8E72_12460 PE=4 SV=1	7262	Nsco_20191108_BC_ZIC_HILIC_H111_pepsin_B3.13390.13390.3	controllerType=0 controllerNumber=1 scan=13390	30.6957	Pepsin	B3	PFAAS.APSQKYQGSKKSAL	PFAASAPSQKYQGSKKSAL
26310:2	672	A.GYPEYHPQSRS[+568.212]PKADLENFA.R	HexNAc(2)Hex(1)	S[+568]	1437.65	2	2874.3	2874.3	0	0.5	135	Non	177.94	8.09	8.09	0.35	4	>tr|A0A107L039|A0A107L039_9BURK Methylenetetrahydrofolate reductase OS=Burkholderia cenocepacia OX=95486 GN=metF PE=3 SV=1	6672	Nsco_20191108_BC_ZIC_HILIC_H111_thermolysin_B1.23701.23701.2	controllerType=0 controllerNumber=1 scan=23701	47.8719	Thermolysin	B1	GYPEYHPQSRS.PKADLENFA	GYPEYHPQSRSPKADLENFA
17774:2	648	P.AAATGSS[+568.212]DT[+568.212]AAAPSG.P	HexNAc(2)Hex(1),HexNAc(2)Hex(1)	S[+568], T[+568]	1186	2	2370.98	2370.98	0	2.8	161	Non	178.13	76.36	3.6	2.1	3	>tr|A0A1V2VRW6|A0A1V2VRW6_9BURK Family M23 peptidase OS=Burkholderia cenocepacia OX=95486 GN=nlpD_1 PE=4 SV=1	5413	Nsco_20191108_BC_ZIC_HILIC_H111_pepsin_B2.16918.16918.2	controllerType=0 controllerNumber=1 scan=16918	37.2066	Pepsin	B2	AAATGSS.DT.AAAPSG	AAATGSSDTAAAPSG
45438:2	1150	A.DPNIAASAAT[+568.212][+100.064]T[+568.212]PSDGF.D	HexNAc(2)Hex(1) 100.064,HexNAc(2)Hex(1)	T[+100][+568]*2	1386.1	2	2771.2	2771.19	0	4.6	23	NRagged	178.32	51.78	0	0.98	11	>tr|A0A2N9CIW1|A0A2N9CIW1_9BURK Uncharacterized protein OS=Burkholderia cenocepacia OX=95486 GN=F01_230113 PE=4 SV=1	1976	Nsco_20191108_BC_ZIC_HILIC_H111_thermolysin_B2.40660.40660.2	controllerType=0 controllerNumber=1 scan=40660	80.4169	Thermolysin	B2	DPNIAASAAT..T.PSDGF	DPNIAASAATTPSDGF
52090:3	25	T.VTPVGNGTVATTALPQANPNAGGAS[+568.212]GTVVHGTAGTLTPPPAN.A	HexNAc(2)Hex(1)	S[+568]	1469.06	3	4405.17	4404.17	1	-0.3	43	Non	178.37	159.83	10.72	4.59	30	>tr|A0A2N9D2R1|A0A2N9D2R1_9BURK Outer membrane protein OS=Burkholderia cenocepacia OX=95486 GN=F01_70026 PE=3 SV=1	1353	Nsco_20191108_BC_ZIC_HILIC_H111_thermolysin_B2.46160.46160.3	controllerType=0 controllerNumber=1 scan=46160	91.7933	Thermolysin	B2	VTPVGNGTVATTALPQANPNAGGAS.GTVVHGTAGTLTPPPAN	VTPVGNGTVATTALPQANPNAGGASGTVVHGTAGTLTPPPAN
41004:4	2	S.KVAPPPADNGASQPQQFDPNRALQGKT[+568.212]PGQPVPQAAQPAPPNTAPGQAA.N	HexNAc(2)Hex(1)	T[+568]	1362.93	4	5448.68	5446.68	2	-0.1	49	Non	178.48	178.48	2.68	4.28	68	>tr|A0A142PL18|A0A142PL18_9BURK Cell division protein OS=Burkholderia cenocepacia OX=95486 GN=A8E72_03155 PE=4 SV=1	5245	Nsco_20191108_BC_ZIC_HILIC_H111_pepsin_B1.36029.36029.4	controllerType=0 controllerNumber=1 scan=36029	76.9057	Pepsin	B1	KVAPPPADNGASQPQQFDPNRALQGKT.PGQPVPQAAQPAPPNTAPGQAA	KVAPPPADNGASQPQQFDPNRALQGKTPGQPVPQAAQPAPPNTAPGQAA
40873:3	344	T.T[+568.212]S[+568.212]S[+568.212][+100.064]SEEEAFEEAK.A	HexNAc(2)Hex(1),HexNAc(2)Hex(1),HexNAc(2)Hex(1) 100.064	S[+100][+568]*2, T[+568]	1084.11	3	3250.31	3248.31	2	-3.3	49	NRagged	178.76	178.76	0.76	0.78	10	>tr|A0A1V6KLA7|A0A1V6KLA7_9BURK Uncharacterized protein OS=Burkholderia cenocepacia OX=95486 GN=A8E72_02835 PE=4 SV=1	7547	Nsco_20191108_BC_ZIC_HILIC_H111_typsin_B2.36896.36896.3	controllerType=0 controllerNumber=1 scan=36896	73.1089	Trypsin	B2	T.S.S..SEEEAFEEAK	TSSSEEEAFEEAK
21234:3	144	P.AAPKPAPAT[+568.212][+100.064]VANAGPASPDSGDASSPASPAGAR.F	HexNAc(2)Hex(1) 100.064	T[+100][+568]	1195.24	3	3583.7	3582.7	1	-0.9	177	NRagged	178.77	145.15	35.02	2.7	18	>tr|A0A2N9CRL1|A0A2N9CRL1_9BURK Sporulation related OS=Burkholderia cenocepacia OX=95486 GN=F01_420513 PE=4 SV=1	313	Nsco_20191108_BC_ZIC_HILIC_H111_typsin_B1.20607.20607.3	controllerType=0 controllerNumber=1 scan=20607	45.7356	Trypsin	B1	AAPKPAPAT..VANAGPASPDSGDASSPASPAGAR	AAPKPAPATVANAGPASPDSGDASSPASPAGAR
56015:5	6589	N.VMPDDVEVYARC[+57.021]QEGNQTRGGEWVSMHRYAGTDRATDDGFVS[+568.212]INGTSELPMRNQF.A	HexNAc(2)Hex(1)	C[+57], S[+568]	1364.42	5	6818.05	6818.04	0	1.6	369	NRagged	178.8	4.74	4.74	0.01	1	>tr|A0A2N9CHD5|A0A2N9CHD5_9BURK 2-chlorobenzoate 1,2-dioxygenase OS=Burkholderia cenocepacia OX=95486 GN=A8E72_21675 PE=4 SV=1	4354	Nsco_20191108_BC_ZIC_HILIC_H111_thermolysin_B1.48452.48452.5	controllerType=0 controllerNumber=1 scan=48452	90.8545	Thermolysin	B1	VMPDDVEVYARC.QEGNQTRGGEWVSMHRYAGTDRATDDGFVS.INGTSELPMRNQF	VMPDDVEVYARCQEGNQTRGGEWVSMHRYAGTDRATDDGFVSINGTSELPMRNQF
25572:3	735	R.LNEHPQM[+15.995]PFAAS[+568.212]APSQK.Y	HexNAc(2)Hex(1)	M[+16], S[+568]	813.377	3	2438.12	2437.11	1	2.5	43	Specific	178.92	109.77	38.96	1.71	6	>tr|A0A144U3Q1|A0A144U3Q1_9BURK Uncharacterized protein OS=Burkholderia cenocepacia OX=95486 GN=A8E72_12460 PE=4 SV=1	7262	Nsco_20191108_BC_ZIC_HILIC_H111_typsin_B2.23966.23966.3	controllerType=0 controllerNumber=1 scan=23966	50.3762	Trypsin	B2	LNEHPQM.PFAAS.APSQK	LNEHPQMPFAASAPSQK
33235:3	16	K.VAPPPADNGAS[+568.212]QPQQFDPNRALQGK.T	HexNAc(2)Hex(1)	S[+568]	1058.51	3	3173.51	3171.51	2	-0.8	50	Specific	178.93	147.06	147.06	3.81	53	>tr|A0A142PL18|A0A142PL18_9BURK Cell division protein OS=Burkholderia cenocepacia OX=95486 GN=A8E72_03155 PE=4 SV=1	5245	Nsco_20191108_BC_ZIC_HILIC_H111_typsin_B3.30296.30296.3	controllerType=0 controllerNumber=1 scan=30296	64.1823	Trypsin	B3	VAPPPADNGAS.QPQQFDPNRALQGK	VAPPPADNGASQPQQFDPNRALQGK
40161:3	206	T.T[+568.212]S[+568.212][+100.064]S[+568.212]SEEEAFEEAK.A	HexNAc(2)Hex(1),HexNAc(2)Hex(1) 100.064,HexNAc(2)Hex(1)	S[+100][+568]*2, T[+568]	1083.77	3	3249.31	3248.31	1	-2.6	49	NRagged	179.12	93.02	5.15	0.09	9	>tr|A0A1V6KLA7|A0A1V6KLA7_9BURK Uncharacterized protein OS=Burkholderia cenocepacia OX=95486 GN=A8E72_02835 PE=4 SV=1	7547	Nsco_20191108_BC_ZIC_HILIC_H111_typsin_B3.35844.35844.3	controllerType=0 controllerNumber=1 scan=35844	74.9477	Trypsin	B3	T.S..S.SEEEAFEEAK	TSSSEEEAFEEAK
42358:4	1	S.KVAPPPADNGAS[+568.212]QPQQFDPNRALQGKTPGQPVPQAAQPAPPNTAPGQAANQ.T	HexNAc(2)Hex(1)	S[+568]	1422.95	4	5688.77	5688.78	0	-1.6	49	Non	179.39	179.39	87.79	2.88	76	>tr|A0A142PL18|A0A142PL18_9BURK Cell division protein OS=Burkholderia cenocepacia OX=95486 GN=A8E72_03155 PE=4 SV=1	5245	Nsco_20191108_BC_ZIC_HILIC_H111_pepsin_B2.36096.36096.4	controllerType=0 controllerNumber=1 scan=36096	75.4789	Pepsin	B2	KVAPPPADNGAS.QPQQFDPNRALQGKTPGQPVPQAAQPAPPNTAPGQAANQ	KVAPPPADNGASQPQQFDPNRALQGKTPGQPVPQAAQPAPPNTAPGQAANQ
102606:4	17	K.LSKPAATTSATTSTTTSAGTASTSTTATAGTTTAAPAPT[+568.212][+100.064]ASAPEAAAKPAK.T	HexNAc(2)Hex(1) 100.064	T[+100][+568]	1319.65	4	5275.57	5275.59	0	-3.4	98	Specific	179.75	179.75	4.45	5.17	70	>tr|A0A2N9CHU5|A0A2N9CHU5_9BURK Uncharacterized protein OS=Burkholderia cenocepacia OX=95486 GN=F01_210059 PE=4 SV=1	268	Nsco_20191108_BC_ZIC_HILIC_H111_typsin_B2.84205.84205.4	controllerType=0 controllerNumber=1 scan=84205	173.072	Trypsin	B2	LSKPAATTSATTSTTTSAGTASTSTTATAGTTTAAPAPT..ASAPEAAAKPAK	LSKPAATTSATTSTTTSAGTASTSTTATAGTTTAAPAPTASAPEAAAKPAK
28815:3	24	F.VFRPDPLSPTKS[+568.212]S[+568.212][+100.064]YGS.T	HexNAc(2)Hex(1),HexNAc(2)Hex(1) 100.064	S[+100][+568]*2	992.466	3	2975.38	2974.37	1	3.9	249	CRagged	179.85	179.85	0	4.31	18	>tr|A0A2N9CXU5|A0A2N9CXU5_9BURK Bacillolysin OS=Burkholderia cenocepacia OX=95486 GN=F01_480197 PE=4 SV=1	1208	Nsco_20191108_BC_ZIC_HILIC_H111_thermolysin_B3.26678.26678.3	controllerType=0 controllerNumber=1 scan=26678	55.5359	Thermolysin	B3	VFRPDPLSPTKS.S..YGS	VFRPDPLSPTKSSYGS
89057:4	560	L.YGRGGADDGYAIYAS[+568.212]LAALGALDEQGIERPR.C	HexNAc(2)Hex(1)	S[+568]	949.202	4	3793.79	3793.8	0	-4.7	134	NRagged	179.88	179.88	179.88	3.62	11	>tr|A0A144ULY6|A0A144ULY6_9BURK Acetylornithine deacetylase/succinyl-diaminopimelate desuccinylase-like protein OS=Burkholderia cenocepacia OX=95486 GN=A8F55_04585 PE=4 SV=1	5122	Nsco_20191108_BC_ZIC_HILIC_H111_typsin_B1.77499.77499.3	controllerType=0 controllerNumber=1 scan=77499	142.657	Trypsin	B1	YGRGGADDGYAIYAS.LAALGALDEQGIERPR	YGRGGADDGYAIYASLAALGALDEQGIERPR
29402:3	17	K.PAATTSATTSTTTSAGTASTSTTATAGTTTAAPAPTAS[+568.212]APEAAAKPAK.T	HexNAc(2)Hex(1)	S[+568]	1617.12	3	4849.34	4847.32	2	3.5	101	Specific	179.88	113.24	8.56	3.52	70	>tr|A0A2N9CHU5|A0A2N9CHU5_9BURK Uncharacterized protein OS=Burkholderia cenocepacia OX=95486 GN=F01_210059 PE=4 SV=1	268	Nsco_20191108_BC_ZIC_HILIC_H111_typsin_B2.27332.27332.3	controllerType=0 controllerNumber=1 scan=27332	56.327	Trypsin	B2	PAATTSATTSTTTSAGTASTSTTATAGTTTAAPAPTAS.APEAAAKPAK	PAATTSATTSTTTSAGTASTSTTATAGTTTAAPAPTASAPEAAAKPAK
25571:3	735	R.LNEHPQM[+15.995]PFAASAPS[+568.212]QK.Y	HexNAc(2)Hex(1)	M[+16], S[+568]	813.377	3	2438.12	2437.11	1	2.5	43	Specific	179.94	149.92	1.7	3.82	6	>tr|A0A144U3Q1|A0A144U3Q1_9BURK Uncharacterized protein OS=Burkholderia cenocepacia OX=95486 GN=A8E72_12460 PE=4 SV=1	7262	Nsco_20191108_BC_ZIC_HILIC_H111_typsin_B2.23965.23965.3	controllerType=0 controllerNumber=1 scan=23965	50.3743	Trypsin	B2	LNEHPQM.PFAASAPS.QK	LNEHPQMPFAASAPSQK
03748:2	282	K.PKFYC[+57.021]VS[+568.212]M[+15.995]LPYPSGK.L	HexNAc(2)Hex(1)	C[+57], M[+16], S[+568]	1179.54	2	2358.08	2358.08	0	-0.4	33	Specific	179.96	20.49	13.45	0.05	15	>tr|A0A1V6KTW6|A0A1V6KTW6_9BURK Leucine--tRNA ligase OS=Burkholderia cenocepacia OX=95486 GN=leuS PE=3 SV=1	5367	Nsco_20191108_BC_ZIC_HILIC_H111_typsin_B1.4921.4921.2	controllerType=0 controllerNumber=1 scan=4921	19.2269	Trypsin	B1	PKFYC.VS.M.LPYPSGK	PKFYCVSMLPYPSGK
01336:3	72	A.KKAGKKAKAADAAS[+568.212]Q.-	HexNAc(2)Hex(1)	S[+568]	681.029	3	2041.07	2041.07	0	3.4	77	Non	180.04	84.07	84.07	2.89	10	>tr|A0A0M1IFG9|A0A0M1IFG9_9BURK Signal peptide protein OS=Burkholderia cenocepacia OX=95486 GN=A8F55_16750 PE=4 SV=1	5429	Nsco_20191108_BC_ZIC_HILIC_H111_pepsin_B2.2762.2762.3	controllerType=0 controllerNumber=1 scan=2762	13.7759	Pepsin	B2	KKAGKKAKAADAAS.Q	KKAGKKAKAADAASQ
29387:3	104	S.WSQAGSAAPADTPASAAPSAS[+568.212]AT[+568.212]PATRA.A	HexNAc(2)Hex(1),HexNAc(2)Hex(1)	S[+568], T[+568]	1236.23	3	3706.67	3705.65	1	3.1	1800	Non	180.07	180.07	2.4	5.09	11	>tr|A0A2N9CVE8|A0A2N9CVE8_9BURK Putative exported glycoprotein OS=Burkholderia cenocepacia OX=95486 GN=F01_460192 PE=4 SV=1	1233	Nsco_20191108_BC_ZIC_HILIC_H111_pepsin_B3.25874.25874.3	controllerType=0 controllerNumber=1 scan=25874	53.4267	Pepsin	B3	WSQAGSAAPADTPASAAPSAS.AT.PATRA	WSQAGSAAPADTPASAAPSASATPATRA
42976:4	222	T.ALPQANPNAGGASGTVVHGT[+568.212][+100.064]AGTLTPPPANAAPGQVVVGGKVPDEATK.A	HexNAc(2)Hex(1) 100.064	T[+100][+568]	1278.4	4	5110.56	5110.58	0	-4.3	55	NRagged	180.2	180.2	0	4.79	14	>tr|A0A2N9D2R1|A0A2N9D2R1_9BURK Outer membrane protein OS=Burkholderia cenocepacia OX=95486 GN=F01_70026 PE=3 SV=1	1353	Nsco_20191108_BC_ZIC_HILIC_H111_typsin_B1.39700.39700.4	controllerType=0 controllerNumber=1 scan=39700	79.5572	Trypsin	B1	ALPQANPNAGGASGTVVHGT..AGTLTPPPANAAPGQVVVGGKVPDEATK	ALPQANPNAGGASGTVVHGTAGTLTPPPANAAPGQVVVGGKVPDEATK
21399:4	17	S.KPAATTSATTSTTTSAGTASTSTT[+568.212]ATAGTTTAAPAPTASAPEAAAKPAK.T	HexNAc(2)Hex(1)	T[+568]	1244.86	4	4976.43	4975.41	1	3.8	100	NRagged	180.32	180.32	0	5.34	70	>tr|A0A2N9CHU5|A0A2N9CHU5_9BURK Uncharacterized protein OS=Burkholderia cenocepacia OX=95486 GN=F01_210059 PE=4 SV=1	268	Nsco_20191108_BC_ZIC_HILIC_H111_typsin_B2.20238.20238.4	controllerType=0 controllerNumber=1 scan=20238	43.5372	Trypsin	B2	KPAATTSATTSTTTSAGTASTSTT.ATAGTTTAAPAPTASAPEAAAKPAK	KPAATTSATTSTTTSAGTASTSTTATAGTTTAAPAPTASAPEAAAKPAK
49497:3	447	K.STIDTAAS[+568.212]NAGVPVSSVNYIVHDAGK.G	HexNAc(2)Hex(1)	S[+568]	1047.84	3	3141.51	3141.5	0	4.2	346	Specific	180.37	161.82	17.35	4.86	5	>tr|A0A2N9CJ70|A0A2N9CJ70_9BURK Putative membrane protein OS=Burkholderia cenocepacia OX=95486 GN=DFS07_11429 PE=4 SV=1	6664	Nsco_20191108_BC_ZIC_HILIC_H111_typsin_B3.43445.43445.3	controllerType=0 controllerNumber=1 scan=43445	89.7346	Trypsin	B3	STIDTAAS.NAGVPVSSVNYIVHDAGK	STIDTAASNAGVPVSSVNYIVHDAGK
59479:5	303	G.SRPWGSNSWSGKPGAVLGT[+568.212][+100.064]SPGAVGTALAQQHLR.N	HexNAc(2)Hex(1) 100.064	T[+100][+568]	821.42	5	4103.07	4099.05	4	2.4	94	NRagged	180.39	180.39	1.2	3.87	7	>tr|A0A1V2Y3N6|A0A1V2Y3N6_9BURK Chromate reductase OS=Burkholderia cenocepacia OX=95486 GN=azr_1 PE=4 SV=1	5581	Nsco_20191108_BC_ZIC_HILIC_H111_typsin_B1.53805.53805.5	controllerType=0 controllerNumber=1 scan=53805	102.935	Trypsin	B1	SRPWGSNSWSGKPGAVLGT..SPGAVGTALAQQHLR	SRPWGSNSWSGKPGAVLGTSPGAVGTALAQQHLR
30841:3	53	R.VHGIDNSGAGSQPAAT[+568.212]VEGGAPVVR.A	HexNAc(2)Hex(1)	T[+568]	972.468	3	2915.39	2914.39	1	-2.1	63	Specific	180.43	125.92	11.71	4.74	16	>tr|A0A1V2X7H1|A0A1V2X7H1_9BURK Purine nucleoside phosphorylase OS=Burkholderia cenocepacia OX=95486 GN=A8E72_24650 PE=4 SV=1	4905	Nsco_20191108_BC_ZIC_HILIC_H111_typsin_B2.28607.28607.3	controllerType=0 controllerNumber=1 scan=28607	58.5235	Trypsin	B2	VHGIDNSGAGSQPAAT.VEGGAPVVR	VHGIDNSGAGSQPAATVEGGAPVVR
17403:2	2603	R.DGVWLHES[+568.212]LWHSIR.I	HexNAc(2)Hex(1)	S[+568]	1152.05	2	2303.08	2303.08	0	0.8	120	Specific	180.54	19.75	4.4	0.28	1	>tr|A0A1V2XZH6|A0A1V2XZH6_9BURK Nitrate ABC transporter permease OS=Burkholderia cenocepacia OX=95486 GN=A8F55_10530 PE=3 SV=1	8047	Nsco_20191108_BC_ZIC_HILIC_H111_typsin_B1.17228.17228.2	controllerType=0 controllerNumber=1 scan=17228	39.8949	Trypsin	B1	DGVWLHES.LWHSIR	DGVWLHESLWHSIR
06683:2	4029	D.GVNAAMVYGTDGGIAS[+568.212][+100.064].S	HexNAc(2)Hex(1) 100.064	S[+100][+568]	1075.98	2	2150.96	2150.96	0	-1	214	Non	180.65	24.18	24.18	0	1	>tr|A0A0M1II40|A0A0M1II40_9BURK ABC glycine betaine/choline transporter, periplasmic ligand binding protein OS=Burkholderia cenocepacia OX=95486 GN=yehZ PE=4 SV=1	7151	Nsco_20191108_BC_ZIC_HILIC_H111_thermolysin_B2.7422.7422.2	controllerType=0 controllerNumber=1 scan=7422	23.3442	Thermolysin	B2	GVNAAMVYGTDGGIAS..	GVNAAMVYGTDGGIAS
41489:4	2	S.KVAPPPADNGAS[+568.212]QPQQFDPNRALQGKTPGQPVPQAAQPAPPNTAPGQAANQ.T	HexNAc(2)Hex(1)	S[+568]	1422.94	4	5688.75	5688.78	0	-4.6	49	Non	180.76	124.38	54.09	1.8	80	>tr|A0A142PL18|A0A142PL18_9BURK Cell division protein OS=Burkholderia cenocepacia OX=95486 GN=A8E72_03155 PE=4 SV=1	5245	Nsco_20191108_BC_ZIC_HILIC_H111_pepsin_B3.35128.35128.4	controllerType=0 controllerNumber=1 scan=35128	75.5218	Pepsin	B3	KVAPPPADNGAS.QPQQFDPNRALQGKTPGQPVPQAAQPAPPNTAPGQAANQ	KVAPPPADNGASQPQQFDPNRALQGKTPGQPVPQAAQPAPPNTAPGQAANQ
08479:2	144	A.RVHGIDNSGAGS[+568.212]QPAA.T	HexNAc(2)Hex(1)	S[+568]	1052.99	2	2104.97	2104.96	0	4.3	62	Non	181.24	18.99	18.99	1.39	7	>tr|A0A1V2X7H1|A0A1V2X7H1_9BURK Purine nucleoside phosphorylase OS=Burkholderia cenocepacia OX=95486 GN=A8E72_24650 PE=4 SV=1	4905	Nsco_20191108_BC_ZIC_HILIC_H111_pepsin_B3.8744.8744.2	controllerType=0 controllerNumber=1 scan=8744	23.5454	Pepsin	B3	RVHGIDNSGAGS.QPAA	RVHGIDNSGAGSQPAA
22282:3	592	K.DTAASQPAATT[+568.212]AGVVTHVDEHH.-	HexNAc(2)Hex(1)	T[+568]	928.425	3	2783.26	2783.25	0	4.3	660	CRagged	181.34	130.88	1.2	3.87	5	>tr|A0A1V2VXC7|A0A1V2VXC7_9BURK EscC/YscC/HrcC family type III secretion system outer membrane ring protein OS=Burkholderia cenocepacia OX=95486 GN=A8E72_28425 PE=3 SV=1	7536	Nsco_20191108_BC_ZIC_HILIC_H111_typsin_B2.21008.21008.3	controllerType=0 controllerNumber=1 scan=21008	44.8937	Trypsin	B2	DTAASQPAATT.AGVVTHVDEHH	DTAASQPAATTAGVVTHVDEHH
19412:2	57	G.YKDGNDADS[+568.212][+100.064]TQLTAAR.V	HexNAc(2)Hex(1) 100.064	S[+100][+568]	1198.04	2	2395.07	2394.08	1	-4	267	NRagged	181.37	113.87	0.8	0.1	19	>tr|A0A2N9CXU5|A0A2N9CXU5_9BURK Bacillolysin OS=Burkholderia cenocepacia OX=95486 GN=F01_480197 PE=4 SV=1	1208	Nsco_20191108_BC_ZIC_HILIC_H111_typsin_B3.18475.18475.2	controllerType=0 controllerNumber=1 scan=18475	41.2377	Trypsin	B3	YKDGNDADS..TQLTAAR	YKDGNDADSTQLTAAR
05999:2	1543	Q.AS[+568.212]APAADTSAAAPAPAKK.D	HexNAc(2)Hex(1)	S[+568]	1083.03	2	2165.06	2164.05	1	2.5	24	NRagged	181.81	115.23	6.5	2.16	3	>tr|A0A071MDE2|A0A071MDE2_9BURK Uncharacterized protein OS=Burkholderia cenocepacia OX=95486 GN=A8E72_00390 PE=4 SV=1	5522	Nsco_20191108_BC_ZIC_HILIC_H111_typsin_B1.6968.6968.2	controllerType=0 controllerNumber=1 scan=6968	22.7154	Trypsin	B1	AS.APAADTSAAAPAPAKK	ASAPAADTSAAAPAPAKK
32404:3	971	K.LAEQDRARMAAS[+568.212]ATPAAEPGMPAQVGN.-	HexNAc(2)Hex(1)	S[+568]	1093.85	3	3279.53	3278.52	1	2.9	66	Non	181.85	165.94	1.6	3.33	1	>tr|A0A2N9CXJ7|A0A2N9CXJ7_9BURK Putative exported protein OS=Burkholderia cenocepacia OX=95486 GN=F01_480304 PE=4 SV=1	1086	Nsco_20191108_BC_ZIC_HILIC_H111_thermolysin_B3.29744.29744.3	controllerType=0 controllerNumber=1 scan=29744	60.8804	Thermolysin	B3	LAEQDRARMAAS.ATPAAEPGMPAQVGN	LAEQDRARMAASATPAAEPGMPAQVGN
49873:3	487	K.STIDTAAS[+568.212]NAGVPVSSVNYIVHDAGK.G	HexNAc(2)Hex(1)	S[+568]	1048.17	3	3142.51	3141.5	1	2.2	346	Specific	182.01	146.66	18.54	3.99	8	>tr|A0A2N9CJ70|A0A2N9CJ70_9BURK Putative membrane protein OS=Burkholderia cenocepacia OX=95486 GN=DFS07_11429 PE=4 SV=1	6664	Nsco_20191108_BC_ZIC_HILIC_H111_typsin_B1.45598.45598.3	controllerType=0 controllerNumber=1 scan=45598	89.5039	Trypsin	B1	STIDTAAS.NAGVPVSSVNYIVHDAGK	STIDTAASNAGVPVSSVNYIVHDAGK
65881:4	79	S.GM[+15.995]ASESNQPVTDTWIT[+568.212][+100.064]T[+568.212]KVKGELATTDGVKSTDISVKT.V	HexNAc(2)Hex(1) 100.064,HexNAc(2)Hex(1)	M[+16], T[+100][+568]*2	1313.63	4	5251.51	5248.49	3	1.6	37	Non	182.2	182.2	0	5.6	31	>tr|A0A1V2WB29|A0A1V2WB29_9BURK BON domain protein OS=Burkholderia cenocepacia OX=95486 GN=osmY_2 PE=4 SV=1	5149	Nsco_20191108_BC_ZIC_HILIC_H111_thermolysin_B1.56152.56152.4	controllerType=0 controllerNumber=1 scan=56152	104.844	Thermolysin	B1	GM.ASESNQPVTDTWIT..T.KVKGELATTDGVKSTDISVKT	GMASESNQPVTDTWITTKVKGELATTDGVKSTDISVKT
12161:4	1098	K.LVNHLHLPVQHGS[+568.212]DR.I	HexNAc(2)Hex(1)	S[+568]	573.788	4	2292.13	2290.13	2	-2.6	260	Specific	182.61	177.29	177.29	0.5	5	>tr|A0A1V2X9Z2|A0A1V2X9Z2_9BURK tRNA-2-methylthio-N(6)-dimethylallyladenosine synthase OS=Burkholderia cenocepacia OX=95486 GN=miaB PE=3 SV=1	4776	Nsco_20191108_BC_ZIC_HILIC_H111_typsin_B3.12463.12463.4	controllerType=0 controllerNumber=1 scan=12463	30.8096	Trypsin	B3	LVNHLHLPVQHGS.DR	LVNHLHLPVQHGSDR
38302:3	206	T.T[+568.212]S[+568.212]S[+568.212][+100.064]SEEEAFEEAK.A	HexNAc(2)Hex(1),HexNAc(2)Hex(1),HexNAc(2)Hex(1) 100.064	S[+100][+568]*2, T[+568]	1083.77	3	3249.3	3248.31	1	-5	49	NRagged	182.67	182.67	0	1.14	9	>tr|A0A1V6KLA7|A0A1V6KLA7_9BURK Uncharacterized protein OS=Burkholderia cenocepacia OX=95486 GN=A8E72_02835 PE=4 SV=1	7547	Nsco_20191108_BC_ZIC_HILIC_H111_typsin_B3.34407.34407.3	controllerType=0 controllerNumber=1 scan=34407	72.1446	Trypsin	B3	T.S.S..SEEEAFEEAK	TSSSEEEAFEEAK
20049:3	1280	G.DPEGAS[+568.212]RAIQEDIEWGQRVLL.E	HexNAc(2)Hex(1)	S[+568]	984.482	3	2951.43	2950.42	1	4.1	206	NRagged	182.67	30.11	30.11	2.53	2	>tr|A0A2N9D1Q6|A0A2N9D1Q6_9BURK Transcriptional regulator, GntR family OS=Burkholderia cenocepacia OX=95486 GN=F01_560021 PE=4 SV=1	2138	Nsco_20191108_BC_ZIC_HILIC_H111_thermolysin_B1.18502.18502.3	controllerType=0 controllerNumber=1 scan=18502	39.5263	Thermolysin	B1	DPEGAS.RAIQEDIEWGQRVLL	DPEGASRAIQEDIEWGQRVLL
16762:2	489	P.AAATGSS[+568.212]DT[+568.212]AAAPSG.P	HexNAc(2)Hex(1),HexNAc(2)Hex(1)	S[+568], T[+568]	1186	2	2370.99	2370.98	0	4.9	161	Non	182.73	61.96	3.6	1.97	9	>tr|A0A1V2VRW6|A0A1V2VRW6_9BURK Family M23 peptidase OS=Burkholderia cenocepacia OX=95486 GN=nlpD_1 PE=4 SV=1	5413	Nsco_20191108_BC_ZIC_HILIC_H111_pepsin_B3.15880.15880.2	controllerType=0 controllerNumber=1 scan=15880	34.4675	Pepsin	B3	AAATGSS.DT.AAAPSG	AAATGSSDTAAAPSG
42797:4	1	S.KVAPPPADNGAS[+568.212][+100.064]QPQQFDPNRALQGKTPGQPVPQAAQPAPPNTAPGQAAN.Q	HexNAc(2)Hex(1) 100.064	S[+100][+568]	1416.45	4	5662.77	5660.79	2	-3.8	49	Non	182.85	182.85	158.14	3.76	76	>tr|A0A142PL18|A0A142PL18_9BURK Cell division protein OS=Burkholderia cenocepacia OX=95486 GN=A8E72_03155 PE=4 SV=1	5245	Nsco_20191108_BC_ZIC_HILIC_H111_pepsin_B2.36436.36436.4	controllerType=0 controllerNumber=1 scan=36436	76.3141	Pepsin	B2	KVAPPPADNGAS..QPQQFDPNRALQGKTPGQPVPQAAQPAPPNTAPGQAAN	KVAPPPADNGASQPQQFDPNRALQGKTPGQPVPQAAQPAPPNTAPGQAAN
29013:2	4052	L.ADHDVYIT[+568.212]DWHNPRDIPL.A	HexNAc(2)Hex(1)	T[+568]	1373.14	2	2745.26	2745.25	0	3.7	129	Specific	182.96	15.69	15.69	0.15	5	>tr|A0A2N9CPW8|A0A2N9CPW8_9BURK Poly(D-(-)-3-hydroxybutyrate) depolymerase OS=Burkholderia cenocepacia OX=95486 GN=F01_410422 PE=4 SV=1	397	Nsco_20191108_BC_ZIC_HILIC_H111_thermolysin_B1.25985.25985.2	controllerType=0 controllerNumber=1 scan=25985	51.8433	Thermolysin	B1	ADHDVYIT.DWHNPRDIPL	ADHDVYITDWHNPRDIPL
07913:3	2	A.AAQKQQQQQQAANTPKPT[+568.212]SSATAAA.A	HexNAc(2)Hex(1)	T[+568]	1032.5	3	3095.5	3093.48	2	3.3	183	Non	183.04	134.86	0.16	5.28	80	>tr|A0A142PL18|A0A142PL18_9BURK Cell division protein OS=Burkholderia cenocepacia OX=95486 GN=A8E72_03155 PE=4 SV=1	5245	Nsco_20191108_BC_ZIC_HILIC_H111_pepsin_B3.8214.8214.3	controllerType=0 controllerNumber=1 scan=8214	22.6416	Pepsin	B3	AAQKQQQQQQAANTPKPT.SSATAAA	AAQKQQQQQQAANTPKPTSSATAAA
48194:1	440	R.S[+568.212]IGIR.A	HexNAc(2)Hex(1)	S[+568]	1114.56	1	1114.56	1113.55	1	1.4	76	Specific	183.37	2	2	0.05	10	>tr|A0A2N9CYP4|A0A2N9CYP4_9BURK Hippurate hydrolase OS=Burkholderia cenocepacia OX=95486 GN=hipO PE=4 SV=1	2122	Nsco_20191108_BC_ZIC_HILIC_H111_typsin_B1.44069.44069.3	controllerType=0 controllerNumber=1 scan=44069	86.7575	Trypsin	B1	S.IGIR	SIGIR
97426:3	14	K.YSRVAAETLC[+57.021]NTGLVVLAGEIT[+568.212][+100.064]T[+568.212]TANIDYIQIAR.D	HexNAc(2)Hex(1) 100.064,HexNAc(2)Hex(1)	C[+57], T[+100][+568]*2	1646.14	3	4936.41	4933.41	3	-2.3	38	Specific	183.4	183.4	0	5.93	39	>tr|A0A142PKL5|A0A142PKL5_9BURK S-adenosylmethionine synthase OS=Burkholderia cenocepacia OX=95486 GN=metK PE=3 SV=1	7864	Nsco_20191108_BC_ZIC_HILIC_H111_typsin_B2.80218.80218.3	controllerType=0 controllerNumber=1 scan=80218	162.675	Trypsin	B2	YSRVAAETLC.NTGLVVLAGEIT..T.TANIDYIQIAR	YSRVAAETLCNTGLVVLAGEITTTANIDYIQIAR
26118:3	53	Y.SKAADAGGAKPAAGAS[+568.212]AAPAAPAPVAV.P	HexNAc(2)Hex(1)	S[+568]	938.475	3	2813.41	2813.41	0	2.2	149	Non	183.43	166.82	18.43	5.6	8	>tr|A0A144S0T9|A0A144S0T9_9BURK Outer membrane lipid asymmetry maintenance protein MlaD OS=Burkholderia cenocepacia OX=95486 GN=yrbD PE=4 SV=1	7588	Nsco_20191108_BC_ZIC_HILIC_H111_pepsin_B2.23606.23606.3	controllerType=0 controllerNumber=1 scan=23606	49.0323	Pepsin	B2	SKAADAGGAKPAAGAS.AAPAAPAPVAV	SKAADAGGAKPAAGASAAPAAPAPVAV
12999:3	750	A.IDAPIPAS[+568.212]ADTAGKGKGGAR.-	HexNAc(2)Hex(1)	S[+568]	807.741	3	2421.21	2421.2	0	3.7	94	Non	183.44	73.24	73.24	1.21	1	>tr|A0A142PJ18|A0A142PJ18_9BURK Cell division protein FtsL OS=Burkholderia cenocepacia OX=95486 GN=ftsL PE=3 SV=1	7862	Nsco_20191108_BC_ZIC_HILIC_H111_thermolysin_B3.12921.12921.3	controllerType=0 controllerNumber=1 scan=12921	32.2766	Thermolysin	B3	IDAPIPAS.ADTAGKGKGGAR	IDAPIPASADTAGKGKGGAR
23814:3	16	K.VAPPPADNGAS[+568.212]QPQQFDPNR.A	HexNAc(2)Hex(1)	S[+568]	892.413	3	2675.22	2674.21	1	3.6	50	Specific	183.61	183.61	183.61	5.55	53	>tr|A0A142PL18|A0A142PL18_9BURK Cell division protein OS=Burkholderia cenocepacia OX=95486 GN=A8E72_03155 PE=4 SV=1	5245	Nsco_20191108_BC_ZIC_HILIC_H111_typsin_B3.22303.22303.3	controllerType=0 controllerNumber=1 scan=22303	48.6554	Trypsin	B3	VAPPPADNGAS.QPQQFDPNR	VAPPPADNGASQPQQFDPNR
98136:3	1154	Q.GAAGAGVQAQT[+568.212][+100.064]PAAGVGAGAQGGAGANASGNATGAATDAVGAAADGAK.D	HexNAc(2)Hex(1) 100.064	T[+100][+568]	1512.05	3	4534.13	4533.12	1	1.8	31	NRagged	183.69	183.69	6.74	4.1	2	>tr|A0A142PIJ8|A0A142PIJ8_9BURK Late embryogenesis abundant protein OS=Burkholderia cenocepacia OX=95486 GN=A8E72_12750 PE=4 SV=1	5220	Nsco_20191108_BC_ZIC_HILIC_H111_typsin_B2.80733.80733.3	controllerType=0 controllerNumber=1 scan=80733	163.915	Trypsin	B2	GAAGAGVQAQT..PAAGVGAGAQGGAGANASGNATGAATDAVGAAADGAK	GAAGAGVQAQTPAAGVGAGAQGGAGANASGNATGAATDAVGAAADGAK
28604:3	533	A.AAPAPAAASAAS[+568.212]DAAPALT[+568.212]PQQAR.Q	HexNAc(2)Hex(1),HexNAc(2)Hex(1)	S[+568], T[+568]	1105.19	3	3313.54	3311.54	2	-0.8	20	NRagged	183.79	183.79	1.2	3.74	7	>tr|A0A1V2XJK6|A0A1V2XJK6_9BURK Mechanosensitive ion channel protein OS=Burkholderia cenocepacia OX=95486 GN=A8F55_37840 PE=4 SV=1	4433	Nsco_20191108_BC_ZIC_HILIC_H111_typsin_B1.27249.27249.3	controllerType=0 controllerNumber=1 scan=27249	57.8184	Trypsin	B1	AAPAPAAASAAS.DAAPALT.PQQAR	AAPAPAAASAASDAAPALTPQQAR
29153:2	654	A.AAST[+568.212][+100.064]GAS[+568.212][+100.064]AADAAS[+568.212]AP.A	HexNAc(2)Hex(1) 100.064,HexNAc(2)Hex(1) 100.064,HexNAc(2)Hex(1)	S[+100][+568]*2, T[+100][+568]	1563.17	2	3125.34	3123.32	2	2	379	Non	183.85	71.22	3.08	1.98	4	>tr|A0A2N9CHN6|A0A2N9CHN6_9BURK Protein HflK OS=Burkholderia cenocepacia OX=95486 GN=F01_210017 PE=3 SV=1	1442	Nsco_20191108_BC_ZIC_HILIC_H111_pepsin_B1.26578.26578.2	controllerType=0 controllerNumber=1 scan=26578	56.3916	Pepsin	B1	AAST..GAS..AADAAS.AP	AASTGASAADAASAP
31205:3	118	A.AAASPATVPAS[+568.212]GAAVDQDANAQAARAANRATNQ.V	HexNAc(2)Hex(1)	S[+568]	1225.92	3	3675.75	3675.73	0	3.8	158	Non	183.93	183.93	2.81	7.14	10	>tr|A0A142PIH6|A0A142PIH6_9BURK Outer membrane protein assembly factor BamE OS=Burkholderia cenocepacia OX=95486 GN=bamE PE=3 SV=1	6605	Nsco_20191108_BC_ZIC_HILIC_H111_thermolysin_B1.27866.27866.3	controllerType=0 controllerNumber=1 scan=27866	55.1361	Thermolysin	B1	AAASPATVPAS.GAAVDQDANAQAARAANRATNQ	AAASPATVPASGAAVDQDANAQAARAANRATNQ
23900:3	90	A.AAASPATVPAS[+568.212]GAAVDQDANAQAARAANR.A	HexNAc(2)Hex(1)	S[+568]	1088.19	3	3262.56	3261.55	1	3.5	158	Non	183.94	140.81	140.81	4.57	8	>tr|A0A142PIH6|A0A142PIH6_9BURK Outer membrane protein assembly factor BamE OS=Burkholderia cenocepacia OX=95486 GN=bamE PE=3 SV=1	6605	Nsco_20191108_BC_ZIC_HILIC_H111_thermolysin_B2.22542.22542.3	controllerType=0 controllerNumber=1 scan=22542	48.0155	Thermolysin	B2	AAASPATVPAS.GAAVDQDANAQAARAANR	AAASPATVPASGAAVDQDANAQAARAANR
74762:4	213	G.KLPEDTAGAAT[+568.212][+100.064]AAAPAEAASAPAQAAS[+568.212]GAEQPAAAASAALSTIYFETGK.S	HexNAc(2)Hex(1) 100.064,HexNAc(2)Hex(1)	S[+568], T[+100][+568]	1446.94	4	5784.73	5780.73	4	-2	392	NRagged	183.99	183.99	0	1.7	28	>tr|A0A2N9D2V0|A0A2N9D2V0_9BURK Cytochrome c oxidase subunit 2 OS=Burkholderia cenocepacia OX=95486 GN=ctaC_1 PE=3 SV=1	4900	Nsco_20191108_BC_ZIC_HILIC_H111_typsin_B1.66393.66393.4	controllerType=0 controllerNumber=1 scan=66393	123.171	Trypsin	B1	KLPEDTAGAAT..AAAPAEAASAPAQAAS.GAEQPAAAASAALSTIYFETGK	KLPEDTAGAATAAAPAEAASAPAQAASGAEQPAAAASAALSTIYFETGK
24751:4	16	R.VHGIDNSGAGSQPAAT[+568.212]VEGGAPVVRAQNPRDS.V	HexNAc(2)Hex(1)	T[+568]	921.444	4	3682.75	3682.74	0	2.9	63	Non	184.03	184.03	9.6	7.56	20	>tr|A0A1V2X7H1|A0A1V2X7H1_9BURK Purine nucleoside phosphorylase OS=Burkholderia cenocepacia OX=95486 GN=A8E72_24650 PE=4 SV=1	4905	Nsco_20191108_BC_ZIC_HILIC_H111_thermolysin_B2.23221.23221.2	controllerType=0 controllerNumber=1 scan=23221	49.1691	Thermolysin	B2	VHGIDNSGAGSQPAAT.VEGGAPVVRAQNPRDS	VHGIDNSGAGSQPAATVEGGAPVVRAQNPRDS
31824:5	5388	R.VSMS[+568.212]SGALSANEWGLTGSEALGGDMNAIFT[+568.212]LENNFDVGTGQLDGGR.L	HexNAc(2)Hex(1),HexNAc(2)Hex(1)	S[+568], T[+568]	1157.32	5	5782.56	5782.56	0	-0.5	69	Specific	184.04	44.48	0	0.01	2	>tr|A0A2N9CTI6|A0A2N9CTI6_9BURK Gram-negative porin OS=Burkholderia cenocepacia OX=95486 GN=F01_421188 PE=4 SV=1	1075	Nsco_20191108_BC_ZIC_HILIC_H111_typsin_B3.29133.29133.5	controllerType=0 controllerNumber=1 scan=29133	62.0128	Trypsin	B3	VSMS.SGALSANEWGLTGSEALGGDMNAIFT.LENNFDVGTGQLDGGR	VSMSSGALSANEWGLTGSEALGGDMNAIFTLENNFDVGTGQLDGGR
68897:4	339	G.AATAAAPAEAASAPAQAASGAEQPAAAAS[+568.212][+100.064]AALS[+568.212]T[+568.212][+100.064]IYFETGK.S	HexNAc(2)Hex(1) 100.064,HexNAc(2)Hex(1),HexNAc(2)Hex(1) 100.064	S[+100][+568]*2, T[+100][+568]	1410.66	4	5639.62	5637.6	2	3.3	400	NRagged	184.13	44.1	0	3.48	23	>tr|A0A2N9D2V0|A0A2N9D2V0_9BURK Cytochrome c oxidase subunit 2 OS=Burkholderia cenocepacia OX=95486 GN=ctaC_1 PE=3 SV=1	4900	Nsco_20191108_BC_ZIC_HILIC_H111_typsin_B3.58605.58605.4	controllerType=0 controllerNumber=1 scan=58605	119.905	Trypsin	B3	AATAAAPAEAASAPAQAASGAEQPAAAAS..AALS.T..IYFETGK	AATAAAPAEAASAPAQAASGAEQPAAAASAALSTIYFETGK
69022:6	637	R.YDVILTNPPYVNAAS[+568.212][+100.064]MAALPPEYRHEPEMALAGGDDGMDIVRR.I	HexNAc(2)Hex(1) 100.064	S[+100][+568]	898.602	6	5386.58	5383.54	3	4.1	201	Specific	184.16	184.16	12.88	4.28	6	>tr|A0A142PNN3|A0A142PNN3_9BURK 50S ribosomal protein L3 glutamine methyltransferase OS=Burkholderia cenocepacia OX=95486 GN=prmB PE=3 SV=1	6814	Nsco_20191108_BC_ZIC_HILIC_H111_typsin_B3.58707.58707.6	controllerType=0 controllerNumber=1 scan=58707	120.131	Trypsin	B3	YDVILTNPPYVNAAS..MAALPPEYRHEPEMALAGGDDGMDIVRR	YDVILTNPPYVNAASMAALPPEYRHEPEMALAGGDDGMDIVRR
54247:3	119	T.PENAGAAPEPSSETVAT[+568.212][+100.064]VTADDLNNPNSPLAK.R	HexNAc(2)Hex(1) 100.064	T[+100][+568]	1282.94	3	3846.8	3845.79	1	0.3	26	NRagged	184.18	157.4	2.4	2.84	16	>tr|A0A142PC85|A0A142PC85_9BURK Peptidoglycan-associated protein OS=Burkholderia cenocepacia OX=95486 GN=pal PE=3 SV=1	4850	Nsco_20191108_BC_ZIC_HILIC_H111_typsin_B2.47884.47884.3	controllerType=0 controllerNumber=1 scan=47884	92.5487	Trypsin	B2	PENAGAAPEPSSETVAT..VTADDLNNPNSPLAK	PENAGAAPEPSSETVATVTADDLNNPNSPLAK
46992:3	58	Y.MANNDGANFPEPAAPAANAAQPAS[+568.212][+100.064]GAPAS[+568.212]GADASNAQ.A	HexNAc(2)Hex(1) 100.064,HexNAc(2)Hex(1)	S[+100][+568]*2	1544.33	3	4630.97	4630.99	0	-2.7	153	Non	184.27	184.27	0	5.15	18	>tr|A0A1V2WZJ2|A0A1V2WZJ2_9BURK Class I cytochrome c OS=Burkholderia cenocepacia OX=95486 GN=A8E72_32710 PE=4 SV=1	7969	Nsco_20191108_BC_ZIC_HILIC_H111_thermolysin_B2.42017.42017.3	controllerType=0 controllerNumber=1 scan=42017	83.0833	Thermolysin	B2	MANNDGANFPEPAAPAANAAQPAS..GAPAS.GADASNAQ	MANNDGANFPEPAAPAANAAQPASGAPASGADASNAQ
32792:3	1241	K.LAEQDRARMAASAT[+568.212]PAAEPGMPAQVGN.-	HexNAc(2)Hex(1)	T[+568]	1093.85	3	3279.53	3278.52	1	2.1	66	Non	184.27	52.57	3.87	0.63	2	>tr|A0A2N9CXJ7|A0A2N9CXJ7_9BURK Putative exported protein OS=Burkholderia cenocepacia OX=95486 GN=F01_480304 PE=4 SV=1	1086	Nsco_20191108_BC_ZIC_HILIC_H111_thermolysin_B2.30018.30018.3	controllerType=0 controllerNumber=1 scan=30018	60.9337	Thermolysin	B2	LAEQDRARMAASAT.PAAEPGMPAQVGN	LAEQDRARMAASATPAAEPGMPAQVGN
21084:2	1803	A.SAAAAPAAAS[+568.212][+100.064]S[+568.212]S.G	HexNAc(2)Hex(1) 100.064,HexNAc(2)Hex(1)	S[+100][+568]*2	1099.48	2	2197.95	2197.95	0	0.5	86	Non	184.66	35.08	0	0.09	1	>tr|A0A2N9CFC0|A0A2N9CFC0_9BURK Type I antifreeze protein OS=Burkholderia cenocepacia OX=95486 GN=F01_140053 PE=4 SV=1	1932	Nsco_20191108_BC_ZIC_HILIC_H111_pepsin_B2.19604.19604.2	controllerType=0 controllerNumber=1 scan=19604	41.6195	Pepsin	B2	SAAAAPAAAS..S.S	SAAAAPAAASSS
64716:5	175	P.TRPEPAPDNPPEPAPGT[+568.212][+100.064]DPPVPLPPDVPRPDMPPREPGYDTPIAR.-	HexNAc(2)Hex(1) 100.064	T[+100][+568]	1098.54	5	5488.69	5483.66	5	3.5	10	Non	184.67	184.67	11.09	3.92	11	>tr|A0A2N9CP89|A0A2N9CP89_9BURK Uncharacterized protein OS=Burkholderia cenocepacia OX=95486 GN=DFS07_103286 PE=4 SV=1	6655	Nsco_20191108_BC_ZIC_HILIC_H111_thermolysin_B1.55216.55216.5	controllerType=0 controllerNumber=1 scan=55216	103.001	Thermolysin	B1	TRPEPAPDNPPEPAPGT..DPPVPLPPDVPRPDMPPREPGYDTPIAR	TRPEPAPDNPPEPAPGTDPPVPLPPDVPRPDMPPREPGYDTPIAR
81486:4	730	A.APMPAVPAAAS[+568.212]T[+568.212][+100.064]AAAGHAAAADVAPAAGPVAAPAAASAPAAGLPATTVHVPFASLGAFDPLR.L	HexNAc(2)Hex(1),HexNAc(2)Hex(1) 100.064	S[+568], T[+100][+568]	1697.84	4	6788.36	6785.37	3	-3.1	26	NRagged	184.75	184.75	0	3.97	9	>tr|A0A2N9CG52|A0A2N9CG52_9BURK Cyclic di-GMP-binding protein OS=Burkholderia cenocepacia OX=95486 GN=bcsB PE=3 SV=1	1829	Nsco_20191108_BC_ZIC_HILIC_H111_typsin_B1.71688.71688.4	controllerType=0 controllerNumber=1 scan=71688	132.092	Trypsin	B1	APMPAVPAAAS.T..AAAGHAAAADVAPAAGPVAAPAAASAPAAGLPATTVHVPFASLGAFDPLR	APMPAVPAAASTAAAGHAAAADVAPAAGPVAAPAAASAPAAGLPATTVHVPFASLGAFDPLR
38369:3	13	G.S[+568.212]QPAAT[+568.212][+100.064]VEGGAPVVRAQNPRDSVY.F	HexNAc(2)Hex(1),HexNAc(2)Hex(1) 100.064	S[+568], T[+100][+568]	1236.58	3	3707.73	3705.74	2	-2.2	73	Non	184.81	184.81	0	4.99	22	>tr|A0A1V2X7H1|A0A1V2X7H1_9BURK Purine nucleoside phosphorylase OS=Burkholderia cenocepacia OX=95486 GN=A8E72_24650 PE=4 SV=1	4905	Nsco_20191108_BC_ZIC_HILIC_H111_thermolysin_B3.34784.34784.3	controllerType=0 controllerNumber=1 scan=34784	69.2952	Thermolysin	B3	S.QPAAT..VEGGAPVVRAQNPRDSVY	SQPAATVEGGAPVVRAQNPRDSVY
87449:4	420	P.AVNAGVTGTQQVWGGVTWQAT[+568.212]PAAALIAAVYHVNANHGGGNANIYTVGGSYNISK.R	HexNAc(2)Hex(1)	T[+568]	1518.25	4	6069.98	6064.96	5	1	252	NRagged	184.83	184.83	0	4.83	6	>tr|A0A1D2PLN1|A0A1D2PLN1_9BURK General bacterial porin family protein OS=Burkholderia cenocepacia OX=95486 GN=A8E72_34360 PE=4 SV=1	7898	Nsco_20191108_BC_ZIC_HILIC_H111_typsin_B2.73189.73189.4	controllerType=0 controllerNumber=1 scan=73189	145.489	Trypsin	B2	AVNAGVTGTQQVWGGVTWQAT.PAAALIAAVYHVNANHGGGNANIYTVGGSYNISK	AVNAGVTGTQQVWGGVTWQATPAAALIAAVYHVNANHGGGNANIYTVGGSYNISK
40165:3	206	T.T[+568.212]S[+568.212]SS[+568.212][+100.064]EEEAFEEAK.A	HexNAc(2)Hex(1),HexNAc(2)Hex(1),HexNAc(2)Hex(1) 100.064	S[+100][+568]*2, T[+568]	1083.77	3	3249.31	3248.31	1	-2.6	49	NRagged	185	185	1.2	1.01	9	>tr|A0A1V6KLA7|A0A1V6KLA7_9BURK Uncharacterized protein OS=Burkholderia cenocepacia OX=95486 GN=A8E72_02835 PE=4 SV=1	7547	Nsco_20191108_BC_ZIC_HILIC_H111_typsin_B3.35848.35848.3	controllerType=0 controllerNumber=1 scan=35848	74.9576	Trypsin	B3	T.S.SS..EEEAFEEAK	TSSSEEEAFEEAK
18045:2	6351	C.AIHS[+568.212]PGFGEAR.T	HexNAc(2)Hex(1)	S[+568]	855.395	2	1709.78	1709.79	0	-1.9	274	NRagged	185.13	2.97	2.97	0	2	>tr|A0A2N9CNI3|A0A2N9CNI3_9BURK 60 kDa chaperonin OS=Burkholderia cenocepacia OX=95486 GN=groL PE=3 SV=1	2332	Nsco_20191108_BC_ZIC_HILIC_H111_typsin_B3.17328.17328.2	controllerType=0 controllerNumber=1 scan=17328	39.1947	Trypsin	B3	AIHS.PGFGEAR	AIHSPGFGEAR
14757:2	1878	K.KLEQFT[+568.212]ER.T	HexNAc(2)Hex(1)	T[+568]	809.885	2	1618.76	1618.77	0	-4.2	187	Specific	185.25	1.79	1.79	0	2	>tr|A0A1V2X221|A0A1V2X221_9BURK IclR family transcriptional regulator OS=Burkholderia cenocepacia OX=95486 GN=allR_2 PE=4 SV=1	4630	Nsco_20191108_BC_ZIC_HILIC_H111_typsin_B3.14672.14672.2	controllerType=0 controllerNumber=1 scan=14672	34.5286	Trypsin	B3	KLEQFT.ER	KLEQFTER
40871:3	344	T.T[+568.212]S[+568.212]S[+568.212][+100.064]SEEEAFEEAK.A	HexNAc(2)Hex(1),HexNAc(2)Hex(1),HexNAc(2)Hex(1) 100.064	S[+100][+568]*2, T[+568]	1084.11	3	3250.31	3248.31	2	-3.3	49	NRagged	185.31	180.57	0	0.81	10	>tr|A0A1V6KLA7|A0A1V6KLA7_9BURK Uncharacterized protein OS=Burkholderia cenocepacia OX=95486 GN=A8E72_02835 PE=4 SV=1	7547	Nsco_20191108_BC_ZIC_HILIC_H111_typsin_B2.36894.36894.3	controllerType=0 controllerNumber=1 scan=36894	73.1061	Trypsin	B2	T.S.S..SEEEAFEEAK	TSSSEEEAFEEAK
32169:3	7	K.PAATTSATTSTTTSAGTASTSTTATAGTTTAAPAPTAS[+568.212]APEAAAKPAK.T	HexNAc(2)Hex(1)	S[+568]	1616.44	3	4847.31	4847.32	0	-0.6	101	Specific	185.4	149.66	0.76	3.47	76	>tr|A0A2N9CHU5|A0A2N9CHU5_9BURK Uncharacterized protein OS=Burkholderia cenocepacia OX=95486 GN=F01_210059 PE=4 SV=1	268	Nsco_20191108_BC_ZIC_HILIC_H111_typsin_B3.29447.29447.3	controllerType=0 controllerNumber=1 scan=29447	62.625	Trypsin	B3	PAATTSATTSTTTSAGTASTSTTATAGTTTAAPAPTAS.APEAAAKPAK	PAATTSATTSTTTSAGTASTSTTATAGTTTAAPAPTASAPEAAAKPAK
23334:5	1193	D.GRDDNC[+57.021]S[+568.212][+100.064]ANWGT[+568.212]EGPTDDAAIRDVR.Q	HexNAc(2)Hex(1) 100.064,HexNAc(2)Hex(1)	C[+57], S[+100][+568], T[+568]	797.943	5	3985.69	3984.69	1	-1.2	483	NRagged	185.41	185.41	1.2	1.23	8	>tr|A0A1V2WAG9|A0A1V2WAG9_9BURK Glycogen debranching enzyme OS=Burkholderia cenocepacia OX=95486 GN=glgX PE=3 SV=1	4489	Nsco_20191108_BC_ZIC_HILIC_H111_typsin_B3.21917.21917.5	controllerType=0 controllerNumber=1 scan=21917	47.9354	Trypsin	B3	GRDDNC.S..ANWGT.EGPTDDAAIRDVR	GRDDNCSANWGTEGPTDDAAIRDVR
53411:4	93	Y.VKPQDAQALQDASPASGASGAQAAAAPADNATVGAVPDASVQST[+568.212]PLQPPAPISNSSSVHPGNPK.A	HexNAc(2)Hex(1)	T[+568]	1659.56	4	6635.23	6635.21	0	2.2	199	NRagged	185.43	185.43	0	5.17	23	>tr|A0A144S4M8|A0A144S4M8_9BURK BON domain protein OS=Burkholderia cenocepacia OX=95486 GN=A8E72_32405 PE=4 SV=1	5572	Nsco_20191108_BC_ZIC_HILIC_H111_typsin_B2.47213.47213.4	controllerType=0 controllerNumber=1 scan=47213	91.4058	Trypsin	B2	VKPQDAQALQDASPASGASGAQAAAAPADNATVGAVPDASVQST.PLQPPAPISNSSSVHPGNPK	VKPQDAQALQDASPASGASGAQAAAAPADNATVGAVPDASVQSTPLQPPAPISNSSSVHPGNPK
23803:2	2505	L.YDQWVYMQRT[+568.212]TQWRFTP.P	HexNAc(2)Hex(1)	T[+568]	1437.66	2	2874.3	2874.29	0	3.8	227	CRagged	185.43	26.17	3.7	0.11	2	>tr|A0A1V6KW58|A0A1V6KW58_9BURK 2-aminoethylphosphonate--pyruvate transaminase OS=Burkholderia cenocepacia OX=95486 GN=phnW_2 PE=3 SV=1	4431	Nsco_20191108_BC_ZIC_HILIC_H111_thermolysin_B3.22355.22355.2	controllerType=0 controllerNumber=1 scan=22355	47.9998	Thermolysin	B3	YDQWVYMQRT.TQWRFTP	YDQWVYMQRTTQWRFTP
39905:3	180	A.VAAPASGT[+568.212]AES[+568.212]PNPASETNVPAMQ.V	HexNAc(2)Hex(1),HexNAc(2)Hex(1)	S[+568], T[+568]	1145.17	3	3433.51	3433.49	0	4.2	279	Non	185.54	185.54	0.7	4.97	15	>tr|A0A2N9CYS8|A0A2N9CYS8_9BURK Surface lipoprotein OS=Burkholderia cenocepacia OX=95486 GN=F01_50090 PE=4 SV=1	1214	Nsco_20191108_BC_ZIC_HILIC_H111_pepsin_B3.33910.33910.3	controllerType=0 controllerNumber=1 scan=33910	72.2934	Pepsin	B3	VAAPASGT.AES.PNPASETNVPAMQ	VAAPASGTAESPNPASETNVPAMQ
07186:3	77	Q.AAAQKQQQQQQAANTPKPT[+568.212]SSATAAA.A	HexNAc(2)Hex(1)	T[+568]	1055.52	3	3164.53	3164.52	0	4.4	182	Non	185.61	185.61	6.16	5.65	21	>tr|A0A142PL18|A0A142PL18_9BURK Cell division protein OS=Burkholderia cenocepacia OX=95486 GN=A8E72_03155 PE=4 SV=1	5245	Nsco_20191108_BC_ZIC_HILIC_H111_thermolysin_B1.7744.7744.3	controllerType=0 controllerNumber=1 scan=7744	23.5545	Thermolysin	B1	AAAQKQQQQQQAANTPKPT.SSATAAA	AAAQKQQQQQQAANTPKPTSSATAAA
42001:4	7	K.LSKPAATTSATTSTTTSAGTASTSTTATAGTTTAAPAPT[+568.212][+100.064]ASAPEAAAKPAK.T	HexNAc(2)Hex(1) 100.064	T[+100][+568]	1319.9	4	5276.58	5275.59	1	-3.2	98	Specific	185.76	185.76	4.8	5.26	76	>tr|A0A2N9CHU5|A0A2N9CHU5_9BURK Uncharacterized protein OS=Burkholderia cenocepacia OX=95486 GN=F01_210059 PE=4 SV=1	268	Nsco_20191108_BC_ZIC_HILIC_H111_typsin_B3.37400.37400.4	controllerType=0 controllerNumber=1 scan=37400	78.0698	Trypsin	B3	LSKPAATTSATTSTTTSAGTASTSTTATAGTTTAAPAPT..ASAPEAAAKPAK	LSKPAATTSATTSTTTSAGTASTSTTATAGTTTAAPAPTASAPEAAAKPAK
28448:3	533	A.AAPAPAAAS[+568.212]AASDAAPALT[+568.212]PQQAR.Q	HexNAc(2)Hex(1),HexNAc(2)Hex(1)	S[+568], T[+568]	1104.52	3	3311.55	3311.54	0	4.4	20	NRagged	185.84	136.27	46.83	1.89	7	>tr|A0A1V2XJK6|A0A1V2XJK6_9BURK Mechanosensitive ion channel protein OS=Burkholderia cenocepacia OX=95486 GN=A8F55_37840 PE=4 SV=1	4433	Nsco_20191108_BC_ZIC_HILIC_H111_typsin_B1.27105.27105.3	controllerType=0 controllerNumber=1 scan=27105	57.5764	Trypsin	B1	AAPAPAAAS.AASDAAPALT.PQQAR	AAPAPAAASAASDAAPALTPQQAR
67287:4	1080	Y.IGEWSADYIDPHS[+568.212][+100.064]NAQGFAWNPDNTDK.S	HexNAc(2)Hex(1) 100.064	S[+100][+568]	930.413	4	3718.63	3716.61	2	1.9	421	NRagged	185.84	185.84	5.73	0.91	5	>tr|A0A1V2X737|A0A1V2X737_9BURK ABC peptide transporter, periplasmic ligand binding protein OS=Burkholderia cenocepacia OX=95486 GN=gsiB_4 PE=4 SV=1	6144	Nsco_20191108_BC_ZIC_HILIC_H111_typsin_B2.58182.58182.4	controllerType=0 controllerNumber=1 scan=58182	111.628	Trypsin	B2	IGEWSADYIDPHS..NAQGFAWNPDNTDK	IGEWSADYIDPHSNAQGFAWNPDNTDK
03951:2	1038	G.PTGQPM[+15.995]S[+568.212][+100.064]FYEGVVGGR.S	HexNAc(2)Hex(1) 100.064	M[+16], S[+100][+568]	1183.53	2	2366.06	2366.07	0	-3.6	152	NRagged	185.85	18.39	18.39	0.05	6	>tr|A0A1V2W6C8|A0A1V2W6C8_9BURK Gamma-glutamyltransferase OS=Burkholderia cenocepacia OX=95486 GN=ggt PE=4 SV=1	5113	Nsco_20191108_BC_ZIC_HILIC_H111_typsin_B1.5096.5096.2	controllerType=0 controllerNumber=1 scan=5096	19.5223	Trypsin	B1	PTGQPM.S..FYEGVVGGR	PTGQPMSFYEGVVGGR
65513:3	764	R.APEQAPAPPVAPLAS[+568.212][+100.064]GAAAGVAQPVPGPTLLPREPAAGVSTK.E	HexNAc(2)Hex(1) 100.064	S[+100][+568]	1526.47	3	4577.39	4577.4	0	-2.7	402	Specific	185.89	185.89	3.6	5.3	8	>tr|A0A1V2XAF9|A0A1V2XAF9_9BURK Peptide-binding protein OS=Burkholderia cenocepacia OX=95486 GN=bcscD PE=4 SV=1	4047	Nsco_20191108_BC_ZIC_HILIC_H111_typsin_B2.56818.56818.3	controllerType=0 controllerNumber=1 scan=56818	108.939	Trypsin	B2	APEQAPAPPVAPLAS..GAAAGVAQPVPGPTLLPREPAAGVSTK	APEQAPAPPVAPLASGAAAGVAQPVPGPTLLPREPAAGVSTK
79932:4	685	A.IVYMANNDGANFPEPAAPAANAAQPAS[+568.212]GAPAS[+568.212][+100.064]GADASNAQAAAAMAAIAAIPK.A	HexNAc(2)Hex(1),HexNAc(2)Hex(1) 100.064	S[+100][+568]*2	1540.47	4	6158.87	6156.86	2	2.1	150	NRagged	185.89	185.89	0	3.82	7	>tr|A0A1V2WZJ2|A0A1V2WZJ2_9BURK Class I cytochrome c OS=Burkholderia cenocepacia OX=95486 GN=A8E72_32710 PE=4 SV=1	7969	Nsco_20191108_BC_ZIC_HILIC_H111_typsin_B3.66890.66890.4	controllerType=0 controllerNumber=1 scan=66890	139.255	Trypsin	B3	IVYMANNDGANFPEPAAPAANAAQPAS.GAPAS..GADASNAQAAAAMAAIAAIPK	IVYMANNDGANFPEPAAPAANAAQPASGAPASGADASNAQAAAAMAAIAAIPK
23675:2	995	K.AEPGGPERFVVHIDAET[+568.212]F.Y	HexNAc(2)Hex(1)	T[+568]	1270.09	2	2539.17	2539.17	0	0.8	29	NRagged	185.89	15.07	15.07	0.84	2	>tr|A0A2N9D020|A0A2N9D020_9BURK Protein OSA OS=Burkholderia cenocepacia OX=95486 GN=F01_520164 PE=4 SV=1	3697	Nsco_20191108_BC_ZIC_HILIC_H111_thermolysin_B2.22367.22367.2	controllerType=0 controllerNumber=1 scan=22367	47.7476	Thermolysin	B2	AEPGGPERFVVHIDAET.F	AEPGGPERFVVHIDAETF
06377:2	230	A.PQAAGVIHT[+568.212][+100.064]DFER.G	HexNAc(2)Hex(1) 100.064	T[+100][+568]	1055	2	2108.99	2109	0	-2.8	303	NRagged	185.93	50.43	50.43	0.01	10	>tr|A0A144RY32|A0A144RY32_9BURK Ribosome-binding ATPase YchF OS=Burkholderia cenocepacia OX=95486 GN=ychF PE=3 SV=1	7440	Nsco_20191108_BC_ZIC_HILIC_H111_typsin_B2.7323.7323.2	controllerType=0 controllerNumber=1 scan=7323	22.0227	Trypsin	B2	PQAAGVIHT..DFER	PQAAGVIHTDFER
40417:5	2	S.KVAPPPADNGASQPQQFDPNRALQGKT[+568.212][+100.064]PGQPVPQAAQPAPPNTAPGQAA.N	HexNAc(2)Hex(1) 100.064	T[+100][+568]	1110.35	5	5547.72	5546.74	1	-4.6	49	Non	186.08	186.08	12.12	4.22	68	>tr|A0A142PL18|A0A142PL18_9BURK Cell division protein OS=Burkholderia cenocepacia OX=95486 GN=A8E72_03155 PE=4 SV=1	5245	Nsco_20191108_BC_ZIC_HILIC_H111_pepsin_B1.35574.35574.5	controllerType=0 controllerNumber=1 scan=35574	75.7836	Pepsin	B1	KVAPPPADNGASQPQQFDPNRALQGKT..PGQPVPQAAQPAPPNTAPGQAA	KVAPPPADNGASQPQQFDPNRALQGKTPGQPVPQAAQPAPPNTAPGQAA
00651:3	5	G.KKAKAADAAS[+568.212]Q.-	HexNAc(2)Hex(1)	S[+568]	552.946	3	1656.82	1656.82	0	3.3	81	Non	186.17	73.75	73.75	1.87	36	>tr|A0A0M1IFG9|A0A0M1IFG9_9BURK Signal peptide protein OS=Burkholderia cenocepacia OX=95486 GN=A8F55_16750 PE=4 SV=1	5429	Nsco_20191108_BC_ZIC_HILIC_H111_thermolysin_B2.2224.2224.3	controllerType=0 controllerNumber=1 scan=2224	13.0327	Thermolysin	B2	KKAKAADAAS.Q	KKAKAADAASQ
60204:4	181	D.NPPEPAPGT[+568.212]DPPVPLPPDVPRPDMPPREPGYDTPIAR.-	HexNAc(2)Hex(1)	T[+568]	1131.55	4	4523.17	4520.18	3	-5.2	18	NRagged	186.43	186.43	0.67	3.51	16	>tr|A0A2N9CP89|A0A2N9CP89_9BURK Uncharacterized protein OS=Burkholderia cenocepacia OX=95486 GN=DFS07_103286 PE=4 SV=1	6655	Nsco_20191108_BC_ZIC_HILIC_H111_typsin_B2.52580.52580.4	controllerType=0 controllerNumber=1 scan=52580	100.855	Trypsin	B2	NPPEPAPGT.DPPVPLPPDVPRPDMPPREPGYDTPIAR	NPPEPAPGTDPPVPLPPDVPRPDMPPREPGYDTPIAR
06277:3	2	A.AAQKQQQQQQAANTPKPT[+568.212]SSATAAA.A	HexNAc(2)Hex(1)	T[+568]	1032.17	3	3094.49	3093.48	1	3.1	183	Non	186.47	169.19	0.16	4.73	68	>tr|A0A142PL18|A0A142PL18_9BURK Cell division protein OS=Burkholderia cenocepacia OX=95486 GN=A8E72_03155 PE=4 SV=1	5245	Nsco_20191108_BC_ZIC_HILIC_H111_pepsin_B1.7228.7228.3	controllerType=0 controllerNumber=1 scan=7228	22.8536	Pepsin	B1	AAQKQQQQQQAANTPKPT.SSATAAA	AAQKQQQQQQAANTPKPTSSATAAA
11060:2	1496	F.FPGLS[+568.212]AGT[+568.212]GGVPKERDL.D	HexNAc(2)Hex(1),HexNAc(2)Hex(1)	S[+568], T[+568]	1419.16	2	2837.32	2837.32	0	0	159	Specific	186.54	41.06	41.06	0.8	2	>tr|A0A2N9CKW6|A0A2N9CKW6_9BURK Uncharacterized protein OS=Burkholderia cenocepacia OX=95486 GN=F01_310012 PE=4 SV=1	1936	Nsco_20191108_BC_ZIC_HILIC_H111_thermolysin_B2.11384.11384.2	controllerType=0 controllerNumber=1 scan=11384	29.7135	Thermolysin	B2	FPGLS.AGT.GGVPKERDL	FPGLSAGTGGVPKERDL
47281:3	1090	Q.LEQNGYKPLASDS[+568.212]QYPSNIQAAEQR.I	HexNAc(2)Hex(1)	S[+568]	1126.54	3	3377.59	3375.57	2	3.9	40	NRagged	186.65	164.3	0.8	3.51	3	>tr|A0A142PBN7|A0A142PBN7_9BURK Membrane protein OS=Burkholderia cenocepacia OX=95486 GN=A8E72_25610 PE=4 SV=1	6410	Nsco_20191108_BC_ZIC_HILIC_H111_typsin_B2.42199.42199.3	controllerType=0 controllerNumber=1 scan=42199	82.5432	Trypsin	B2	LEQNGYKPLASDS.QYPSNIQAAEQR	LEQNGYKPLASDSQYPSNIQAAEQR
24268:3	13	K.VAPPPADNGAS[+568.212]QPQQFDPNR.A	HexNAc(2)Hex(1)	S[+568]	892.078	3	2674.22	2674.21	0	2.6	50	Specific	186.68	186.68	186.68	5.42	56	>tr|A0A142PL18|A0A142PL18_9BURK Cell division protein OS=Burkholderia cenocepacia OX=95486 GN=A8E72_03155 PE=4 SV=1	5245	Nsco_20191108_BC_ZIC_HILIC_H111_typsin_B2.22807.22807.3	controllerType=0 controllerNumber=1 scan=22807	48.2534	Trypsin	B2	VAPPPADNGAS.QPQQFDPNR	VAPPPADNGASQPQQFDPNR
27421:3	261	Q.PAAAASAALSTIYFET[+568.212]GKS[+568.212]VL.P	HexNAc(2)Hex(1),HexNAc(2)Hex(1)	S[+568], T[+568]	1069.18	3	3205.52	3204.52	1	-1.7	423	NRagged	186.82	61.55	6.85	1.79	29	>tr|A0A2N9D2V0|A0A2N9D2V0_9BURK Cytochrome c oxidase subunit 2 OS=Burkholderia cenocepacia OX=95486 GN=ctaC_1 PE=3 SV=1	4900	Nsco_20191108_BC_ZIC_HILIC_H111_thermolysin_B2.25498.25498.3	controllerType=0 controllerNumber=1 scan=25498	53.2175	Thermolysin	B2	PAAAASAALSTIYFET.GKS.VL	PAAAASAALSTIYFETGKSVL
43885:2	43	A.EEEEEEEEEEEDDGAAQAS[+568.212]ANA.A	HexNAc(2)Hex(1)	S[+568]	1490.05	2	2979.09	2978.09	1	-0.4	255	Non	186.83	186.83	186.83	4.02	17	>tr|A0A142PEA6|A0A142PEA6_9BURK RNA polymerase sigma factor RpoD OS=Burkholderia cenocepacia OX=95486 GN=rpoD PE=3 SV=1	4677	Nsco_20191108_BC_ZIC_HILIC_H111_thermolysin_B3.39629.39629.2	controllerType=0 controllerNumber=1 scan=39629	78.5827	Thermolysin	B3	EEEEEEEEEEEDDGAAQAS.ANA	EEEEEEEEEEEDDGAAQASANA
23189:3	1	S.KVAPPPADNGAS[+568.212]QPQQFDPNRA.L	HexNAc(2)Hex(1)	S[+568]	958.784	3	2874.34	2873.34	1	-3	49	Non	186.97	180.15	180.15	4.01	76	>tr|A0A142PL18|A0A142PL18_9BURK Cell division protein OS=Burkholderia cenocepacia OX=95486 GN=A8E72_03155 PE=4 SV=1	5245	Nsco_20191108_BC_ZIC_HILIC_H111_pepsin_B2.21222.21222.3	controllerType=0 controllerNumber=1 scan=21222	44.4586	Pepsin	B2	KVAPPPADNGAS.QPQQFDPNRA	KVAPPPADNGASQPQQFDPNRA
97424:3	14	K.YS[+568.212][+100.064]RVAAET[+568.212]LC[+57.021]NTGLVVLAGEITTTANIDYIQIAR.D	HexNAc(2)Hex(1) 100.064,HexNAc(2)Hex(1)	C[+57], S[+100][+568], T[+568]	1646.14	3	4936.41	4933.41	3	-2.3	38	Specific	187	187	8.29	5.93	39	>tr|A0A142PKL5|A0A142PKL5_9BURK S-adenosylmethionine synthase OS=Burkholderia cenocepacia OX=95486 GN=metK PE=3 SV=1	7864	Nsco_20191108_BC_ZIC_HILIC_H111_typsin_B2.80216.80216.3	controllerType=0 controllerNumber=1 scan=80216	162.666	Trypsin	B2	YS..RVAAET.LC.NTGLVVLAGEITTTANIDYIQIAR	YSRVAAETLCNTGLVVLAGEITTTANIDYIQIAR
40975:4	1	S.KVAPPPADNGASQPQQFDPNRALQGKT[+568.212]PGQPVPQAAQPAPPNTAPGQAANQ.T	HexNAc(2)Hex(1)	T[+568]	1422.96	4	5688.8	5688.78	0	4.4	49	Non	187.15	187.15	2.68	6.26	76	>tr|A0A142PL18|A0A142PL18_9BURK Cell division protein OS=Burkholderia cenocepacia OX=95486 GN=A8E72_03155 PE=4 SV=1	5245	Nsco_20191108_BC_ZIC_HILIC_H111_pepsin_B2.35009.35009.4	controllerType=0 controllerNumber=1 scan=35009	72.8865	Pepsin	B2	KVAPPPADNGASQPQQFDPNRALQGKT.PGQPVPQAAQPAPPNTAPGQAANQ	KVAPPPADNGASQPQQFDPNRALQGKTPGQPVPQAAQPAPPNTAPGQAANQ
73874:4	184	G.AATAAAPAEAASAPAQAASGAEQPAAAAS[+568.212]AALS[+568.212][+100.064]T[+568.212][+100.064]IYFETGK.S	HexNAc(2)Hex(1),HexNAc(2)Hex(1) 100.064,HexNAc(2)Hex(1) 100.064	S[+100][+568]*2, T[+100][+568]	1410.9	4	5640.58	5637.6	3	-5.4	400	NRagged	187.18	187.18	0	1.38	38	>tr|A0A2N9D2V0|A0A2N9D2V0_9BURK Cytochrome c oxidase subunit 2 OS=Burkholderia cenocepacia OX=95486 GN=ctaC_1 PE=3 SV=1	4900	Nsco_20191108_BC_ZIC_HILIC_H111_typsin_B2.63250.63250.4	controllerType=0 controllerNumber=1 scan=63250	122.097	Trypsin	B2	AATAAAPAEAASAPAQAASGAEQPAAAAS.AALS..T..IYFETGK	AATAAAPAEAASAPAQAASGAEQPAAAASAALSTIYFETGK
75842:3	1431	S.AQALSVLQGLQADVVT[+568.212][+100.064]MNQPNDIDLLAER.G	HexNAc(2)Hex(1) 100.064	T[+100][+568]	1264.97	3	3792.91	3790.89	2	2.8	74	NRagged	187.18	187.18	3.2	3.51	3	>tr|A0A1V6KLG2|A0A1V6KLG2_9BURK Sulfate transporter subunit periplasmic-binding component of ABC superfamily OS=Burkholderia cenocepacia OX=95486 GN=sbp PE=4 SV=1	7159	Nsco_20191108_BC_ZIC_HILIC_H111_typsin_B3.63871.63871.3	controllerType=0 controllerNumber=1 scan=63871	131.988	Trypsin	B3	AQALSVLQGLQADVVT..MNQPNDIDLLAER	AQALSVLQGLQADVVTMNQPNDIDLLAER
33734:6	85	Q.KQQQQQQAANT[+568.212][+100.064]PKPTSSATAAAAAKPPTANDANTGYFLQVGAYKTEGDAEQQR.A	HexNAc(2)Hex(1) 100.064	T[+100][+568]	1036.84	6	6215.97	6215.99	0	-2.2	186	NRagged	187.25	187.25	1.8	4.74	42	>tr|A0A142PL18|A0A142PL18_9BURK Cell division protein OS=Burkholderia cenocepacia OX=95486 GN=A8E72_03155 PE=4 SV=1	5245	Nsco_20191108_BC_ZIC_HILIC_H111_typsin_B1.31700.31700.2	controllerType=0 controllerNumber=1 scan=31700	65.626	Trypsin	B1	KQQQQQQAANT..PKPTSSATAAAAAKPPTANDANTGYFLQVGAYKTEGDAEQQR	KQQQQQQAANTPKPTSSATAAAAAKPPTANDANTGYFLQVGAYKTEGDAEQQR
02414:4	8	A.PEAAAKPAKT[+568.212][+100.064]KRASKKEKA.A	HexNAc(2)Hex(1) 100.064	T[+100][+568]	670.619	4	2679.45	2678.46	1	-3	140	Non	187.26	187.26	5.6	4.1	50	>tr|A0A2N9CHU5|A0A2N9CHU5_9BURK Uncharacterized protein OS=Burkholderia cenocepacia OX=95486 GN=F01_210059 PE=4 SV=1	268	Nsco_20191108_BC_ZIC_HILIC_H111_thermolysin_B1.3777.3777.4	controllerType=0 controllerNumber=1 scan=3777	17.7949	Thermolysin	B1	PEAAAKPAKT..KRASKKEKA	PEAAAKPAKTKRASKKEKA
29039:3	53	R.VHGIDNSGAGS[+568.212]QPAATVEGGAPVVR.A	HexNAc(2)Hex(1)	S[+568]	972.137	3	2914.4	2914.39	0	1.5	63	Specific	187.28	187.28	1.2	4.24	16	>tr|A0A1V2X7H1|A0A1V2X7H1_9BURK Purine nucleoside phosphorylase OS=Burkholderia cenocepacia OX=95486 GN=A8E72_24650 PE=4 SV=1	4905	Nsco_20191108_BC_ZIC_HILIC_H111_typsin_B2.27058.27058.3	controllerType=0 controllerNumber=1 scan=27058	55.8892	Trypsin	B2	VHGIDNSGAGS.QPAATVEGGAPVVR	VHGIDNSGAGSQPAATVEGGAPVVR
25958:3	17	K.LSKPAATTSATTST[+568.212][+100.064]TTSAGTASTSTTATAGTTTAAPAPTASAPEAAAKPAK.T	HexNAc(2)Hex(1) 100.064	T[+100][+568]	1759.53	3	5276.57	5275.59	1	-4.9	98	Specific	187.58	187.58	1.2	5.3	70	>tr|A0A2N9CHU5|A0A2N9CHU5_9BURK Uncharacterized protein OS=Burkholderia cenocepacia OX=95486 GN=F01_210059 PE=4 SV=1	268	Nsco_20191108_BC_ZIC_HILIC_H111_typsin_B2.24295.24295.3	controllerType=0 controllerNumber=1 scan=24295	50.9308	Trypsin	B2	LSKPAATTSATTST..TTSAGTASTSTTATAGTTTAAPAPTASAPEAAAKPAK	LSKPAATTSATTSTTTSAGTASTSTTATAGTTTAAPAPTASAPEAAAKPAK
42067:4	16	Q.QAANTPKPTS[+568.212][+100.064]SATAAAAAKPPTANDANT[+568.212][+100.064]GYFLQVGAYK.T	HexNAc(2)Hex(1) 100.064,HexNAc(2)Hex(1) 100.064	S[+100][+568], T[+100][+568]	1276.36	4	5102.43	5101.44	1	-2.3	192	NRagged	187.7	132.47	14.75	0.48	53	>tr|A0A142PL18|A0A142PL18_9BURK Cell division protein OS=Burkholderia cenocepacia OX=95486 GN=A8E72_03155 PE=4 SV=1	5245	Nsco_20191108_BC_ZIC_HILIC_H111_typsin_B3.37458.37458.4	controllerType=0 controllerNumber=1 scan=37458	78.1714	Trypsin	B3	QAANTPKPTS..SATAAAAAKPPTANDANT..GYFLQVGAYK	QAANTPKPTSSATAAAAAKPPTANDANTGYFLQVGAYK
21031:3	144	P.AAPKPAPAT[+568.212][+100.064]VANAGPASPDSGDASSPASPAGAR.F	HexNAc(2)Hex(1) 100.064	T[+100][+568]	1195.24	3	3583.7	3582.7	1	-1.8	177	NRagged	187.77	63.13	2.1	3.68	18	>tr|A0A2N9CRL1|A0A2N9CRL1_9BURK Sporulation related OS=Burkholderia cenocepacia OX=95486 GN=F01_420513 PE=4 SV=1	313	Nsco_20191108_BC_ZIC_HILIC_H111_typsin_B1.20429.20429.3	controllerType=0 controllerNumber=1 scan=20429	45.4449	Trypsin	B1	AAPKPAPAT..VANAGPASPDSGDASSPASPAGAR	AAPKPAPATVANAGPASPDSGDASSPASPAGAR
33579:3	16	R.VHGIDNSGAGS[+568.212]QPAATVEGGAPVVRAQNPRDSVY.F	HexNAc(2)Hex(1)	S[+568]	1315.97	3	3945.89	3944.87	1	3.2	63	Non	187.89	134.2	48.17	4.64	20	>tr|A0A1V2X7H1|A0A1V2X7H1_9BURK Purine nucleoside phosphorylase OS=Burkholderia cenocepacia OX=95486 GN=A8E72_24650 PE=4 SV=1	4905	Nsco_20191108_BC_ZIC_HILIC_H111_thermolysin_B2.30680.30680.3	controllerType=0 controllerNumber=1 scan=30680	62.01	Thermolysin	B2	VHGIDNSGAGS.QPAATVEGGAPVVRAQNPRDSVY	VHGIDNSGAGSQPAATVEGGAPVVRAQNPRDSVY
91065:2	10	N.WVNGT[+568.212][+100.064]GEWVWMNGTNELC[+57.021]WR.D	HexNAc(2)Hex(1) 100.064	C[+57], T[+100][+568]	1582.7	2	3164.39	3163.38	1	4.4	36	NRagged	188.23	179.53	3.62	3.65	41	>tr|A0A071MGM0|A0A071MGM0_9BURK Membrane protein OS=Burkholderia cenocepacia OX=95486 GN=ompA PE=3 SV=1	5684	Nsco_20191108_BC_ZIC_HILIC_H111_typsin_B1.79029.79029.2	controllerType=0 controllerNumber=1 scan=79029	145.721	Trypsin	B1	WVNGT..GEWVWMNGTNELC.WR	WVNGTGEWVWMNGTNELCWR
83379:5	343	A.LS[+568.212][+100.064]YAAANGGGRAGIIET[+568.212][+100.064]NFREETETDLFGEQAVLC[+57.021]GGTVELIK.A	HexNAc(2)Hex(1) 100.064,HexNAc(2)Hex(1) 100.064	C[+57], S[+100][+568], T[+100][+568]	1179.56	5	5893.79	5893.81	0	-2.7	165	NRagged	188.57	152.08	96.86	0.19	8	>tr|A0A142PMM3|A0A142PMM3_9BURK Ketol-acid reductoisomerase (NADP(+)) OS=Burkholderia cenocepacia OX=95486 GN=ilvC PE=3 SV=1	6782	Nsco_20191108_BC_ZIC_HILIC_H111_typsin_B2.70234.70234.5	controllerType=0 controllerNumber=1 scan=70234	137.982	Trypsin	B2	LS..YAAANGGGRAGIIET..NFREETETDLFGEQAVLC.GGTVELIK	LSYAAANGGGRAGIIETNFREETETDLFGEQAVLCGGTVELIK
47350:2	2710	S.ASVPAAPAAPAS[+568.212][+100.064]AAAAVERPLVRFQQK.P	HexNAc(2)Hex(1) 100.064	S[+100][+568]	1673.38	2	3345.76	3342.75	3	-0.5	31	NRagged	188.59	91.33	91.33	0.17	2	>tr|A0A1V2XG35|A0A1V2XG35_9BURK (2Fe-2S)-binding protein OS=Burkholderia cenocepacia OX=95486 GN=hcrC PE=4 SV=1	4048	Nsco_20191108_BC_ZIC_HILIC_H111_typsin_B2.42255.42255.2	controllerType=0 controllerNumber=1 scan=42255	82.6602	Trypsin	B2	ASVPAAPAAPAS..AAAAVERPLVRFQQK	ASVPAAPAAPASAAAAVERPLVRFQQK
23194:3	1	S.KVAPPPADNGAS[+568.212]QPQQFDPNRA.L	HexNAc(2)Hex(1)	S[+568]	958.784	3	2874.34	2873.34	1	-3	49	Non	188.65	64.72	64.72	0.57	76	>tr|A0A142PL18|A0A142PL18_9BURK Cell division protein OS=Burkholderia cenocepacia OX=95486 GN=A8E72_03155 PE=4 SV=1	5245	Nsco_20191108_BC_ZIC_HILIC_H111_pepsin_B2.21226.21226.3	controllerType=0 controllerNumber=1 scan=21226	44.4655	Pepsin	B2	KVAPPPADNGAS.QPQQFDPNRA	KVAPPPADNGASQPQQFDPNRA
22850:6	76	K.DAAKPAAKPDTTTTASVTPPKPAPKPAAPAAKPAAPKPAPAT[+568.212]VANAGPASPDSGDASSPASPAGAR.F	HexNAc(2)Hex(1)	T[+568]	1106.23	6	6632.36	6628.35	4	-1	144	Specific	188.78	188.78	0	3.73	18	>tr|A0A2N9CRL1|A0A2N9CRL1_9BURK Sporulation related OS=Burkholderia cenocepacia OX=95486 GN=F01_420513 PE=4 SV=1	313	Nsco_20191108_BC_ZIC_HILIC_H111_typsin_B2.21583.21583.2	controllerType=0 controllerNumber=1 scan=21583	46.0854	Trypsin	B2	DAAKPAAKPDTTTTASVTPPKPAPKPAAPAAKPAAPKPAPAT.VANAGPASPDSGDASSPASPAGAR	DAAKPAAKPDTTTTASVTPPKPAPKPAAPAAKPAAPKPAPATVANAGPASPDSGDASSPASPAGAR
50850:2	201	F.S[+568.212][+100.064]DQAEGVIC[+57.021]GLGWK.G	HexNAc(2)Hex(1) 100.064	C[+57], S[+100][+568]	1095.51	2	2190.01	2188	2	0.9	118	NRagged	188.94	125.02	125.02	0.04	9	>tr|A0A071MJE2|A0A071MJE2_9BURK 3-dehydroquinate dehydratase OS=Burkholderia cenocepacia OX=95486 GN=aroQ PE=3 SV=1	4022	Nsco_20191108_BC_ZIC_HILIC_H111_typsin_B3.44484.44484.2	controllerType=0 controllerNumber=1 scan=44484	91.6177	Trypsin	B3	S..DQAEGVIC.GLGWK	SDQAEGVICGLGWK
54788:4	7	K.LSKPAATTSATTSTTTSAGTASTSTTATAGTTTAAPAPTAS[+568.212][+100.064]APEAAAKPAK.T	HexNAc(2)Hex(1) 100.064	S[+100][+568]	1319.9	4	5276.57	5275.59	1	-5.1	98	Specific	189.01	189.01	15.79	3.7	76	>tr|A0A2N9CHU5|A0A2N9CHU5_9BURK Uncharacterized protein OS=Burkholderia cenocepacia OX=95486 GN=F01_210059 PE=4 SV=1	268	Nsco_20191108_BC_ZIC_HILIC_H111_typsin_B3.47548.47548.4	controllerType=0 controllerNumber=1 scan=47548	97.4046	Trypsin	B3	LSKPAATTSATTSTTTSAGTASTSTTATAGTTTAAPAPTAS..APEAAAKPAK	LSKPAATTSATTSTTTSAGTASTSTTATAGTTTAAPAPTASAPEAAAKPAK
74705:6	623	V.QEMIDIC[+57.021]DFAVGLSRQLYGLTIASERPGHRMMETWHPIGVC[+57.021]GVISAFNFPVAVWAWNAALAFVC[+57.021]GDS[+568.212][+100.064]VVWK.P	HexNAc(2)Hex(1) 100.064	C[+57]*3, S[+100][+568]	1453.04	6	8713.2	8705.2	8	-2.7	147	NRagged	189.04	41.68	41.68	0.01	7	>tr|A0A2N9CXS4|A0A2N9CXS4_9BURK Aldehyde dehydrogenase OS=Burkholderia cenocepacia OX=95486 GN=F01_480384 PE=4 SV=1	2690	Nsco_20191108_BC_ZIC_HILIC_H111_typsin_B2.63863.63863.6	controllerType=0 controllerNumber=1 scan=63863	123.442	Trypsin	B2	QEMIDIC.DFAVGLSRQLYGLTIASERPGHRMMETWHPIGVC.GVISAFNFPVAVWAWNAALAFVC.GDS..VVWK	QEMIDICDFAVGLSRQLYGLTIASERPGHRMMETWHPIGVCGVISAFNFPVAVWAWNAALAFVCGDSVVWK
14852:3	65	A.PT[+568.212][+100.064]AS[+568.212][+100.064]APEAAAKPAK.T	HexNAc(2)Hex(1) 100.064,HexNAc(2)Hex(1) 100.064	S[+100][+568], T[+100][+568]	883.429	3	2648.27	2646.26	2	1.9	135	NRagged	189.06	124.33	124.33	2.09	35	>tr|A0A2N9CHU5|A0A2N9CHU5_9BURK Uncharacterized protein OS=Burkholderia cenocepacia OX=95486 GN=F01_210059 PE=4 SV=1	268	Nsco_20191108_BC_ZIC_HILIC_H111_typsin_B1.15018.15018.3	controllerType=0 controllerNumber=1 scan=15018	36.2451	Trypsin	B1	PT..AS..APEAAAKPAK	PTASAPEAAAKPAK
05735:2	1730	L.AGTAFVVSRAVS[+568.212]DAYNR.F	HexNAc(2)Hex(1)	S[+568]	1176.56	2	2352.11	2352.12	0	-2.9	19	CRagged	189.07	33.64	0	0.26	1	>tr|A0A2N9CQN6|A0A2N9CQN6_9BURK C4-dicarboxylate transport sensor protein dctB OS=Burkholderia cenocepacia OX=95486 GN=F01_420231 PE=4 SV=1	714	Nsco_20191108_BC_ZIC_HILIC_H111_thermolysin_B2.6613.6613.2	controllerType=0 controllerNumber=1 scan=6613	22.1825	Thermolysin	B2	AGTAFVVSRAVS.DAYNR	AGTAFVVSRAVSDAYNR
35328:3	261	Q.VADARNGKLPEDTAGAAT[+568.212]AAAPAEAAS[+568.212]APAQAASGAEQ.P	HexNAc(2)Hex(1),HexNAc(2)Hex(1)	S[+568], T[+568]	1539.05	3	4615.13	4614.11	1	3.9	385	Non	189.31	139.64	0.8	7.59	29	>tr|A0A2N9D2V0|A0A2N9D2V0_9BURK Cytochrome c oxidase subunit 2 OS=Burkholderia cenocepacia OX=95486 GN=ctaC_1 PE=3 SV=1	4900	Nsco_20191108_BC_ZIC_HILIC_H111_thermolysin_B2.32098.32098.3	controllerType=0 controllerNumber=1 scan=32098	64.346	Thermolysin	B2	VADARNGKLPEDTAGAAT.AAAPAEAAS.APAQAASGAEQ	VADARNGKLPEDTAGAATAAAPAEAASAPAQAASGAEQ
32256:3	7	K.PAATTSATTSTTTSAGTASTSTTATAGTTTAAPAPTAS[+568.212]APEAAAKPAK.T	HexNAc(2)Hex(1)	S[+568]	1616.78	3	4848.33	4847.32	1	2.7	101	Specific	189.35	136.04	7.6	3.84	76	>tr|A0A2N9CHU5|A0A2N9CHU5_9BURK Uncharacterized protein OS=Burkholderia cenocepacia OX=95486 GN=F01_210059 PE=4 SV=1	268	Nsco_20191108_BC_ZIC_HILIC_H111_typsin_B3.29516.29516.3	controllerType=0 controllerNumber=1 scan=29516	62.7552	Trypsin	B3	PAATTSATTSTTTSAGTASTSTTATAGTTTAAPAPTAS.APEAAAKPAK	PAATTSATTSTTTSAGTASTSTTATAGTTTAAPAPTASAPEAAAKPAK
75601:3	184	G.AAT[+568.212][+100.064]AAAPAEAAS[+568.212][+100.064]APAQAASGAEQPAAAASAALSTIYFETGK.S	HexNAc(2)Hex(1) 100.064,HexNAc(2)Hex(1) 100.064	S[+100][+568], T[+100][+568]	1691.14	3	5071.39	5069.39	2	0.1	400	NRagged	189.39	131.85	9.75	0.68	38	>tr|A0A2N9D2V0|A0A2N9D2V0_9BURK Cytochrome c oxidase subunit 2 OS=Burkholderia cenocepacia OX=95486 GN=ctaC_1 PE=3 SV=1	4900	Nsco_20191108_BC_ZIC_HILIC_H111_typsin_B2.64540.64540.3	controllerType=0 controllerNumber=1 scan=64540	124.963	Trypsin	B2	AAT..AAAPAEAAS..APAQAASGAEQPAAAASAALSTIYFETGK	AATAAAPAEAASAPAQAASGAEQPAAAASAALSTIYFETGK
57783:3	28	L.GGGAWGDNSTVTSGGQPAVS[+568.212][+100.064]AINNGYQTAQSQQR.I	HexNAc(2)Hex(1) 100.064	S[+100][+568]	1344.94	3	4032.81	4032.83	0	-3.9	223	NRagged	189.45	189.45	6	2.22	26	>tr|A0A1V6KSA1|A0A1V6KSA1_9BURK Outer membrane protein (Porin) OS=Burkholderia cenocepacia OX=95486 GN=A8F55_09320 PE=4 SV=1	4500	Nsco_20191108_BC_ZIC_HILIC_H111_typsin_B2.50682.50682.3	controllerType=0 controllerNumber=1 scan=50682	97.3784	Trypsin	B2	GGGAWGDNSTVTSGGQPAVS..AINNGYQTAQSQQR	GGGAWGDNSTVTSGGQPAVSAINNGYQTAQSQQR
42969:3	42	S.QAGSAAPADTPASAAPS[+568.212]AS[+568.212][+100.064]AT[+568.212]PATR.A	HexNAc(2)Hex(1),HexNAc(2)Hex(1) 100.064,HexNAc(2)Hex(1)	S[+100][+568]*2, T[+568]	1345.27	3	4033.79	4029.78	4	0.2	1802	NRagged	189.52	189.52	0	1.17	27	>tr|A0A2N9CVE8|A0A2N9CVE8_9BURK Putative exported glycoprotein OS=Burkholderia cenocepacia OX=95486 GN=F01_460192 PE=4 SV=1	1233	Nsco_20191108_BC_ZIC_HILIC_H111_typsin_B2.38642.38642.3	controllerType=0 controllerNumber=1 scan=38642	76.2869	Trypsin	B2	QAGSAAPADTPASAAPS.AS..AT.PATR	QAGSAAPADTPASAAPSASATPATR
44442:3	25	T.VATTALPQANPNAGGASGT[+568.212]VVHGTAGTLTPPPAN.A	HexNAc(2)Hex(1)	T[+568]	1226.94	3	3678.82	3678.8	0	5	51	Non	189.53	167.52	0	4.08	30	>tr|A0A2N9D2R1|A0A2N9D2R1_9BURK Outer membrane protein OS=Burkholderia cenocepacia OX=95486 GN=F01_70026 PE=3 SV=1	1353	Nsco_20191108_BC_ZIC_HILIC_H111_thermolysin_B2.39864.39864.3	controllerType=0 controllerNumber=1 scan=39864	78.8761	Thermolysin	B2	VATTALPQANPNAGGASGT.VVHGTAGTLTPPPAN	VATTALPQANPNAGGASGTVVHGTAGTLTPPPAN
15907:3	7	A.PT[+568.212][+100.064]AS[+568.212][+100.064]APEAAAKPAK.T	HexNAc(2)Hex(1) 100.064,HexNAc(2)Hex(1) 100.064	S[+100][+568], T[+100][+568]	883.43	3	2648.27	2646.26	2	2.2	135	NRagged	189.6	122.37	122.37	1.76	76	>tr|A0A2N9CHU5|A0A2N9CHU5_9BURK Uncharacterized protein OS=Burkholderia cenocepacia OX=95486 GN=F01_210059 PE=4 SV=1	268	Nsco_20191108_BC_ZIC_HILIC_H111_typsin_B3.15546.15546.3	controllerType=0 controllerNumber=1 scan=15546	36.0116	Trypsin	B3	PT..AS..APEAAAKPAK	PTASAPEAAAKPAK
22939:3	144	P.APATVANAGPASPDS[+568.212][+100.064]GDASSPASPAGAR.F	HexNAc(2)Hex(1) 100.064	S[+100][+568]	1040.48	3	3119.42	3118.43	1	-4	182	NRagged	189.72	189.72	2.4	3.84	18	>tr|A0A2N9CRL1|A0A2N9CRL1_9BURK Sporulation related OS=Burkholderia cenocepacia OX=95486 GN=F01_420513 PE=4 SV=1	313	Nsco_20191108_BC_ZIC_HILIC_H111_typsin_B1.22176.22176.3	controllerType=0 controllerNumber=1 scan=22176	48.6764	Trypsin	B1	APATVANAGPASPDS..GDASSPASPAGAR	APATVANAGPASPDSGDASSPASPAGAR
54956:7	5205	L.T[+568.212]YANVINSPSSNVMPDDVEVYARC[+57.021]QEGNQTRGGEWVSMHRYAGTDRATDDGFVS[+568.212][+100.064]INGTSELPMRNQFAAW.K	HexNAc(2)Hex(1),HexNAc(2)Hex(1) 100.064	C[+57], S[+100][+568], T[+568]	1296.44	7	9069.05	9062.05	7	-2.5	357	CRagged	189.75	55.72	55.72	0	2	>tr|A0A2N9CHD5|A0A2N9CHD5_9BURK 2-chlorobenzoate 1,2-dioxygenase OS=Burkholderia cenocepacia OX=95486 GN=A8E72_21675 PE=4 SV=1	4354	Nsco_20191108_BC_ZIC_HILIC_H111_thermolysin_B3.48650.48650.7	controllerType=0 controllerNumber=1 scan=48650	95.9696	Thermolysin	B3	T.YANVINSPSSNVMPDDVEVYARC.QEGNQTRGGEWVSMHRYAGTDRATDDGFVS..INGTSELPMRNQFAAW	TYANVINSPSSNVMPDDVEVYARCQEGNQTRGGEWVSMHRYAGTDRATDDGFVSINGTSELPMRNQFAAW
09386:2	78	Q.IVKAPAKGAS[+568.212]AAQAAPKPTDNSSGT.F	HexNAc(2)Hex(1)	S[+568]	1453.73	2	2906.46	2906.45	0	3.7	59	Non	189.84	91.87	20.2	4.22	9	>tr|A0A2N9CM16|A0A2N9CM16_9BURK Outer-membrane lipoprotein carrier protein OS=Burkholderia cenocepacia OX=95486 GN=lolA PE=3 SV=1	2338	Nsco_20191108_BC_ZIC_HILIC_H111_pepsin_B1.9909.9909.2	controllerType=0 controllerNumber=1 scan=9909	26.9908	Pepsin	B1	IVKAPAKGAS.AAQAAPKPTDNSSGT	IVKAPAKGASAAQAAPKPTDNSSGT
08762:3	7	T.ATAGTTTAAPAPTAS[+568.212]APEAAAKPAKTKR.A	HexNAc(2)Hex(1)	S[+568]	1059.88	3	3177.63	3176.62	1	2.7	124	Non	190.07	190.07	2.4	7.57	40	>tr|A0A2N9CHU5|A0A2N9CHU5_9BURK Uncharacterized protein OS=Burkholderia cenocepacia OX=95486 GN=F01_210059 PE=4 SV=1	268	Nsco_20191108_BC_ZIC_HILIC_H111_thermolysin_B2.9219.9219.3	controllerType=0 controllerNumber=1 scan=9219	25.9221	Thermolysin	B2	ATAGTTTAAPAPTAS.APEAAAKPAKTKR	ATAGTTTAAPAPTASAPEAAAKPAKTKR
20844:4	261	Q.IVKAPAKGAS[+568.212]AAQAAPKPTDNSSGTFV.F	HexNAc(2)Hex(1)	S[+568]	788.905	4	3152.6	3152.58	0	4.5	59	Non	190.46	190.46	174.07	5.91	8	>tr|A0A2N9CM16|A0A2N9CM16_9BURK Outer-membrane lipoprotein carrier protein OS=Burkholderia cenocepacia OX=95486 GN=lolA PE=3 SV=1	2338	Nsco_20191108_BC_ZIC_HILIC_H111_thermolysin_B1.19132.19132.4	controllerType=0 controllerNumber=1 scan=19132	40.4535	Thermolysin	B1	IVKAPAKGAS.AAQAAPKPTDNSSGTFV	IVKAPAKGASAAQAAPKPTDNSSGTFV
19988:2	1614	A.SAAAAPAAAS[+568.212]S[+568.212][+100.064]S.G	HexNAc(2)Hex(1),HexNAc(2)Hex(1) 100.064	S[+100][+568]*2	1099.47	2	2197.94	2197.95	0	-1.9	86	Non	190.53	27.45	0	0.04	2	>tr|A0A2N9CFC0|A0A2N9CFC0_9BURK Type I antifreeze protein OS=Burkholderia cenocepacia OX=95486 GN=F01_140053 PE=4 SV=1	1932	Nsco_20191108_BC_ZIC_HILIC_H111_pepsin_B1.19024.19024.2	controllerType=0 controllerNumber=1 scan=19024	41.6489	Pepsin	B1	SAAAAPAAAS.S..S	SAAAAPAAASSS
41561:4	2	S.KVAPPPADNGAS[+568.212]QPQQFDPNRALQGKTPGQPVPQAAQPAPPNTAPGQAANQ.T	HexNAc(2)Hex(1)	S[+568]	1422.95	4	5688.76	5688.78	0	-2.8	49	Non	190.56	120.27	67.26	1.39	80	>tr|A0A142PL18|A0A142PL18_9BURK Cell division protein OS=Burkholderia cenocepacia OX=95486 GN=A8E72_03155 PE=4 SV=1	5245	Nsco_20191108_BC_ZIC_HILIC_H111_pepsin_B3.35177.35177.4	controllerType=0 controllerNumber=1 scan=35177	75.6505	Pepsin	B3	KVAPPPADNGAS.QPQQFDPNRALQGKTPGQPVPQAAQPAPPNTAPGQAANQ	KVAPPPADNGASQPQQFDPNRALQGKTPGQPVPQAAQPAPPNTAPGQAANQ
29110:2	1497	L.AVNNHLC[+57.021]EHFPYS[+568.212]RQELF.H	HexNAc(2)Hex(1)	C[+57], S[+568]	1415.14	2	2829.26	2829.27	0	-1.1	483	Specific	190.58	34.97	34.97	0	3	>tr|A0A2N9CV70|A0A2N9CV70_9BURK Nitrite reductase, large subunit, nucleotide-and Fe/S-cluster binding OS=Burkholderia cenocepacia OX=95486 GN=nasD PE=3 SV=1	2447	Nsco_20191108_BC_ZIC_HILIC_H111_thermolysin_B2.26914.26914.2	controllerType=0 controllerNumber=1 scan=26914	55.5817	Thermolysin	B2	AVNNHLC.EHFPYS.RQELF	AVNNHLCEHFPYSRQELF
32454:3	85	K.VAPPPADNGAS[+568.212]QPQQFDPNRALQGK.T	HexNAc(2)Hex(1)	S[+568]	1058.84	3	3174.51	3171.51	3	-2.3	50	Specific	190.66	65.25	65.25	1.09	42	>tr|A0A142PL18|A0A142PL18_9BURK Cell division protein OS=Burkholderia cenocepacia OX=95486 GN=A8E72_03155 PE=4 SV=1	5245	Nsco_20191108_BC_ZIC_HILIC_H111_typsin_B1.30653.30653.3	controllerType=0 controllerNumber=1 scan=30653	63.8674	Trypsin	B1	VAPPPADNGAS.QPQQFDPNRALQGK	VAPPPADNGASQPQQFDPNRALQGK
71358:4	1316	K.RISHSTVATEISGYNGAT[+568.212][+100.064]GTS[+568.212][+100.064]HLHVFWQASGGVTEPGSSGSPIYSPEK.R	HexNAc(2)Hex(1) 100.064,HexNAc(2)Hex(1) 100.064	S[+100][+568], T[+100][+568]	1571.24	4	6281.93	6280.93	1	-0.6	156	Specific	190.77	190.77	0	2.37	11	>sp|LYSC_LYSEN|(Common contaminant protein)	8154	Nsco_20191108_BC_ZIC_HILIC_H111_typsin_B2.61396.61396.3	controllerType=0 controllerNumber=1 scan=61396	118.096	Trypsin	B2	RISHSTVATEISGYNGAT..GTS..HLHVFWQASGGVTEPGSSGSPIYSPEK	RISHSTVATEISGYNGATGTSHLHVFWQASGGVTEPGSSGSPIYSPEK
47739:3	58	Y.MANNDGANFPEPAAPAANAAQPAS[+568.212]GAPASGADASNAQA.A	HexNAc(2)Hex(1)	S[+568]	1345.26	3	4033.76	4033.75	0	4.3	153	Non	190.92	190.92	12	4.81	19	>tr|A0A1V2WZJ2|A0A1V2WZJ2_9BURK Class I cytochrome c OS=Burkholderia cenocepacia OX=95486 GN=A8E72_32710 PE=4 SV=1	7969	Nsco_20191108_BC_ZIC_HILIC_H111_thermolysin_B3.42892.42892.3	controllerType=0 controllerNumber=1 scan=42892	84.7383	Thermolysin	B3	MANNDGANFPEPAAPAANAAQPAS.GAPASGADASNAQA	MANNDGANFPEPAAPAANAAQPASGAPASGADASNAQA
35029:3	394	P.LDKLVEQGRQNAAAS[+568.212]T[+568.212]GASAADAASAPAATVPSA.A	HexNAc(2)Hex(1),HexNAc(2)Hex(1)	S[+568], T[+568]	1435.68	3	4305.03	4304.02	1	3.4	367	Non	191.07	127.37	5.6	5.76	6	>tr|A0A2N9CHN6|A0A2N9CHN6_9BURK Protein HflK OS=Burkholderia cenocepacia OX=95486 GN=F01_210017 PE=3 SV=1	1442	Nsco_20191108_BC_ZIC_HILIC_H111_thermolysin_B3.31933.31933.3	controllerType=0 controllerNumber=1 scan=31933	64.3768	Thermolysin	B3	LDKLVEQGRQNAAAS.T.GASAADAASAPAATVPSA	LDKLVEQGRQNAAASTGASAADAASAPAATVPSA
22389:2	133	A.PAS[+568.212]GT[+568.212]AESPNPASETNV.P	HexNAc(2)Hex(1),HexNAc(2)Hex(1)	S[+568], T[+568]	1383.09	2	2765.17	2765.16	0	4.2	282	Non	191.24	155.22	2.12	5.14	15	>tr|A0A2N9CYS8|A0A2N9CYS8_9BURK Surface lipoprotein OS=Burkholderia cenocepacia OX=95486 GN=F01_50090 PE=4 SV=1	1214	Nsco_20191108_BC_ZIC_HILIC_H111_pepsin_B1.21149.21149.2	controllerType=0 controllerNumber=1 scan=21149	45.886	Pepsin	B1	PAS.GT.AESPNPASETNV	PASGTAESPNPASETNV
24622:2	53	Y.VKPQDAQALQDASPASGAS[+568.212]GAQ.A	HexNAc(2)Hex(1)	S[+568]	1333.12	2	2665.24	2665.23	0	3.6	199	Non	191.34	46.96	34.32	2.43	18	>tr|A0A144S4M8|A0A144S4M8_9BURK BON domain protein OS=Burkholderia cenocepacia OX=95486 GN=A8E72_32405 PE=4 SV=1	5572	Nsco_20191108_BC_ZIC_HILIC_H111_thermolysin_B3.23057.23057.2	controllerType=0 controllerNumber=1 scan=23057	49.2512	Thermolysin	B3	VKPQDAQALQDASPASGAS.GAQ	VKPQDAQALQDASPASGASGAQ
03194:3	8	T.AAPAPTAS[+568.212]APEAAAKPAKTKRASKKEKAAAA.A	HexNAc(2)Hex(1)	S[+568]	1176.97	3	3528.89	3528.88	0	3.8	131	Non	191.35	191.35	14.43	8.34	50	>tr|A0A2N9CHU5|A0A2N9CHU5_9BURK Uncharacterized protein OS=Burkholderia cenocepacia OX=95486 GN=F01_210059 PE=4 SV=1	268	Nsco_20191108_BC_ZIC_HILIC_H111_thermolysin_B1.4347.4347.3	controllerType=0 controllerNumber=1 scan=4347	18.5814	Thermolysin	B1	AAPAPTAS.APEAAAKPAKTKRASKKEKAAAA	AAPAPTASAPEAAAKPAKTKRASKKEKAAAA
38256:3	62	Q.AGSAAPADTPASAAPSAS[+568.212][+100.064]AT[+568.212]PAT[+568.212][+100.064]R.A	HexNAc(2)Hex(1) 100.064,HexNAc(2)Hex(1),HexNAc(2)Hex(1) 100.064	S[+100][+568], T[+100][+568]*2	1335.94	3	4005.8	4001.78	4	1.5	1803	NRagged	191.36	191.36	2.22	1.21	29	>tr|A0A2N9CVE8|A0A2N9CVE8_9BURK Putative exported glycoprotein OS=Burkholderia cenocepacia OX=95486 GN=F01_460192 PE=4 SV=1	1233	Nsco_20191108_BC_ZIC_HILIC_H111_typsin_B3.34374.34374.3	controllerType=0 controllerNumber=1 scan=34374	72.0853	Trypsin	B3	AGSAAPADTPASAAPSAS..AT.PAT..R	AGSAAPADTPASAAPSASATPATR
39238:3	372	F.LYSKAADAGGAKPAAGASAAPAAPAPVAVPAS[+568.212][+100.064]AVS[+568.212]GSAGQ.-	HexNAc(2)Hex(1) 100.064,HexNAc(2)Hex(1)	S[+100][+568]*2	1558.42	3	4673.24	4670.26	3	-5.6	147	CRagged	191.57	191.57	0	4.4	5	>tr|A0A144S0T9|A0A144S0T9_9BURK Outer membrane lipid asymmetry maintenance protein MlaD OS=Burkholderia cenocepacia OX=95486 GN=yrbD PE=4 SV=1	7588	Nsco_20191108_BC_ZIC_HILIC_H111_thermolysin_B3.35547.35547.3	controllerType=0 controllerNumber=1 scan=35547	70.6514	Thermolysin	B3	LYSKAADAGGAKPAAGASAAPAAPAPVAVPAS..AVS.GSAGQ	LYSKAADAGGAKPAAGASAAPAAPAPVAVPASAVSGSAGQ
33433:3	322	A.LRGAADRYAPPPAAVPVAAT[+568.212]SGAQGGAAA.A	HexNAc(2)Hex(1)	T[+568]	1068.21	3	3202.6	3202.59	0	4.8	145	Non	191.73	128.64	0.16	4.62	4	>tr|A0A144SWF6|A0A144SWF6_9BURK Putative exported protein OS=Burkholderia cenocepacia OX=95486 GN=A8E72_18590 PE=4 SV=1	7384	Nsco_20191108_BC_ZIC_HILIC_H111_thermolysin_B2.30557.30557.3	controllerType=0 controllerNumber=1 scan=30557	61.8147	Thermolysin	B2	LRGAADRYAPPPAAVPVAAT.SGAQGGAAA	LRGAADRYAPPPAAVPVAATSGAQGGAAA
31677:4	38	G.NDLISTPT[+568.212]PRVAEAS[+568.212][+100.064]IPVPNT[+568.212][+100.064]SKPEVPTC[+57.021]QK.V	HexNAc(2)Hex(1),HexNAc(2)Hex(1) 100.064,HexNAc(2)Hex(1) 100.064	C[+57], S[+100][+568], T[+100][+568]*2	1313.62	4	5251.47	5251.49	0	-3.8	92	NRagged	191.93	191.93	1.2	4.79	23	>tr|A0A071M2V9|A0A071M2V9_9BURK Inclusion body protein OS=Burkholderia cenocepacia OX=95486 GN=aidA_2 PE=4 SV=1	6176	Nsco_20191108_BC_ZIC_HILIC_H111_typsin_B3.28990.28990.4	controllerType=0 controllerNumber=1 scan=28990	61.7173	Trypsin	B3	NDLISTPT.PRVAEAS..IPVPNT..SKPEVPTC.QK	NDLISTPTPRVAEASIPVPNTSKPEVPTCQK
42087:5	1	S.KVAPPPADNGASQPQQFDPNRALQGKT[+568.212][+100.064]PGQPVPQAAQPAPPNTAPGQA.A	HexNAc(2)Hex(1) 100.064	T[+100][+568]	1096.34	5	5477.69	5475.71	2	-3.9	49	Non	191.96	191.96	5.34	4.13	76	>tr|A0A142PL18|A0A142PL18_9BURK Cell division protein OS=Burkholderia cenocepacia OX=95486 GN=A8E72_03155 PE=4 SV=1	5245	Nsco_20191108_BC_ZIC_HILIC_H111_pepsin_B2.35881.35881.5	controllerType=0 controllerNumber=1 scan=35881	74.9713	Pepsin	B2	KVAPPPADNGASQPQQFDPNRALQGKT..PGQPVPQAAQPAPPNTAPGQA	KVAPPPADNGASQPQQFDPNRALQGKTPGQPVPQAAQPAPPNTAPGQA
71693:2	79	A.QASSTDSGMASES[+568.212]NQPVTDTW.I	HexNAc(2)Hex(1)	S[+568]	1384.07	2	2767.14	2767.13	0	3.7	30	Non	191.97	186.39	0	5.54	31	>tr|A0A1V2WB29|A0A1V2WB29_9BURK BON domain protein OS=Burkholderia cenocepacia OX=95486 GN=osmY_2 PE=4 SV=1	5149	Nsco_20191108_BC_ZIC_HILIC_H111_thermolysin_B1.60771.60771.2	controllerType=0 controllerNumber=1 scan=60771	114.413	Thermolysin	B1	QASSTDSGMASES.NQPVTDTW	QASSTDSGMASESNQPVTDTW
70307:3	121	E.NEDEEAEEEEEEEEEEEDDGAAQAS[+568.212][+100.064]ANAAQLEALK.R	HexNAc(2)Hex(1) 100.064	S[+100][+568]	1507.29	3	4519.85	4518.83	1	4.4	249	NRagged	192.07	192.07	192.07	3.72	16	>tr|A0A142PEA6|A0A142PEA6_9BURK RNA polymerase sigma factor RpoD OS=Burkholderia cenocepacia OX=95486 GN=rpoD PE=3 SV=1	4677	Nsco_20191108_BC_ZIC_HILIC_H111_typsin_B2.60480.60480.3	controllerType=0 controllerNumber=1 scan=60480	116.147	Trypsin	B2	NEDEEAEEEEEEEEEEEDDGAAQAS..ANAAQLEALK	NEDEEAEEEEEEEEEEEDDGAAQASANAAQLEALK
21396:2	1031	H.AQTDAPGAS[+568.212]GT[+568.212]PA.N	HexNAc(2)Hex(1),HexNAc(2)Hex(1)	S[+568], T[+568]	1140.98	2	2280.96	2279.95	1	1.6	26	Non	192.24	65.73	42.88	0.81	3	>tr|A0A2N9CVD3|A0A2N9CVD3_9BURK Iron complex outermembrane receptor protein OS=Burkholderia cenocepacia OX=95486 GN=DFS07_101203 PE=3 SV=1	7314	Nsco_20191108_BC_ZIC_HILIC_H111_pepsin_B2.19837.19837.6	controllerType=0 controllerNumber=1 scan=19837	42.0407	Pepsin	B2	AQTDAPGAS.GT.PA	AQTDAPGASGTPA
17217:3	499	A.FAET[+568.212]GS[+568.212]HGRPVK.V	HexNAc(2)Hex(1),HexNAc(2)Hex(1)	S[+568], T[+568]	808.706	3	2424.1	2422.09	2	3.1	37	NRagged	192.3	192.3	192.3	1.07	9	>tr|A0A1V2XY80|A0A1V2XY80_9BURK Purine nucleoside permease OS=Burkholderia cenocepacia OX=95486 GN=A8F55_12890 PE=4 SV=1	5557	Nsco_20191108_BC_ZIC_HILIC_H111_typsin_B3.16652.16652.3	controllerType=0 controllerNumber=1 scan=16652	38.005	Trypsin	B3	FAET.GS.HGRPVK	FAETGSHGRPVK
12395:2	2680	A.IVVAWLNDTFT[+568.212]GAS[+568.212]GR.R	HexNAc(2)Hex(1),HexNAc(2)Hex(1)	S[+568], T[+568]	1422.16	2	2843.3	2843.31	0	-2	18	NRagged	192.33	20.7	4.4	0.15	6	>tr|A0A2N9CJA8|A0A2N9CJA8_9BURK NADH-quinone oxidoreductase subunit N OS=Burkholderia cenocepacia OX=95486 GN=nuoN PE=3 SV=1	6489	Nsco_20191108_BC_ZIC_HILIC_H111_typsin_B1.12788.12788.2	controllerType=0 controllerNumber=1 scan=12788	32.4601	Trypsin	B1	IVVAWLNDTFT.GAS.GR	IVVAWLNDTFTGASGR
25800:3	7	K.PAATTSATTSTTTSAGTASTSTTATAGTTTAAPAPTAS[+568.212]APEAAAKPAK.T	HexNAc(2)Hex(1)	S[+568]	1617.11	3	4849.32	4847.32	2	0.1	101	Specific	192.4	147.73	6.88	3.47	76	>tr|A0A2N9CHU5|A0A2N9CHU5_9BURK Uncharacterized protein OS=Burkholderia cenocepacia OX=95486 GN=F01_210059 PE=4 SV=1	268	Nsco_20191108_BC_ZIC_HILIC_H111_typsin_B3.24009.24009.3	controllerType=0 controllerNumber=1 scan=24009	51.9036	Trypsin	B3	PAATTSATTSTTTSAGTASTSTTATAGTTTAAPAPTAS.APEAAAKPAK	PAATTSATTSTTTSAGTASTSTTATAGTTTAAPAPTASAPEAAAKPAK
51970:4	19	T.VTPVGNGTVATTALPQANPNAGGASGTVVHGTAGTLT[+568.212]PPPANAAPGQVVVGGKVPDEATKA.A	HexNAc(2)Hex(1)	T[+568]	1545.54	4	6179.15	6179.13	0	3	43	Non	192.69	192.69	0	5.71	35	>tr|A0A2N9D2R1|A0A2N9D2R1_9BURK Outer membrane protein OS=Burkholderia cenocepacia OX=95486 GN=F01_70026 PE=3 SV=1	1353	Nsco_20191108_BC_ZIC_HILIC_H111_thermolysin_B3.46328.46328.4	controllerType=0 controllerNumber=1 scan=46328	91.3261	Thermolysin	B3	VTPVGNGTVATTALPQANPNAGGASGTVVHGTAGTLT.PPPANAAPGQVVVGGKVPDEATKA	VTPVGNGTVATTALPQANPNAGGASGTVVHGTAGTLTPPPANAAPGQVVVGGKVPDEATKA
16343:2	520	P.AAATGSS[+568.212]DT[+568.212]AAAPSG.P	HexNAc(2)Hex(1),HexNAc(2)Hex(1)	S[+568], T[+568]	1186.49	2	2371.97	2370.98	1	-4.5	161	Non	192.75	107.65	3.6	2.46	5	>tr|A0A1V2VRW6|A0A1V2VRW6_9BURK Family M23 peptidase OS=Burkholderia cenocepacia OX=95486 GN=nlpD_1 PE=4 SV=1	5413	Nsco_20191108_BC_ZIC_HILIC_H111_pepsin_B1.15949.15949.2	controllerType=0 controllerNumber=1 scan=15949	36.651	Pepsin	B1	AAATGSS.DT.AAAPSG	AAATGSSDTAAAPSG
41520:8	26	G.KVTGDRET[+568.212]EAEGLAEQQAGKLQEKAGEAADAVRKH.T	HexNAc(2)Hex(1)	T[+568]	537.02	8	4289.11	4289.1	0	2.4	23	Non	193.05	193.05	5.6	4.77	29	>tr|A0A107MF79|A0A107MF79_9BURK CsbD family protein OS=Burkholderia cenocepacia OX=95486 GN=yjbJ PE=3 SV=1	6888	Nsco_20191108_BC_ZIC_HILIC_H111_thermolysin_B1.36676.36676.2	controllerType=0 controllerNumber=1 scan=36676	70.3667	Thermolysin	B1	KVTGDRET.EAEGLAEQQAGKLQEKAGEAADAVRKH	KVTGDRETEAEGLAEQQAGKLQEKAGEAADAVRKH
44910:3	126	K.TPENAGAAPEPSS[+568.212]ETVATVTADDLNNPNSPLAKR.S	HexNAc(2)Hex(1)	S[+568]	1335.3	3	4003.89	4002.88	1	2.5	25	Specific	193.07	163.28	74.77	5.44	19	>tr|A0A142PC85|A0A142PC85_9BURK Peptidoglycan-associated protein OS=Burkholderia cenocepacia OX=95486 GN=pal PE=3 SV=1	4850	Nsco_20191108_BC_ZIC_HILIC_H111_typsin_B1.41312.41312.3	controllerType=0 controllerNumber=1 scan=41312	82.2116	Trypsin	B1	TPENAGAAPEPSS.ETVATVTADDLNNPNSPLAKR	TPENAGAAPEPSSETVATVTADDLNNPNSPLAKR
27843:3	7	K.PAATTSATTSTTTSAGTASTSTTATAGTTTAAPAPT[+568.212]ASAPEAAAKPAK.T	HexNAc(2)Hex(1)	T[+568]	1616.45	3	4847.33	4847.32	0	3	101	Specific	193.17	193.17	2.89	6.89	76	>tr|A0A2N9CHU5|A0A2N9CHU5_9BURK Uncharacterized protein OS=Burkholderia cenocepacia OX=95486 GN=F01_210059 PE=4 SV=1	268	Nsco_20191108_BC_ZIC_HILIC_H111_typsin_B3.25837.25837.3	controllerType=0 controllerNumber=1 scan=25837	55.5544	Trypsin	B3	PAATTSATTSTTTSAGTASTSTTATAGTTTAAPAPT.ASAPEAAAKPAK	PAATTSATTSTTTSAGTASTSTTATAGTTTAAPAPTASAPEAAAKPAK
64057:2	60	A.QAS[+568.212]STDSGMASESNQPVTDTW.I	HexNAc(2)Hex(1)	S[+568]	1384.07	2	2767.14	2767.13	0	4.9	30	Non	193.19	135.07	19.69	2.96	20	>tr|A0A1V2WB29|A0A1V2WB29_9BURK BON domain protein OS=Burkholderia cenocepacia OX=95486 GN=osmY_2 PE=4 SV=1	5149	Nsco_20191108_BC_ZIC_HILIC_H111_thermolysin_B2.55556.55556.2	controllerType=0 controllerNumber=1 scan=55556	113.628	Thermolysin	B2	QAS.STDSGMASESNQPVTDTW	QASSTDSGMASESNQPVTDTW
38895:3	85	A.ISWSQAGSAAPADT[+568.212]PASAAPSAS[+568.212]ATPATRA.A	HexNAc(2)Hex(1),HexNAc(2)Hex(1)	S[+568], T[+568]	1303.6	3	3908.78	3905.77	3	0.6	1798	Non	193.19	114.23	8.8	1.84	16	>tr|A0A2N9CVE8|A0A2N9CVE8_9BURK Putative exported glycoprotein OS=Burkholderia cenocepacia OX=95486 GN=F01_460192 PE=4 SV=1	1233	Nsco_20191108_BC_ZIC_HILIC_H111_pepsin_B2.33380.33380.3	controllerType=0 controllerNumber=1 scan=33380	69.155	Pepsin	B2	ISWSQAGSAAPADT.PASAAPSAS.ATPATRA	ISWSQAGSAAPADTPASAAPSASATPATRA
24821:2	6174	F.GAVYDAIMAARYS[+568.212]VDIIC[+57.021]WGF.Q	HexNAc(2)Hex(1)	C[+57], S[+568]	1473.67	2	2946.34	2946.34	0	-2.3	55	Specific	193.21	18.05	18.05	0.02	2	>tr|A0A2N9CQF8|A0A2N9CQF8_9BURK Phospholipase d OS=Burkholderia cenocepacia OX=95486 GN=pld PE=4 SV=1	2762	Nsco_20191108_BC_ZIC_HILIC_H111_thermolysin_B2.23285.23285.2	controllerType=0 controllerNumber=1 scan=23285	49.2888	Thermolysin	B2	GAVYDAIMAARYS.VDIIC.WGF	GAVYDAIMAARYSVDIICWGF
42258:3	354	A.VAAPAS[+568.212]GT[+568.212]AESPNPASETNVPAMQ.V	HexNAc(2)Hex(1),HexNAc(2)Hex(1)	S[+568], T[+568]	1145.51	3	3434.51	3433.49	1	3.9	279	Non	193.24	193.24	6.4	5.27	18	>tr|A0A2N9CYS8|A0A2N9CYS8_9BURK Surface lipoprotein OS=Burkholderia cenocepacia OX=95486 GN=F01_50090 PE=4 SV=1	1214	Nsco_20191108_BC_ZIC_HILIC_H111_thermolysin_B1.37422.37422.3	controllerType=0 controllerNumber=1 scan=37422	72.073	Thermolysin	B1	VAAPAS.GT.AESPNPASETNVPAMQ	VAAPASGTAESPNPASETNVPAMQ
42025:3	180	A.VAAPAS[+568.212]GT[+568.212]AESPNPASETNVPAM.Q	HexNAc(2)Hex(1),HexNAc(2)Hex(1)	S[+568], T[+568]	1102.49	3	3305.45	3305.44	0	4.6	279	Non	193.27	193.27	7.6	4.83	15	>tr|A0A2N9CYS8|A0A2N9CYS8_9BURK Surface lipoprotein OS=Burkholderia cenocepacia OX=95486 GN=F01_50090 PE=4 SV=1	1214	Nsco_20191108_BC_ZIC_HILIC_H111_pepsin_B3.35540.35540.3	controllerType=0 controllerNumber=1 scan=35540	76.6469	Pepsin	B3	VAAPAS.GT.AESPNPASETNVPAM	VAAPASGTAESPNPASETNVPAM
14319:2	489	P.AAATGSS[+568.212]DT[+568.212]AAAPSG.P	HexNAc(2)Hex(1),HexNAc(2)Hex(1)	S[+568], T[+568]	1186.99	2	2372.98	2370.98	2	-1.2	161	Non	193.27	43.42	3.6	0.04	9	>tr|A0A1V2VRW6|A0A1V2VRW6_9BURK Family M23 peptidase OS=Burkholderia cenocepacia OX=95486 GN=nlpD_1 PE=4 SV=1	5413	Nsco_20191108_BC_ZIC_HILIC_H111_pepsin_B3.13847.13847.2	controllerType=0 controllerNumber=1 scan=13847	31.4147	Pepsin	B3	AAATGSS.DT.AAAPSG	AAATGSSDTAAAPSG
44356:3	25	T.VATTALPQANPNAGGASGT[+568.212]VVHGTAGTLTPPPAN.A	HexNAc(2)Hex(1)	T[+568]	1227.28	3	3679.82	3678.8	1	4.6	51	Non	193.43	161.62	0	4.83	30	>tr|A0A2N9D2R1|A0A2N9D2R1_9BURK Outer membrane protein OS=Burkholderia cenocepacia OX=95486 GN=F01_70026 PE=3 SV=1	1353	Nsco_20191108_BC_ZIC_HILIC_H111_thermolysin_B2.39794.39794.3	controllerType=0 controllerNumber=1 scan=39794	78.7283	Thermolysin	B2	VATTALPQANPNAGGASGT.VVHGTAGTLTPPPAN	VATTALPQANPNAGGASGTVVHGTAGTLTPPPAN
75715:4	1346	D.SGTQTASYDVSGTTSTVASQSFSAANGHHYTTIALPS[+568.212][+100.064]TTSLISVIDDPYDK.G	HexNAc(2)Hex(1) 100.064	S[+100][+568]	1481.2	4	5921.79	5918.76	3	3.4	75	NRagged	193.53	193.53	0	3.63	9	>tr|A0A119Q0E3|A0A119Q0E3_9BURK Hisitidine kinase OS=Burkholderia cenocepacia OX=95486 GN=A8E72_40935 PE=4 SV=1	7076	Nsco_20191108_BC_ZIC_HILIC_H111_typsin_B3.63773.63773.4	controllerType=0 controllerNumber=1 scan=63773	131.758	Trypsin	B3	SGTQTASYDVSGTTSTVASQSFSAANGHHYTTIALPS..TTSLISVIDDPYDK	SGTQTASYDVSGTTSTVASQSFSAANGHHYTTIALPSTTSLISVIDDPYDK
29491:3	133	A.VAAPAS[+568.212]GT[+568.212]AESPNPASETNV.P	HexNAc(2)Hex(1),HexNAc(2)Hex(1)	S[+568], T[+568]	1002.78	3	3006.31	3006.31	0	2.8	279	Non	193.53	193.53	15.24	5.11	15	>tr|A0A2N9CYS8|A0A2N9CYS8_9BURK Surface lipoprotein OS=Burkholderia cenocepacia OX=95486 GN=F01_50090 PE=4 SV=1	1214	Nsco_20191108_BC_ZIC_HILIC_H111_pepsin_B1.26841.26841.3	controllerType=0 controllerNumber=1 scan=26841	56.904	Pepsin	B1	VAAPAS.GT.AESPNPASETNV	VAAPASGTAESPNPASETNV
58204:4	540	K.PIQPQNTPPSDVKPTDENASSDESPDTSGSPLTLSPELSSTSTMPAPAS[+568.212]GPAATK.-	HexNAc(2)Hex(1)	S[+568]	1515.96	4	6060.82	6058.8	2	3.2	37	Specific	193.67	193.67	2.68	6.17	2	>tr|A0A142PJB0|A0A142PJB0_9BURK Lipoprotein OS=Burkholderia cenocepacia OX=95486 GN=A8E72_20920 PE=4 SV=1	7639	Nsco_20191108_BC_ZIC_HILIC_H111_typsin_B2.51005.51005.4	controllerType=0 controllerNumber=1 scan=51005	97.9337	Trypsin	B2	PIQPQNTPPSDVKPTDENASSDESPDTSGSPLTLSPELSSTSTMPAPAS.GPAATK	PIQPQNTPPSDVKPTDENASSDESPDTSGSPLTLSPELSSTSTMPAPASGPAATK
08373:3	78	Q.IVKAPAKGAS[+568.212]AAQAAPKPTDN.S	HexNAc(2)Hex(1)	S[+568]	858.779	3	2574.32	2574.31	0	3.5	59	Non	193.77	118.26	118.26	3.7	9	>tr|A0A2N9CM16|A0A2N9CM16_9BURK Outer-membrane lipoprotein carrier protein OS=Burkholderia cenocepacia OX=95486 GN=lolA PE=3 SV=1	2338	Nsco_20191108_BC_ZIC_HILIC_H111_pepsin_B1.9045.9045.3	controllerType=0 controllerNumber=1 scan=9045	25.6555	Pepsin	B1	IVKAPAKGAS.AAQAAPKPTDN	IVKAPAKGASAAQAAPKPTDN
57946:2	537	T.AAAST[+568.212]AAPAQPAS[+568.212]VVVAAGQSMVE.L	HexNAc(2)Hex(1),HexNAc(2)Hex(1)	S[+568], T[+568]	1660.77	2	3320.54	3320.52	0	4.8	239	Non	193.87	161.95	21.6	6.44	4	>tr|A0A1V2XJM4|A0A1V2XJM4_9BURK Helix-turn-helix domain-containing protein OS=Burkholderia cenocepacia OX=95486 GN=A8F55_38750 PE=4 SV=1	5813	Nsco_20191108_BC_ZIC_HILIC_H111_thermolysin_B2.50707.50707.2	controllerType=0 controllerNumber=1 scan=50707	101.788	Thermolysin	B2	AAAST.AAPAQPAS.VVVAAGQSMVE	AAASTAAPAQPASVVVAAGQSMVE
08282:2	37	Q.ARVHGIDNSGAGS[+568.212]QPAAT.V	HexNAc(2)Hex(1)	S[+568]	1139.03	2	2277.05	2277.05	0	2.8	61	Non	194.05	19.63	19.63	0.62	11	>tr|A0A1V2X7H1|A0A1V2X7H1_9BURK Purine nucleoside phosphorylase OS=Burkholderia cenocepacia OX=95486 GN=A8E72_24650 PE=4 SV=1	4905	Nsco_20191108_BC_ZIC_HILIC_H111_pepsin_B1.8972.8972.2	controllerType=0 controllerNumber=1 scan=8972	25.5665	Pepsin	B1	ARVHGIDNSGAGS.QPAAT	ARVHGIDNSGAGSQPAAT
41851:3	41	K.KAS[+568.212]EAAAAASAAQAAAAASPAT[+568.212]VPASGAAVDQDANAQAAR.A	HexNAc(2)Hex(1),HexNAc(2)Hex(1)	S[+568], T[+568]	1563.06	3	4687.17	4687.17	0	-0.8	143	Specific	194.1	127.02	127.02	2.74	34	>tr|A0A142PIH6|A0A142PIH6_9BURK Outer membrane protein assembly factor BamE OS=Burkholderia cenocepacia OX=95486 GN=bamE PE=3 SV=1	6605	Nsco_20191108_BC_ZIC_HILIC_H111_typsin_B2.37644.37644.3	controllerType=0 controllerNumber=1 scan=37644	74.4058	Trypsin	B2	KAS.EAAAAASAAQAAAAASPAT.VPASGAAVDQDANAQAAR	KASEAAAAASAAQAAAAASPATVPASGAAVDQDANAQAAR
17976:2	489	P.AAATGSS[+568.212]DT[+568.212]AAAPSG.P	HexNAc(2)Hex(1),HexNAc(2)Hex(1)	S[+568], T[+568]	1186.49	2	2371.97	2370.98	1	-3.6	161	Non	194.1	105.34	3.6	1.39	9	>tr|A0A1V2VRW6|A0A1V2VRW6_9BURK Family M23 peptidase OS=Burkholderia cenocepacia OX=95486 GN=nlpD_1 PE=4 SV=1	5413	Nsco_20191108_BC_ZIC_HILIC_H111_pepsin_B3.16920.16920.2	controllerType=0 controllerNumber=1 scan=16920	36.2092	Pepsin	B3	AAATGSS.DT.AAAPSG	AAATGSSDTAAAPSG
21976:5	8	P.AATTSATTSTTTSAGTASTS[+568.212][+100.064]TTATAGTTTAAPAPTASAPEAAAKPAKTKR.A	HexNAc(2)Hex(1) 100.064	S[+100][+568]	1048.12	5	5236.55	5235.57	1	-4.5	102	Non	194.24	194.24	0	5.31	50	>tr|A0A2N9CHU5|A0A2N9CHU5_9BURK Uncharacterized protein OS=Burkholderia cenocepacia OX=95486 GN=F01_210059 PE=4 SV=1	268	Nsco_20191108_BC_ZIC_HILIC_H111_thermolysin_B1.20093.20093.5	controllerType=0 controllerNumber=1 scan=20093	41.9639	Thermolysin	B1	AATTSATTSTTTSAGTASTS..TTATAGTTTAAPAPTASAPEAAAKPAKTKR	AATTSATTSTTTSAGTASTSTTATAGTTTAAPAPTASAPEAAAKPAKTKR
14978:6	174	A.VHC[+57.021]NYFPDSKS[+568.212]GT[+568.212]EGANTYK.V	HexNAc(2)Hex(1),HexNAc(2)Hex(1)	C[+57], S[+568], T[+568]	569.743	6	3413.42	3411.43	2	-4.8	448	Non	194.42	89.74	3.2	1.52	9	>tr|A0A1V2XGT1|A0A1V2XGT1_9BURK Glutamine--tRNA ligase OS=Burkholderia cenocepacia OX=95486 GN=glnS PE=3 SV=1	5438	Nsco_20191108_BC_ZIC_HILIC_H111_thermolysin_B3.14673.14673.4	controllerType=0 controllerNumber=1 scan=14673	35.1736	Thermolysin	B3	VHC.NYFPDSKS.GT.EGANTYK	VHCNYFPDSKSGTEGANTYK
15434:4	184	Q.IVKAPAKGAS[+568.212]AAQAAPKPTDNSSGTF.V	HexNAc(2)Hex(1)	S[+568]	764.138	4	3053.53	3053.52	0	3.9	59	NRagged	194.5	194.5	19	6.54	6	>tr|A0A2N9CM16|A0A2N9CM16_9BURK Outer-membrane lipoprotein carrier protein OS=Burkholderia cenocepacia OX=95486 GN=lolA PE=3 SV=1	2338	Nsco_20191108_BC_ZIC_HILIC_H111_thermolysin_B2.15206.15206.4	controllerType=0 controllerNumber=1 scan=15206	35.5103	Thermolysin	B2	IVKAPAKGAS.AAQAAPKPTDNSSGTF	IVKAPAKGASAAQAAPKPTDNSSGTF
52293:2	61	A.QASSTDSGM[+15.995]ASES[+568.212]NQPVTDTWITTK.V	HexNAc(2)Hex(1)	M[+16], S[+568]	1613.71	2	3226.4	3226.4	0	2.9	30	Non	194.5	194.5	3.6	6.12	21	>tr|A0A1V2WB29|A0A1V2WB29_9BURK BON domain protein OS=Burkholderia cenocepacia OX=95486 GN=osmY_2 PE=4 SV=1	5149	Nsco_20191108_BC_ZIC_HILIC_H111_thermolysin_B3.46586.46586.2	controllerType=0 controllerNumber=1 scan=46586	91.8391	Thermolysin	B3	QASSTDSGM.ASES.NQPVTDTWITTK	QASSTDSGMASESNQPVTDTWITTK
42939:3	298	A.VAAPASGT[+568.212]AESPNPAS[+568.212]ETNVPAM.Q	HexNAc(2)Hex(1),HexNAc(2)Hex(1)	S[+568], T[+568]	1102.49	3	3305.45	3305.44	0	2.9	279	Non	194.56	117.32	9.93	1.97	9	>tr|A0A2N9CYS8|A0A2N9CYS8_9BURK Surface lipoprotein OS=Burkholderia cenocepacia OX=95486 GN=F01_50090 PE=4 SV=1	1214	Nsco_20191108_BC_ZIC_HILIC_H111_pepsin_B2.36550.36550.3	controllerType=0 controllerNumber=1 scan=36550	76.6013	Pepsin	B2	VAAPASGT.AESPNPAS.ETNVPAM	VAAPASGTAESPNPASETNVPAM
54478:6	6954	F.VKTYS[+568.212][+100.064]NDAQVTDSAPSMSAYMTGVKTNNEVISMSPDTKAIEPSAGLT[+568.212][+100.064]GNC[+57.021]GAN.N	HexNAc(2)Hex(1) 100.064,HexNAc(2)Hex(1) 100.064	C[+57], S[+100][+568], T[+100][+568]	1137.02	6	6817.07	6817.07	0	-1.1	79	CRagged	194.76	41.9	41.9	0	1	>tr|A0A2N9CNM9|A0A2N9CNM9_9BURK Putative alkaline phosphatase OS=Burkholderia cenocepacia OX=95486 GN=F01_410007 PE=3 SV=1	3186	Nsco_20191108_BC_ZIC_HILIC_H111_thermolysin_B1.47222.47222.6	controllerType=0 controllerNumber=1 scan=47222	88.7089	Thermolysin	B1	VKTYS..NDAQVTDSAPSMSAYMTGVKTNNEVISMSPDTKAIEPSAGLT..GNC.GAN	VKTYSNDAQVTDSAPSMSAYMTGVKTNNEVISMSPDTKAIEPSAGLTGNCGAN
33239:3	16	K.VAPPPADNGAS[+568.212]QPQQFDPNRALQGK.T	HexNAc(2)Hex(1)	S[+568]	1058.51	3	3173.51	3171.51	2	-0.8	50	Specific	194.8	48.42	48.42	1.31	53	>tr|A0A142PL18|A0A142PL18_9BURK Cell division protein OS=Burkholderia cenocepacia OX=95486 GN=A8E72_03155 PE=4 SV=1	5245	Nsco_20191108_BC_ZIC_HILIC_H111_typsin_B3.30299.30299.3	controllerType=0 controllerNumber=1 scan=30299	64.1851	Trypsin	B3	VAPPPADNGAS.QPQQFDPNRALQGK	VAPPPADNGASQPQQFDPNRALQGK
35700:3	570	P.LDKLVEQGRQNAAAS[+568.212]T[+568.212]GASAADAASAPAATVPS.A	HexNAc(2)Hex(1),HexNAc(2)Hex(1)	S[+568], T[+568]	1412	3	4234	4232.98	1	3.6	367	Non	195.02	172.39	5.6	6.91	6	>tr|A0A2N9CHN6|A0A2N9CHN6_9BURK Protein HflK OS=Burkholderia cenocepacia OX=95486 GN=F01_210017 PE=3 SV=1	1442	Nsco_20191108_BC_ZIC_HILIC_H111_thermolysin_B1.31684.31684.3	controllerType=0 controllerNumber=1 scan=31684	61.7164	Thermolysin	B1	LDKLVEQGRQNAAAS.T.GASAADAASAPAATVPS	LDKLVEQGRQNAAASTGASAADAASAPAATVPS
71221:2	1	Y.NAAT[+568.212]GEYVDMVEAGVVDPTK.V	HexNAc(2)Hex(1)	T[+568]	1318.1	2	2635.18	2634.19	1	-2.6	479	NRagged	195.07	195.07	10.33	2.41	50	>tr|A0A119Q1U3|A0A119Q1U3_9BURK 60 kDa chaperonin OS=Burkholderia cenocepacia OX=95486 GN=groEL PE=3 SV=1	6690	Nsco_20191108_BC_ZIC_HILIC_H111_typsin_B1.63683.63683.2	controllerType=0 controllerNumber=1 scan=63683	118.739	Trypsin	B1	NAAT.GEYVDMVEAGVVDPTK	NAATGEYVDMVEAGVVDPTK
52198:3	417	K.STIDTAAS[+568.212]NAGVPVSSVNYIVHDAGK.G	HexNAc(2)Hex(1)	S[+568]	1047.84	3	3141.51	3141.5	0	4	346	Specific	195.14	140.65	0.38	3.83	8	>tr|A0A2N9CJ70|A0A2N9CJ70_9BURK Putative membrane protein OS=Burkholderia cenocepacia OX=95486 GN=DFS07_11429 PE=4 SV=1	6664	Nsco_20191108_BC_ZIC_HILIC_H111_typsin_B2.46282.46282.3	controllerType=0 controllerNumber=1 scan=46282	89.8825	Trypsin	B2	STIDTAAS.NAGVPVSSVNYIVHDAGK	STIDTAASNAGVPVSSVNYIVHDAGK
05663:3	77	Q.AAAQKQQQQQQAANTPKPT[+568.212]SSATAA.A	HexNAc(2)Hex(1)	T[+568]	1031.83	3	3093.49	3093.48	0	2.4	182	Non	195.22	165.15	0.16	4.22	21	>tr|A0A142PL18|A0A142PL18_9BURK Cell division protein OS=Burkholderia cenocepacia OX=95486 GN=A8E72_03155 PE=4 SV=1	5245	Nsco_20191108_BC_ZIC_HILIC_H111_thermolysin_B1.6529.6529.3	controllerType=0 controllerNumber=1 scan=6529	21.9222	Thermolysin	B1	AAAQKQQQQQQAANTPKPT.SSATAA	AAAQKQQQQQQAANTPKPTSSATAA
62295:2	64	T.DSGM[+15.995]ASES[+568.212]NQPVT[+568.212]DTWITTK.V	HexNAc(2)Hex(1),HexNAc(2)Hex(1)	M[+16], S[+568], T[+568]	1661.7	2	3322.4	3320.4	2	-3.3	35	NRagged	195.23	195.23	4.8	3.9	28	>tr|A0A1V2WB29|A0A1V2WB29_9BURK BON domain protein OS=Burkholderia cenocepacia OX=95486 GN=osmY_2 PE=4 SV=1	5149	Nsco_20191108_BC_ZIC_HILIC_H111_typsin_B1.56142.56142.2	controllerType=0 controllerNumber=1 scan=56142	106.545	Trypsin	B1	DSGM.ASES.NQPVT.DTWITTK	DSGMASESNQPVTDTWITTK
96506:4	7	K.LSKPAATTSATTSTTTSAGTASTSTTATAGTTTAAPAPTAS[+568.212][+100.064]APEAAAKPAK.T	HexNAc(2)Hex(1) 100.064	S[+100][+568]	1319.65	4	5275.58	5275.59	0	-3.3	98	Specific	195.41	195.41	42.65	3.56	76	>tr|A0A2N9CHU5|A0A2N9CHU5_9BURK Uncharacterized protein OS=Burkholderia cenocepacia OX=95486 GN=F01_210059 PE=4 SV=1	268	Nsco_20191108_BC_ZIC_HILIC_H111_typsin_B3.79546.79546.4	controllerType=0 controllerNumber=1 scan=79546	173.994	Trypsin	B3	LSKPAATTSATTSTTTSAGTASTSTTATAGTTTAAPAPTAS..APEAAAKPAK	LSKPAATTSATTSTTTSAGTASTSTTATAGTTTAAPAPTASAPEAAAKPAK
51874:3	41	A.SEAAAAASAAQAAAAASPAT[+568.212]VPAS[+568.212][+100.064]GAAVDQDANAQAAR.A	HexNAc(2)Hex(1),HexNAc(2)Hex(1) 100.064	S[+100][+568], T[+568]	1530.71	3	4590.11	4588.1	2	-0.6	145	NRagged	195.44	195.44	0	4.03	34	>tr|A0A142PIH6|A0A142PIH6_9BURK Outer membrane protein assembly factor BamE OS=Burkholderia cenocepacia OX=95486 GN=bamE PE=3 SV=1	6605	Nsco_20191108_BC_ZIC_HILIC_H111_typsin_B2.46000.46000.3	controllerType=0 controllerNumber=1 scan=46000	89.3963	Trypsin	B2	SEAAAAASAAQAAAAASPAT.VPAS..GAAVDQDANAQAAR	SEAAAAASAAQAAAAASPATVPASGAAVDQDANAQAAR
35117:3	1	S.KVAPPPADNGAS[+568.212]QPQQFDPNRAL.Q	HexNAc(2)Hex(1)	S[+568]	996.479	3	2987.42	2986.43	1	-2.6	49	NRagged	195.72	195.72	195.72	3.68	76	>tr|A0A142PL18|A0A142PL18_9BURK Cell division protein OS=Burkholderia cenocepacia OX=95486 GN=A8E72_03155 PE=4 SV=1	5245	Nsco_20191108_BC_ZIC_HILIC_H111_pepsin_B2.30433.30433.3	controllerType=0 controllerNumber=1 scan=30433	62.7384	Pepsin	B2	KVAPPPADNGAS.QPQQFDPNRAL	KVAPPPADNGASQPQQFDPNRAL
47813:4	25	T.VATTALPQANPNAGGASGTVVHGTAGTLT[+568.212][+100.064]PPPANAAPGQVVVGGKVPDEATK.A	HexNAc(2)Hex(1) 100.064	T[+100][+568]	1371.45	4	5482.79	5482.78	0	0.7	51	Non	195.75	195.75	0	5.66	30	>tr|A0A2N9D2R1|A0A2N9D2R1_9BURK Outer membrane protein OS=Burkholderia cenocepacia OX=95486 GN=F01_70026 PE=3 SV=1	1353	Nsco_20191108_BC_ZIC_HILIC_H111_thermolysin_B2.42695.42695.4	controllerType=0 controllerNumber=1 scan=42695	84.5208	Thermolysin	B2	VATTALPQANPNAGGASGTVVHGTAGTLT..PPPANAAPGQVVVGGKVPDEATK	VATTALPQANPNAGGASGTVVHGTAGTLTPPPANAAPGQVVVGGKVPDEATK
09877:2	144	Q.ARVHGIDNSGAGS[+568.212]QPAAT.V	HexNAc(2)Hex(1)	S[+568]	1139.03	2	2277.06	2277.05	0	4.9	61	Non	195.89	49.5	49.5	1.38	7	>tr|A0A1V2X7H1|A0A1V2X7H1_9BURK Purine nucleoside phosphorylase OS=Burkholderia cenocepacia OX=95486 GN=A8E72_24650 PE=4 SV=1	4905	Nsco_20191108_BC_ZIC_HILIC_H111_pepsin_B3.9970.9970.2	controllerType=0 controllerNumber=1 scan=9970	25.4107	Pepsin	B3	ARVHGIDNSGAGS.QPAAT	ARVHGIDNSGAGSQPAAT
00337:3	95	G.KKAKAADAAS[+568.212]Q.-	HexNAc(2)Hex(1)	S[+568]	552.946	3	1656.82	1656.82	0	4.3	81	Non	195.91	53.09	53.09	1.26	10	>tr|A0A0M1IFG9|A0A0M1IFG9_9BURK Signal peptide protein OS=Burkholderia cenocepacia OX=95486 GN=A8F55_16750 PE=4 SV=1	5429	Nsco_20191108_BC_ZIC_HILIC_H111_pepsin_B1.2066.2066.3	controllerType=0 controllerNumber=1 scan=2066	13.1135	Pepsin	B1	KKAKAADAAS.Q	KKAKAADAASQ
34865:4	609	S.HDLAPVEAT[+568.212][+100.064]VDATPEAPAAAKPK.K	HexNAc(2)Hex(1) 100.064	T[+100][+568]	743.121	4	2969.46	2967.47	2	-4.9	448	NRagged	195.95	195.95	2	2.05	5	>tr|A0A2N9CF70|A0A2N9CF70_9BURK Uncharacterized protein OS=Burkholderia cenocepacia OX=95486 GN=F01_130006 PE=4 SV=1	3210	Nsco_20191108_BC_ZIC_HILIC_H111_typsin_B2.31984.31984.4	controllerType=0 controllerNumber=1 scan=31984	64.5585	Trypsin	B2	HDLAPVEAT..VDATPEAPAAAKPK	HDLAPVEATVDATPEAPAAAKPK
22853:6	76	K.DAAKPAAKPDTTTTASVTPPKPAPKPAAPAAKPAAPKPAPAT[+568.212]VANAGPASPDSGDASSPASPAGAR.F	HexNAc(2)Hex(1)	T[+568]	1106.23	6	6632.36	6628.35	4	-1	144	Specific	196.25	196.25	0	3.73	18	>tr|A0A2N9CRL1|A0A2N9CRL1_9BURK Sporulation related OS=Burkholderia cenocepacia OX=95486 GN=F01_420513 PE=4 SV=1	313	Nsco_20191108_BC_ZIC_HILIC_H111_typsin_B2.21586.21586.2	controllerType=0 controllerNumber=1 scan=21586	46.0939	Trypsin	B2	DAAKPAAKPDTTTTASVTPPKPAPKPAAPAAKPAAPKPAPAT.VANAGPASPDSGDASSPASPAGAR	DAAKPAAKPDTTTTASVTPPKPAPKPAAPAAKPAAPKPAPATVANAGPASPDSGDASSPASPAGAR
94500:4	17	K.LSKPAATTSATTSTTTSAGTASTSTTATAGTTTAAPAPT[+568.212][+100.064]ASAPEAAAKPAK.T	HexNAc(2)Hex(1) 100.064	T[+100][+568]	1319.65	4	5275.58	5275.59	0	-2.4	98	Specific	196.28	196.28	2.3	5.17	70	>tr|A0A2N9CHU5|A0A2N9CHU5_9BURK Uncharacterized protein OS=Burkholderia cenocepacia OX=95486 GN=F01_210059 PE=4 SV=1	268	Nsco_20191108_BC_ZIC_HILIC_H111_typsin_B2.78193.78193.4	controllerType=0 controllerNumber=1 scan=78193	158.096	Trypsin	B2	LSKPAATTSATTSTTTSAGTASTSTTATAGTTTAAPAPT..ASAPEAAAKPAK	LSKPAATTSATTSTTTSAGTASTSTTATAGTTTAAPAPTASAPEAAAKPAK
36604:4	13	G.IDNSGAGSQPAAT[+568.212]VEGGAPVVRAQNPRDSVY.F	HexNAc(2)Hex(1)	T[+568]	913.691	4	3651.74	3651.73	0	4.7	66	Non	196.61	196.61	12	5.75	22	>tr|A0A1V2X7H1|A0A1V2X7H1_9BURK Purine nucleoside phosphorylase OS=Burkholderia cenocepacia OX=95486 GN=A8E72_24650 PE=4 SV=1	4905	Nsco_20191108_BC_ZIC_HILIC_H111_thermolysin_B3.33234.33234.4	controllerType=0 controllerNumber=1 scan=33234	66.6179	Thermolysin	B3	IDNSGAGSQPAAT.VEGGAPVVRAQNPRDSVY	IDNSGAGSQPAATVEGGAPVVRAQNPRDSVY
39069:3	83	Q.AGSAAPADTPASAAPS[+568.212]AS[+568.212][+100.064]AT[+568.212][+100.064]PATR.A	HexNAc(2)Hex(1),HexNAc(2)Hex(1) 100.064,HexNAc(2)Hex(1) 100.064	S[+100][+568]*2, T[+100][+568]	1335.93	3	4005.79	4001.78	4	-1.6	1803	NRagged	196.65	196.65	0	1.2	33	>tr|A0A2N9CVE8|A0A2N9CVE8_9BURK Putative exported glycoprotein OS=Burkholderia cenocepacia OX=95486 GN=F01_460192 PE=4 SV=1	1233	Nsco_20191108_BC_ZIC_HILIC_H111_typsin_B1.36208.36208.3	controllerType=0 controllerNumber=1 scan=36208	73.2737	Trypsin	B1	AGSAAPADTPASAAPS.AS..AT..PATR	AGSAAPADTPASAAPSASATPATR
02087:4	7919	E.HS[+568.212][+100.064]AGT[+568.212][+100.064]VGAGSR.L	HexNAc(2)Hex(1) 100.064,HexNAc(2)Hex(1) 100.064	S[+100][+568], T[+100][+568]	584.766	4	2336.04	2336.05	0	-1.7	524	NRagged	196.7	45.28	45.28	0	3	>tr|A0A2N9CPX5|A0A2N9CPX5_9BURK Methyl-accepting chemotaxis protein OS=Burkholderia cenocepacia OX=95486 GN=F01_410427 PE=4 SV=1	688	Nsco_20191108_BC_ZIC_HILIC_H111_typsin_B2.3693.3693.4	controllerType=0 controllerNumber=1 scan=3693	16.3489	Trypsin	B2	HS..AGT..VGAGSR	HSAGTVGAGSR
32653:3	379	A.VAAPAS[+568.212]GT[+568.212]AESPNPASETNVPA.M	HexNAc(2)Hex(1),HexNAc(2)Hex(1)	S[+568], T[+568]	1059.14	3	3175.41	3174.4	1	3.7	279	Non	196.8	196.8	7.6	5.15	17	>tr|A0A2N9CYS8|A0A2N9CYS8_9BURK Surface lipoprotein OS=Burkholderia cenocepacia OX=95486 GN=F01_50090 PE=4 SV=1	1214	Nsco_20191108_BC_ZIC_HILIC_H111_thermolysin_B3.29947.29947.3	controllerType=0 controllerNumber=1 scan=29947	61.1976	Thermolysin	B3	VAAPAS.GT.AESPNPASETNVPA	VAAPASGTAESPNPASETNVPA
26069:3	104	P.ADTPASAAPSAS[+568.212][+100.064]AT[+568.212]PAT[+568.212][+100.064]RA.A	HexNAc(2)Hex(1) 100.064,HexNAc(2)Hex(1),HexNAc(2)Hex(1) 100.064	S[+100][+568], T[+100][+568]*2	1207.21	3	3619.6	3618.6	1	-1.2	1809	Non	196.8	196.8	3.44	2.08	11	>tr|A0A2N9CVE8|A0A2N9CVE8_9BURK Putative exported glycoprotein OS=Burkholderia cenocepacia OX=95486 GN=F01_460192 PE=4 SV=1	1233	Nsco_20191108_BC_ZIC_HILIC_H111_pepsin_B3.23406.23406.3	controllerType=0 controllerNumber=1 scan=23406	48.2958	Pepsin	B3	ADTPASAAPSAS..AT.PAT..RA	ADTPASAAPSASATPATRA
26390:3	67	R.VHGIDNSGAGS[+568.212]QPAATVEGGAPVVR.A	HexNAc(2)Hex(1)	S[+568]	972.137	3	2914.4	2914.39	0	1.9	63	Specific	196.81	196.81	1.2	6.43	17	>tr|A0A1V2X7H1|A0A1V2X7H1_9BURK Purine nucleoside phosphorylase OS=Burkholderia cenocepacia OX=95486 GN=A8E72_24650 PE=4 SV=1	4905	Nsco_20191108_BC_ZIC_HILIC_H111_typsin_B1.25338.25338.3	controllerType=0 controllerNumber=1 scan=25338	54.6046	Trypsin	B1	VHGIDNSGAGS.QPAATVEGGAPVVR	VHGIDNSGAGSQPAATVEGGAPVVR
28272:3	67	R.VHGIDNSGAGS[+568.212]QPAATVEGGAPVVR.A	HexNAc(2)Hex(1)	S[+568]	972.136	3	2914.39	2914.39	0	1.1	63	Specific	196.82	144.66	17.55	3.21	17	>tr|A0A1V2X7H1|A0A1V2X7H1_9BURK Purine nucleoside phosphorylase OS=Burkholderia cenocepacia OX=95486 GN=A8E72_24650 PE=4 SV=1	4905	Nsco_20191108_BC_ZIC_HILIC_H111_typsin_B1.26964.26964.3	controllerType=0 controllerNumber=1 scan=26964	57.3687	Trypsin	B1	VHGIDNSGAGS.QPAATVEGGAPVVR	VHGIDNSGAGSQPAATVEGGAPVVR
79282:4	397	A.APMPAVPAAAS[+568.212]T[+568.212]AAAGHAAAADVAPAAGPVAAPAAASAPAAGLPATTVHVPFASLGAFDPLR.L	HexNAc(2)Hex(1),HexNAc(2)Hex(1)	S[+568], T[+568]	1672.09	4	6685.33	6685.3	0	3.4	26	NRagged	196.83	196.83	11.2	5.57	11	>tr|A0A2N9CG52|A0A2N9CG52_9BURK Cyclic di-GMP-binding protein OS=Burkholderia cenocepacia OX=95486 GN=bcsB PE=3 SV=1	1829	Nsco_20191108_BC_ZIC_HILIC_H111_typsin_B2.67294.67294.4	controllerType=0 controllerNumber=1 scan=67294	131.078	Trypsin	B2	APMPAVPAAAS.T.AAAGHAAAADVAPAAGPVAAPAAASAPAAGLPATTVHVPFASLGAFDPLR	APMPAVPAAASTAAAGHAAAADVAPAAGPVAAPAAASAPAAGLPATTVHVPFASLGAFDPLR
27663:3	371	L.AASAAAAETAPAAGAT[+568.212][+100.064]ANDAAMLLPPVE.V	HexNAc(2)Hex(1) 100.064	T[+100][+568]	1064.84	3	3192.52	3191.52	1	-0.6	15	CRagged	196.91	22.67	10.8	0.44	11	>tr|A0A2N9CRB9|A0A2N9CRB9_9BURK OUTER MEMBRANE PROTEIN NOSA OS=Burkholderia cenocepacia OX=95486 GN=F01_420460 PE=3 SV=1	2597	Nsco_20191108_BC_ZIC_HILIC_H111_thermolysin_B3.25731.25731.3	controllerType=0 controllerNumber=1 scan=25731	54.038	Thermolysin	B3	AASAAAAETAPAAGAT..ANDAAMLLPPVE	AASAAAAETAPAAGATANDAAMLLPPVE
12623:3	38	M.PFAAS[+568.212]APSQKYQGSKKSAL.R	HexNAc(2)Hex(1)	S[+568]	845.426	3	2534.26	2534.25	0	4.5	50	NRagged	196.97	159.41	46.59	3.73	9	>tr|A0A144U3Q1|A0A144U3Q1_9BURK Uncharacterized protein OS=Burkholderia cenocepacia OX=95486 GN=A8E72_12460 PE=4 SV=1	7262	Nsco_20191108_BC_ZIC_HILIC_H111_pepsin_B1.12725.12725.3	controllerType=0 controllerNumber=1 scan=12725	31.4736	Pepsin	B1	PFAAS.APSQKYQGSKKSAL	PFAASAPSQKYQGSKKSAL
27135:3	7	K.LSKPAATTSATTSTTTSAGTASTSTTATAGTTTAAPAPT[+568.212]ASAPEAAAK.P	HexNAc(2)Hex(1)	T[+568]	1627.46	3	4880.36	4879.34	1	3.3	98	Specific	196.99	188.54	0.76	6.89	76	>tr|A0A2N9CHU5|A0A2N9CHU5_9BURK Uncharacterized protein OS=Burkholderia cenocepacia OX=95486 GN=F01_210059 PE=4 SV=1	268	Nsco_20191108_BC_ZIC_HILIC_H111_typsin_B3.25122.25122.3	controllerType=0 controllerNumber=1 scan=25122	53.9849	Trypsin	B3	LSKPAATTSATTSTTTSAGTASTSTTATAGTTTAAPAPT.ASAPEAAAK	LSKPAATTSATTSTTTSAGTASTSTTATAGTTTAAPAPTASAPEAAAK
56517:3	242	V.ISQNVLANGLAT[+568.212][+100.064]DVYAPGQQPPNGAAAM[+15.995]VRPSWKPGAK.T	HexNAc(2)Hex(1) 100.064	M[+16], T[+100][+568]	1520.43	3	4559.28	4559.27	0	2.5	54	NRagged	197.09	26.3	10.8	3.89	11	>tr|A0A2N9CVC5|A0A2N9CVC5_9BURK Uncharacterized protein OS=Burkholderia cenocepacia OX=95486 GN=DFS07_101361 PE=4 SV=1	4987	Nsco_20191108_BC_ZIC_HILIC_H111_typsin_B2.49720.49720.3	controllerType=0 controllerNumber=1 scan=49720	95.7349	Trypsin	B2	ISQNVLANGLAT..DVYAPGQQPPNGAAAM.VRPSWKPGAK	ISQNVLANGLATDVYAPGQQPPNGAAAMVRPSWKPGAK
41081:3	62	S.QAGSAAPADTPASAAPS[+568.212]AS[+568.212][+100.064]AT[+568.212]PATR.A	HexNAc(2)Hex(1),HexNAc(2)Hex(1) 100.064,HexNAc(2)Hex(1)	S[+100][+568]*2, T[+568]	1345.27	3	4033.79	4029.78	4	-0.2	1802	NRagged	197.17	197.17	0	3.48	29	>tr|A0A2N9CVE8|A0A2N9CVE8_9BURK Putative exported glycoprotein OS=Burkholderia cenocepacia OX=95486 GN=F01_460192 PE=4 SV=1	1233	Nsco_20191108_BC_ZIC_HILIC_H111_typsin_B3.36682.36682.3	controllerType=0 controllerNumber=1 scan=36682	76.6782	Trypsin	B3	QAGSAAPADTPASAAPS.AS..AT.PATR	QAGSAAPADTPASAAPSASATPATR
46211:4	549	D.VTVPLTPKPLPGT[+568.212]KFGPPALPPPKDTAASQPAA.T	HexNAc(2)Hex(1)	T[+568]	958.269	4	3830.05	3830.04	0	4.4	636	Non	197.44	197.44	13.2	5.99	2	>tr|A0A1V2VXC7|A0A1V2VXC7_9BURK EscC/YscC/HrcC family type III secretion system outer membrane ring protein OS=Burkholderia cenocepacia OX=95486 GN=A8E72_28425 PE=3 SV=1	7536	Nsco_20191108_BC_ZIC_HILIC_H111_pepsin_B1.40239.40239.4	controllerType=0 controllerNumber=1 scan=40239	88.1946	Pepsin	B1	VTVPLTPKPLPGT.KFGPPALPPPKDTAASQPAA	VTVPLTPKPLPGTKFGPPALPPPKDTAASQPAA
10879:2	40	Q.IVKAPAKGAS[+568.212][+100.064]AAQAAPKPTDNSSG.T	HexNAc(2)Hex(1) 100.064	S[+100][+568]	1453.73	2	2906.46	2905.46	1	-1.6	59	Non	197.54	88.85	26.4	2.19	7	>tr|A0A2N9CM16|A0A2N9CM16_9BURK Outer-membrane lipoprotein carrier protein OS=Burkholderia cenocepacia OX=95486 GN=lolA PE=3 SV=1	2338	Nsco_20191108_BC_ZIC_HILIC_H111_pepsin_B3.10834.10834.2	controllerType=0 controllerNumber=1 scan=10834	26.7387	Pepsin	B3	IVKAPAKGAS..AAQAAPKPTDNSSG	IVKAPAKGASAAQAAPKPTDNSSG
47740:3	34	A.S[+568.212]AAQAAAAAS[+568.212][+100.064]PAT[+568.212]VPASGAAVDQDANAQAAR.A	HexNAc(2)Hex(1),HexNAc(2)Hex(1) 100.064,HexNAc(2)Hex(1)	S[+100][+568]*2, T[+568]	1529.7	3	4587.08	4585.05	2	3.5	152	NRagged	197.56	197.56	0	5.21	31	>tr|A0A142PIH6|A0A142PIH6_9BURK Outer membrane protein assembly factor BamE OS=Burkholderia cenocepacia OX=95486 GN=bamE PE=3 SV=1	6605	Nsco_20191108_BC_ZIC_HILIC_H111_typsin_B3.42017.42017.3	controllerType=0 controllerNumber=1 scan=42017	87.0288	Trypsin	B3	S.AAQAAAAAS..PAT.VPASGAAVDQDANAQAAR	SAAQAAAAASPATVPASGAAVDQDANAQAAR
12293:3	259	A.TEAPAAATS[+568.212]APKAAAKTAKKANRKLGY.A	HexNAc(2)Hex(1)	S[+568]	1085.91	3	3255.73	3254.71	1	3.8	32	Non	197.65	97.64	15.49	5.56	5	>tr|A0A1V2WZ65|A0A1V2WZ65_9BURK BON domain-containing protein OS=Burkholderia cenocepacia OX=95486 GN=A8E72_33585 PE=4 SV=1	4473	Nsco_20191108_BC_ZIC_HILIC_H111_pepsin_B3.12081.12081.3	controllerType=0 controllerNumber=1 scan=12081	28.6764	Pepsin	B3	TEAPAAATS.APKAAAKTAKKANRKLGY	TEAPAAATSAPKAAAKTAKKANRKLGY
16916:2	520	P.AAATGSS[+568.212]DT[+568.212]AAAPSG.P	HexNAc(2)Hex(1),HexNAc(2)Hex(1)	S[+568], T[+568]	1186	2	2370.99	2370.98	0	4.2	161	Non	197.96	60.89	3.6	2.1	5	>tr|A0A1V2VRW6|A0A1V2VRW6_9BURK Family M23 peptidase OS=Burkholderia cenocepacia OX=95486 GN=nlpD_1 PE=4 SV=1	5413	Nsco_20191108_BC_ZIC_HILIC_H111_pepsin_B1.16441.16441.2	controllerType=0 controllerNumber=1 scan=16441	37.4087	Pepsin	B1	AAATGSS.DT.AAAPSG	AAATGSSDTAAAPSG
34801:3	2	S.KVAPPPADNGAS[+568.212]QPQQFDPNRAL.Q	HexNAc(2)Hex(1)	S[+568]	996.814	3	2988.43	2986.43	2	-2.5	49	NRagged	198.05	190.8	190.8	3.59	80	>tr|A0A142PL18|A0A142PL18_9BURK Cell division protein OS=Burkholderia cenocepacia OX=95486 GN=A8E72_03155 PE=4 SV=1	5245	Nsco_20191108_BC_ZIC_HILIC_H111_pepsin_B3.30010.30010.3	controllerType=0 controllerNumber=1 scan=30010	62.691	Pepsin	B3	KVAPPPADNGAS.QPQQFDPNRAL	KVAPPPADNGASQPQQFDPNRAL
22125:3	7	A.TTSTTTSAGTASTSTTATAGTT[+568.212]TAAPAPTASAPEAAAKPAK.T	HexNAc(2)Hex(1)	T[+568]	1417.69	3	4251.05	4248.03	3	2.9	108	NRagged	198.1	98.28	0	4.18	76	>tr|A0A2N9CHU5|A0A2N9CHU5_9BURK Uncharacterized protein OS=Burkholderia cenocepacia OX=95486 GN=F01_210059 PE=4 SV=1	268	Nsco_20191108_BC_ZIC_HILIC_H111_typsin_B3.20806.20806.3	controllerType=0 controllerNumber=1 scan=20806	45.7309	Trypsin	B3	TTSTTTSAGTASTSTTATAGTT.TAAPAPTASAPEAAAKPAK	TTSTTTSAGTASTSTTATAGTTTAAPAPTASAPEAAAKPAK
45029:2	1253	A.DAASGPSGASGAAAAGAS[+568.212][+100.064]DDPMSC[+57.021]DYWK.Y	HexNAc(2)Hex(1) 100.064	C[+57], S[+100][+568]	1671.68	2	3342.35	3341.36	1	-4	51	NRagged	198.15	198.15	6	4.6	3	>tr|A0A1V2VWJ7|A0A1V2VWJ7_9BURK Amine dehydrogenase OS=Burkholderia cenocepacia OX=95486 GN=aauA PE=4 SV=1	5248	Nsco_20191108_BC_ZIC_HILIC_H111_typsin_B2.40380.40380.2	controllerType=0 controllerNumber=1 scan=40380	79.4035	Trypsin	B2	DAASGPSGASGAAAAGAS..DDPMSC.DYWK	DAASGPSGASGAAAAGASDDPMSCDYWK
19603:2	56	G.YKDGNDADS[+568.212][+100.064]TQLTAAR.V	HexNAc(2)Hex(1) 100.064	S[+100][+568]	1198.04	2	2395.07	2394.08	1	-4.2	267	NRagged	198.38	107.39	0.8	0.15	16	>tr|A0A2N9CXU5|A0A2N9CXU5_9BURK Bacillolysin OS=Burkholderia cenocepacia OX=95486 GN=F01_480197 PE=4 SV=1	1208	Nsco_20191108_BC_ZIC_HILIC_H111_typsin_B2.18691.18691.2	controllerType=0 controllerNumber=1 scan=18691	40.8657	Trypsin	B2	YKDGNDADS..TQLTAAR	YKDGNDADSTQLTAAR
33331:3	16	K.VAPPPADNGAS[+568.212]QPQQFDPNRALQGK.T	HexNAc(2)Hex(1)	S[+568]	1058.17	3	3172.51	3171.51	1	-1.7	50	Specific	198.43	62.12	62.12	1.29	53	>tr|A0A142PL18|A0A142PL18_9BURK Cell division protein OS=Burkholderia cenocepacia OX=95486 GN=A8E72_03155 PE=4 SV=1	5245	Nsco_20191108_BC_ZIC_HILIC_H111_typsin_B3.30366.30366.3	controllerType=0 controllerNumber=1 scan=30366	64.3119	Trypsin	B3	VAPPPADNGAS.QPQQFDPNRALQGK	VAPPPADNGASQPQQFDPNRALQGK
41326:5	2	S.KVAPPPADNGASQPQQFDPNRALQGKT[+568.212][+100.064]PGQPVPQAAQPAPPNTAPGQAAN.Q	HexNAc(2)Hex(1) 100.064	T[+100][+568]	1133.16	5	5661.79	5660.79	1	0.1	49	Non	198.51	198.51	7.72	3.41	80	>tr|A0A142PL18|A0A142PL18_9BURK Cell division protein OS=Burkholderia cenocepacia OX=95486 GN=A8E72_03155 PE=4 SV=1	5245	Nsco_20191108_BC_ZIC_HILIC_H111_pepsin_B3.34997.34997.5	controllerType=0 controllerNumber=1 scan=34997	75.1634	Pepsin	B3	KVAPPPADNGASQPQQFDPNRALQGKT..PGQPVPQAAQPAPPNTAPGQAAN	KVAPPPADNGASQPQQFDPNRALQGKTPGQPVPQAAQPAPPNTAPGQAAN
23050:2	995	A.EPGGPERFVVHIDAET[+568.212]F.Y	HexNAc(2)Hex(1)	T[+568]	1234.57	2	2468.14	2468.14	0	2.7	30	NRagged	198.55	43.16	43.16	1.65	2	>tr|A0A2N9D020|A0A2N9D020_9BURK Protein OSA OS=Burkholderia cenocepacia OX=95486 GN=F01_520164 PE=4 SV=1	3697	Nsco_20191108_BC_ZIC_HILIC_H111_thermolysin_B2.21856.21856.2	controllerType=0 controllerNumber=1 scan=21856	46.8971	Thermolysin	B2	EPGGPERFVVHIDAET.F	EPGGPERFVVHIDAETF
14938:2	520	P.AAATGSS[+568.212]DT[+568.212]AAAPSG.P	HexNAc(2)Hex(1),HexNAc(2)Hex(1)	S[+568], T[+568]	1186.49	2	2371.97	2370.98	1	-4.6	161	Non	198.61	108.72	3.6	2.46	5	>tr|A0A1V2VRW6|A0A1V2VRW6_9BURK Family M23 peptidase OS=Burkholderia cenocepacia OX=95486 GN=nlpD_1 PE=4 SV=1	5413	Nsco_20191108_BC_ZIC_HILIC_H111_pepsin_B1.14722.14722.2	controllerType=0 controllerNumber=1 scan=14722	34.6235	Pepsin	B1	AAATGSS.DT.AAAPSG	AAATGSSDTAAAPSG
42020:4	2	S.KVAPPPADNGAS[+568.212]QPQQFDPNRALQGKT[+568.212]PGQPVPQAAQPAPPNTAP.G	HexNAc(2)Hex(1),HexNAc(2)Hex(1)	S[+568], T[+568]	1422.95	4	5688.76	5687.74	1	4.1	49	Non	198.69	12.28	12.28	2.03	80	>tr|A0A142PL18|A0A142PL18_9BURK Cell division protein OS=Burkholderia cenocepacia OX=95486 GN=A8E72_03155 PE=4 SV=1	5245	Nsco_20191108_BC_ZIC_HILIC_H111_pepsin_B3.35537.35537.4	controllerType=0 controllerNumber=1 scan=35537	76.6413	Pepsin	B3	KVAPPPADNGAS.QPQQFDPNRALQGKT.PGQPVPQAAQPAPPNTAP	KVAPPPADNGASQPQQFDPNRALQGKTPGQPVPQAAQPAPPNTAP
34510:3	8	K.LSKPAATTSATTSTTTSAGTASTSTTATAGTTTAAPAPTAS[+568.212][+100.064]APEAAAKPA.K	HexNAc(2)Hex(1) 100.064	S[+100][+568]	1717.16	3	5149.48	5147.5	2	-5.3	98	Non	198.7	198.7	0.76	6.1	50	>tr|A0A2N9CHU5|A0A2N9CHU5_9BURK Uncharacterized protein OS=Burkholderia cenocepacia OX=95486 GN=F01_210059 PE=4 SV=1	268	Nsco_20191108_BC_ZIC_HILIC_H111_thermolysin_B1.30701.30701.3	controllerType=0 controllerNumber=1 scan=30701	60.0934	Thermolysin	B1	LSKPAATTSATTSTTTSAGTASTSTTATAGTTTAAPAPTAS..APEAAAKPA	LSKPAATTSATTSTTTSAGTASTSTTATAGTTTAAPAPTASAPEAAAKPA
27213:5	135	W.IQRAGETPRAPDAPVDYDKAAAPAPASAT[+568.212]ATNG.-	HexNAc(2)Hex(1)	T[+568]	764.572	5	3818.83	3818.82	0	2.6	475	Non	198.82	198.82	7	3.87	11	>tr|A0A1V2WC66|A0A1V2WC66_9BURK Multidrug transporter OS=Burkholderia cenocepacia OX=95486 GN=oprM PE=3 SV=1	7453	Nsco_20191108_BC_ZIC_HILIC_H111_thermolysin_B3.25319.25319.5	controllerType=0 controllerNumber=1 scan=25319	53.3051	Thermolysin	B3	IQRAGETPRAPDAPVDYDKAAAPAPASAT.ATNG	IQRAGETPRAPDAPVDYDKAAAPAPASATATNG
78224:2	1351	D.PFNFDPGS[+568.212]FINTAGTFPK.Y	HexNAc(2)Hex(1)	S[+568]	1263.59	2	2526.17	2525.16	1	2.5	395	NRagged	198.87	198.87	4.4	3.93	6	>tr|A0A2N9CNZ8|A0A2N9CNZ8_9BURK Outer membrane vitamin B12 receptor BtuB OS=Burkholderia cenocepacia OX=95486 GN=F01_410117 PE=3 SV=1	2158	Nsco_20191108_BC_ZIC_HILIC_H111_typsin_B2.66484.66484.4	controllerType=0 controllerNumber=1 scan=66484	129.312	Trypsin	B2	PFNFDPGS.FINTAGTFPK	PFNFDPGSFINTAGTFPK
40561:4	2	S.KVAPPPADNGAS[+568.212][+100.064]QPQQFDPNRALQGKTPGQPVPQAAQPAPPNT.A	HexNAc(2)Hex(1) 100.064	S[+100][+568]	1263.88	4	5052.49	5051.5	1	-3.1	49	Non	198.91	198.91	174.26	3.57	80	>tr|A0A142PL18|A0A142PL18_9BURK Cell division protein OS=Burkholderia cenocepacia OX=95486 GN=A8E72_03155 PE=4 SV=1	5245	Nsco_20191108_BC_ZIC_HILIC_H111_pepsin_B3.34425.34425.4	controllerType=0 controllerNumber=1 scan=34425	73.6901	Pepsin	B3	KVAPPPADNGAS..QPQQFDPNRALQGKTPGQPVPQAAQPAPPNT	KVAPPPADNGASQPQQFDPNRALQGKTPGQPVPQAAQPAPPNT
33080:3	387	Q.AVAPRDDDVSDVQAGVAHDEPPAS[+568.212]DTT.V	HexNAc(2)Hex(1)	S[+568]	1101.83	3	3303.46	3303.45	0	3.7	107	Non	198.95	111.33	22.13	4.09	10	>tr|A0A2N9CRL1|A0A2N9CRL1_9BURK Sporulation related OS=Burkholderia cenocepacia OX=95486 GN=F01_420513 PE=4 SV=1	313	Nsco_20191108_BC_ZIC_HILIC_H111_thermolysin_B1.29515.29515.3	controllerType=0 controllerNumber=1 scan=29515	58.1217	Thermolysin	B1	AVAPRDDDVSDVQAGVAHDEPPAS.DTT	AVAPRDDDVSDVQAGVAHDEPPASDTT
59712:2	73	A.QASSTDSGMASES[+568.212]NQPVTDTWITTK.V	HexNAc(2)Hex(1)	S[+568]	1605.71	2	3210.41	3210.4	0	2	30	NRagged	198.97	154.79	3.6	4.71	27	>tr|A0A1V2WB29|A0A1V2WB29_9BURK BON domain protein OS=Burkholderia cenocepacia OX=95486 GN=osmY_2 PE=4 SV=1	5149	Nsco_20191108_BC_ZIC_HILIC_H111_typsin_B2.52192.52192.2	controllerType=0 controllerNumber=1 scan=52192	100.046	Trypsin	B2	QASSTDSGMASES.NQPVTDTWITTK	QASSTDSGMASESNQPVTDTWITTK
57502:5	64	L.S[+568.212]T[+568.212]LLAVSAAFLLSAAPLT[+568.212][+100.064]NAHAQASSTDSGMASESNQPVTDTWITTK.V	HexNAc(2)Hex(1),HexNAc(2)Hex(1),HexNAc(2)Hex(1) 100.064	S[+568], T[+100][+568]*2	1315.41	5	6573.05	6567.05	6	-3.7	8	NRagged	199	199	1.98	0.81	28	>tr|A0A1V2WB29|A0A1V2WB29_9BURK BON domain protein OS=Burkholderia cenocepacia OX=95486 GN=osmY_2 PE=4 SV=1	5149	Nsco_20191108_BC_ZIC_HILIC_H111_typsin_B1.52082.52082.5	controllerType=0 controllerNumber=1 scan=52082	100.103	Trypsin	B1	S.T.LLAVSAAFLLSAAPLT..NAHAQASSTDSGMASESNQPVTDTWITTK	STLLAVSAAFLLSAAPLTNAHAQASSTDSGMASESNQPVTDTWITTK
09307:2	37	A.AQARVHGIDNS[+568.212]GAGSQPAA.T	HexNAc(2)Hex(1)	S[+568]	1188.56	2	2376.11	2375.1	1	2.7	59	Non	199.01	103.5	5.6	5.13	11	>tr|A0A1V2X7H1|A0A1V2X7H1_9BURK Purine nucleoside phosphorylase OS=Burkholderia cenocepacia OX=95486 GN=A8E72_24650 PE=4 SV=1	4905	Nsco_20191108_BC_ZIC_HILIC_H111_pepsin_B1.9848.9848.2	controllerType=0 controllerNumber=1 scan=9848	26.9192	Pepsin	B1	AQARVHGIDNS.GAGSQPAA	AQARVHGIDNSGAGSQPAA
14283:3	341	H.GGGSGFGGES[+568.212]GGSYGGGEEASGSGGGYGGGSGK.S	HexNAc(2)Hex(1)	S[+568]	1084.77	3	3252.29	3252.28	0	2.8	587	NRagged	199.04	199.04	2.87	4.93	7	>sp|K1C9_HUMAN|(Common contaminant protein)	8121	Nsco_20191108_BC_ZIC_HILIC_H111_typsin_B3.14280.14280.3	controllerType=0 controllerNumber=1 scan=14280	33.8837	Trypsin	B3	GGGSGFGGES.GGSYGGGEEASGSGGGYGGGSGK	GGGSGFGGESGGSYGGGEEASGSGGGYGGGSGK
14128:2	6026	L.AVNNHLC[+57.021]EHFPYS[+568.212]RQEL.F	HexNAc(2)Hex(1)	C[+57], S[+568]	1341.6	2	2682.2	2682.2	0	0.1	483	Specific	199.09	35.51	35.51	0.05	2	>tr|A0A2N9CV70|A0A2N9CV70_9BURK Nitrite reductase, large subunit, nucleotide-and Fe/S-cluster binding OS=Burkholderia cenocepacia OX=95486 GN=nasD PE=3 SV=1	2447	Nsco_20191108_BC_ZIC_HILIC_H111_thermolysin_B3.13864.13864.2	controllerType=0 controllerNumber=1 scan=13864	33.6888	Thermolysin	B3	AVNNHLC.EHFPYS.RQEL	AVNNHLCEHFPYSRQEL
35332:3	561	A.LRGAADRYAPPPAAVPVAAT[+568.212]SGAQGGAAA.A	HexNAc(2)Hex(1)	T[+568]	1068.2	3	3202.6	3202.59	0	3.8	145	Non	199.14	127.89	2.4	6.9	4	>tr|A0A144SWF6|A0A144SWF6_9BURK Putative exported protein OS=Burkholderia cenocepacia OX=95486 GN=A8E72_18590 PE=4 SV=1	7384	Nsco_20191108_BC_ZIC_HILIC_H111_thermolysin_B1.31375.31375.3	controllerType=0 controllerNumber=1 scan=31375	61.1859	Thermolysin	B1	LRGAADRYAPPPAAVPVAAT.SGAQGGAAA	LRGAADRYAPPPAAVPVAATSGAQGGAAA
113704:2	101	V.NYQAT[+568.212][+100.064]NALLVGVGYSYTR.S	HexNAc(2)Hex(1) 100.064	T[+100][+568]	1329.65	2	2658.29	2658.28	0	3.5	294	NRagged	199.18	7.39	7.39	0.8	16	>tr|A0A1V2W3D6|A0A1V2W3D6_9BURK Outer membrane protein (Porin) OS=Burkholderia cenocepacia OX=95486 GN=A8E72_15855 PE=4 SV=1	7554	Nsco_20191108_BC_ZIC_HILIC_H111_typsin_B1.95019.95019.3	controllerType=0 controllerNumber=1 scan=95019	174.329	Trypsin	B1	NYQAT..NALLVGVGYSYTR	NYQATNALLVGVGYSYTR
39923:3	379	A.VAAPAS[+568.212]GT[+568.212]AESPNPASETNVPAMQ.V	HexNAc(2)Hex(1),HexNAc(2)Hex(1)	S[+568], T[+568]	1145.51	3	3434.51	3433.49	1	4.5	279	Non	199.21	199.21	6.4	5.34	17	>tr|A0A2N9CYS8|A0A2N9CYS8_9BURK Surface lipoprotein OS=Burkholderia cenocepacia OX=95486 GN=F01_50090 PE=4 SV=1	1214	Nsco_20191108_BC_ZIC_HILIC_H111_thermolysin_B3.36253.36253.3	controllerType=0 controllerNumber=1 scan=36253	72.2337	Thermolysin	B3	VAAPAS.GT.AESPNPASETNVPAMQ	VAAPASGTAESPNPASETNVPAMQ
25322:2	1282	A.EPGGPERFVVHIDAET[+568.212]F.Y	HexNAc(2)Hex(1)	T[+568]	1235.08	2	2469.14	2468.14	1	2.5	30	NRagged	199.25	100.72	100.72	2.71	2	>tr|A0A2N9D020|A0A2N9D020_9BURK Protein OSA OS=Burkholderia cenocepacia OX=95486 GN=F01_520164 PE=4 SV=1	3697	Nsco_20191108_BC_ZIC_HILIC_H111_thermolysin_B1.22900.22900.2	controllerType=0 controllerNumber=1 scan=22900	46.5818	Thermolysin	B1	EPGGPERFVVHIDAET.F	EPGGPERFVVHIDAETF
25281:2	2817	F.DDVVDLTTFHT[+568.212]DMRDLPL.F	HexNAc(2)Hex(1)	T[+568]	1336.12	2	2671.22	2671.22	0	2.3	72	Specific	199.25	10.32	2.47	0.01	3	>tr|A0A1V2X2N4|A0A1V2X2N4_9BURK Enamine deaminase RidA (YjgF/YER057c/UK114 family) OS=Burkholderia cenocepacia OX=95486 GN=yjgH_3 PE=4 SV=1	7400	Nsco_20191108_BC_ZIC_HILIC_H111_thermolysin_B1.22868.22868.2	controllerType=0 controllerNumber=1 scan=22868	46.5305	Thermolysin	B1	DDVVDLTTFHT.DMRDLPL	DDVVDLTTFHTDMRDLPL
24784:3	65	K.PAATTSATTSTTTSAGTASTSTTATAGTTTAAPAPTAS[+568.212]APEAAAKPAK.T	HexNAc(2)Hex(1)	S[+568]	1616.45	3	4847.34	4847.32	0	4.1	101	Specific	199.51	165.33	0.76	5.16	35	>tr|A0A2N9CHU5|A0A2N9CHU5_9BURK Uncharacterized protein OS=Burkholderia cenocepacia OX=95486 GN=F01_210059 PE=4 SV=1	268	Nsco_20191108_BC_ZIC_HILIC_H111_typsin_B1.23830.23830.3	controllerType=0 controllerNumber=1 scan=23830	51.7161	Trypsin	B1	PAATTSATTSTTTSAGTASTSTTATAGTTTAAPAPTAS.APEAAAKPAK	PAATTSATTSTTTSAGTASTSTTATAGTTTAAPAPTASAPEAAAKPAK
22957:2	978	A.EPGGPERFVVHIDAET[+568.212]F.Y	HexNAc(2)Hex(1)	T[+568]	1235.08	2	2469.14	2468.14	1	2.4	30	NRagged	199.69	79.26	79.26	2.74	1	>tr|A0A2N9D020|A0A2N9D020_9BURK Protein OSA OS=Burkholderia cenocepacia OX=95486 GN=F01_520164 PE=4 SV=1	3697	Nsco_20191108_BC_ZIC_HILIC_H111_thermolysin_B3.21647.21647.2	controllerType=0 controllerNumber=1 scan=21647	46.7886	Thermolysin	B3	EPGGPERFVVHIDAET.F	EPGGPERFVVHIDAETF
48091:4	20	T.ALPQANPNAGGAS[+568.212][+100.064]GTVVHGTAGTLTPPPANAAPGQVVVGGKVPDEATKA.A	HexNAc(2)Hex(1) 100.064	S[+100][+568]	1296.41	4	5182.63	5181.62	1	0.8	55	Non	199.81	199.81	91.51	4.25	47	>tr|A0A2N9D2R1|A0A2N9D2R1_9BURK Outer membrane protein OS=Burkholderia cenocepacia OX=95486 GN=F01_70026 PE=3 SV=1	1353	Nsco_20191108_BC_ZIC_HILIC_H111_thermolysin_B1.42095.42095.4	controllerType=0 controllerNumber=1 scan=42095	79.9137	Thermolysin	B1	ALPQANPNAGGAS..GTVVHGTAGTLTPPPANAAPGQVVVGGKVPDEATKA	ALPQANPNAGGASGTVVHGTAGTLTPPPANAAPGQVVVGGKVPDEATKA
70566:5	651	G.GAAPADTPADLQAEATGVDTSAES[+568.212][+100.064]SEPAAGEEAVPAATHEAAAEPAEPTEPVMPAATTVSSAPPAIVDRR.I	HexNAc(2)Hex(1) 100.064	S[+100][+568]	1489.7	5	7444.47	7443.48	1	-2.6	93	NRagged	199.87	199.87	0	3.67	7	>tr|A0A2N9CIF7|A0A2N9CIF7_9BURK Cell division protein ZipA OS=Burkholderia cenocepacia OX=95486 GN=F01_210252 PE=3 SV=1	3234	Nsco_20191108_BC_ZIC_HILIC_H111_typsin_B1.63168.63168.5	controllerType=0 controllerNumber=1 scan=63168	117.939	Trypsin	B1	GAAPADTPADLQAEATGVDTSAES..SEPAAGEEAVPAATHEAAAEPAEPTEPVMPAATTVSSAPPAIVDRR	GAAPADTPADLQAEATGVDTSAESSEPAAGEEAVPAATHEAAAEPAEPTEPVMPAATTVSSAPPAIVDRR
60731:4	61	T.DSGM[+15.995]ASESNQPVTDTWITTKVKGELATT[+568.212]DGVKSTDIS[+568.212]VKT.V	HexNAc(2)Hex(1),HexNAc(2)Hex(1)	M[+16], S[+568], T[+568]	1338.63	4	5351.49	5350.49	1	-0.6	35	Non	200.45	200.45	0	4.45	21	>tr|A0A1V2WB29|A0A1V2WB29_9BURK BON domain protein OS=Burkholderia cenocepacia OX=95486 GN=osmY_2 PE=4 SV=1	5149	Nsco_20191108_BC_ZIC_HILIC_H111_thermolysin_B3.53347.53347.4	controllerType=0 controllerNumber=1 scan=53347	105.524	Thermolysin	B3	DSGM.ASESNQPVTDTWITTKVKGELATT.DGVKSTDIS.VKT	DSGMASESNQPVTDTWITTKVKGELATTDGVKSTDISVKT
07912:3	2	A.AAQKQQQQQQAANT[+568.212]PKPTSSATAAA.A	HexNAc(2)Hex(1)	T[+568]	1032.5	3	3095.5	3093.48	2	3.3	183	Non	200.5	200.5	14.7	5.79	80	>tr|A0A142PL18|A0A142PL18_9BURK Cell division protein OS=Burkholderia cenocepacia OX=95486 GN=A8E72_03155 PE=4 SV=1	5245	Nsco_20191108_BC_ZIC_HILIC_H111_pepsin_B3.8213.8213.3	controllerType=0 controllerNumber=1 scan=8213	22.639	Pepsin	B3	AAQKQQQQQQAANT.PKPTSSATAAA	AAQKQQQQQQAANTPKPTSSATAAA
26704:3	7	K.LSKPAATTSATTSTTTS[+568.212]AGTASTSTTATAGTTTAAPAPTASAPEAAAK.P	HexNAc(2)Hex(1)	S[+568]	1627.12	3	4879.36	4879.34	0	3.1	98	Specific	200.51	200.51	0	6.89	76	>tr|A0A2N9CHU5|A0A2N9CHU5_9BURK Uncharacterized protein OS=Burkholderia cenocepacia OX=95486 GN=F01_210059 PE=4 SV=1	268	Nsco_20191108_BC_ZIC_HILIC_H111_typsin_B3.24767.24767.3	controllerType=0 controllerNumber=1 scan=24767	53.3139	Trypsin	B3	LSKPAATTSATTSTTTS.AGTASTSTTATAGTTTAAPAPTASAPEAAAK	LSKPAATTSATTSTTTSAGTASTSTTATAGTTTAAPAPTASAPEAAAK
50617:3	41	A.S[+568.212][+100.064]EAAAAASAAQAAAAASPAT[+568.212]VPASGAAVDQDANAQAAR.A	HexNAc(2)Hex(1) 100.064,HexNAc(2)Hex(1)	S[+100][+568], T[+568]	1530.04	3	4588.09	4588.1	0	-1.8	145	NRagged	200.54	168.87	5.2	1.07	34	>tr|A0A142PIH6|A0A142PIH6_9BURK Outer membrane protein assembly factor BamE OS=Burkholderia cenocepacia OX=95486 GN=bamE PE=3 SV=1	6605	Nsco_20191108_BC_ZIC_HILIC_H111_typsin_B2.44895.44895.3	controllerType=0 controllerNumber=1 scan=44895	87.3436	Trypsin	B2	S..EAAAAASAAQAAAAASPAT.VPASGAAVDQDANAQAAR	SEAAAAASAAQAAAAASPATVPASGAAVDQDANAQAAR
38985:3	38	S.WSQAGSAAPADTPASAAPSAS[+568.212][+100.064]AT[+568.212][+100.064]PATRAA.A	HexNAc(2)Hex(1) 100.064,HexNAc(2)Hex(1) 100.064	S[+100][+568], T[+100][+568]	1326.28	3	3976.83	3976.82	0	2.6	1800	Non	200.55	171.34	2.4	4.54	25	>tr|A0A2N9CVE8|A0A2N9CVE8_9BURK Putative exported glycoprotein OS=Burkholderia cenocepacia OX=95486 GN=F01_460192 PE=4 SV=1	1233	Nsco_20191108_BC_ZIC_HILIC_H111_thermolysin_B2.35158.35158.3	controllerType=0 controllerNumber=1 scan=35158	69.6137	Thermolysin	B2	WSQAGSAAPADTPASAAPSAS..AT..PATRAA	WSQAGSAAPADTPASAAPSASATPATRAA
42122:5	1	S.KVAPPPADNGAS[+568.212][+100.064]QPQQFDPNRALQGKTPGQPVPQAAQPAPPNT[+568.212]AP.G	HexNAc(2)Hex(1) 100.064,HexNAc(2)Hex(1)	S[+100][+568], T[+568]	1158.77	5	5789.81	5787.8	2	-0.1	49	Non	200.66	127.74	79.32	1.22	76	>tr|A0A142PL18|A0A142PL18_9BURK Cell division protein OS=Burkholderia cenocepacia OX=95486 GN=A8E72_03155 PE=4 SV=1	5245	Nsco_20191108_BC_ZIC_HILIC_H111_pepsin_B2.35906.35906.5	controllerType=0 controllerNumber=1 scan=35906	75.0226	Pepsin	B2	KVAPPPADNGAS..QPQQFDPNRALQGKTPGQPVPQAAQPAPPNT.AP	KVAPPPADNGASQPQQFDPNRALQGKTPGQPVPQAAQPAPPNTAP
09515:2	261	Q.IVKAPAKGAS[+568.212][+100.064]AAQAAPKPTDNSSG.T	HexNAc(2)Hex(1) 100.064	S[+100][+568]	1454.24	2	2907.47	2905.46	2	-1.5	59	Non	200.68	38.13	21.4	1.62	8	>tr|A0A2N9CM16|A0A2N9CM16_9BURK Outer-membrane lipoprotein carrier protein OS=Burkholderia cenocepacia OX=95486 GN=lolA PE=3 SV=1	2338	Nsco_20191108_BC_ZIC_HILIC_H111_thermolysin_B1.9802.9802.2	controllerType=0 controllerNumber=1 scan=9802	26.7455	Thermolysin	B1	IVKAPAKGAS..AAQAAPKPTDNSSG	IVKAPAKGASAAQAAPKPTDNSSG
19539:3	431	A.ASGTPASEAEPPPPT[+568.212]PPRRHPPLSAE.D	HexNAc(2)Hex(1)	T[+568]	1072.86	3	3216.55	3214.54	2	1.9	136	Non	200.71	200.71	14.4	5.21	5	>tr|A0A2N9CXV1|A0A2N9CXV1_9BURK Putative membrane protein OS=Burkholderia cenocepacia OX=95486 GN=F01_480379 PE=4 SV=1	1092	Nsco_20191108_BC_ZIC_HILIC_H111_pepsin_B2.18402.18402.3	controllerType=0 controllerNumber=1 scan=18402	39.6786	Pepsin	B2	ASGTPASEAEPPPPT.PPRRHPPLSAE	ASGTPASEAEPPPPTPPRRHPPLSAE
38678:3	16	G.S[+568.212]QPAAT[+568.212][+100.064]VEGGAPVVRAQNPRDSVY.F	HexNAc(2)Hex(1),HexNAc(2)Hex(1) 100.064	S[+568], T[+100][+568]	1236.58	3	3707.74	3705.74	2	-0.6	73	Non	200.77	200.77	0	4.19	20	>tr|A0A1V2X7H1|A0A1V2X7H1_9BURK Purine nucleoside phosphorylase OS=Burkholderia cenocepacia OX=95486 GN=A8E72_24650 PE=4 SV=1	4905	Nsco_20191108_BC_ZIC_HILIC_H111_thermolysin_B2.34907.34907.3	controllerType=0 controllerNumber=1 scan=34907	69.1979	Thermolysin	B2	S.QPAAT..VEGGAPVVRAQNPRDSVY	SQPAATVEGGAPVVRAQNPRDSVY
07219:2	1	A.QKQQQQQQAANT[+568.212]PKPTSSATAAA.A	HexNAc(2)Hex(1)	T[+568]	1476.71	2	2952.42	2951.41	1	3.5	185	Non	200.8	164.35	13.8	6.06	76	>tr|A0A142PL18|A0A142PL18_9BURK Cell division protein OS=Burkholderia cenocepacia OX=95486 GN=A8E72_03155 PE=4 SV=1	5245	Nsco_20191108_BC_ZIC_HILIC_H111_pepsin_B2.7718.7718.2	controllerType=0 controllerNumber=1 scan=7718	22.735	Pepsin	B2	QKQQQQQQAANT.PKPTSSATAAA	QKQQQQQQAANTPKPTSSATAAA
78944:2	2701	V.PIAFVLIIAS[+568.212][+100.064]M[+15.995]GSALYFMMHDR.G	HexNAc(2)Hex(1) 100.064	M[+16], S[+100][+568]	1585.27	2	3169.53	3167.54	2	-5.1	6	NRagged	200.82	40.18	0.94	0.07	2	>tr|A0A0M1IHR6|A0A0M1IHR6_9BURK Membrane protein OS=Burkholderia cenocepacia OX=95486 GN=A8E72_10835 PE=4 SV=1	5650	Nsco_20191108_BC_ZIC_HILIC_H111_typsin_B2.67041.67041.3	controllerType=0 controllerNumber=1 scan=67041	130.519	Trypsin	B2	PIAFVLIIAS..M.GSALYFMMHDR	PIAFVLIIASMGSALYFMMHDR
08363:3	78	Q.IVKAPAKGAS[+568.212]AAQAAPKPTDN.S	HexNAc(2)Hex(1)	S[+568]	858.78	3	2574.32	2574.31	0	3.8	59	Non	200.85	137.11	137.11	4.45	9	>tr|A0A2N9CM16|A0A2N9CM16_9BURK Outer-membrane lipoprotein carrier protein OS=Burkholderia cenocepacia OX=95486 GN=lolA PE=3 SV=1	2338	Nsco_20191108_BC_ZIC_HILIC_H111_pepsin_B1.9036.9036.3	controllerType=0 controllerNumber=1 scan=9036	25.6415	Pepsin	B1	IVKAPAKGAS.AAQAAPKPTDN	IVKAPAKGASAAQAAPKPTDN
55659:3	1631	T.PQDAPAAASAPPPAPAAAAAPAAKPFT[+568.212][+100.064]PPPESAIPADDFGK.T	HexNAc(2)Hex(1) 100.064	T[+100][+568]	1506.41	3	4517.2	4515.21	2	-3	30	NRagged	201.04	56.52	5.18	2.37	5	>tr|A0A2N9CXV2|A0A2N9CXV2_9BURK Cytochrome c family protein OS=Burkholderia cenocepacia OX=95486 GN=F01_480355 PE=4 SV=1	3141	Nsco_20191108_BC_ZIC_HILIC_H111_typsin_B2.49015.49015.3	controllerType=0 controllerNumber=1 scan=49015	94.5021	Trypsin	B2	PQDAPAAASAPPPAPAAAAAPAAKPFT..PPPESAIPADDFGK	PQDAPAAASAPPPAPAAAAAPAAKPFTPPPESAIPADDFGK
44768:3	34	K.KASEAAAAASAAQAAAAASPAT[+568.212]VPASGAAVDQDANAQAAR.A	HexNAc(2)Hex(1)	T[+568]	1374.66	3	4121.97	4118.96	3	-1.1	143	Specific	201.05	201.05	1.2	5.24	31	>tr|A0A142PIH6|A0A142PIH6_9BURK Outer membrane protein assembly factor BamE OS=Burkholderia cenocepacia OX=95486 GN=bamE PE=3 SV=1	6605	Nsco_20191108_BC_ZIC_HILIC_H111_typsin_B3.39660.39660.3	controllerType=0 controllerNumber=1 scan=39660	82.5232	Trypsin	B3	KASEAAAAASAAQAAAAASPAT.VPASGAAVDQDANAQAAR	KASEAAAAASAAQAAAAASPATVPASGAAVDQDANAQAAR
09856:3	144	Q.ARVHGIDNSGAGS[+568.212]QPAAT.V	HexNAc(2)Hex(1)	S[+568]	760.025	3	2278.06	2277.05	1	4.2	61	Non	201.4	168.28	4.48	5.35	7	>tr|A0A1V2X7H1|A0A1V2X7H1_9BURK Purine nucleoside phosphorylase OS=Burkholderia cenocepacia OX=95486 GN=A8E72_24650 PE=4 SV=1	4905	Nsco_20191108_BC_ZIC_HILIC_H111_pepsin_B3.9955.9955.3	controllerType=0 controllerNumber=1 scan=9955	25.3891	Pepsin	B3	ARVHGIDNSGAGS.QPAAT	ARVHGIDNSGAGSQPAAT
16730:2	921	V.SPGIANVTASAAPRPES[+568.212]T[+568.212].A	HexNAc(2)Hex(1),HexNAc(2)Hex(1)	S[+568], T[+568]	1431.66	2	2862.31	2862.3	0	4.2	34	Non	201.63	54.3	0	3.63	2	>tr|A0A1V2XLQ9|A0A1V2XLQ9_9BURK Putative exported protein OS=Burkholderia cenocepacia OX=95486 GN=A8F55_33885 PE=4 SV=1	4609	Nsco_20191108_BC_ZIC_HILIC_H111_thermolysin_B2.16331.16331.2	controllerType=0 controllerNumber=1 scan=16331	37.3338	Thermolysin	B2	SPGIANVTASAAPRPES.T.	SPGIANVTASAAPRPEST
38038:5	16	K.QQQQQQAANTPKPTSSATAAAAAKPPTANDANT[+568.212]GYFLQVGAYKTEGDAEQQR.A	HexNAc(2)Hex(1)	T[+568]	1198.77	5	5989.84	5987.83	2	0.4	187	Specific	201.77	201.77	0	5.52	53	>tr|A0A142PL18|A0A142PL18_9BURK Cell division protein OS=Burkholderia cenocepacia OX=95486 GN=A8E72_03155 PE=4 SV=1	5245	Nsco_20191108_BC_ZIC_HILIC_H111_typsin_B3.34213.34213.5	controllerType=0 controllerNumber=1 scan=34213	71.7931	Trypsin	B3	QQQQQQAANTPKPTSSATAAAAAKPPTANDANT.GYFLQVGAYKTEGDAEQQR	QQQQQQAANTPKPTSSATAAAAAKPPTANDANTGYFLQVGAYKTEGDAEQQR
47744:3	34	A.S[+568.212]AAQAAAAAS[+568.212][+100.064]PAT[+568.212]VPASGAAVDQDANAQAAR.A	HexNAc(2)Hex(1),HexNAc(2)Hex(1) 100.064,HexNAc(2)Hex(1)	S[+100][+568]*2, T[+568]	1529.7	3	4587.08	4585.05	2	3.5	152	NRagged	201.77	105.38	0.38	1.3	31	>tr|A0A142PIH6|A0A142PIH6_9BURK Outer membrane protein assembly factor BamE OS=Burkholderia cenocepacia OX=95486 GN=bamE PE=3 SV=1	6605	Nsco_20191108_BC_ZIC_HILIC_H111_typsin_B3.42021.42021.3	controllerType=0 controllerNumber=1 scan=42021	87.0389	Trypsin	B3	S.AAQAAAAAS..PAT.VPASGAAVDQDANAQAAR	SAAQAAAAASPATVPASGAAVDQDANAQAAR
25358:2	1282	A.EPGGPERFVVHIDAET[+568.212]F.Y	HexNAc(2)Hex(1)	T[+568]	1234.57	2	2468.14	2468.14	0	2.5	30	NRagged	202.32	33.9	33.9	0.89	2	>tr|A0A2N9D020|A0A2N9D020_9BURK Protein OSA OS=Burkholderia cenocepacia OX=95486 GN=F01_520164 PE=4 SV=1	3697	Nsco_20191108_BC_ZIC_HILIC_H111_thermolysin_B1.22928.22928.2	controllerType=0 controllerNumber=1 scan=22928	46.6234	Thermolysin	B1	EPGGPERFVVHIDAET.F	EPGGPERFVVHIDAETF
82547:3	394	Q.GTLLDIDHGTYPFVT[+568.212][+100.064]SSNC[+57.021]VAGAASAGAGVGPQK.L	HexNAc(2)Hex(1) 100.064	C[+57], T[+100][+568]	1329.63	3	3986.87	3986.88	0	-4	235	NRagged	202.33	121.26	0	2.5	10	>tr|A0A144TFX6|A0A144TFX6_9BURK Adenylosuccinate synthetase OS=Burkholderia cenocepacia OX=95486 GN=purA PE=3 SV=1	6108	Nsco_20191108_BC_ZIC_HILIC_H111_typsin_B2.69616.69616.4	controllerType=0 controllerNumber=1 scan=69616	136.515	Trypsin	B2	GTLLDIDHGTYPFVT..SSNC.VAGAASAGAGVGPQK	GTLLDIDHGTYPFVTSSNCVAGAASAGAGVGPQK
37808:3	203	Y.VKPQDAQALQDASPAS[+568.212]GASGAQAAAAPADNAT.V	HexNAc(2)Hex(1)	S[+568]	1173.55	3	3518.64	3518.63	0	3.8	199	Non	202.5	179.09	7.68	3.78	20	>tr|A0A144S4M8|A0A144S4M8_9BURK BON domain protein OS=Burkholderia cenocepacia OX=95486 GN=A8E72_32405 PE=4 SV=1	5572	Nsco_20191108_BC_ZIC_HILIC_H111_thermolysin_B1.33444.33444.3	controllerType=0 controllerNumber=1 scan=33444	64.6317	Thermolysin	B1	VKPQDAQALQDASPAS.GASGAQAAAAPADNAT	VKPQDAQALQDASPASGASGAQAAAAPADNAT
03685:3	411	M.KERWEQHRAAAKGAS[+568.212]APAQ.-	HexNAc(2)Hex(1)	S[+568]	887.438	3	2660.3	2660.29	0	3.6	166	Non	202.56	149.06	149.06	2.46	2	>tr|A0A1V2WZX0|A0A1V2WZX0_9BURK DNA repair ATPase OS=Burkholderia cenocepacia OX=95486 GN=F01_260195 PE=4 SV=1	6393	Nsco_20191108_BC_ZIC_HILIC_H111_pepsin_B3.4586.4586.3	controllerType=0 controllerNumber=1 scan=4586	17.3371	Pepsin	B3	KERWEQHRAAAKGAS.APAQ	KERWEQHRAAAKGASAPAQ
105648:2	376	Q.GAQLADEVVAVVNNDVIT[+568.212]GR.E	HexNAc(2)Hex(1)	T[+568]	1304.65	2	2608.29	2608.28	0	0.7	35	NRagged	202.63	10.83	10.83	0.07	10	>tr|A0A1V2XQK7|A0A1V2XQK7_9BURK Chaperone SurA OS=Burkholderia cenocepacia OX=95486 GN=surA PE=3 SV=1	6124	Nsco_20191108_BC_ZIC_HILIC_H111_typsin_B1.89286.89286.2	controllerType=0 controllerNumber=1 scan=89286	163.184	Trypsin	B1	GAQLADEVVAVVNNDVIT.GR	GAQLADEVVAVVNNDVITGR
34722:3	7	K.PAATTSATTSTTTSAGTASTSTTATAGTTTAAPAPTAS[+568.212][+100.064]APEAAAKPAK.T	HexNAc(2)Hex(1) 100.064	S[+100][+568]	1649.79	3	4947.36	4947.38	0	-4.2	101	Specific	202.66	173.38	0.76	3.5	76	>tr|A0A2N9CHU5|A0A2N9CHU5_9BURK Uncharacterized protein OS=Burkholderia cenocepacia OX=95486 GN=F01_210059 PE=4 SV=1	268	Nsco_20191108_BC_ZIC_HILIC_H111_typsin_B3.31470.31470.3	controllerType=0 controllerNumber=1 scan=31470	66.4765	Trypsin	B3	PAATTSATTSTTTSAGTASTSTTATAGTTTAAPAPTAS..APEAAAKPAK	PAATTSATTSTTTSAGTASTSTTATAGTTTAAPAPTASAPEAAAKPAK
30279:3	17	K.LSKPAATTSATTSTTTSAGTASTSTTATAGTTTAAPAPTAS[+568.212][+100.064]APEAAAK.P	HexNAc(2)Hex(1) 100.064	S[+100][+568]	1661.13	3	4981.39	4979.41	2	-5.1	98	Specific	202.72	202.72	2.26	5.59	70	>tr|A0A2N9CHU5|A0A2N9CHU5_9BURK Uncharacterized protein OS=Burkholderia cenocepacia OX=95486 GN=F01_210059 PE=4 SV=1	268	Nsco_20191108_BC_ZIC_HILIC_H111_typsin_B2.28074.28074.3	controllerType=0 controllerNumber=1 scan=28074	57.5598	Trypsin	B2	LSKPAATTSATTSTTTSAGTASTSTTATAGTTTAAPAPTAS..APEAAAK	LSKPAATTSATTSTTTSAGTASTSTTATAGTTTAAPAPTASAPEAAAK
37479:2	1069	L.RETDIS[+568.212]GEAT[+568.212]GAF.S	HexNAc(2)Hex(1),HexNAc(2)Hex(1)	S[+568], T[+568]	1245.54	2	2490.06	2490.05	0	4.6	95	Specific	202.82	35.47	10.83	0.55	2	>tr|A0A1V2XDS8|A0A1V2XDS8_9BURK Membrane protein OS=Burkholderia cenocepacia OX=95486 GN=F01_440061 PE=4 SV=1	7156	Nsco_20191108_BC_ZIC_HILIC_H111_pepsin_B1.33304.33304.2	controllerType=0 controllerNumber=1 scan=33304	70.5077	Pepsin	B1	RETDIS.GEAT.GAF	RETDISGEATGAF
41108:3	379	A.PASGTAESPNPAS[+568.212]ET[+568.212]NVPAMQVAP.P	HexNAc(2)Hex(1),HexNAc(2)Hex(1)	S[+568], T[+568]	1154.51	3	3461.51	3459.51	2	-2.6	282	Non	202.87	202.87	2.4	4.15	17	>tr|A0A2N9CYS8|A0A2N9CYS8_9BURK Surface lipoprotein OS=Burkholderia cenocepacia OX=95486 GN=F01_50090 PE=4 SV=1	1214	Nsco_20191108_BC_ZIC_HILIC_H111_thermolysin_B3.37348.37348.3	controllerType=0 controllerNumber=1 scan=37348	74.388	Thermolysin	B3	PASGTAESPNPAS.ET.NVPAMQVAP	PASGTAESPNPASETNVPAMQVAP
39091:4	2	S.KVAPPPADNGASQPQQFDPNRALQGKT[+568.212]PGQPVPQAAQPAPPNTAPGQAAN.Q	HexNAc(2)Hex(1)	T[+568]	1390.94	4	5560.74	5560.72	0	3.3	49	Non	202.96	202.96	2.68	6.2	68	>tr|A0A142PL18|A0A142PL18_9BURK Cell division protein OS=Burkholderia cenocepacia OX=95486 GN=A8E72_03155 PE=4 SV=1	5245	Nsco_20191108_BC_ZIC_HILIC_H111_pepsin_B1.34550.34550.4	controllerType=0 controllerNumber=1 scan=34550	73.3554	Pepsin	B1	KVAPPPADNGASQPQQFDPNRALQGKT.PGQPVPQAAQPAPPNTAPGQAAN	KVAPPPADNGASQPQQFDPNRALQGKTPGQPVPQAAQPAPPNTAPGQAAN
39634:3	206	T.T[+568.212]S[+568.212][+100.064]S[+568.212]SEEEAFEEAK.A	HexNAc(2)Hex(1),HexNAc(2)Hex(1) 100.064,HexNAc(2)Hex(1)	S[+100][+568]*2, T[+568]	1083.77	3	3249.3	3248.31	1	-3.3	49	NRagged	203.05	203.05	0	1.11	9	>tr|A0A1V6KLA7|A0A1V6KLA7_9BURK Uncharacterized protein OS=Burkholderia cenocepacia OX=95486 GN=A8E72_02835 PE=4 SV=1	7547	Nsco_20191108_BC_ZIC_HILIC_H111_typsin_B3.35425.35425.3	controllerType=0 controllerNumber=1 scan=35425	74.1357	Trypsin	B3	T.S..S.SEEEAFEEAK	TSSSEEEAFEEAK
22301:2	356	K.GASAAQAAPKPTDNS[+568.212]SGTFVFARPGK.F	HexNAc(2)Hex(1)	S[+568]	1551.75	2	3102.5	3101.49	1	1.2	66	Specific	203.21	197.67	1.2	5.42	11	>tr|A0A2N9CM16|A0A2N9CM16_9BURK Outer-membrane lipoprotein carrier protein OS=Burkholderia cenocepacia OX=95486 GN=lolA PE=3 SV=1	2338	Nsco_20191108_BC_ZIC_HILIC_H111_typsin_B1.21571.21571.2	controllerType=0 controllerNumber=1 scan=21571	47.4636	Trypsin	B1	GASAAQAAPKPTDNS.SGTFVFARPGK	GASAAQAAPKPTDNSSGTFVFARPGK
32233:4	7	K.LSKPAATTSATTST[+568.212]TTSAGTASTSTTATAGTTTAAPAPTASAPEAAAKPAK.T	HexNAc(2)Hex(1)	T[+568]	1294.64	4	5175.54	5175.53	0	2.5	98	Specific	203.23	203.23	2.4	6.5	76	>tr|A0A2N9CHU5|A0A2N9CHU5_9BURK Uncharacterized protein OS=Burkholderia cenocepacia OX=95486 GN=F01_210059 PE=4 SV=1	268	Nsco_20191108_BC_ZIC_HILIC_H111_typsin_B3.29497.29497.4	controllerType=0 controllerNumber=1 scan=29497	62.7255	Trypsin	B3	LSKPAATTSATTST.TTSAGTASTSTTATAGTTTAAPAPTASAPEAAAKPAK	LSKPAATTSATTSTTTSAGTASTSTTATAGTTTAAPAPTASAPEAAAKPAK
66987:4	414	Q.GMAFQVDAVAGEGEDS[+568.212]GAFDDEQADDAQRDESVSPLAPVADSGANEEPSEGADEPPKTDGDGSK.G	HexNAc(2)Hex(1)	S[+568]	1752.75	4	7008	7004.96	3	3.9	97	NRagged	203.29	203.29	1.2	6.06	7	>tr|A0A2N9CYY5|A0A2N9CYY5_9BURK ClpXP protease specificity-enhancing factor OS=Burkholderia cenocepacia OX=95486 GN=sspB PE=4 SV=1	2409	Nsco_20191108_BC_ZIC_HILIC_H111_typsin_B2.57956.57956.4	controllerType=0 controllerNumber=1 scan=57956	111.164	Trypsin	B2	GMAFQVDAVAGEGEDS.GAFDDEQADDAQRDESVSPLAPVADSGANEEPSEGADEPPKTDGDGSK	GMAFQVDAVAGEGEDSGAFDDEQADDAQRDESVSPLAPVADSGANEEPSEGADEPPKTDGDGSK
67062:2	499	A.MTYS[+568.212]DQYT[+568.212][+100.064]NAKAQEADIL.Y	HexNAc(2)Hex(1),HexNAc(2)Hex(1) 100.064	S[+568], T[+100][+568]	1650.22	2	3299.43	3298.43	1	0.2	122	NRagged	203.33	186.03	1.2	2.62	3	>tr|A0A142PIS8|A0A142PIS8_9BURK LPS-assembly lipoprotein LptE OS=Burkholderia cenocepacia OX=95486 GN=lptE PE=3 SV=1	7918	Nsco_20191108_BC_ZIC_HILIC_H111_thermolysin_B1.57161.57161.2	controllerType=0 controllerNumber=1 scan=57161	106.957	Thermolysin	B1	MTYS.DQYT..NAKAQEADIL	MTYSDQYTNAKAQEADIL
10527:3	141	Q.IVKAPAKGAS[+568.212]AAQAAPKPTDNSSGT.F	HexNAc(2)Hex(1)	S[+568]	969.491	3	2906.46	2906.45	0	4.1	59	Non	203.36	203.36	1.15	6.42	4	>tr|A0A2N9CM16|A0A2N9CM16_9BURK Outer-membrane lipoprotein carrier protein OS=Burkholderia cenocepacia OX=95486 GN=lolA PE=3 SV=1	2338	Nsco_20191108_BC_ZIC_HILIC_H111_pepsin_B2.10604.10604.3	controllerType=0 controllerNumber=1 scan=10604	27.2483	Pepsin	B2	IVKAPAKGAS.AAQAAPKPTDNSSGT	IVKAPAKGASAAQAAPKPTDNSSGT
00352:4	95	A.KKAGKKAKAADAAS[+568.212]Q.-	HexNAc(2)Hex(1)	S[+568]	511.024	4	2041.07	2041.07	0	3.5	77	Non	203.51	203.51	203.51	6.04	10	>tr|A0A0M1IFG9|A0A0M1IFG9_9BURK Signal peptide protein OS=Burkholderia cenocepacia OX=95486 GN=A8F55_16750 PE=4 SV=1	5429	Nsco_20191108_BC_ZIC_HILIC_H111_pepsin_B1.2097.2097.4	controllerType=0 controllerNumber=1 scan=2097	13.2741	Pepsin	B1	KKAGKKAKAADAAS.Q	KKAGKKAKAADAASQ
39244:4	84	K.KASEAAAAAS[+568.212]AAQAAAAASPAT[+568.212]VPASGAAVDQDANAQAAR.A	HexNAc(2)Hex(1),HexNAc(2)Hex(1)	S[+568], T[+568]	1172.55	4	4687.19	4687.17	0	3.5	143	Specific	203.54	203.54	203.54	4.57	25	>tr|A0A142PIH6|A0A142PIH6_9BURK Outer membrane protein assembly factor BamE OS=Burkholderia cenocepacia OX=95486 GN=bamE PE=3 SV=1	6605	Nsco_20191108_BC_ZIC_HILIC_H111_typsin_B1.36344.36344.4	controllerType=0 controllerNumber=1 scan=36344	73.4944	Trypsin	B1	KASEAAAAAS.AAQAAAAASPAT.VPASGAAVDQDANAQAAR	KASEAAAAASAAQAAAAASPATVPASGAAVDQDANAQAAR
32601:2	326	A.AAST[+568.212]AAPAQPAS[+568.212]VVVA.A	HexNAc(2)Hex(1),HexNAc(2)Hex(1)	S[+568], T[+568]	1274.1	2	2547.19	2547.18	0	3.5	240	Non	203.54	119.07	27.8	1.89	4	>tr|A0A1V2XJM4|A0A1V2XJM4_9BURK Helix-turn-helix domain-containing protein OS=Burkholderia cenocepacia OX=95486 GN=A8F55_38750 PE=4 SV=1	5813	Nsco_20191108_BC_ZIC_HILIC_H111_pepsin_B1.29309.29309.2	controllerType=0 controllerNumber=1 scan=29309	61.8473	Pepsin	B1	AAST.AAPAQPAS.VVVA	AASTAAPAQPASVVVA
15682:6	367	G.VRYADEVVILKET[+568.212]KKK.-	HexNAc(2)Hex(1)	T[+568]	415.565	6	2488.35	2487.34	1	2	161	Non	203.64	105.72	105.72	1.92	3	>tr|A0A071M8P9|A0A071M8P9_9BURK 50S ribosomal protein L6 OS=Burkholderia cenocepacia OX=95486 GN=rplF PE=3 SV=1	7101	Nsco_20191108_BC_ZIC_HILIC_H111_thermolysin_B3.15266.15266.6	controllerType=0 controllerNumber=1 scan=15266	36.0872	Thermolysin	B3	VRYADEVVILKET.KKK	VRYADEVVILKETKKK
14108:2	6026	L.AVNNHLC[+57.021]EHFPYS[+568.212]RQEL.F	HexNAc(2)Hex(1)	C[+57], S[+568]	1341.6	2	2682.19	2682.2	0	-2.1	483	Specific	203.7	40	40	0.01	2	>tr|A0A2N9CV70|A0A2N9CV70_9BURK Nitrite reductase, large subunit, nucleotide-and Fe/S-cluster binding OS=Burkholderia cenocepacia OX=95486 GN=nasD PE=3 SV=1	2447	Nsco_20191108_BC_ZIC_HILIC_H111_thermolysin_B3.13849.13849.2	controllerType=0 controllerNumber=1 scan=13849	33.6686	Thermolysin	B3	AVNNHLC.EHFPYS.RQEL	AVNNHLCEHFPYSRQEL
07155:3	77	Q.AAAQKQQQQQQAANTPKPT[+568.212]SSATAAA.A	HexNAc(2)Hex(1)	T[+568]	1055.85	3	3165.53	3164.52	1	3	182	Non	203.75	190.76	0.16	5.52	21	>tr|A0A142PL18|A0A142PL18_9BURK Cell division protein OS=Burkholderia cenocepacia OX=95486 GN=A8E72_03155 PE=4 SV=1	5245	Nsco_20191108_BC_ZIC_HILIC_H111_thermolysin_B1.7717.7717.3	controllerType=0 controllerNumber=1 scan=7717	23.5169	Thermolysin	B1	AAAQKQQQQQQAANTPKPT.SSATAAA	AAAQKQQQQQQAANTPKPTSSATAAA
92043:5	373	A.VAGAPAAAPIVGGAVAT[+568.212][+100.064]APLSSGPAAPAAGTSSALAATPPAAATGSSDTAAAPSGPVTFAWPAR.G	HexNAc(2)Hex(1) 100.064	T[+100][+568]	1251.03	5	6251.14	6246.14	5	-1.5	121	NRagged	203.88	203.88	3.7	0.67	12	>tr|A0A1V2VRW6|A0A1V2VRW6_9BURK Family M23 peptidase OS=Burkholderia cenocepacia OX=95486 GN=nlpD_1 PE=4 SV=1	5413	Nsco_20191108_BC_ZIC_HILIC_H111_typsin_B1.79748.79748.5	controllerType=0 controllerNumber=1 scan=79748	147.06	Trypsin	B1	VAGAPAAAPIVGGAVAT..APLSSGPAAPAAGTSSALAATPPAAATGSSDTAAAPSGPVTFAWPAR	VAGAPAAAPIVGGAVATAPLSSGPAAPAAGTSSALAATPPAAATGSSDTAAAPSGPVTFAWPAR
42213:4	2	S.KVAPPPADNGAS[+568.212][+100.064]QPQQFDPNRALQGKTPGQPVPQAAQPAPPNTAPGQ.A	HexNAc(2)Hex(1) 100.064	S[+100][+568]	1351.92	4	5404.65	5404.67	0	-3.3	49	Non	204	204	3.08	4.39	80	>tr|A0A142PL18|A0A142PL18_9BURK Cell division protein OS=Burkholderia cenocepacia OX=95486 GN=A8E72_03155 PE=4 SV=1	5245	Nsco_20191108_BC_ZIC_HILIC_H111_pepsin_B3.35704.35704.4	controllerType=0 controllerNumber=1 scan=35704	77.0738	Pepsin	B3	KVAPPPADNGAS..QPQQFDPNRALQGKTPGQPVPQAAQPAPPNTAPGQ	KVAPPPADNGASQPQQFDPNRALQGKTPGQPVPQAAQPAPPNTAPGQ
36824:5	742	I.AT[+568.212][+100.064]VLHPQIADC[+57.021]PGHAS[+568.212]FMR.D	HexNAc(2)Hex(1) 100.064,HexNAc(2)Hex(1)	C[+57], S[+568], T[+100][+568]	669.71	5	3344.52	3344.5	0	4.5	286	NRagged	204.04	60.38	0	0.77	9	>tr|A0A2N9CHK6|A0A2N9CHK6_9BURK Putative cystathionine beta-lyase OS=Burkholderia cenocepacia OX=95486 GN=metC PE=3 SV=1	3124	Nsco_20191108_BC_ZIC_HILIC_H111_typsin_B1.34333.34333.4	controllerType=0 controllerNumber=1 scan=34333	70.1145	Trypsin	B1	AT..VLHPQIADC.PGHAS.FMR	ATVLHPQIADCPGHASFMR
12717:3	112	A.VEPLAQQGIAARVVS[+568.212]MPS.T	HexNAc(2)Hex(1)	S[+568]	808.076	3	2422.21	2421.21	1	1.6	595	Non	204.05	56.59	8.12	1.26	15	>tr|A0A0M1IN21|A0A0M1IN21_9BURK Transketolase OS=Burkholderia cenocepacia OX=95486 GN=tkt PE=3 SV=1	7388	Nsco_20191108_BC_ZIC_HILIC_H111_thermolysin_B2.12832.12832.3	controllerType=0 controllerNumber=1 scan=12832	31.9152	Thermolysin	B2	VEPLAQQGIAARVVS.MPS	VEPLAQQGIAARVVSMPS
24966:2	85	K.VAPPPADNGAS[+568.212]QPQQFDPNR.A	HexNAc(2)Hex(1)	S[+568]	1338.11	2	2675.21	2674.21	1	-2.9	50	Specific	204.29	56.79	56.79	3.64	42	>tr|A0A142PL18|A0A142PL18_9BURK Cell division protein OS=Burkholderia cenocepacia OX=95486 GN=A8E72_03155 PE=4 SV=1	5245	Nsco_20191108_BC_ZIC_HILIC_H111_typsin_B1.23990.23990.2	controllerType=0 controllerNumber=1 scan=23990	51.9845	Trypsin	B1	VAPPPADNGAS.QPQQFDPNR	VAPPPADNGASQPQQFDPNR
65850:5	222	A.HPEQLVPM[+15.995]TRPPESGAVQGGTIPVST[+568.212]NAAGAAPQAGAAPAAPGTAPATAPQQAAAPQGGLYSDASPTNVQDAYNALK.T	HexNAc(2)Hex(1)	M[+16], T[+568]	1598.58	5	7988.85	7981.86	7	-3.4	566	NRagged	204.31	204.31	0	1.73	13	>tr|A0A2N9D2A2|A0A2N9D2A2_9BURK Type VI secretion protein IcmF-like protein OS=Burkholderia cenocepacia OX=95486 GN=F01_70028 PE=4 SV=1	2805	Nsco_20191108_BC_ZIC_HILIC_H111_typsin_B3.56162.56162.5	controllerType=0 controllerNumber=1 scan=56162	114.555	Trypsin	B3	HPEQLVPM.TRPPESGAVQGGTIPVST.NAAGAAPQAGAAPAAPGTAPATAPQQAAAPQGGLYSDASPTNVQDAYNALK	HPEQLVPMTRPPESGAVQGGTIPVSTNAAGAAPQAGAAPAAPGTAPATAPQQAAAPQGGLYSDASPTNVQDAYNALK
42541:5	1	S.KVAPPPADNGASQPQQFDPNRALQGKT[+568.212][+100.064]PGQPVPQAAQPAPPNTAPGQA.A	HexNAc(2)Hex(1) 100.064	T[+100][+568]	1095.94	5	5475.68	5475.71	0	-4.5	49	Non	204.5	204.5	2.68	4.12	76	>tr|A0A142PL18|A0A142PL18_9BURK Cell division protein OS=Burkholderia cenocepacia OX=95486 GN=A8E72_03155 PE=4 SV=1	5245	Nsco_20191108_BC_ZIC_HILIC_H111_pepsin_B2.36234.36234.5	controllerType=0 controllerNumber=1 scan=36234	75.8029	Pepsin	B2	KVAPPPADNGASQPQQFDPNRALQGKT..PGQPVPQAAQPAPPNTAPGQA	KVAPPPADNGASQPQQFDPNRALQGKTPGQPVPQAAQPAPPNTAPGQA
28542:3	53	R.VHGIDNSGAGS[+568.212]QPAATVEGGAPVVR.A	HexNAc(2)Hex(1)	S[+568]	972.137	3	2914.4	2914.39	0	1.8	63	Specific	204.51	174.79	1.2	6.19	16	>tr|A0A1V2X7H1|A0A1V2X7H1_9BURK Purine nucleoside phosphorylase OS=Burkholderia cenocepacia OX=95486 GN=A8E72_24650 PE=4 SV=1	4905	Nsco_20191108_BC_ZIC_HILIC_H111_typsin_B2.26646.26646.3	controllerType=0 controllerNumber=1 scan=26646	55.2242	Trypsin	B2	VHGIDNSGAGS.QPAATVEGGAPVVR	VHGIDNSGAGSQPAATVEGGAPVVR
37475:2	1069	L.RETDIS[+568.212]GEAT[+568.212]GAF.S	HexNAc(2)Hex(1),HexNAc(2)Hex(1)	S[+568], T[+568]	1245.54	2	2490.06	2490.05	0	4.6	95	Specific	204.61	25.1	8.28	0.88	2	>tr|A0A1V2XDS8|A0A1V2XDS8_9BURK Membrane protein OS=Burkholderia cenocepacia OX=95486 GN=F01_440061 PE=4 SV=1	7156	Nsco_20191108_BC_ZIC_HILIC_H111_pepsin_B1.33300.33300.2	controllerType=0 controllerNumber=1 scan=33300	70.4953	Pepsin	B1	RETDIS.GEAT.GAF	RETDISGEATGAF
52981:4	19	T.VTPVGNGTVATTALPQANPNAGGASGT[+568.212][+100.064]VVHGTAGTLTPPPANAAPGQVVVGGKVPDEATKA.A	HexNAc(2)Hex(1) 100.064	T[+100][+568]	1570.55	4	6279.18	6279.19	0	-1.4	43	Non	204.74	204.74	0	4.71	35	>tr|A0A2N9D2R1|A0A2N9D2R1_9BURK Outer membrane protein OS=Burkholderia cenocepacia OX=95486 GN=F01_70026 PE=3 SV=1	1353	Nsco_20191108_BC_ZIC_HILIC_H111_thermolysin_B3.47124.47124.4	controllerType=0 controllerNumber=1 scan=47124	92.9226	Thermolysin	B3	VTPVGNGTVATTALPQANPNAGGASGT..VVHGTAGTLTPPPANAAPGQVVVGGKVPDEATKA	VTPVGNGTVATTALPQANPNAGGASGTVVHGTAGTLTPPPANAAPGQVVVGGKVPDEATKA
38323:3	13	G.S[+568.212]QPAAT[+568.212][+100.064]VEGGAPVVRAQNPRDSVY.F	HexNAc(2)Hex(1),HexNAc(2)Hex(1) 100.064	S[+568], T[+100][+568]	1236.58	3	3707.72	3705.74	2	-5.1	73	Non	204.87	204.87	0	5.75	22	>tr|A0A1V2X7H1|A0A1V2X7H1_9BURK Purine nucleoside phosphorylase OS=Burkholderia cenocepacia OX=95486 GN=A8E72_24650 PE=4 SV=1	4905	Nsco_20191108_BC_ZIC_HILIC_H111_thermolysin_B3.34744.34744.3	controllerType=0 controllerNumber=1 scan=34744	69.2323	Thermolysin	B3	S.QPAAT..VEGGAPVVRAQNPRDSVY	SQPAATVEGGAPVVRAQNPRDSVY
28949:2	203	Y.VKPQDAQALQDASPAS[+568.212]GASGAQA.A	HexNAc(2)Hex(1)	S[+568]	1369.14	2	2737.28	2736.27	1	2.6	199	Non	204.93	54.71	54.71	2.98	20	>tr|A0A144S4M8|A0A144S4M8_9BURK BON domain protein OS=Burkholderia cenocepacia OX=95486 GN=A8E72_32405 PE=4 SV=1	5572	Nsco_20191108_BC_ZIC_HILIC_H111_thermolysin_B1.25937.25937.2	controllerType=0 controllerNumber=1 scan=25937	51.7647	Thermolysin	B1	VKPQDAQALQDASPAS.GASGAQA	VKPQDAQALQDASPASGASGAQA
29377:3	67	R.VHGIDNSGAGS[+568.212]QPAATVEGGAPVVR.A	HexNAc(2)Hex(1)	S[+568]	972.468	3	2915.39	2914.39	1	-2.2	63	Specific	204.97	161.94	1.2	5.45	17	>tr|A0A1V2X7H1|A0A1V2X7H1_9BURK Purine nucleoside phosphorylase OS=Burkholderia cenocepacia OX=95486 GN=A8E72_24650 PE=4 SV=1	4905	Nsco_20191108_BC_ZIC_HILIC_H111_typsin_B1.27902.27902.3	controllerType=0 controllerNumber=1 scan=27902	58.9252	Trypsin	B1	VHGIDNSGAGS.QPAATVEGGAPVVR	VHGIDNSGAGSQPAATVEGGAPVVR
37718:3	475	Q.VADARNGKLPEDT[+568.212]AGAATAAAPAEAASAPAQAASGAEQ.P	HexNAc(2)Hex(1)	T[+568]	1349.31	3	4045.9	4045.9	0	2	385	Non	205.09	120.94	4.7	4.27	20	>tr|A0A2N9D2V0|A0A2N9D2V0_9BURK Cytochrome c oxidase subunit 2 OS=Burkholderia cenocepacia OX=95486 GN=ctaC_1 PE=3 SV=1	4900	Nsco_20191108_BC_ZIC_HILIC_H111_thermolysin_B3.34201.34201.3	controllerType=0 controllerNumber=1 scan=34201	68.2657	Thermolysin	B3	VADARNGKLPEDT.AGAATAAAPAEAASAPAQAASGAEQ	VADARNGKLPEDTAGAATAAAPAEAASAPAQAASGAEQ
30498:3	489	R.AGETPRAPDAPVDYDKAAAPAPAS[+568.212]ATATNG.-	HexNAc(2)Hex(1)	S[+568]	1141.54	3	3422.59	3421.58	1	3.9	478	CRagged	205.14	205.14	2	5.79	6	>tr|A0A1V2WC66|A0A1V2WC66_9BURK Multidrug transporter OS=Burkholderia cenocepacia OX=95486 GN=oprM PE=3 SV=1	7453	Nsco_20191108_BC_ZIC_HILIC_H111_typsin_B3.28023.28023.3	controllerType=0 controllerNumber=1 scan=28023	59.7709	Trypsin	B3	AGETPRAPDAPVDYDKAAAPAPAS.ATATNG	AGETPRAPDAPVDYDKAAAPAPASATATNG
32137:3	165	R.YAPPPAAVPVAAT[+568.212]SGAQGGAAAAAAPAGTKPANAPR.E	HexNAc(2)Hex(1)	T[+568]	1246.3	3	3736.87	3736.87	0	1.9	152	Specific	205.6	205.6	1.8	7.12	14	>tr|A0A144SWF6|A0A144SWF6_9BURK Putative exported protein OS=Burkholderia cenocepacia OX=95486 GN=A8E72_18590 PE=4 SV=1	7384	Nsco_20191108_BC_ZIC_HILIC_H111_typsin_B1.30346.30346.3	controllerType=0 controllerNumber=1 scan=30346	63.2668	Trypsin	B1	YAPPPAAVPVAAT.SGAQGGAAAAAAPAGTKPANAPR	YAPPPAAVPVAATSGAQGGAAAAAAPAGTKPANAPR
19811:2	1803	A.SAAAAPAAAS[+568.212][+100.064]S[+568.212]S.G	HexNAc(2)Hex(1) 100.064,HexNAc(2)Hex(1)	S[+100][+568]*2	1099.48	2	2197.94	2197.95	0	-1	86	Non	205.73	45.92	0	0.07	1	>tr|A0A2N9CFC0|A0A2N9CFC0_9BURK Type I antifreeze protein OS=Burkholderia cenocepacia OX=95486 GN=F01_140053 PE=4 SV=1	1932	Nsco_20191108_BC_ZIC_HILIC_H111_pepsin_B2.18613.18613.2	controllerType=0 controllerNumber=1 scan=18613	39.9956	Pepsin	B2	SAAAAPAAAS..S.S	SAAAAPAAASSS
00302:4	13	A.AAKKAGKKAKAADAAS[+568.212]Q.-	HexNAc(2)Hex(1)	S[+568]	546.543	4	2183.15	2183.14	0	3.7	75	Non	205.8	205.8	205.8	5.74	33	>tr|A0A0M1IFG9|A0A0M1IFG9_9BURK Signal peptide protein OS=Burkholderia cenocepacia OX=95486 GN=A8F55_16750 PE=4 SV=1	5429	Nsco_20191108_BC_ZIC_HILIC_H111_thermolysin_B1.2032.2032.4	controllerType=0 controllerNumber=1 scan=2032	13.258	Thermolysin	B1	AAKKAGKKAKAADAAS.Q	AAKKAGKKAKAADAASQ
69538:4	339	L.PEDT[+568.212][+100.064]AGAATAAAPAEAASAPAQAASGAEQPAAAAS[+568.212][+100.064]AALSTIYFETGK.S	HexNAc(2)Hex(1) 100.064,HexNAc(2)Hex(1) 100.064	S[+100][+568], T[+100][+568]	1410.92	4	5640.64	5639.61	1	4.6	394	NRagged	205.83	205.83	11.1	1.35	23	>tr|A0A2N9D2V0|A0A2N9D2V0_9BURK Cytochrome c oxidase subunit 2 OS=Burkholderia cenocepacia OX=95486 GN=ctaC_1 PE=3 SV=1	4900	Nsco_20191108_BC_ZIC_HILIC_H111_typsin_B3.59108.59108.4	controllerType=0 controllerNumber=1 scan=59108	121.054	Trypsin	B3	PEDT..AGAATAAAPAEAASAPAQAASGAEQPAAAAS..AALSTIYFETGK	PEDTAGAATAAAPAEAASAPAQAASGAEQPAAAASAALSTIYFETGK
58435:2	60	A.QASSTDSGM[+15.995]AS[+568.212]ESNQPVTDTW.I	HexNAc(2)Hex(1)	M[+16], S[+568]	1392.07	2	2783.13	2783.12	0	4.6	30	Non	206.05	194.93	0	6.26	20	>tr|A0A1V2WB29|A0A1V2WB29_9BURK BON domain protein OS=Burkholderia cenocepacia OX=95486 GN=osmY_2 PE=4 SV=1	5149	Nsco_20191108_BC_ZIC_HILIC_H111_thermolysin_B2.51083.51083.2	controllerType=0 controllerNumber=1 scan=51083	102.678	Thermolysin	B2	QASSTDSGM.AS.ESNQPVTDTW	QASSTDSGMASESNQPVTDTW
03208:4	8	T.AAPAPTASAPEAAAKPAKT[+568.212]KRASKKEKAAAA.A	HexNAc(2)Hex(1)	T[+568]	882.978	4	3528.89	3528.88	0	4.4	131	Non	206.23	206.23	8.4	8.16	50	>tr|A0A2N9CHU5|A0A2N9CHU5_9BURK Uncharacterized protein OS=Burkholderia cenocepacia OX=95486 GN=F01_210059 PE=4 SV=1	268	Nsco_20191108_BC_ZIC_HILIC_H111_thermolysin_B1.4360.4360.2	controllerType=0 controllerNumber=1 scan=4360	18.6028	Thermolysin	B1	AAPAPTASAPEAAAKPAKT.KRASKKEKAAAA	AAPAPTASAPEAAAKPAKTKRASKKEKAAAA
45545:3	500	G.ATPQDAPAAAS[+568.212]APPPAPAAAAAPAAKPFTPPPES.A	HexNAc(2)Hex(1)	S[+568]	1224.94	3	3672.8	3672.78	0	4.3	28	Non	206.24	206.24	8.4	5.7	1	>tr|A0A2N9CXV2|A0A2N9CXV2_9BURK Cytochrome c family protein OS=Burkholderia cenocepacia OX=95486 GN=F01_480355 PE=4 SV=1	3141	Nsco_20191108_BC_ZIC_HILIC_H111_pepsin_B2.38605.38605.3	controllerType=0 controllerNumber=1 scan=38605	81.6818	Pepsin	B2	ATPQDAPAAAS.APPPAPAAAAAPAAKPFTPPPES	ATPQDAPAAASAPPPAPAAAAAPAAKPFTPPPES
47495:5	154	Q.FYQHIAHDHQDPLT[+568.212]WTHNR.V	HexNAc(2)Hex(1)	T[+568]	598.077	5	2986.35	2984.34	2	1.2	252	NRagged	206.31	206.31	5.6	1.01	12	>tr|A0A2N9CJP2|A0A2N9CJP2_9BURK Chaperone protein HtpG OS=Burkholderia cenocepacia OX=95486 GN=htpG PE=3 SV=1	2416	Nsco_20191108_BC_ZIC_HILIC_H111_typsin_B3.41835.41835.5	controllerType=0 controllerNumber=1 scan=41835	86.6606	Trypsin	B3	FYQHIAHDHQDPLT.WTHNR	FYQHIAHDHQDPLTWTHNR
35201:2	354	A.VAAPAS[+568.212]GT[+568.212]AESPNPASETNVPA.M	HexNAc(2)Hex(1),HexNAc(2)Hex(1)	S[+568], T[+568]	1587.7	2	3174.4	3174.4	0	0.4	279	Non	206.38	175.64	16.72	4.03	18	>tr|A0A2N9CYS8|A0A2N9CYS8_9BURK Surface lipoprotein OS=Burkholderia cenocepacia OX=95486 GN=F01_50090 PE=4 SV=1	1214	Nsco_20191108_BC_ZIC_HILIC_H111_thermolysin_B1.31276.31276.2	controllerType=0 controllerNumber=1 scan=31276	61.0292	Thermolysin	B1	VAAPAS.GT.AESPNPASETNVPA	VAAPASGTAESPNPASETNVPA
29437:3	210	A.VAPRDDDVSDVQAGVAHDEPPAS[+568.212]DTT.V	HexNAc(2)Hex(1)	S[+568]	1078.15	3	3232.43	3232.41	0	3.8	108	Non	206.47	130.45	22.3	4.48	9	>tr|A0A2N9CRL1|A0A2N9CRL1_9BURK Sporulation related OS=Burkholderia cenocepacia OX=95486 GN=F01_420513 PE=4 SV=1	313	Nsco_20191108_BC_ZIC_HILIC_H111_thermolysin_B2.27179.27179.3	controllerType=0 controllerNumber=1 scan=27179	56.0134	Thermolysin	B2	VAPRDDDVSDVQAGVAHDEPPAS.DTT	VAPRDDDVSDVQAGVAHDEPPASDTT
30451:2	359	A.AAPAPAAAS[+568.212]AASDAAPALT[+568.212]PQQAR.Q	HexNAc(2)Hex(1),HexNAc(2)Hex(1)	S[+568], T[+568]	1656.78	2	3312.56	3311.54	1	4.4	20	NRagged	206.61	87.05	87.05	2.27	7	>tr|A0A1V2XJK6|A0A1V2XJK6_9BURK Mechanosensitive ion channel protein OS=Burkholderia cenocepacia OX=95486 GN=A8F55_37840 PE=4 SV=1	4433	Nsco_20191108_BC_ZIC_HILIC_H111_typsin_B2.28233.28233.2	controllerType=0 controllerNumber=1 scan=28233	57.8187	Trypsin	B2	AAPAPAAAS.AASDAAPALT.PQQAR	AAPAPAAASAASDAAPALTPQQAR
29280:2	380	K.GASAAQAAPKPT[+568.212]DNSSGTFVFAR.P	HexNAc(2)Hex(1)	T[+568]	1410.17	2	2819.33	2819.32	0	4	66	Specific	206.68	127.25	1.2	3.84	7	>tr|A0A2N9CM16|A0A2N9CM16_9BURK Outer-membrane lipoprotein carrier protein OS=Burkholderia cenocepacia OX=95486 GN=lolA PE=3 SV=1	2338	Nsco_20191108_BC_ZIC_HILIC_H111_typsin_B2.27232.27232.2	controllerType=0 controllerNumber=1 scan=27232	56.1667	Trypsin	B2	GASAAQAAPKPT.DNSSGTFVFAR	GASAAQAAPKPTDNSSGTFVFAR
28838:3	24	F.VFRPDPLSPTKS[+568.212][+100.064]S[+568.212]YGS.T	HexNAc(2)Hex(1) 100.064,HexNAc(2)Hex(1)	S[+100][+568]*2	992.132	3	2974.38	2974.37	0	4.2	249	CRagged	206.89	206.89	0	5.14	18	>tr|A0A2N9CXU5|A0A2N9CXU5_9BURK Bacillolysin OS=Burkholderia cenocepacia OX=95486 GN=F01_480197 PE=4 SV=1	1208	Nsco_20191108_BC_ZIC_HILIC_H111_thermolysin_B3.26695.26695.3	controllerType=0 controllerNumber=1 scan=26695	55.556	Thermolysin	B3	VFRPDPLSPTKS..S.YGS	VFRPDPLSPTKSSYGS
29401:3	7	K.PAATTSATTSTTTSAGTASTSTTATAGTTTAAPAPTAS[+568.212]APEAAAKPAK.T	HexNAc(2)Hex(1)	S[+568]	1617.12	3	4849.34	4847.32	2	2.6	101	Specific	207.01	121.39	0.76	3.66	76	>tr|A0A2N9CHU5|A0A2N9CHU5_9BURK Uncharacterized protein OS=Burkholderia cenocepacia OX=95486 GN=F01_210059 PE=4 SV=1	268	Nsco_20191108_BC_ZIC_HILIC_H111_typsin_B3.27083.27083.3	controllerType=0 controllerNumber=1 scan=27083	57.9021	Trypsin	B3	PAATTSATTSTTTSAGTASTSTTATAGTTTAAPAPTAS.APEAAAKPAK	PAATTSATTSTTTSAGTASTSTTATAGTTTAAPAPTASAPEAAAKPAK
08930:3	207	Q.IVKAPAKGAS[+568.212]AAQAAPKPTDNSSGT.F	HexNAc(2)Hex(1)	S[+568]	969.491	3	2906.46	2906.45	0	3.3	59	Non	207.04	207.04	20.2	6.77	5	>tr|A0A2N9CM16|A0A2N9CM16_9BURK Outer-membrane lipoprotein carrier protein OS=Burkholderia cenocepacia OX=95486 GN=lolA PE=3 SV=1	2338	Nsco_20191108_BC_ZIC_HILIC_H111_thermolysin_B3.9338.9338.3	controllerType=0 controllerNumber=1 scan=9338	26.6217	Thermolysin	B3	IVKAPAKGAS.AAQAAPKPTDNSSGT	IVKAPAKGASAAQAAPKPTDNSSGT
92928:4	44	D.ADVVIHELGHGIHDWIT[+568.212][+100.064]NGGLS[+568.212][+100.064]QQEGLSEGTGDYLAAAYSR.D	HexNAc(2)Hex(1) 100.064,HexNAc(2)Hex(1) 100.064	S[+100][+568], T[+100][+568]	1419.17	4	5673.65	5673.64	0	2	402	NRagged	207.08	207.08	2.4	3.68	23	>tr|A0A2N9CXU5|A0A2N9CXU5_9BURK Bacillolysin OS=Burkholderia cenocepacia OX=95486 GN=F01_480197 PE=4 SV=1	1208	Nsco_20191108_BC_ZIC_HILIC_H111_typsin_B1.80367.80367.4	controllerType=0 controllerNumber=1 scan=80367	148.24	Trypsin	B1	ADVVIHELGHGIHDWIT..NGGLS..QQEGLSEGTGDYLAAAYSR	ADVVIHELGHGIHDWITNGGLSQQEGLSEGTGDYLAAAYSR
20857:3	261	Q.IVKAPAKGAS[+568.212]AAQAAPKPTDNSSGTFV.F	HexNAc(2)Hex(1)	S[+568]	1051.54	3	3152.6	3152.58	0	3.5	59	Non	207.12	175.13	133.94	5.25	8	>tr|A0A2N9CM16|A0A2N9CM16_9BURK Outer-membrane lipoprotein carrier protein OS=Burkholderia cenocepacia OX=95486 GN=lolA PE=3 SV=1	2338	Nsco_20191108_BC_ZIC_HILIC_H111_thermolysin_B1.19147.19147.3	controllerType=0 controllerNumber=1 scan=19147	40.481	Thermolysin	B1	IVKAPAKGAS.AAQAAPKPTDNSSGTFV	IVKAPAKGASAAQAAPKPTDNSSGTFV
20216:4	59	L.NEHPQM[+15.995]PFAAS[+568.212]APSQKYQGSKKSAL.R	HexNAc(2)Hex(1)	M[+16], S[+568]	822.394	4	3286.55	3286.54	0	3.9	44	Specific	207.51	207.51	0.92	5.49	7	>tr|A0A144U3Q1|A0A144U3Q1_9BURK Uncharacterized protein OS=Burkholderia cenocepacia OX=95486 GN=A8E72_12460 PE=4 SV=1	7262	Nsco_20191108_BC_ZIC_HILIC_H111_pepsin_B2.18928.18928.4	controllerType=0 controllerNumber=1 scan=18928	40.5056	Pepsin	B2	NEHPQM.PFAAS.APSQKYQGSKKSAL	NEHPQMPFAASAPSQKYQGSKKSAL
07154:3	77	Q.AAAQKQQQQQQAANT[+568.212]PKPTSSATAAA.A	HexNAc(2)Hex(1)	T[+568]	1055.85	3	3165.53	3164.52	1	3	182	Non	207.52	192.14	5.67	6.77	21	>tr|A0A142PL18|A0A142PL18_9BURK Cell division protein OS=Burkholderia cenocepacia OX=95486 GN=A8E72_03155 PE=4 SV=1	5245	Nsco_20191108_BC_ZIC_HILIC_H111_thermolysin_B1.7716.7716.3	controllerType=0 controllerNumber=1 scan=7716	23.515	Thermolysin	B1	AAAQKQQQQQQAANT.PKPTSSATAAA	AAAQKQQQQQQAANTPKPTSSATAAA
29398:3	246	A.AAPAPAAAS[+568.212]AASDAAPALT[+568.212]PQQAR.Q	HexNAc(2)Hex(1),HexNAc(2)Hex(1)	S[+568], T[+568]	1104.52	3	3311.55	3311.54	0	2.9	20	NRagged	207.65	179.66	26.35	3.46	9	>tr|A0A1V2XJK6|A0A1V2XJK6_9BURK Mechanosensitive ion channel protein OS=Burkholderia cenocepacia OX=95486 GN=A8F55_37840 PE=4 SV=1	4433	Nsco_20191108_BC_ZIC_HILIC_H111_typsin_B3.27080.27080.3	controllerType=0 controllerNumber=1 scan=27080	57.8969	Trypsin	B3	AAPAPAAAS.AASDAAPALT.PQQAR	AAPAPAAASAASDAAPALTPQQAR
36551:2	418	T.AAAST[+568.212]AAPAQPAS[+568.212]VVVAAGQS.M	HexNAc(2)Hex(1),HexNAc(2)Hex(1)	S[+568], T[+568]	1482.19	2	2963.38	2961.37	2	1.5	239	Non	207.79	172.21	10.76	4.5	4	>tr|A0A1V2XJM4|A0A1V2XJM4_9BURK Helix-turn-helix domain-containing protein OS=Burkholderia cenocepacia OX=95486 GN=A8F55_38750 PE=4 SV=1	5813	Nsco_20191108_BC_ZIC_HILIC_H111_thermolysin_B3.33200.33200.2	controllerType=0 controllerNumber=1 scan=33200	66.5596	Thermolysin	B3	AAAST.AAPAQPAS.VVVAAGQS	AAASTAAPAQPASVVVAAGQS
33297:3	16	K.VAPPPADNGAS[+568.212]QPQQFDPNRALQGK.T	HexNAc(2)Hex(1)	S[+568]	1058.51	3	3173.5	3171.51	2	-4	50	Specific	207.8	92.14	92.14	4.47	53	>tr|A0A142PL18|A0A142PL18_9BURK Cell division protein OS=Burkholderia cenocepacia OX=95486 GN=A8E72_03155 PE=4 SV=1	5245	Nsco_20191108_BC_ZIC_HILIC_H111_typsin_B3.30341.30341.3	controllerType=0 controllerNumber=1 scan=30341	64.2691	Trypsin	B3	VAPPPADNGAS.QPQQFDPNRALQGK	VAPPPADNGASQPQQFDPNRALQGK
03629:4	411	M.KERWEQHRAAAKGAS[+568.212]APAQ.-	HexNAc(2)Hex(1)	S[+568]	665.831	4	2660.3	2660.29	0	4.6	166	Non	208.03	152.8	152.8	4.74	2	>tr|A0A1V2WZX0|A0A1V2WZX0_9BURK DNA repair ATPase OS=Burkholderia cenocepacia OX=95486 GN=F01_260195 PE=4 SV=1	6393	Nsco_20191108_BC_ZIC_HILIC_H111_pepsin_B3.4537.4537.4	controllerType=0 controllerNumber=1 scan=4537	17.273	Pepsin	B3	KERWEQHRAAAKGAS.APAQ	KERWEQHRAAAKGASAPAQ
24969:2	85	K.VAPPPADNGAS[+568.212]QPQQFDPNR.A	HexNAc(2)Hex(1)	S[+568]	1338.11	2	2675.21	2674.21	1	-2.9	50	Specific	208.06	48.76	48.76	0.3	42	>tr|A0A142PL18|A0A142PL18_9BURK Cell division protein OS=Burkholderia cenocepacia OX=95486 GN=A8E72_03155 PE=4 SV=1	5245	Nsco_20191108_BC_ZIC_HILIC_H111_typsin_B1.23992.23992.2	controllerType=0 controllerNumber=1 scan=23992	51.9864	Trypsin	B1	VAPPPADNGAS.QPQQFDPNR	VAPPPADNGASQPQQFDPNR
21405:4	17	S.KPAATTSATTSTTTSAGTASTSTTATAGTTTAAPAPT[+568.212]ASAPEAAAKPAK.T	HexNAc(2)Hex(1)	T[+568]	1244.86	4	4976.43	4975.41	1	3.8	100	NRagged	208.14	208.14	4.45	5.64	70	>tr|A0A2N9CHU5|A0A2N9CHU5_9BURK Uncharacterized protein OS=Burkholderia cenocepacia OX=95486 GN=F01_210059 PE=4 SV=1	268	Nsco_20191108_BC_ZIC_HILIC_H111_typsin_B2.20243.20243.4	controllerType=0 controllerNumber=1 scan=20243	43.5436	Trypsin	B2	KPAATTSATTSTTTSAGTASTSTTATAGTTTAAPAPT.ASAPEAAAKPAK	KPAATTSATTSTTTSAGTASTSTTATAGTTTAAPAPTASAPEAAAKPAK
41576:3	222	T.ALPQANPNAGGAS[+568.212]GTVVHGTAGTLTPPPANAAPGQVVVGGK.V	HexNAc(2)Hex(1)	S[+568]	1424.06	3	4270.16	4270.15	0	3	55	NRagged	208.24	167.3	47.75	6.32	14	>tr|A0A2N9D2R1|A0A2N9D2R1_9BURK Outer membrane protein OS=Burkholderia cenocepacia OX=95486 GN=F01_70026 PE=3 SV=1	1353	Nsco_20191108_BC_ZIC_HILIC_H111_typsin_B1.38426.38426.3	controllerType=0 controllerNumber=1 scan=38426	77.2468	Trypsin	B1	ALPQANPNAGGAS.GTVVHGTAGTLTPPPANAAPGQVVVGGK	ALPQANPNAGGASGTVVHGTAGTLTPPPANAAPGQVVVGGK
18882:3	499	A.FAET[+568.212]GS[+568.212]HGRPVK.V	HexNAc(2)Hex(1),HexNAc(2)Hex(1)	S[+568], T[+568]	808.706	3	2424.1	2422.09	2	3.2	37	NRagged	208.31	208.31	208.31	1.15	9	>tr|A0A1V2XY80|A0A1V2XY80_9BURK Purine nucleoside permease OS=Burkholderia cenocepacia OX=95486 GN=A8F55_12890 PE=4 SV=1	5557	Nsco_20191108_BC_ZIC_HILIC_H111_typsin_B3.18055.18055.3	controllerType=0 controllerNumber=1 scan=18055	40.516	Trypsin	B3	FAET.GS.HGRPVK	FAETGSHGRPVK
42028:3	180	A.VAAPAS[+568.212]GTAESPNPASET[+568.212]NVPAM.Q	HexNAc(2)Hex(1),HexNAc(2)Hex(1)	S[+568], T[+568]	1102.49	3	3305.45	3305.44	0	4.6	279	Non	208.34	128.43	8.6	3.09	15	>tr|A0A2N9CYS8|A0A2N9CYS8_9BURK Surface lipoprotein OS=Burkholderia cenocepacia OX=95486 GN=F01_50090 PE=4 SV=1	1214	Nsco_20191108_BC_ZIC_HILIC_H111_pepsin_B3.35542.35542.3	controllerType=0 controllerNumber=1 scan=35542	76.65	Pepsin	B3	VAAPAS.GTAESPNPASET.NVPAM	VAAPASGTAESPNPASETNVPAM
39633:4	2	S.KVAPPPADNGASQPQQFDPNRALQGKT[+568.212]PGQPVPQAAQPAPPNTAPGQAA.N	HexNAc(2)Hex(1)	T[+568]	1363.18	4	5449.7	5446.68	3	2.1	49	Non	208.69	208.69	2.68	5.11	68	>tr|A0A142PL18|A0A142PL18_9BURK Cell division protein OS=Burkholderia cenocepacia OX=95486 GN=A8E72_03155 PE=4 SV=1	5245	Nsco_20191108_BC_ZIC_HILIC_H111_pepsin_B1.34968.34968.4	controllerType=0 controllerNumber=1 scan=34968	74.346	Pepsin	B1	KVAPPPADNGASQPQQFDPNRALQGKT.PGQPVPQAAQPAPPNTAPGQAA	KVAPPPADNGASQPQQFDPNRALQGKTPGQPVPQAAQPAPPNTAPGQAA
75589:3	213	G.AAT[+568.212][+100.064]AAAPAEAAS[+568.212][+100.064]APAQAASGAEQPAAAASAALSTIYFETGK.S	HexNAc(2)Hex(1) 100.064,HexNAc(2)Hex(1) 100.064	S[+100][+568], T[+100][+568]	1691.47	3	5072.41	5069.39	3	2.5	400	NRagged	208.77	204.92	28.43	3.66	28	>tr|A0A2N9D2V0|A0A2N9D2V0_9BURK Cytochrome c oxidase subunit 2 OS=Burkholderia cenocepacia OX=95486 GN=ctaC_1 PE=3 SV=1	4900	Nsco_20191108_BC_ZIC_HILIC_H111_typsin_B1.67027.67027.3	controllerType=0 controllerNumber=1 scan=67027	124.261	Trypsin	B1	AAT..AAAPAEAAS..APAQAASGAEQPAAAASAALSTIYFETGK	AATAAAPAEAASAPAQAASGAEQPAAAASAALSTIYFETGK
30214:2	1282	A.EPGGPERFVVHIDAET[+568.212]F.Y	HexNAc(2)Hex(1)	T[+568]	1234.58	2	2468.14	2468.14	0	3.7	30	NRagged	208.88	93.42	93.42	2.96	2	>tr|A0A2N9D020|A0A2N9D020_9BURK Protein OSA OS=Burkholderia cenocepacia OX=95486 GN=F01_520164 PE=4 SV=1	3697	Nsco_20191108_BC_ZIC_HILIC_H111_thermolysin_B1.27016.27016.2	controllerType=0 controllerNumber=1 scan=27016	53.6248	Thermolysin	B1	EPGGPERFVVHIDAET.F	EPGGPERFVVHIDAETF
27832:3	67	R.VHGIDNSGAGS[+568.212]QPAATVEGGAPVVR.A	HexNAc(2)Hex(1)	S[+568]	972.139	3	2914.4	2914.39	0	3.7	63	Specific	208.94	208.94	1.2	7.13	17	>tr|A0A1V2X7H1|A0A1V2X7H1_9BURK Purine nucleoside phosphorylase OS=Burkholderia cenocepacia OX=95486 GN=A8E72_24650 PE=4 SV=1	4905	Nsco_20191108_BC_ZIC_HILIC_H111_typsin_B1.26583.26583.3	controllerType=0 controllerNumber=1 scan=26583	56.7461	Trypsin	B1	VHGIDNSGAGS.QPAATVEGGAPVVR	VHGIDNSGAGSQPAATVEGGAPVVR
05107:3	8	T.AAPAPTAS[+568.212]APEAAAKPAKTKR.A	HexNAc(2)Hex(1)	S[+568]	858.452	3	2573.34	2573.33	0	4	131	Non	209.06	139.59	59.29	3.98	50	>tr|A0A2N9CHU5|A0A2N9CHU5_9BURK Uncharacterized protein OS=Burkholderia cenocepacia OX=95486 GN=F01_210059 PE=4 SV=1	268	Nsco_20191108_BC_ZIC_HILIC_H111_thermolysin_B1.6089.6089.3	controllerType=0 controllerNumber=1 scan=6089	21.3417	Thermolysin	B1	AAPAPTAS.APEAAAKPAKTKR	AAPAPTASAPEAAAKPAKTKR
16547:3	78	Q.IVKAPAKGAS[+568.212]AAQAAPKPTDNSSGTF.V	HexNAc(2)Hex(1)	S[+568]	1019.18	3	3055.52	3053.52	2	0.6	59	NRagged	209.11	173.69	173.69	3.33	9	>tr|A0A2N9CM16|A0A2N9CM16_9BURK Outer-membrane lipoprotein carrier protein OS=Burkholderia cenocepacia OX=95486 GN=lolA PE=3 SV=1	2338	Nsco_20191108_BC_ZIC_HILIC_H111_pepsin_B1.16127.16127.3	controllerType=0 controllerNumber=1 scan=16127	36.9117	Pepsin	B1	IVKAPAKGAS.AAQAAPKPTDNSSGTF	IVKAPAKGASAAQAAPKPTDNSSGTF
28519:3	63	R.VHGIDNSGAGS[+568.212]QPAATVEGGAPVVR.A	HexNAc(2)Hex(1)	S[+568]	972.137	3	2914.4	2914.39	0	2.1	63	Specific	209.13	209.13	1.2	6.4	12	>tr|A0A1V2X7H1|A0A1V2X7H1_9BURK Purine nucleoside phosphorylase OS=Burkholderia cenocepacia OX=95486 GN=A8E72_24650 PE=4 SV=1	4905	Nsco_20191108_BC_ZIC_HILIC_H111_typsin_B3.26365.26365.3	controllerType=0 controllerNumber=1 scan=26365	56.5311	Trypsin	B3	VHGIDNSGAGS.QPAATVEGGAPVVR	VHGIDNSGAGSQPAATVEGGAPVVR
40202:4	2	S.KVAPPPADNGASQPQQFDPNRALQGKT[+568.212][+100.064]PGQPVPQAAQPAPPNTAPGQAANQ.T	HexNAc(2)Hex(1) 100.064	T[+100][+568]	1447.96	4	5788.82	5788.84	0	-3.3	49	Non	209.19	209.19	2.68	4.78	68	>tr|A0A142PL18|A0A142PL18_9BURK Cell division protein OS=Burkholderia cenocepacia OX=95486 GN=A8E72_03155 PE=4 SV=1	5245	Nsco_20191108_BC_ZIC_HILIC_H111_pepsin_B1.35403.35403.4	controllerType=0 controllerNumber=1 scan=35403	75.3722	Pepsin	B1	KVAPPPADNGASQPQQFDPNRALQGKT..PGQPVPQAAQPAPPNTAPGQAANQ	KVAPPPADNGASQPQQFDPNRALQGKTPGQPVPQAAQPAPPNTAPGQAANQ
31481:3	180	A.VAAPAS[+568.212]GT[+568.212]AESPNPASETNV.P	HexNAc(2)Hex(1),HexNAc(2)Hex(1)	S[+568], T[+568]	1002.78	3	3006.32	3006.31	0	3.9	279	Non	209.28	209.28	10	4.85	15	>tr|A0A2N9CYS8|A0A2N9CYS8_9BURK Surface lipoprotein OS=Burkholderia cenocepacia OX=95486 GN=F01_50090 PE=4 SV=1	1214	Nsco_20191108_BC_ZIC_HILIC_H111_pepsin_B3.27459.27459.3	controllerType=0 controllerNumber=1 scan=27459	56.7352	Pepsin	B3	VAAPAS.GT.AESPNPASETNV	VAAPASGTAESPNPASETNV
29309:3	246	A.AAPAPAAAS[+568.212]AASDAAPALT[+568.212]PQQAR.Q	HexNAc(2)Hex(1),HexNAc(2)Hex(1)	S[+568], T[+568]	1104.85	3	3312.55	3311.54	1	2.4	20	NRagged	209.62	164.24	14.38	3.46	9	>tr|A0A1V2XJK6|A0A1V2XJK6_9BURK Mechanosensitive ion channel protein OS=Burkholderia cenocepacia OX=95486 GN=A8F55_37840 PE=4 SV=1	4433	Nsco_20191108_BC_ZIC_HILIC_H111_typsin_B3.27004.27004.3	controllerType=0 controllerNumber=1 scan=27004	57.7554	Trypsin	B3	AAPAPAAAS.AASDAAPALT.PQQAR	AAPAPAAASAASDAAPALTPQQAR
41736:3	372	A.ADAGGAKPAAGAS[+568.212]AAPAAPAPVAVPASAVSGSAGQ.-	HexNAc(2)Hex(1)	S[+568]	1147.9	3	3441.68	3439.67	2	2	152	Non	209.78	209.78	13.16	4.28	5	>tr|A0A144S0T9|A0A144S0T9_9BURK Outer membrane lipid asymmetry maintenance protein MlaD OS=Burkholderia cenocepacia OX=95486 GN=yrbD PE=4 SV=1	7588	Nsco_20191108_BC_ZIC_HILIC_H111_thermolysin_B3.37890.37890.3	controllerType=0 controllerNumber=1 scan=37890	75.4481	Thermolysin	B3	ADAGGAKPAAGAS.AAPAAPAPVAVPASAVSGSAGQ	ADAGGAKPAAGASAAPAAPAPVAVPASAVSGSAGQ
00515:3	7	K.KAGKKAKAADAAS[+568.212]Q.-	HexNAc(2)Hex(1)	S[+568]	638.331	3	1912.98	1912.97	0	3.6	78	Non	209.81	134.71	134.71	4.2	31	>tr|A0A0M1IFG9|A0A0M1IFG9_9BURK Signal peptide protein OS=Burkholderia cenocepacia OX=95486 GN=A8F55_16750 PE=4 SV=1	5429	Nsco_20191108_BC_ZIC_HILIC_H111_thermolysin_B3.2196.2196.3	controllerType=0 controllerNumber=1 scan=2196	13.2722	Thermolysin	B3	KAGKKAKAADAAS.Q	KAGKKAKAADAASQ
15511:3	207	Q.IVKAPAKGAS[+568.212]AAQAAPKPTDNSSGTF.V	HexNAc(2)Hex(1)	S[+568]	1018.51	3	3053.52	3053.52	0	1.1	59	NRagged	209.81	188.75	108.77	3.74	5	>tr|A0A2N9CM16|A0A2N9CM16_9BURK Outer-membrane lipoprotein carrier protein OS=Burkholderia cenocepacia OX=95486 GN=lolA PE=3 SV=1	2338	Nsco_20191108_BC_ZIC_HILIC_H111_thermolysin_B3.15125.15125.3	controllerType=0 controllerNumber=1 scan=15125	35.8597	Thermolysin	B3	IVKAPAKGAS.AAQAAPKPTDNSSGTF	IVKAPAKGASAAQAAPKPTDNSSGTF
25898:2	4537	L.LQPLSS[+568.212]YC[+57.021]IGDGRRYNGF.V	HexNAc(2)Hex(1)	C[+57], S[+568]	1336.11	2	2671.22	2671.22	0	0	440	Specific	210.15	7.61	1.8	0	2	>tr|A0A2N9CRP5|A0A2N9CRP5_9BURK Putative rhizopine catabolism regulatory protein MocR OS=Burkholderia cenocepacia OX=95486 GN=mocR PE=4 SV=1	2119	Nsco_20191108_BC_ZIC_HILIC_H111_thermolysin_B2.24234.24234.2	controllerType=0 controllerNumber=1 scan=24234	51.0462	Thermolysin	B2	LQPLSS.YC.IGDGRRYNGF	LQPLSSYCIGDGRRYNGF
34015:3	184	R.AGET[+568.212]PRAPDAPVDYDKAAAPAPASATATNG.-	HexNAc(2)Hex(1)	T[+568]	1141.53	3	3422.59	3421.58	1	3	478	Non	210.61	210.61	7.96	6.88	11	>tr|A0A1V2WC66|A0A1V2WC66_9BURK Multidrug transporter OS=Burkholderia cenocepacia OX=95486 GN=oprM PE=3 SV=1	7453	Nsco_20191108_BC_ZIC_HILIC_H111_thermolysin_B1.30302.30302.3	controllerType=0 controllerNumber=1 scan=30302	59.4939	Thermolysin	B1	AGET.PRAPDAPVDYDKAAAPAPASATATNG	AGETPRAPDAPVDYDKAAAPAPASATATNG
09945:2	40	Q.IVKAPAKGAS[+568.212]AAQAAPKPTDN.S	HexNAc(2)Hex(1)	S[+568]	1287.67	2	2574.33	2574.31	0	4.9	59	Non	210.74	115.8	115.8	4.42	7	>tr|A0A2N9CM16|A0A2N9CM16_9BURK Outer-membrane lipoprotein carrier protein OS=Burkholderia cenocepacia OX=95486 GN=lolA PE=3 SV=1	2338	Nsco_20191108_BC_ZIC_HILIC_H111_pepsin_B3.10030.10030.2	controllerType=0 controllerNumber=1 scan=10030	25.5111	Pepsin	B3	IVKAPAKGAS.AAQAAPKPTDN	IVKAPAKGASAAQAAPKPTDN
60671:3	276	Q.VISQNVLANGLAT[+568.212]DVYAPGQQPPNGAAAMVRPSWKPGAK.T	HexNAc(2)Hex(1)	T[+568]	1514.76	3	4542.27	4542.28	0	-3.1	53	NRagged	210.87	210.87	4	4.37	8	>tr|A0A2N9CVC5|A0A2N9CVC5_9BURK Uncharacterized protein OS=Burkholderia cenocepacia OX=95486 GN=DFS07_101361 PE=4 SV=1	4987	Nsco_20191108_BC_ZIC_HILIC_H111_typsin_B3.52176.52176.3	controllerType=0 controllerNumber=1 scan=52176	106.595	Trypsin	B3	VISQNVLANGLAT.DVYAPGQQPPNGAAAMVRPSWKPGAK	VISQNVLANGLATDVYAPGQQPPNGAAAMVRPSWKPGAK
27353:3	16	R.VHGIDNSGAGS[+568.212]QPAATVEGGAPVVR.A	HexNAc(2)Hex(1)	S[+568]	972.473	3	2915.4	2914.39	1	3.5	63	Non	210.89	200.89	1.2	7.37	20	>tr|A0A1V2X7H1|A0A1V2X7H1_9BURK Purine nucleoside phosphorylase OS=Burkholderia cenocepacia OX=95486 GN=A8E72_24650 PE=4 SV=1	4905	Nsco_20191108_BC_ZIC_HILIC_H111_thermolysin_B2.25442.25442.3	controllerType=0 controllerNumber=1 scan=25442	53.1123	Thermolysin	B2	VHGIDNSGAGS.QPAATVEGGAPVVR	VHGIDNSGAGSQPAATVEGGAPVVR
41731:3	344	T.T[+568.212]S[+568.212][+100.064]S[+568.212]SEEEAFEEAK.A	HexNAc(2)Hex(1),HexNAc(2)Hex(1) 100.064,HexNAc(2)Hex(1)	S[+100][+568]*2, T[+568]	1084.11	3	3250.31	3248.31	2	-3.8	49	NRagged	210.98	210.98	5.17	0.94	10	>tr|A0A1V6KLA7|A0A1V6KLA7_9BURK Uncharacterized protein OS=Burkholderia cenocepacia OX=95486 GN=A8E72_02835 PE=4 SV=1	7547	Nsco_20191108_BC_ZIC_HILIC_H111_typsin_B2.37546.37546.3	controllerType=0 controllerNumber=1 scan=37546	74.2232	Trypsin	B2	T.S..S.SEEEAFEEAK	TSSSEEEAFEEAK
68207:5	308	A.HPEQLVPM[+15.995]TRPPESGAVQGGTIPVSTNAAGAAPQAGAAPAAPGT[+568.212]APATAPQQAAAPQGGLYSDASPTNVQDAYNALK.T	HexNAc(2)Hex(1)	M[+16], T[+568]	1598.57	5	7988.83	7981.86	7	-6.1	566	NRagged	211.01	211.01	0	1.15	15	>tr|A0A2N9D2A2|A0A2N9D2A2_9BURK Type VI secretion protein IcmF-like protein OS=Burkholderia cenocepacia OX=95486 GN=F01_70028 PE=4 SV=1	2805	Nsco_20191108_BC_ZIC_HILIC_H111_typsin_B1.61184.61184.5	controllerType=0 controllerNumber=1 scan=61184	114.581	Trypsin	B1	HPEQLVPM.TRPPESGAVQGGTIPVSTNAAGAAPQAGAAPAAPGT.APATAPQQAAAPQGGLYSDASPTNVQDAYNALK	HPEQLVPMTRPPESGAVQGGTIPVSTNAAGAAPQAGAAPAAPGTAPATAPQQAAAPQGGLYSDASPTNVQDAYNALK
33548:4	469	S.HDLAPVEAT[+568.212][+100.064]VDATPEAPAAAKPK.K	HexNAc(2)Hex(1) 100.064	T[+100][+568]	743.121	4	2969.46	2967.47	2	-5	448	NRagged	211.32	211.32	2	1.85	7	>tr|A0A2N9CF70|A0A2N9CF70_9BURK Uncharacterized protein OS=Burkholderia cenocepacia OX=95486 GN=F01_130006 PE=4 SV=1	3210	Nsco_20191108_BC_ZIC_HILIC_H111_typsin_B3.30536.30536.4	controllerType=0 controllerNumber=1 scan=30536	64.6577	Trypsin	B3	HDLAPVEAT..VDATPEAPAAAKPK	HDLAPVEATVDATPEAPAAAKPK
24479:3	257	K.GASAAQAAPKPTDNS[+568.212]SGTFVFARPGK.F	HexNAc(2)Hex(1)	S[+568]	1034.84	3	3102.51	3101.49	1	4.4	66	Specific	211.52	207.09	1.2	7.07	8	>tr|A0A2N9CM16|A0A2N9CM16_9BURK Outer-membrane lipoprotein carrier protein OS=Burkholderia cenocepacia OX=95486 GN=lolA PE=3 SV=1	2338	Nsco_20191108_BC_ZIC_HILIC_H111_typsin_B3.22901.22901.3	controllerType=0 controllerNumber=1 scan=22901	49.8561	Trypsin	B3	GASAAQAAPKPTDNS.SGTFVFARPGK	GASAAQAAPKPTDNSSGTFVFARPGK
32123:3	165	R.YAPPPAAVPVAAT[+568.212]SGAQGGAAAAAAPAGTKPANAPR.E	HexNAc(2)Hex(1)	T[+568]	1246.3	3	3736.88	3736.87	0	3.5	152	Specific	211.62	204.03	1.8	7.57	14	>tr|A0A144SWF6|A0A144SWF6_9BURK Putative exported protein OS=Burkholderia cenocepacia OX=95486 GN=A8E72_18590 PE=4 SV=1	7384	Nsco_20191108_BC_ZIC_HILIC_H111_typsin_B1.30332.30332.3	controllerType=0 controllerNumber=1 scan=30332	63.235	Trypsin	B1	YAPPPAAVPVAAT.SGAQGGAAAAAAPAGTKPANAPR	YAPPPAAVPVAATSGAQGGAAAAAAPAGTKPANAPR
41848:3	41	K.KASEAAAAASAAQAAAAAS[+568.212]PAT[+568.212]VPASGAAVDQDANAQAAR.A	HexNAc(2)Hex(1),HexNAc(2)Hex(1)	S[+568], T[+568]	1563.06	3	4687.17	4687.17	0	-0.8	143	Specific	211.64	211.64	1.2	5.94	34	>tr|A0A142PIH6|A0A142PIH6_9BURK Outer membrane protein assembly factor BamE OS=Burkholderia cenocepacia OX=95486 GN=bamE PE=3 SV=1	6605	Nsco_20191108_BC_ZIC_HILIC_H111_typsin_B2.37642.37642.3	controllerType=0 controllerNumber=1 scan=37642	74.4026	Trypsin	B2	KASEAAAAASAAQAAAAAS.PAT.VPASGAAVDQDANAQAAR	KASEAAAAASAAQAAAAASPATVPASGAAVDQDANAQAAR
32968:3	169	S.HDLAPVEAT[+568.212][+100.064]VDATPEAPAAAKPK.K	HexNAc(2)Hex(1) 100.064	T[+100][+568]	990.492	3	2969.46	2967.47	2	-4.3	448	NRagged	211.67	211.67	2	1.97	12	>tr|A0A2N9CF70|A0A2N9CF70_9BURK Uncharacterized protein OS=Burkholderia cenocepacia OX=95486 GN=F01_130006 PE=4 SV=1	3210	Nsco_20191108_BC_ZIC_HILIC_H111_typsin_B1.31056.31056.3	controllerType=0 controllerNumber=1 scan=31056	64.5113	Trypsin	B1	HDLAPVEAT..VDATPEAPAAAKPK	HDLAPVEATVDATPEAPAAAKPK
29677:3	17	K.PAATTSATTSTTTSAGTASTSTTATAGTTTAAPAPTAS[+568.212][+100.064]APEAAAKPAK.T	HexNAc(2)Hex(1) 100.064	S[+100][+568]	1650.12	3	4948.36	4947.38	1	-5	101	Specific	211.78	188.51	0.76	3.5	70	>tr|A0A2N9CHU5|A0A2N9CHU5_9BURK Uncharacterized protein OS=Burkholderia cenocepacia OX=95486 GN=F01_210059 PE=4 SV=1	268	Nsco_20191108_BC_ZIC_HILIC_H111_typsin_B2.27571.27571.3	controllerType=0 controllerNumber=1 scan=27571	56.7232	Trypsin	B2	PAATTSATTSTTTSAGTASTSTTATAGTTTAAPAPTAS..APEAAAKPAK	PAATTSATTSTTTSAGTASTSTTATAGTTTAAPAPTASAPEAAAKPAK
61186:4	93	K.VFQYVKPQDAQALQDASPASGASGAQAAAAPADNAT[+568.212]VGAVPDASVQSTPLQPPAPISNSSSVHPGNPK.A	HexNAc(2)Hex(1)	T[+568]	1794.88	4	7176.5	7172.47	4	2.2	195	Specific	211.83	211.83	7.4	4.82	23	>tr|A0A144S4M8|A0A144S4M8_9BURK BON domain protein OS=Burkholderia cenocepacia OX=95486 GN=A8E72_32405 PE=4 SV=1	5572	Nsco_20191108_BC_ZIC_HILIC_H111_typsin_B2.53411.53411.4	controllerType=0 controllerNumber=1 scan=53411	102.468	Trypsin	B2	VFQYVKPQDAQALQDASPASGASGAQAAAAPADNAT.VGAVPDASVQSTPLQPPAPISNSSSVHPGNPK	VFQYVKPQDAQALQDASPASGASGAQAAAAPADNATVGAVPDASVQSTPLQPPAPISNSSSVHPGNPK
10302:2	383	K.AAAPAPAS[+568.212]ATATNG.-	HexNAc(2)Hex(1)	S[+568]	869.9	2	1738.79	1738.79	0	3.5	494	CRagged	211.91	115.51	82.44	1.62	10	>tr|A0A1V2WC66|A0A1V2WC66_9BURK Multidrug transporter OS=Burkholderia cenocepacia OX=95486 GN=oprM PE=3 SV=1	7453	Nsco_20191108_BC_ZIC_HILIC_H111_typsin_B1.11030.11030.2	controllerType=0 controllerNumber=1 scan=11030	29.9021	Trypsin	B1	AAAPAPAS.ATATNG	AAAPAPASATATNG
32376:5	336	P.AT[+568.212][+100.064]DHS[+568.212][+100.064]LHFGKAQT[+568.212]ETDVKLPPGQHTLTLQLGDGAHR.S	HexNAc(2)Hex(1) 100.064,HexNAc(2)Hex(1) 100.064,HexNAc(2)Hex(1)	S[+100][+568], T[+100][+568]*2	1157.36	5	5782.76	5781.74	1	2.7	84	NRagged	212.33	19.05	1.2	3.69	10	>tr|A0A142PMC6|A0A142PMC6_9BURK Rod shape-determining protein RodA OS=Burkholderia cenocepacia OX=95486 GN=A8E72_34535 PE=4 SV=1	5944	Nsco_20191108_BC_ZIC_HILIC_H111_typsin_B1.30587.30587.5	controllerType=0 controllerNumber=1 scan=30587	63.7568	Trypsin	B1	AT..DHS..LHFGKAQT.ETDVKLPPGQHTLTLQLGDGAHR	ATDHSLHFGKAQTETDVKLPPGQHTLTLQLGDGAHR
35263:3	2	S.KVAPPPADNGAS[+568.212]QPQQFDPNRALQG.K	HexNAc(2)Hex(1)	S[+568]	1058.17	3	3172.5	3171.51	1	-2.4	49	Non	212.43	179.06	179.06	3.91	80	>tr|A0A142PL18|A0A142PL18_9BURK Cell division protein OS=Burkholderia cenocepacia OX=95486 GN=A8E72_03155 PE=4 SV=1	5245	Nsco_20191108_BC_ZIC_HILIC_H111_pepsin_B3.30355.30355.3	controllerType=0 controllerNumber=1 scan=30355	63.5159	Pepsin	B3	KVAPPPADNGAS.QPQQFDPNRALQG	KVAPPPADNGASQPQQFDPNRALQG
66448:3	1972	R.ALIDAGVPASSVFAAAFGS[+568.212]EQPVSSNADDEGRAK.N	HexNAc(2)Hex(1)	S[+568]	1301.62	3	3902.85	3902.83	0	4.1	160	Specific	212.51	212.51	1.7	5.72	2	>tr|A0A1V2Y2A4|A0A1V2Y2A4_9BURK Flagellar motor protein OS=Burkholderia cenocepacia OX=95486 GN=A8F55_06330 PE=4 SV=1	4911	Nsco_20191108_BC_ZIC_HILIC_H111_typsin_B3.56625.56625.3	controllerType=0 controllerNumber=1 scan=56625	115.521	Trypsin	B3	ALIDAGVPASSVFAAAFGS.EQPVSSNADDEGRAK	ALIDAGVPASSVFAAAFGSEQPVSSNADDEGRAK
92196:2	2	N.AATGEYVDMVEAGVVDPT[+568.212][+100.064]K.V	HexNAc(2)Hex(1) 100.064	T[+100][+568]	1311.11	2	2621.2	2620.21	1	-2.3	480	NRagged	213.1	213.1	2.44	3.95	42	>tr|A0A119Q1U3|A0A119Q1U3_9BURK 60 kDa chaperonin OS=Burkholderia cenocepacia OX=95486 GN=groEL PE=3 SV=1	6690	Nsco_20191108_BC_ZIC_HILIC_H111_typsin_B2.76560.76560.2	controllerType=0 controllerNumber=1 scan=76560	154.135	Trypsin	B2	AATGEYVDMVEAGVVDPT..K	AATGEYVDMVEAGVVDPTK
22946:3	17	S.ATTSTTTSAGTASTSTTATAGTTTAAPAPTAS[+568.212]APEAAAKPAK.T	HexNAc(2)Hex(1)	S[+568]	1440.36	3	4319.07	4319.06	0	2.3	107	NRagged	213.27	158.79	46.76	2.02	70	>tr|A0A2N9CHU5|A0A2N9CHU5_9BURK Uncharacterized protein OS=Burkholderia cenocepacia OX=95486 GN=F01_210059 PE=4 SV=1	268	Nsco_20191108_BC_ZIC_HILIC_H111_typsin_B2.21659.21659.3	controllerType=0 controllerNumber=1 scan=21659	46.1982	Trypsin	B2	ATTSTTTSAGTASTSTTATAGTTTAAPAPTAS.APEAAAKPAK	ATTSTTTSAGTASTSTTATAGTTTAAPAPTASAPEAAAKPAK
72271:3	62	T.PMGGFQGDLAAAS[+568.212][+100.064]AS[+568.212]DLGAVAIR.A	HexNAc(2)Hex(1) 100.064,HexNAc(2)Hex(1)	S[+100][+568]*2	1137.86	3	3411.56	3411.57	0	-3.7	16	NRagged	213.31	155.24	1.2	1.84	23	>tr|A0A2N9D1M6|A0A2N9D1M6_9BURK Acetyl-CoA acetyltransferase OS=Burkholderia cenocepacia OX=95486 GN=phbA PE=3 SV=1	6409	Nsco_20191108_BC_ZIC_HILIC_H111_typsin_B1.64473.64473.2	controllerType=0 controllerNumber=1 scan=64473	119.99	Trypsin	B1	PMGGFQGDLAAAS..AS.DLGAVAIR	PMGGFQGDLAAASASDLGAVAIR
39253:3	13	G.S[+568.212]QPAAT[+568.212][+100.064]VEGGAPVVRAQNPRDSVY.F	HexNAc(2)Hex(1),HexNAc(2)Hex(1) 100.064	S[+568], T[+100][+568]	1236.58	3	3707.73	3705.74	2	-4	73	Non	213.52	213.52	0.76	5.26	22	>tr|A0A1V2X7H1|A0A1V2X7H1_9BURK Purine nucleoside phosphorylase OS=Burkholderia cenocepacia OX=95486 GN=A8E72_24650 PE=4 SV=1	4905	Nsco_20191108_BC_ZIC_HILIC_H111_thermolysin_B3.35561.35561.3	controllerType=0 controllerNumber=1 scan=35561	70.6731	Thermolysin	B3	S.QPAAT..VEGGAPVVRAQNPRDSVY	SQPAATVEGGAPVVRAQNPRDSVY
76932:4	35	Y.VT[+568.212][+100.064]NLNNLIPGTEFENLPLEEIVKK.S	HexNAc(2)Hex(1) 100.064	T[+100][+568]	848.946	4	3392.76	3392.76	0	1.5	36	NRagged	213.62	213.62	32.97	2.6	30	>tr|A0A144ST89|A0A144ST89_9BURK Superoxide dismutase OS=Burkholderia cenocepacia OX=95486 GN=sodB PE=3 SV=1	7174	Nsco_20191108_BC_ZIC_HILIC_H111_typsin_B1.68096.68096.4	controllerType=0 controllerNumber=1 scan=68096	126.073	Trypsin	B1	VT..NLNNLIPGTEFENLPLEEIVKK	VTNLNNLIPGTEFENLPLEEIVKK
75587:3	213	G.AATAAAPAEAASAPAQAASGAEQPAAAASAALS[+568.212][+100.064]T[+568.212][+100.064]IYFETGK.S	HexNAc(2)Hex(1) 100.064,HexNAc(2)Hex(1) 100.064	S[+100][+568], T[+100][+568]	1691.47	3	5072.41	5069.39	3	2.5	400	NRagged	213.72	213.72	1.2	5.57	28	>tr|A0A2N9D2V0|A0A2N9D2V0_9BURK Cytochrome c oxidase subunit 2 OS=Burkholderia cenocepacia OX=95486 GN=ctaC_1 PE=3 SV=1	4900	Nsco_20191108_BC_ZIC_HILIC_H111_typsin_B1.67025.67025.3	controllerType=0 controllerNumber=1 scan=67025	124.258	Trypsin	B1	AATAAAPAEAASAPAQAASGAEQPAAAASAALS..T..IYFETGK	AATAAAPAEAASAPAQAASGAEQPAAAASAALSTIYFETGK
49404:3	41	A.S[+568.212][+100.064]EAAAAAS[+568.212]AAQAAAAASPATVPASGAAVDQDANAQAAR.A	HexNAc(2)Hex(1) 100.064,HexNAc(2)Hex(1)	S[+100][+568]*2	1530.7	3	4590.09	4588.1	2	-3.9	145	NRagged	213.78	202.48	5.1	2.45	34	>tr|A0A142PIH6|A0A142PIH6_9BURK Outer membrane protein assembly factor BamE OS=Burkholderia cenocepacia OX=95486 GN=bamE PE=3 SV=1	6605	Nsco_20191108_BC_ZIC_HILIC_H111_typsin_B2.43923.43923.3	controllerType=0 controllerNumber=1 scan=43923	85.587	Trypsin	B2	S..EAAAAAS.AAQAAAAASPATVPASGAAVDQDANAQAAR	SEAAAAASAAQAAAAASPATVPASGAAVDQDANAQAAR
41735:4	16	Q.QAANTPKPTSS[+568.212][+100.064]ATAAAAAKPPT[+568.212][+100.064]ANDANTGYFLQVGAYK.T	HexNAc(2)Hex(1) 100.064,HexNAc(2)Hex(1) 100.064	S[+100][+568], T[+100][+568]	1276.11	4	5101.42	5101.44	0	-2.9	192	NRagged	213.94	213.94	0	3.48	53	>tr|A0A142PL18|A0A142PL18_9BURK Cell division protein OS=Burkholderia cenocepacia OX=95486 GN=A8E72_03155 PE=4 SV=1	5245	Nsco_20191108_BC_ZIC_HILIC_H111_typsin_B3.37196.37196.4	controllerType=0 controllerNumber=1 scan=37196	77.6729	Trypsin	B3	QAANTPKPTSS..ATAAAAAKPPT..ANDANTGYFLQVGAYK	QAANTPKPTSSATAAAAAKPPTANDANTGYFLQVGAYK
80892:4	14	Q.GLM[+15.995]FGYAC[+57.021]DET[+568.212][+100.064]PELMPLPIYLS[+568.212][+100.064]HR.L	HexNAc(2)Hex(1) 100.064,HexNAc(2)Hex(1) 100.064	C[+57], M[+16], S[+100][+568], T[+100][+568]	1041.48	4	4162.88	4162.88	0	0	124	NRagged	214.38	38.32	38.32	0.21	39	>tr|A0A142PKL5|A0A142PKL5_9BURK S-adenosylmethionine synthase OS=Burkholderia cenocepacia OX=95486 GN=metK PE=3 SV=1	7864	Nsco_20191108_BC_ZIC_HILIC_H111_typsin_B2.68452.68452.4	controllerType=0 controllerNumber=1 scan=68452	133.827	Trypsin	B2	GLM.FGYAC.DET..PELMPLPIYLS..HR	GLMFGYACDETPELMPLPIYLSHR
100358:4	17	K.LSKPAATTSATTST[+568.212][+100.064]TTSAGTASTSTTATAGTTTAAPAPTASAPEAAAKPAK.T	HexNAc(2)Hex(1) 100.064	T[+100][+568]	1319.65	4	5275.57	5275.59	0	-4.3	98	Specific	214.63	214.63	0.01	5.44	70	>tr|A0A2N9CHU5|A0A2N9CHU5_9BURK Uncharacterized protein OS=Burkholderia cenocepacia OX=95486 GN=F01_210059 PE=4 SV=1	268	Nsco_20191108_BC_ZIC_HILIC_H111_typsin_B2.82376.82376.4	controllerType=0 controllerNumber=1 scan=82376	168.09	Trypsin	B2	LSKPAATTSATTST..TTSAGTASTSTTATAGTTTAAPAPTASAPEAAAKPAK	LSKPAATTSATTSTTTSAGTASTSTTATAGTTTAAPAPTASAPEAAAKPAK
33453:5	85	Q.KQQQQQQAANT[+568.212]PKPTSSATAAAAAKPPTANDANTGYFLQVGAYK.T	HexNAc(2)Hex(1)	T[+568]	1021.51	5	5103.51	5101.49	2	2.8	186	NRagged	214.98	214.98	1.8	6.3	42	>tr|A0A142PL18|A0A142PL18_9BURK Cell division protein OS=Burkholderia cenocepacia OX=95486 GN=A8E72_03155 PE=4 SV=1	5245	Nsco_20191108_BC_ZIC_HILIC_H111_typsin_B1.31469.31469.5	controllerType=0 controllerNumber=1 scan=31469	65.2523	Trypsin	B1	KQQQQQQAANT.PKPTSSATAAAAAKPPTANDANTGYFLQVGAYK	KQQQQQQAANTPKPTSSATAAAAAKPPTANDANTGYFLQVGAYK
57813:2	61	A.QASSTDSGMASES[+568.212]NQPVTDTWITTK.V	HexNAc(2)Hex(1)	S[+568]	1605.7	2	3210.4	3210.4	0	-1.4	30	Non	214.98	214.98	3.6	5.1	21	>tr|A0A1V2WB29|A0A1V2WB29_9BURK BON domain protein OS=Burkholderia cenocepacia OX=95486 GN=osmY_2 PE=4 SV=1	5149	Nsco_20191108_BC_ZIC_HILIC_H111_thermolysin_B3.50976.50976.2	controllerType=0 controllerNumber=1 scan=50976	100.566	Thermolysin	B3	QASSTDSGMASES.NQPVTDTWITTK	QASSTDSGMASESNQPVTDTWITTK
26822:4	17	K.LSKPAATTSATTSTTTSAGTASTSTTATAGTTTAAPAPT[+568.212][+100.064]ASAPEAAAKPAK.T	HexNAc(2)Hex(1) 100.064	T[+100][+568]	1319.9	4	5276.57	5275.59	1	-4.3	98	Specific	215	215	4.8	5.44	70	>tr|A0A2N9CHU5|A0A2N9CHU5_9BURK Uncharacterized protein OS=Burkholderia cenocepacia OX=95486 GN=F01_210059 PE=4 SV=1	268	Nsco_20191108_BC_ZIC_HILIC_H111_typsin_B2.25084.25084.4	controllerType=0 controllerNumber=1 scan=25084	52.3728	Trypsin	B2	LSKPAATTSATTSTTTSAGTASTSTTATAGTTTAAPAPT..ASAPEAAAKPAK	LSKPAATTSATTSTTTSAGTASTSTTATAGTTTAAPAPTASAPEAAAKPAK
32053:3	64	A.HAQASSTDSGMASES[+568.212]NQPVTDTWITTK.V	HexNAc(2)Hex(1)	S[+568]	1140.18	3	3418.51	3418.5	0	4.6	28	NRagged	215.23	215.23	2.4	5.78	28	>tr|A0A1V2WB29|A0A1V2WB29_9BURK BON domain protein OS=Burkholderia cenocepacia OX=95486 GN=osmY_2 PE=4 SV=1	5149	Nsco_20191108_BC_ZIC_HILIC_H111_typsin_B1.30262.30262.3	controllerType=0 controllerNumber=1 scan=30262	63.0989	Trypsin	B1	HAQASSTDSGMASES.NQPVTDTWITTK	HAQASSTDSGMASESNQPVTDTWITTK
38213:3	62	Q.AGSAAPADTPASAAPS[+568.212]AS[+568.212][+100.064]AT[+568.212][+100.064]PATR.A	HexNAc(2)Hex(1),HexNAc(2)Hex(1) 100.064,HexNAc(2)Hex(1) 100.064	S[+100][+568]*2, T[+100][+568]	1335.94	3	4005.8	4001.78	4	0.7	1803	NRagged	215.28	215.28	0	1.16	29	>tr|A0A2N9CVE8|A0A2N9CVE8_9BURK Putative exported glycoprotein OS=Burkholderia cenocepacia OX=95486 GN=F01_460192 PE=4 SV=1	1233	Nsco_20191108_BC_ZIC_HILIC_H111_typsin_B3.34337.34337.3	controllerType=0 controllerNumber=1 scan=34337	72.0186	Trypsin	B3	AGSAAPADTPASAAPS.AS..AT..PATR	AGSAAPADTPASAAPSASATPATR
41207:3	34	K.KAS[+568.212]EAAAAASAAQAAAAASPAT[+568.212]VPASGAAVDQDANAQAAR.A	HexNAc(2)Hex(1),HexNAc(2)Hex(1)	S[+568], T[+568]	1563.06	3	4687.17	4687.17	0	-0.9	143	Specific	215.34	164.32	89.05	3.48	31	>tr|A0A142PIH6|A0A142PIH6_9BURK Outer membrane protein assembly factor BamE OS=Burkholderia cenocepacia OX=95486 GN=bamE PE=3 SV=1	6605	Nsco_20191108_BC_ZIC_HILIC_H111_typsin_B3.36786.36786.3	controllerType=0 controllerNumber=1 scan=36786	76.8849	Trypsin	B3	KAS.EAAAAASAAQAAAAASPAT.VPASGAAVDQDANAQAAR	KASEAAAAASAAQAAAAASPATVPASGAAVDQDANAQAAR
32497:3	85	K.VAPPPADNGAS[+568.212]QPQQFDPNRALQGK.T	HexNAc(2)Hex(1)	S[+568]	1058.51	3	3173.51	3171.51	2	-2.4	50	Specific	215.56	84.96	84.96	1.99	42	>tr|A0A142PL18|A0A142PL18_9BURK Cell division protein OS=Burkholderia cenocepacia OX=95486 GN=A8E72_03155 PE=4 SV=1	5245	Nsco_20191108_BC_ZIC_HILIC_H111_typsin_B1.30688.30688.3	controllerType=0 controllerNumber=1 scan=30688	63.9245	Trypsin	B1	VAPPPADNGAS.QPQQFDPNRALQGK	VAPPPADNGASQPQQFDPNRALQGK
13154:2	6416	A.IVVAWLNDTFT[+568.212]GAS[+568.212]GR.R	HexNAc(2)Hex(1),HexNAc(2)Hex(1)	S[+568], T[+568]	1422.16	2	2843.31	2843.31	0	-0.4	18	NRagged	215.58	16.91	4.4	0.03	2	>tr|A0A2N9CJA8|A0A2N9CJA8_9BURK NADH-quinone oxidoreductase subunit N OS=Burkholderia cenocepacia OX=95486 GN=nuoN PE=3 SV=1	6489	Nsco_20191108_BC_ZIC_HILIC_H111_typsin_B3.13286.13286.2	controllerType=0 controllerNumber=1 scan=13286	32.1031	Trypsin	B3	IVVAWLNDTFT.GAS.GR	IVVAWLNDTFTGASGR
21972:5	8	K.LSKPAATTSATTSTTTS[+568.212][+100.064]AGTASTSTTATAGTTTAAPAPTASAPEAAAKPAKTKR.A	HexNAc(2)Hex(1) 100.064	S[+100][+568]	1132.97	5	5660.81	5660.84	0	-3.8	98	Non	215.6	215.6	0	5.11	50	>tr|A0A2N9CHU5|A0A2N9CHU5_9BURK Uncharacterized protein OS=Burkholderia cenocepacia OX=95486 GN=F01_210059 PE=4 SV=1	268	Nsco_20191108_BC_ZIC_HILIC_H111_thermolysin_B1.20088.20088.5	controllerType=0 controllerNumber=1 scan=20088	41.9551	Thermolysin	B1	LSKPAATTSATTSTTTS..AGTASTSTTATAGTTTAAPAPTASAPEAAAKPAKTKR	LSKPAATTSATTSTTTSAGTASTSTTATAGTTTAAPAPTASAPEAAAKPAKTKR
71398:2	79	A.QASSTDSGMASES[+568.212]NQPVTDTW.I	HexNAc(2)Hex(1)	S[+568]	1384.07	2	2767.13	2767.13	0	2	30	Non	215.7	190.5	0	4.84	31	>tr|A0A1V2WB29|A0A1V2WB29_9BURK BON domain protein OS=Burkholderia cenocepacia OX=95486 GN=osmY_2 PE=4 SV=1	5149	Nsco_20191108_BC_ZIC_HILIC_H111_thermolysin_B1.60551.60551.2	controllerType=0 controllerNumber=1 scan=60551	113.878	Thermolysin	B1	QASSTDSGMASES.NQPVTDTW	QASSTDSGMASESNQPVTDTW
53023:5	802	D.KIAT[+568.212][+100.064]NGQSAQHPPIGSGETTPEHPADQDDEFDWDPDAATPAGHAGQPPATSSLPA.L	HexNAc(2)Hex(1) 100.064	T[+100][+568]	1251.57	5	6253.81	6253.81	0	-0.4	566	Non	215.73	215.73	86.88	3.72	6	>tr|A0A2N9CRH5|A0A2N9CRH5_9BURK Putative exported protein OS=Burkholderia cenocepacia OX=95486 GN=F01_420505 PE=4 SV=1	3658	Nsco_20191108_BC_ZIC_HILIC_H111_thermolysin_B3.47157.47157.5	controllerType=0 controllerNumber=1 scan=47157	92.9886	Thermolysin	B3	KIAT..NGQSAQHPPIGSGETTPEHPADQDDEFDWDPDAATPAGHAGQPPATSSLPA	KIATNGQSAQHPPIGSGETTPEHPADQDDEFDWDPDAATPAGHAGQPPATSSLPA
29108:3	306	A.VAPRDDDVSDVQAGVAHDEPPAS[+568.212]DTT.V	HexNAc(2)Hex(1)	S[+568]	1078.48	3	3233.42	3232.41	1	2.5	108	Non	215.74	117.92	27.68	4.16	6	>tr|A0A2N9CRL1|A0A2N9CRL1_9BURK Sporulation related OS=Burkholderia cenocepacia OX=95486 GN=F01_420513 PE=4 SV=1	313	Nsco_20191108_BC_ZIC_HILIC_H111_thermolysin_B3.26931.26931.3	controllerType=0 controllerNumber=1 scan=26931	55.9181	Thermolysin	B3	VAPRDDDVSDVQAGVAHDEPPAS.DTT	VAPRDDDVSDVQAGVAHDEPPASDTT
64050:4	17	K.LSKPAATTSATTSTTTSAGTASTSTTATAGTTTAAPAPTAS[+568.212][+100.064]APEAAAKPAK.T	HexNAc(2)Hex(1) 100.064	S[+100][+568]	1320.65	4	5279.58	5275.59	4	-4.6	98	Specific	215.84	215.84	39.87	2.2	70	>tr|A0A2N9CHU5|A0A2N9CHU5_9BURK Uncharacterized protein OS=Burkholderia cenocepacia OX=95486 GN=F01_210059 PE=4 SV=1	268	Nsco_20191108_BC_ZIC_HILIC_H111_typsin_B2.55717.55717.4	controllerType=0 controllerNumber=1 scan=55717	106.822	Trypsin	B2	LSKPAATTSATTSTTTSAGTASTSTTATAGTTTAAPAPTAS..APEAAAKPAK	LSKPAATTSATTSTTTSAGTASTSTTATAGTTTAAPAPTASAPEAAAKPAK
01023:3	75	G.KKAKAADAAS[+568.212]Q.-	HexNAc(2)Hex(1)	S[+568]	552.946	3	1656.82	1656.82	0	3.7	81	Non	215.84	104.22	104.22	1.97	9	>tr|A0A0M1IFG9|A0A0M1IFG9_9BURK Signal peptide protein OS=Burkholderia cenocepacia OX=95486 GN=A8F55_16750 PE=4 SV=1	5429	Nsco_20191108_BC_ZIC_HILIC_H111_pepsin_B3.2523.2523.3	controllerType=0 controllerNumber=1 scan=2523	13.1467	Pepsin	B3	KKAKAADAAS.Q	KKAKAADAASQ
42842:4	16	Q.QAANTPKPTSS[+568.212][+100.064]ATAAAAAKPPTANDANT[+568.212][+100.064]GYFLQVGAYK.T	HexNAc(2)Hex(1) 100.064,HexNAc(2)Hex(1) 100.064	S[+100][+568], T[+100][+568]	1276.36	4	5102.43	5101.44	1	-3.1	192	NRagged	216.02	178.39	1.42	1.06	53	>tr|A0A142PL18|A0A142PL18_9BURK Cell division protein OS=Burkholderia cenocepacia OX=95486 GN=A8E72_03155 PE=4 SV=1	5245	Nsco_20191108_BC_ZIC_HILIC_H111_typsin_B3.38143.38143.4	controllerType=0 controllerNumber=1 scan=38143	79.5392	Trypsin	B3	QAANTPKPTSS..ATAAAAAKPPTANDANT..GYFLQVGAYK	QAANTPKPTSSATAAAAAKPPTANDANTGYFLQVGAYK
00653:3	5	G.KKAKAADAAS[+568.212]Q.-	HexNAc(2)Hex(1)	S[+568]	552.946	3	1656.82	1656.82	0	3.3	81	Non	216.04	144.63	144.63	5.52	36	>tr|A0A0M1IFG9|A0A0M1IFG9_9BURK Signal peptide protein OS=Burkholderia cenocepacia OX=95486 GN=A8F55_16750 PE=4 SV=1	5429	Nsco_20191108_BC_ZIC_HILIC_H111_thermolysin_B2.2226.2226.3	controllerType=0 controllerNumber=1 scan=2226	13.0431	Thermolysin	B2	KKAKAADAAS.Q	KKAKAADAASQ
80203:4	685	R.AIVYMANNDGANFPEPAAPAANAAQPAS[+568.212]GAPASGADAS[+568.212][+100.064]NAQAAAAM[+15.995]AAIAAIPK.A	HexNAc(2)Hex(1),HexNAc(2)Hex(1) 100.064	M[+16], S[+100][+568]*2	1561.98	4	6244.91	6243.89	1	3.2	149	Specific	216.58	216.58	9.92	3.6	7	>tr|A0A1V2WZJ2|A0A1V2WZJ2_9BURK Class I cytochrome c OS=Burkholderia cenocepacia OX=95486 GN=A8E72_32710 PE=4 SV=1	7969	Nsco_20191108_BC_ZIC_HILIC_H111_typsin_B3.67088.67088.4	controllerType=0 controllerNumber=1 scan=67088	139.734	Trypsin	B3	AIVYMANNDGANFPEPAAPAANAAQPAS.GAPASGADAS..NAQAAAAM.AAIAAIPK	AIVYMANNDGANFPEPAAPAANAAQPASGAPASGADASNAQAAAAMAAIAAIPK
29382:3	67	R.VHGIDNSGAGS[+568.212]QPAATVEGGAPVVR.A	HexNAc(2)Hex(1)	S[+568]	972.468	3	2915.39	2914.39	1	-2.2	63	Specific	216.79	93.7	6.14	1.64	17	>tr|A0A1V2X7H1|A0A1V2X7H1_9BURK Purine nucleoside phosphorylase OS=Burkholderia cenocepacia OX=95486 GN=A8E72_24650 PE=4 SV=1	4905	Nsco_20191108_BC_ZIC_HILIC_H111_typsin_B1.27905.27905.3	controllerType=0 controllerNumber=1 scan=27905	58.9281	Trypsin	B1	VHGIDNSGAGS.QPAATVEGGAPVVR	VHGIDNSGAGSQPAATVEGGAPVVR
38047:3	261	Q.VADARNGKLPEDT[+568.212]AGAATAAAPAEAASAPAQAASGAEQ.P	HexNAc(2)Hex(1)	T[+568]	1349.31	3	4045.91	4045.9	0	2.5	385	Non	216.98	103.52	8.71	4.99	29	>tr|A0A2N9D2V0|A0A2N9D2V0_9BURK Cytochrome c oxidase subunit 2 OS=Burkholderia cenocepacia OX=95486 GN=ctaC_1 PE=3 SV=1	4900	Nsco_20191108_BC_ZIC_HILIC_H111_thermolysin_B2.34358.34358.3	controllerType=0 controllerNumber=1 scan=34358	68.2242	Thermolysin	B2	VADARNGKLPEDT.AGAATAAAPAEAASAPAQAASGAEQ	VADARNGKLPEDTAGAATAAAPAEAASAPAQAASGAEQ
26884:2	13	K.VAPPPADNGAS[+568.212]QPQQFDPNR.A	HexNAc(2)Hex(1)	S[+568]	1338.61	2	2676.21	2674.21	2	-3.6	50	Specific	217.05	3.19	3.19	0.25	56	>tr|A0A142PL18|A0A142PL18_9BURK Cell division protein OS=Burkholderia cenocepacia OX=95486 GN=A8E72_03155 PE=4 SV=1	5245	Nsco_20191108_BC_ZIC_HILIC_H111_typsin_B2.25139.25139.2	controllerType=0 controllerNumber=1 scan=25139	52.4812	Trypsin	B2	VAPPPADNGAS.QPQQFDPNR	VAPPPADNGASQPQQFDPNR
75641:4	1346	D.SGTQTASYDVSGTTSTVASQSFSAANGHHYTTIALPS[+568.212][+100.064]TTSLISVIDDPYDK.G	HexNAc(2)Hex(1) 100.064	S[+100][+568]	1481.7	4	5923.77	5918.76	5	-1.7	75	NRagged	217.21	217.21	0	1.93	9	>tr|A0A119Q0E3|A0A119Q0E3_9BURK Hisitidine kinase OS=Burkholderia cenocepacia OX=95486 GN=A8E72_40935 PE=4 SV=1	7076	Nsco_20191108_BC_ZIC_HILIC_H111_typsin_B3.63720.63720.4	controllerType=0 controllerNumber=1 scan=63720	131.643	Trypsin	B3	SGTQTASYDVSGTTSTVASQSFSAANGHHYTTIALPS..TTSLISVIDDPYDK	SGTQTASYDVSGTTSTVASQSFSAANGHHYTTIALPSTTSLISVIDDPYDK
99845:3	17	K.PAATTSATTSTTTSAGTASTSTTATAGTT[+568.212][+100.064]TAAPAPTASAPEAAAKPAK.T	HexNAc(2)Hex(1) 100.064	T[+100][+568]	1650.47	3	4949.38	4947.38	2	-1.4	101	Specific	217.55	217.55	0	5.28	70	>tr|A0A2N9CHU5|A0A2N9CHU5_9BURK Uncharacterized protein OS=Burkholderia cenocepacia OX=95486 GN=F01_210059 PE=4 SV=1	268	Nsco_20191108_BC_ZIC_HILIC_H111_typsin_B2.82012.82012.3	controllerType=0 controllerNumber=1 scan=82012	167.154	Trypsin	B2	PAATTSATTSTTTSAGTASTSTTATAGTT..TAAPAPTASAPEAAAKPAK	PAATTSATTSTTTSAGTASTSTTATAGTTTAAPAPTASAPEAAAKPAK
38950:4	15	R.VHGIDNSGAGSQPAAT[+568.212]VEGGAPVVRAQNPRDSVY.F	HexNAc(2)Hex(1)	T[+568]	987.226	4	3945.88	3944.87	1	1	63	Non	217.71	181.85	9.6	5.86	31	>tr|A0A1V2X7H1|A0A1V2X7H1_9BURK Purine nucleoside phosphorylase OS=Burkholderia cenocepacia OX=95486 GN=A8E72_24650 PE=4 SV=1	4905	Nsco_20191108_BC_ZIC_HILIC_H111_thermolysin_B1.34418.34418.4	controllerType=0 controllerNumber=1 scan=34418	66.3204	Thermolysin	B1	VHGIDNSGAGSQPAAT.VEGGAPVVRAQNPRDSVY	VHGIDNSGAGSQPAATVEGGAPVVRAQNPRDSVY
23104:2	995	A.EPGGPERFVVHIDAET[+568.212]F.Y	HexNAc(2)Hex(1)	T[+568]	1234.57	2	2468.13	2468.14	0	-0.1	30	NRagged	217.71	130.17	130.17	3.01	2	>tr|A0A2N9D020|A0A2N9D020_9BURK Protein OSA OS=Burkholderia cenocepacia OX=95486 GN=F01_520164 PE=4 SV=1	3697	Nsco_20191108_BC_ZIC_HILIC_H111_thermolysin_B2.21902.21902.2	controllerType=0 controllerNumber=1 scan=21902	46.9711	Thermolysin	B2	EPGGPERFVVHIDAET.F	EPGGPERFVVHIDAETF
55413:3	559	A.SSPAAAEPAAGASDAAAPAQQAADAAAPAPT[+568.212]GFWERSN.L	HexNAc(2)Hex(1)	T[+568]	1374.96	3	4122.87	4119.85	3	2.6	34	Non	217.9	217.9	9.17	4.97	4	>tr|A0A2N9CW94|A0A2N9CW94_9BURK Porin OS=Burkholderia cenocepacia OX=95486 GN=F01_460501 PE=3 SV=1	1447	Nsco_20191108_BC_ZIC_HILIC_H111_thermolysin_B3.49034.49034.3	controllerType=0 controllerNumber=1 scan=49034	96.7494	Thermolysin	B3	SSPAAAEPAAGASDAAAPAQQAADAAAPAPT.GFWERSN	SSPAAAEPAAGASDAAAPAQQAADAAAPAPTGFWERSN
44107:5	160	Y.TGSAPHTQAAQQAQPERIEPVFGQPIQT[+568.212]EETHVQQQTASRPPVTQTIAGIQNR.A	HexNAc(2)Hex(1)	T[+568]	1266.83	5	6330.1	6326.12	4	-5.4	254	NRagged	218.09	218.09	0	3.82	11	>tr|A0A1V2W6E8|A0A1V2W6E8_9BURK Type VI secretion protein ImpA OS=Burkholderia cenocepacia OX=95486 GN=A8E72_11940 PE=4 SV=1	4086	Nsco_20191108_BC_ZIC_HILIC_H111_typsin_B3.39154.39154.5	controllerType=0 controllerNumber=1 scan=39154	81.5675	Trypsin	B3	TGSAPHTQAAQQAQPERIEPVFGQPIQT.EETHVQQQTASRPPVTQTIAGIQNR	TGSAPHTQAAQQAQPERIEPVFGQPIQTEETHVQQQTASRPPVTQTIAGIQNR
34125:3	2	S.KVAPPPADNGAS[+568.212]QPQQFDPNRALQ.G	HexNAc(2)Hex(1)	S[+568]	1039.5	3	3116.49	3114.49	2	-1.4	49	Non	218.1	218.1	218.1	3.64	80	>tr|A0A142PL18|A0A142PL18_9BURK Cell division protein OS=Burkholderia cenocepacia OX=95486 GN=A8E72_03155 PE=4 SV=1	5245	Nsco_20191108_BC_ZIC_HILIC_H111_pepsin_B3.29480.29480.3	controllerType=0 controllerNumber=1 scan=29480	61.4452	Pepsin	B3	KVAPPPADNGAS.QPQQFDPNRALQ	KVAPPPADNGASQPQQFDPNRALQ
38274:5	16	Q.QAANT[+568.212][+100.064]PKPTSSATAAAAAKPPT[+568.212]ANDANTGYFLQVGAYKTEGDAEQQR.A	HexNAc(2)Hex(1) 100.064,HexNAc(2)Hex(1)	T[+100][+568]*2	1203.97	5	6015.84	6015.81	0	4.6	192	NRagged	218.31	51.91	3.56	0.98	53	>tr|A0A142PL18|A0A142PL18_9BURK Cell division protein OS=Burkholderia cenocepacia OX=95486 GN=A8E72_03155 PE=4 SV=1	5245	Nsco_20191108_BC_ZIC_HILIC_H111_typsin_B3.34388.34388.5	controllerType=0 controllerNumber=1 scan=34388	72.1109	Trypsin	B3	QAANT..PKPTSSATAAAAAKPPT.ANDANTGYFLQVGAYKTEGDAEQQR	QAANTPKPTSSATAAAAAKPPTANDANTGYFLQVGAYKTEGDAEQQR
20272:2	44	G.YKDGNDADS[+568.212][+100.064]TQLTAAR.V	HexNAc(2)Hex(1) 100.064	S[+100][+568]	1198.04	2	2395.07	2394.08	1	-3.5	267	NRagged	218.65	123.17	0.8	0.24	23	>tr|A0A2N9CXU5|A0A2N9CXU5_9BURK Bacillolysin OS=Burkholderia cenocepacia OX=95486 GN=F01_480197 PE=4 SV=1	1208	Nsco_20191108_BC_ZIC_HILIC_H111_typsin_B1.19706.19706.2	controllerType=0 controllerNumber=1 scan=19706	44.0836	Trypsin	B1	YKDGNDADS..TQLTAAR	YKDGNDADSTQLTAAR
21035:3	144	P.AAPKPAPAT[+568.212][+100.064]VANAGPASPDSGDASSPASPAGAR.F	HexNAc(2)Hex(1) 100.064	T[+100][+568]	1195.24	3	3583.7	3582.7	1	-1.8	177	NRagged	218.66	114.78	2.1	3.81	18	>tr|A0A2N9CRL1|A0A2N9CRL1_9BURK Sporulation related OS=Burkholderia cenocepacia OX=95486 GN=F01_420513 PE=4 SV=1	313	Nsco_20191108_BC_ZIC_HILIC_H111_typsin_B1.20433.20433.3	controllerType=0 controllerNumber=1 scan=20433	45.4507	Trypsin	B1	AAPKPAPAT..VANAGPASPDSGDASSPASPAGAR	AAPKPAPATVANAGPASPDSGDASSPASPAGAR
16601:2	5346	R.AGLLAIWRT[+568.212]MAAC[+57.021]VER.G	HexNAc(2)Hex(1)	C[+57], T[+568]	1193.59	2	2386.17	2386.16	0	2.9	213	Specific	218.71	25.55	25.55	0.07	1	>tr|A0A119PCY9|A0A119PCY9_9BURK L-serine ammonia-lyase OS=Burkholderia cenocepacia OX=95486 GN=sdaB PE=4 SV=1	7382	Nsco_20191108_BC_ZIC_HILIC_H111_typsin_B1.16511.16511.2	controllerType=0 controllerNumber=1 scan=16511	38.6733	Trypsin	B1	AGLLAIWRT.MAAC.VER	AGLLAIWRTMAACVER
112956:2	1	N.AAT[+568.212][+100.064]GEYVDMVEAGVVDPTK.V	HexNAc(2)Hex(1) 100.064	T[+100][+568]	1310.6	2	2620.2	2620.21	0	-2.3	480	NRagged	218.75	184.21	15.32	0.65	50	>tr|A0A119Q1U3|A0A119Q1U3_9BURK 60 kDa chaperonin OS=Burkholderia cenocepacia OX=95486 GN=groEL PE=3 SV=1	6690	Nsco_20191108_BC_ZIC_HILIC_H111_typsin_B1.94468.94468.2	controllerType=0 controllerNumber=1 scan=94468	173.213	Trypsin	B1	AAT..GEYVDMVEAGVVDPTK	AATGEYVDMVEAGVVDPTK
47104:5	182	R.DHGRPSM[+15.995]FFPSATHT[+568.212][+100.064]APAAAGGASGTGATTTAGDVPAAAAGAAPSTTAPAAQAQLVK.F	HexNAc(2)Hex(1) 100.064	M[+16], T[+100][+568]	1180.96	5	5900.79	5900.82	0	-4.1	26	Specific	218.89	218.89	0	5.74	14	>tr|A0A1V6KWZ1|A0A1V6KWZ1_9BURK Membrane protein insertase YidC OS=Burkholderia cenocepacia OX=95486 GN=yidC PE=3 SV=1	5474	Nsco_20191108_BC_ZIC_HILIC_H111_typsin_B3.41537.41537.5	controllerType=0 controllerNumber=1 scan=41537	86.1042	Trypsin	B3	DHGRPSM.FFPSATHT..APAAAGGASGTGATTTAGDVPAAAAGAAPSTTAPAAQAQLVK	DHGRPSMFFPSATHTAPAAAGGASGTGATTTAGDVPAAAAGAAPSTTAPAAQAQLVK
00341:3	95	G.KKAKAADAAS[+568.212]Q.-	HexNAc(2)Hex(1)	S[+568]	552.946	3	1656.82	1656.82	0	4.3	81	Non	218.91	144.29	144.29	4.79	10	>tr|A0A0M1IFG9|A0A0M1IFG9_9BURK Signal peptide protein OS=Burkholderia cenocepacia OX=95486 GN=A8F55_16750 PE=4 SV=1	5429	Nsco_20191108_BC_ZIC_HILIC_H111_pepsin_B1.2068.2068.3	controllerType=0 controllerNumber=1 scan=2068	13.1239	Pepsin	B1	KKAKAADAAS.Q	KKAKAADAASQ
16366:2	1968	H.AQTDAPGAS[+568.212]GT[+568.212]P.A	HexNAc(2)Hex(1),HexNAc(2)Hex(1)	S[+568], T[+568]	1105.46	2	2209.92	2208.91	1	-0.6	26	Non	219.06	40.07	39.31	0.16	5	>tr|A0A2N9CVD3|A0A2N9CVD3_9BURK Iron complex outermembrane receptor protein OS=Burkholderia cenocepacia OX=95486 GN=DFS07_101203 PE=3 SV=1	7314	Nsco_20191108_BC_ZIC_HILIC_H111_pepsin_B1.15975.15975.2	controllerType=0 controllerNumber=1 scan=15975	36.6961	Pepsin	B1	AQTDAPGAS.GT.P	AQTDAPGASGTP
39781:5	13	Q.QAANTPKPTSSATAAAAAKPPT[+568.212]ANDANT[+568.212][+100.064]GYFLQVGAYKTEGDAEQQR.A	HexNAc(2)Hex(1),HexNAc(2)Hex(1) 100.064	T[+100][+568]*2	1204.17	5	6016.84	6015.81	1	4.1	192	NRagged	219.11	219.11	0	4.03	56	>tr|A0A142PL18|A0A142PL18_9BURK Cell division protein OS=Burkholderia cenocepacia OX=95486 GN=A8E72_03155 PE=4 SV=1	5245	Nsco_20191108_BC_ZIC_HILIC_H111_typsin_B2.36028.36028.5	controllerType=0 controllerNumber=1 scan=36028	71.6427	Trypsin	B2	QAANTPKPTSSATAAAAAKPPT.ANDANT..GYFLQVGAYKTEGDAEQQR	QAANTPKPTSSATAAAAAKPPTANDANTGYFLQVGAYKTEGDAEQQR
25319:2	1282	A.EPGGPERFVVHIDAET[+568.212]F.Y	HexNAc(2)Hex(1)	T[+568]	1235.08	2	2469.14	2468.14	1	2.5	30	NRagged	219.25	86.66	86.66	2.59	2	>tr|A0A2N9D020|A0A2N9D020_9BURK Protein OSA OS=Burkholderia cenocepacia OX=95486 GN=F01_520164 PE=4 SV=1	3697	Nsco_20191108_BC_ZIC_HILIC_H111_thermolysin_B1.22897.22897.2	controllerType=0 controllerNumber=1 scan=22897	46.5747	Thermolysin	B1	EPGGPERFVVHIDAET.F	EPGGPERFVVHIDAETF
54378:5	93	K.VFQYVKPQDAQALQDASPASGASGAQAAAAPADNATVGAVPDASVQSTPLQPPAPIS[+568.212]NSSSVHPGNPK.A	HexNAc(2)Hex(1)	S[+568]	1435.7	5	7174.45	7172.47	2	-3.9	195	Specific	219.26	219.26	28.03	2.51	23	>tr|A0A144S4M8|A0A144S4M8_9BURK BON domain protein OS=Burkholderia cenocepacia OX=95486 GN=A8E72_32405 PE=4 SV=1	5572	Nsco_20191108_BC_ZIC_HILIC_H111_typsin_B2.47988.47988.5	controllerType=0 controllerNumber=1 scan=47988	92.749	Trypsin	B2	VFQYVKPQDAQALQDASPASGASGAQAAAAPADNATVGAVPDASVQSTPLQPPAPIS.NSSSVHPGNPK	VFQYVKPQDAQALQDASPASGASGAQAAAAPADNATVGAVPDASVQSTPLQPPAPISNSSSVHPGNPK
25163:4	257	K.GASAAQAAPKPTDNS[+568.212]SGTFVFARPGK.F	HexNAc(2)Hex(1)	S[+568]	776.377	4	3102.49	3101.49	1	-2.6	66	Specific	219.42	194.28	1.2	4.03	8	>tr|A0A2N9CM16|A0A2N9CM16_9BURK Outer-membrane lipoprotein carrier protein OS=Burkholderia cenocepacia OX=95486 GN=lolA PE=3 SV=1	2338	Nsco_20191108_BC_ZIC_HILIC_H111_typsin_B3.23448.23448.2	controllerType=0 controllerNumber=1 scan=23448	50.8283	Trypsin	B3	GASAAQAAPKPTDNS.SGTFVFARPGK	GASAAQAAPKPTDNSSGTFVFARPGK
09518:2	261	Q.IVKAPAKGAS[+568.212][+100.064]AAQAAPKPTDNSSG.T	HexNAc(2)Hex(1) 100.064	S[+100][+568]	1454.24	2	2907.47	2905.46	2	-1.5	59	Non	219.43	133.51	23.58	4.5	8	>tr|A0A2N9CM16|A0A2N9CM16_9BURK Outer-membrane lipoprotein carrier protein OS=Burkholderia cenocepacia OX=95486 GN=lolA PE=3 SV=1	2338	Nsco_20191108_BC_ZIC_HILIC_H111_thermolysin_B1.9805.9805.2	controllerType=0 controllerNumber=1 scan=9805	26.753	Thermolysin	B1	IVKAPAKGAS..AAQAAPKPTDNSSG	IVKAPAKGASAAQAAPKPTDNSSG
81589:4	872	D.SGTQTASYDVSGTTSTVAS[+568.212][+100.064]QSFSAANGHHYTTIALPSTTSLISVIDDPYDK.G	HexNAc(2)Hex(1) 100.064	S[+100][+568]	1481.7	4	5923.78	5918.76	5	0.2	75	NRagged	219.48	219.48	0	3.65	15	>tr|A0A119Q0E3|A0A119Q0E3_9BURK Hisitidine kinase OS=Burkholderia cenocepacia OX=95486 GN=A8E72_40935 PE=4 SV=1	7076	Nsco_20191108_BC_ZIC_HILIC_H111_typsin_B2.68951.68951.4	controllerType=0 controllerNumber=1 scan=68951	134.993	Trypsin	B2	SGTQTASYDVSGTTSTVAS..QSFSAANGHHYTTIALPSTTSLISVIDDPYDK	SGTQTASYDVSGTTSTVASQSFSAANGHHYTTIALPSTTSLISVIDDPYDK
25362:2	1282	A.EPGGPERFVVHIDAET[+568.212]F.Y	HexNAc(2)Hex(1)	T[+568]	1234.57	2	2468.14	2468.14	0	2.5	30	NRagged	219.49	89.26	89.26	1.88	2	>tr|A0A2N9D020|A0A2N9D020_9BURK Protein OSA OS=Burkholderia cenocepacia OX=95486 GN=F01_520164 PE=4 SV=1	3697	Nsco_20191108_BC_ZIC_HILIC_H111_thermolysin_B1.22932.22932.2	controllerType=0 controllerNumber=1 scan=22932	46.6307	Thermolysin	B1	EPGGPERFVVHIDAET.F	EPGGPERFVVHIDAETF
45333:4	2	K.VAPPPADNGASQPQQFDPNRALQGKT[+568.212][+100.064]PGQPVPQAAQPAPPNTAPGQA.A	HexNAc(2)Hex(1) 100.064	T[+100][+568]	1338.66	4	5351.61	5347.61	4	-3.2	50	Non	219.65	219.65	10.12	2.25	80	>tr|A0A142PL18|A0A142PL18_9BURK Cell division protein OS=Burkholderia cenocepacia OX=95486 GN=A8E72_03155 PE=4 SV=1	5245	Nsco_20191108_BC_ZIC_HILIC_H111_pepsin_B3.38123.38123.4	controllerType=0 controllerNumber=1 scan=38123	84.0333	Pepsin	B3	VAPPPADNGASQPQQFDPNRALQGKT..PGQPVPQAAQPAPPNTAPGQA	VAPPPADNGASQPQQFDPNRALQGKTPGQPVPQAAQPAPPNTAPGQA
71292:6	400	T.PADLQAEATGVDTSAES[+568.212]SEPAAGEEAVPAAT[+568.212][+100.064]HEAAAEPAEPTEPVMPAATTVSSAPPAIVDRR.I	HexNAc(2)Hex(1),HexNAc(2)Hex(1) 100.064	S[+568], T[+100][+568]	1239.42	6	7431.46	7428.43	3	1.6	100	NRagged	219.86	219.86	0	4.1	17	>tr|A0A2N9CIF7|A0A2N9CIF7_9BURK Cell division protein ZipA OS=Burkholderia cenocepacia OX=95486 GN=F01_210252 PE=3 SV=1	3234	Nsco_20191108_BC_ZIC_HILIC_H111_typsin_B2.61349.61349.6	controllerType=0 controllerNumber=1 scan=61349	118.021	Trypsin	B2	PADLQAEATGVDTSAES.SEPAAGEEAVPAAT..HEAAAEPAEPTEPVMPAATTVSSAPPAIVDRR	PADLQAEATGVDTSAESSEPAAGEEAVPAATHEAAAEPAEPTEPVMPAATTVSSAPPAIVDRR
25299:4	67	R.VHGIDNSGAGS[+568.212]QPAATVEGGAPVVR.A	HexNAc(2)Hex(1)	S[+568]	729.356	4	2914.4	2914.39	0	3.2	63	Specific	219.87	219.87	1.2	6.28	17	>tr|A0A1V2X7H1|A0A1V2X7H1_9BURK Purine nucleoside phosphorylase OS=Burkholderia cenocepacia OX=95486 GN=A8E72_24650 PE=4 SV=1	4905	Nsco_20191108_BC_ZIC_HILIC_H111_typsin_B1.24281.24281.4	controllerType=0 controllerNumber=1 scan=24281	52.5291	Trypsin	B1	VHGIDNSGAGS.QPAATVEGGAPVVR	VHGIDNSGAGSQPAATVEGGAPVVR
75835:3	213	G.AATAAAPAEAASAPAQAASGAEQPAAAASAALS[+568.212][+100.064]T[+568.212][+100.064]IYFETGK.S	HexNAc(2)Hex(1) 100.064,HexNAc(2)Hex(1) 100.064	S[+100][+568], T[+100][+568]	1691.47	3	5072.41	5069.39	3	2.4	400	NRagged	219.88	219.88	1.2	5.57	28	>tr|A0A2N9D2V0|A0A2N9D2V0_9BURK Cytochrome c oxidase subunit 2 OS=Burkholderia cenocepacia OX=95486 GN=ctaC_1 PE=3 SV=1	4900	Nsco_20191108_BC_ZIC_HILIC_H111_typsin_B1.67212.67212.3	controllerType=0 controllerNumber=1 scan=67212	124.555	Trypsin	B1	AATAAAPAEAASAPAQAASGAEQPAAAASAALS..T..IYFETGK	AATAAAPAEAASAPAQAASGAEQPAAAASAALSTIYFETGK
09726:2	2222	K.AVGFT[+568.212]GS[+568.212]R.R	HexNAc(2)Hex(1),HexNAc(2)Hex(1)	S[+568], T[+568]	965.921	2	1930.83	1930.84	0	-2.5	236	Specific	220.15	109.86	109.86	0.42	3	>tr|A0A2N9CTV6|A0A2N9CTV6_9BURK Alpha-ketoglutaric semialdehyde dehydrogenase OS=Burkholderia cenocepacia OX=95486 GN=F01_430087 PE=4 SV=1	1534	Nsco_20191108_BC_ZIC_HILIC_H111_typsin_B1.10563.10563.2	controllerType=0 controllerNumber=1 scan=10563	29.2335	Trypsin	B1	AVGFT.GS.R	AVGFTGSR
41320:2	115	T.PSAEDIGS[+568.212][+100.064]EKQAAQGAAPAAEAADAALAE.A	HexNAc(2)Hex(1) 100.064	S[+100][+568]	1691.28	2	3381.55	3378.56	3	-5	11	Non	220.21	153.3	25.39	2.49	10	>tr|A0A144RRC6|A0A144RRC6_9BURK Protein GrpE OS=Burkholderia cenocepacia OX=95486 GN=grpE PE=3 SV=1	6961	Nsco_20191108_BC_ZIC_HILIC_H111_thermolysin_B3.37543.37543.2	controllerType=0 controllerNumber=1 scan=37543	74.7621	Thermolysin	B3	PSAEDIGS..EKQAAQGAAPAAEAADAALAE	PSAEDIGSEKQAAQGAAPAAEAADAALAE
07907:3	2	A.AAQKQQQQQQAANTPKPT[+568.212]SSATAAA.A	HexNAc(2)Hex(1)	T[+568]	1032.17	3	3094.5	3093.48	1	3.5	183	Non	220.21	156.98	0.16	4.79	80	>tr|A0A142PL18|A0A142PL18_9BURK Cell division protein OS=Burkholderia cenocepacia OX=95486 GN=A8E72_03155 PE=4 SV=1	5245	Nsco_20191108_BC_ZIC_HILIC_H111_pepsin_B3.8208.8208.3	controllerType=0 controllerNumber=1 scan=8208	22.6288	Pepsin	B3	AAQKQQQQQQAANTPKPT.SSATAAA	AAQKQQQQQQAANTPKPTSSATAAA
21164:5	66	K.PAAPAAKPAAPKPAPAT[+568.212]VANAGPASPDSGDASSPASPAGAR.F	HexNAc(2)Hex(1)	T[+568]	838.815	5	4190.05	4186.04	4	-2.5	169	Specific	220.26	220.26	8	3.69	21	>tr|A0A2N9CRL1|A0A2N9CRL1_9BURK Sporulation related OS=Burkholderia cenocepacia OX=95486 GN=F01_420513 PE=4 SV=1	313	Nsco_20191108_BC_ZIC_HILIC_H111_typsin_B3.19972.19972.3	controllerType=0 controllerNumber=1 scan=19972	44.0925	Trypsin	B3	PAAPAAKPAAPKPAPAT.VANAGPASPDSGDASSPASPAGAR	PAAPAAKPAAPKPAPATVANAGPASPDSGDASSPASPAGAR
30750:4	165	R.GAADRYAPPPAAVPVAATS[+568.212]GAQGGAAAAAAPAGTKPANAPR.E	HexNAc(2)Hex(1)	S[+568]	1052.53	4	4207.1	4207.09	0	1.9	147	Specific	220.4	220.4	11.73	7.06	14	>tr|A0A144SWF6|A0A144SWF6_9BURK Putative exported protein OS=Burkholderia cenocepacia OX=95486 GN=A8E72_18590 PE=4 SV=1	7384	Nsco_20191108_BC_ZIC_HILIC_H111_typsin_B1.29074.29074.3	controllerType=0 controllerNumber=1 scan=29074	60.9184	Trypsin	B1	GAADRYAPPPAAVPVAATS.GAQGGAAAAAAPAGTKPANAPR	GAADRYAPPPAAVPVAATSGAQGGAAAAAAPAGTKPANAPR
30175:4	17	K.LSKPAATTSATTSTTTSAGTASTSTT[+568.212]ATAGTTTAAPAPTASAPEAAAKPAK.T	HexNAc(2)Hex(1)	T[+568]	1295.14	4	5177.55	5175.53	2	3.8	98	Specific	220.41	220.41	0	8.23	70	>tr|A0A2N9CHU5|A0A2N9CHU5_9BURK Uncharacterized protein OS=Burkholderia cenocepacia OX=95486 GN=F01_210059 PE=4 SV=1	268	Nsco_20191108_BC_ZIC_HILIC_H111_typsin_B2.27967.27967.4	controllerType=0 controllerNumber=1 scan=27967	57.3515	Trypsin	B2	LSKPAATTSATTSTTTSAGTASTSTT.ATAGTTTAAPAPTASAPEAAAKPAK	LSKPAATTSATTSTTTSAGTASTSTTATAGTTTAAPAPTASAPEAAAKPAK
54909:6	37	S.VNRGSTWSAAVQYLNGPAGIAVGYQKVNNSTLGGGAWGDNS[+568.212][+100.064]TVT[+568.212][+100.064]SGGQPAVSAINNGYQTAQSQQR.I	HexNAc(2)Hex(1) 100.064,HexNAc(2)Hex(1) 100.064	S[+100][+568], T[+100][+568]	1337.3	6	8018.79	8017.8	1	-2	191	NRagged	220.73	220.73	0	3.47	25	>tr|A0A1V6KSA1|A0A1V6KSA1_9BURK Outer membrane protein (Porin) OS=Burkholderia cenocepacia OX=95486 GN=A8F55_09320 PE=4 SV=1	4500	Nsco_20191108_BC_ZIC_HILIC_H111_typsin_B3.47633.47633.3	controllerType=0 controllerNumber=1 scan=47633	97.5694	Trypsin	B3	VNRGSTWSAAVQYLNGPAGIAVGYQKVNNSTLGGGAWGDNS..TVT..SGGQPAVSAINNGYQTAQSQQR	VNRGSTWSAAVQYLNGPAGIAVGYQKVNNSTLGGGAWGDNSTVTSGGQPAVSAINNGYQTAQSQQR
39918:3	42	A.ISWSQAGSAAPADTPASAAPS[+568.212]AS[+568.212][+100.064]ATPATR.A	HexNAc(2)Hex(1),HexNAc(2)Hex(1) 100.064	S[+100][+568]*2	1312.27	3	3934.78	3934.79	0	-2.7	1798	NRagged	220.8	220.8	0	3.76	27	>tr|A0A2N9CVE8|A0A2N9CVE8_9BURK Putative exported glycoprotein OS=Burkholderia cenocepacia OX=95486 GN=F01_460192 PE=4 SV=1	1233	Nsco_20191108_BC_ZIC_HILIC_H111_typsin_B2.36149.36149.3	controllerType=0 controllerNumber=1 scan=36149	71.8457	Trypsin	B2	ISWSQAGSAAPADTPASAAPS.AS..ATPATR	ISWSQAGSAAPADTPASAAPSASATPATR
04923:3	5	T.AAPAPT[+568.212]ASAPEAAAKPAKTKR.A	HexNAc(2)Hex(1)	T[+568]	858.786	3	2574.34	2573.33	1	4.3	131	Non	220.83	220.83	1.6	7.06	48	>tr|A0A2N9CHU5|A0A2N9CHU5_9BURK Uncharacterized protein OS=Burkholderia cenocepacia OX=95486 GN=F01_210059 PE=4 SV=1	268	Nsco_20191108_BC_ZIC_HILIC_H111_thermolysin_B3.5845.5845.3	controllerType=0 controllerNumber=1 scan=5845	21.3132	Thermolysin	B3	AAPAPT.ASAPEAAAKPAKTKR	AAPAPTASAPEAAAKPAKTKR
71043:2	27	V.TNQDNVIS[+568.212][+100.064]GQAGGELDLK.A	HexNAc(2)Hex(1) 100.064	S[+100][+568]	1265.1	2	2529.2	2527.19	2	2.4	42	NRagged	220.89	202.98	2.4	3.72	30	>tr|A0A071M2V9|A0A071M2V9_9BURK Inclusion body protein OS=Burkholderia cenocepacia OX=95486 GN=aidA_2 PE=4 SV=1	6176	Nsco_20191108_BC_ZIC_HILIC_H111_typsin_B1.63538.63538.2	controllerType=0 controllerNumber=1 scan=63538	118.499	Trypsin	B1	TNQDNVIS..GQAGGELDLK	TNQDNVISGQAGGELDLK
41150:4	17	K.LSKPAATTSATT[+568.212][+100.064]STTTSAGTASTSTTATAGTTTAAPAPTASAPEAAAKPAK.T	HexNAc(2)Hex(1) 100.064	T[+100][+568]	1319.65	4	5275.57	5275.59	0	-4.3	98	Specific	221.11	221.11	2.4	6.91	70	>tr|A0A2N9CHU5|A0A2N9CHU5_9BURK Uncharacterized protein OS=Burkholderia cenocepacia OX=95486 GN=F01_210059 PE=4 SV=1	268	Nsco_20191108_BC_ZIC_HILIC_H111_typsin_B2.37103.37103.4	controllerType=0 controllerNumber=1 scan=37103	73.4569	Trypsin	B2	LSKPAATTSATT..STTTSAGTASTSTTATAGTTTAAPAPTASAPEAAAKPAK	LSKPAATTSATTSTTTSAGTASTSTTATAGTTTAAPAPTASAPEAAAKPAK
39961:4	229	F.AAPAERSPFDTPDT[+568.212]RPLRVTSDAL.V	HexNAc(2)Hex(1)	T[+568]	788.64	4	3151.54	3151.53	0	2.8	74	Specific	221.14	221.14	8.73	4.9	4	>tr|A0A2N9CX34|A0A2N9CX34_9BURK Uncharacterized protein OS=Burkholderia cenocepacia OX=95486 GN=F01_480128 PE=4 SV=1	641	Nsco_20191108_BC_ZIC_HILIC_H111_pepsin_B1.35216.35216.4	controllerType=0 controllerNumber=1 scan=35216	74.8958	Pepsin	B1	AAPAERSPFDTPDT.RPLRVTSDAL	AAPAERSPFDTPDTRPLRVTSDAL
34075:3	274	R.YAPPPAAVPVAAT[+568.212]SGAQGGAAAAAAPAGTKPANAPR.E	HexNAc(2)Hex(1)	T[+568]	1246.3	3	3736.88	3736.87	0	2.8	152	Specific	221.21	218.31	1.8	8.65	13	>tr|A0A144SWF6|A0A144SWF6_9BURK Putative exported protein OS=Burkholderia cenocepacia OX=95486 GN=A8E72_18590 PE=4 SV=1	7384	Nsco_20191108_BC_ZIC_HILIC_H111_typsin_B2.31363.31363.3	controllerType=0 controllerNumber=1 scan=31363	63.4777	Trypsin	B2	YAPPPAAVPVAAT.SGAQGGAAAAAAPAGTKPANAPR	YAPPPAAVPVAATSGAQGGAAAAAAPAGTKPANAPR
22111:3	66	P.AAPKPAPAT[+568.212][+100.064]VANAGPASPDSGDASSPASPAGAR.F	HexNAc(2)Hex(1) 100.064	T[+100][+568]	1195.24	3	3583.7	3582.7	1	-2.2	177	NRagged	221.21	171.96	42.4	3.97	21	>tr|A0A2N9CRL1|A0A2N9CRL1_9BURK Sporulation related OS=Burkholderia cenocepacia OX=95486 GN=F01_420513 PE=4 SV=1	313	Nsco_20191108_BC_ZIC_HILIC_H111_typsin_B3.20792.20792.3	controllerType=0 controllerNumber=1 scan=20792	45.7039	Trypsin	B3	AAPKPAPAT..VANAGPASPDSGDASSPASPAGAR	AAPKPAPATVANAGPASPDSGDASSPASPAGAR
20310:2	208	S.ATHTAPAAAGGASGT[+568.212]GATTTAGDVPAA.A	HexNAc(2)Hex(1)	T[+568]	1411.65	2	2822.29	2821.29	1	1.5	37	Non	221.45	114.33	0	4.52	10	>tr|A0A1V6KWZ1|A0A1V6KWZ1_9BURK Membrane protein insertase YidC OS=Burkholderia cenocepacia OX=95486 GN=yidC PE=3 SV=1	5474	Nsco_20191108_BC_ZIC_HILIC_H111_thermolysin_B3.19275.19275.2	controllerType=0 controllerNumber=1 scan=19275	42.534	Thermolysin	B3	ATHTAPAAAGGASGT.GATTTAGDVPAA	ATHTAPAAAGGASGTGATTTAGDVPAA
32167:3	118	Q.AAAAASPATVPAS[+568.212]GAAVDQDANAQAARAANRATNQ.V	HexNAc(2)Hex(1)	S[+568]	1273.28	3	3817.82	3817.81	0	4.4	156	Non	221.51	221.51	9.6	8.75	10	>tr|A0A142PIH6|A0A142PIH6_9BURK Outer membrane protein assembly factor BamE OS=Burkholderia cenocepacia OX=95486 GN=bamE PE=3 SV=1	6605	Nsco_20191108_BC_ZIC_HILIC_H111_thermolysin_B1.28747.28747.3	controllerType=0 controllerNumber=1 scan=28747	56.7652	Thermolysin	B1	AAAAASPATVPAS.GAAVDQDANAQAARAANRATNQ	AAAAASPATVPASGAAVDQDANAQAARAANRATNQ
37714:5	85	Q.QAANTPKPTSSATAAAAAKPPT[+568.212][+100.064]ANDANT[+568.212]GYFLQVGAYKTEGDAEQQR.A	HexNAc(2)Hex(1) 100.064,HexNAc(2)Hex(1)	T[+100][+568]*2	1204.17	5	6016.84	6015.81	1	4.8	192	NRagged	221.58	221.58	0	6.13	42	>tr|A0A142PL18|A0A142PL18_9BURK Cell division protein OS=Burkholderia cenocepacia OX=95486 GN=A8E72_03155 PE=4 SV=1	5245	Nsco_20191108_BC_ZIC_HILIC_H111_typsin_B1.35100.35100.5	controllerType=0 controllerNumber=1 scan=35100	71.483	Trypsin	B1	QAANTPKPTSSATAAAAAKPPT..ANDANT.GYFLQVGAYKTEGDAEQQR	QAANTPKPTSSATAAAAAKPPTANDANTGYFLQVGAYKTEGDAEQQR
23396:3	356	K.GASAAQAAPKPTDNS[+568.212]SGTFVFARPGK.F	HexNAc(2)Hex(1)	S[+568]	1034.84	3	3102.51	3101.49	1	3.7	66	Specific	221.97	221.97	1.2	8.35	11	>tr|A0A2N9CM16|A0A2N9CM16_9BURK Outer-membrane lipoprotein carrier protein OS=Burkholderia cenocepacia OX=95486 GN=lolA PE=3 SV=1	2338	Nsco_20191108_BC_ZIC_HILIC_H111_typsin_B1.22589.22589.3	controllerType=0 controllerNumber=1 scan=22589	49.3975	Trypsin	B1	GASAAQAAPKPTDNS.SGTFVFARPGK	GASAAQAAPKPTDNSSGTFVFARPGK
04629:2	1774	R.RDT[+568.212]AWRDR.I	HexNAc(2)Hex(1)	T[+568]	822.377	2	1643.75	1643.75	0	-2	335	Specific	222.13	23.07	23.07	0.05	5	>tr|A0A2N9CU22|A0A2N9CU22_9BURK Pyruvate oxidase OS=Burkholderia cenocepacia OX=95486 GN=F01_421217 PE=3 SV=1	2142	Nsco_20191108_BC_ZIC_HILIC_H111_typsin_B1.5662.5662.2	controllerType=0 controllerNumber=1 scan=5662	20.4355	Trypsin	B1	RDT.AWRDR	RDTAWRDR
56577:3	1568	R.VHDGVAS[+568.212]DAEAAAAAIIRENQGG.-	HexNAc(2)Hex(1)	S[+568]	930.772	3	2790.3	2790.29	0	3.7	374	CRagged	222.29	222.29	222.29	6.73	3	>tr|A0A2N9CXX4|A0A2N9CXX4_9BURK Multidrug efflux system OS=Burkholderia cenocepacia OX=95486 GN=emrA PE=4 SV=1	3178	Nsco_20191108_BC_ZIC_HILIC_H111_typsin_B1.51300.51300.2	controllerType=0 controllerNumber=1 scan=51300	98.7169	Trypsin	B1	VHDGVAS.DAEAAAAAIIRENQGG	VHDGVASDAEAAAAAIIRENQGG
41496:5	2	S.KVAPPPADNGASQPQQFDPNRALQGKT[+568.212][+100.064]PGQPVPQAAQPAPPNTAPGQA.A	HexNAc(2)Hex(1) 100.064	T[+100][+568]	1095.94	5	5475.68	5475.71	0	-4.4	49	Non	222.48	222.48	2.68	4.02	80	>tr|A0A142PL18|A0A142PL18_9BURK Cell division protein OS=Burkholderia cenocepacia OX=95486 GN=A8E72_03155 PE=4 SV=1	5245	Nsco_20191108_BC_ZIC_HILIC_H111_pepsin_B3.35135.35135.5	controllerType=0 controllerNumber=1 scan=35135	75.541	Pepsin	B3	KVAPPPADNGASQPQQFDPNRALQGKT..PGQPVPQAAQPAPPNTAPGQA	KVAPPPADNGASQPQQFDPNRALQGKTPGQPVPQAAQPAPPNTAPGQA
[truncated: 3,115 more rows]

## Sheet: best unique glycopeptides
Query #:z	Protein_x000D_ Rank	Peptide_x000D_ < ProteinMetrics Confidential >	Glycans_x000D_ NHFAGNa	Modification Type(s)	Observed_x000D_ m/z	z	Observed_x000D_ (M+H)	Calc._x000D_ mass (M+H)	Off-by-x_x000D_ error	Mass error_x000D_ (ppm)	Starting_x000D_ position	Cleavage	Score	Delta	Delta_x000D_ Mod	|Log Prob|	# of unique_x000D_ peptides	Protein Name	Protein_x000D_ DB number	Comment	Scan #	Scan Time	Enzyme	replicate	Peptide sequence (site defined by ful stop)	Peptide sequence
[truncated: 666 more rows]

[truncated: 1 more sheets: Curated list]
