# Supplementary material for: Burkholderia PglL enzymes are Serine preferring oligosaccharyltransferases which target conserved proteins across the Burkholderia genus
Source: Commun Biol. 2021 Sep 7;4:1045. doi: 10.1038/s42003-021-02588-y (PMC8423747; doi:10.1038/s42003-021-02588-y)
Supplement: Supplementary file 5 — Supplementary Data 2 [file 42003_2021_2588_MOESM5_ESM.xlsx]

## Sheet: All identified glycopeptides
Query #:z	Protein Rank	Peptide < ProteinMetrics Confidential >	Glycans NHFAGNa	Modification Type(s)	Observed m/z	z	Observed (M+H)	Calc. mass (M+H)	Off-by-x error	Mass error (ppm)	Starting position	Cleavage	Score	Delta	Delta Mod	|Log Prob|	# of unique peptides	Protein Name	Protein DB number	Comment	Scan #	Scan Time	Enzyme	replicate	Peptide sequence (site defined by ful stop)	Peptide sequence
18726:2	773	K.APNGDLQGFDIDVGNAVC[+57.021]QT[+568.212]AK.L	HexNAc(2)Hex(1)	C[+57], T[+568]	1429.64	2	2858.28	2858.29	0	-2.3	44	Specific	158.28	11.91	11.91	0.05	6	>gi|443604996|gb|ELT72878.1| lysine-arginine-ornithine-binding periplasmic protein [Burkholderia cenocepacia K56-2Valvano]	6984	Nsco_20191108_BC_ZIC_HILIC_K56_2_typsin_B3.18109.18109.2	controllerType=0 controllerNumber=1 scan=18109	42.171	Trypsin	B3	APNGDLQGFDIDVGNAVC.QT.AK	APNGDLQGFDIDVGNAVCQTAK
75541:2	1651	G.GSSGGAAAAVAAGIVPLAHAS[+568.212]DGGGSIR.I	HexNAc(2)Hex(1)	S[+568]	1473.72	2	2946.42	2945.43	1	-4.6	155	NRagged	158.32	128.69	1.87	1.1	5	>gi|443603058|gb|ELT71087.1| amidase [Burkholderia cenocepacia K56-2Valvano]	5955	Nsco_20191108_BC_ZIC_HILIC_K56_2_typsin_B1.65825.65825.2	controllerType=0 controllerNumber=1 scan=65825	125.187	Trypsin	B1	GSSGGAAAAVAAGIVPLAHAS.DGGGSIR	GSSGGAAAAVAAGIVPLAHASDGGGSIR
16038:2	3196	F.EQVGYS[+568.212]FDPQAKPVLG.I	HexNAc(2)Hex(1)	S[+568]	1152.05	2	2303.09	2303.08	0	2.5	485	CRagged	158.36	24.65	24.65	0.12	2	>gi|443593271|gb|ELT62020.1| type I secretion system ATPase [Burkholderia cenocepacia K56-2Valvano]	1202	Nsco_20191108_BC_ZIC_HILIC_K56_2_thermolysin_B3.15617.15617.2	controllerType=0 controllerNumber=1 scan=15617	37.0006	Thermolysin	B3	EQVGYS.FDPQAKPVLG	EQVGYSFDPQAKPVLG
22170:2	1661	F.AGEDALC[+57.021]PEAT[+568.212]REPIQSAL.S	HexNAc(2)Hex(1)	C[+57], T[+568]	1298.6	2	2596.18	2596.18	0	0.5	167	Specific	158.41	2.87	2.87	0.09	2	>gi|443593257|gb|ELT62006.1| dienelactone hydrolase family protein [Burkholderia cenocepacia K56-2Valvano]	1188	Nsco_20191108_BC_ZIC_HILIC_K56_2_pepsin_B2.20374.20374.2	controllerType=0 controllerNumber=1 scan=20374	44.9536	Pepsin	B2	AGEDALC.PEAT.REPIQSAL	AGEDALCPEATREPIQSAL
83495:7	22	L.NNLIPGTEFENLPLEEIVKKSSGGIFNNAAQIWNHT[+568.212]FFWNS[+568.212]LSPNGGGAPTGALGDAINAK.W	HexNAc(2)Hex(1),HexNAc(2)Hex(1)	S[+568], T[+568]	1083.96	7	7581.68	7574.65	7	1.1	40	NRagged	158.47	158.47	0	0.63	27	>gi|443598504|gb|ELT66856.1| superoxide dismutase (Fe) [Burkholderia cenocepacia K56-2Valvano]	3724	Nsco_20191108_BC_ZIC_HILIC_K56_2_typsin_B3.73165.73165.4	controllerType=0 controllerNumber=1 scan=73165	137.396	Trypsin	B3	NNLIPGTEFENLPLEEIVKKSSGGIFNNAAQIWNHT.FFWNS.LSPNGGGAPTGALGDAINAK	NNLIPGTEFENLPLEEIVKKSSGGIFNNAAQIWNHTFFWNSLSPNGGGAPTGALGDAINAK
54112:1	1579	L.ET[+568.212][+100.064]VGAQ.A	HexNAc(2)Hex(1) 100.064	T[+100][+568]	1272.57	1	1272.57	1272.57	0	3.4	179	CRagged	158.48	16.31	16.31	0.3	2	>gi|443605911|gb|ELT73725.1| flavin reductase [Burkholderia cenocepacia K56-2Valvano]	7537	Nsco_20191108_BC_ZIC_HILIC_K56_2_thermolysin_B1.45348.45348.4	controllerType=0 controllerNumber=1 scan=45348	95.3701	Thermolysin	B1	ET..VGAQ	ETVGAQ
41295:4	2	S.KVAPPPADNGASQPQQFDPNRALQGKT[+568.212][+100.064]PGQPVPQAAQPAPPNTAPGQ.A	HexNAc(2)Hex(1) 100.064	T[+100][+568]	1351.92	4	5404.65	5404.67	0	-4.1	55	Non	158.78	158.78	9.27	1.9	69	>gi|443605648|gb|ELT73487.1| sporulation and cell division repeat protein [Burkholderia cenocepacia K56-2Valvano]	7357	Nsco_20191108_BC_ZIC_HILIC_K56_2_pepsin_B1.35349.35349.4	controllerType=0 controllerNumber=1 scan=35349	76.8294	Pepsin	B1	KVAPPPADNGASQPQQFDPNRALQGKT..PGQPVPQAAQPAPPNTAPGQ	KVAPPPADNGASQPQQFDPNRALQGKTPGQPVPQAAQPAPPNTAPGQ
76207:4	132	S.AIFNT[+568.212][+100.064]AGAVLHWKAAAQWDFAVGYS[+568.212][+100.064]YTAATQSNGITSAAK.Y	HexNAc(2)Hex(1) 100.064,HexNAc(2)Hex(1) 100.064	S[+100][+568], T[+100][+568]	1375.91	4	5500.61	5495.62	5	-4.8	292	NRagged	158.9	158.9	8	1.52	22	>gi|443598009|gb|ELT66406.1| gram-negative porin [Burkholderia cenocepacia K56-2Valvano]	3437	Nsco_20191108_BC_ZIC_HILIC_K56_2_typsin_B1.66347.66347.2	controllerType=0 controllerNumber=1 scan=66347	126.064	Trypsin	B1	AIFNT..AGAVLHWKAAAQWDFAVGYS..YTAATQSNGITSAAK	AIFNTAGAVLHWKAAAQWDFAVGYSYTAATQSNGITSAAK
16425:4	1745	G.AT[+568.212][+100.064]AIHHPNVAEKR.I	HexNAc(2)Hex(1) 100.064	T[+100][+568]	529.021	4	2113.06	2112.06	1	1.3	144	NRagged	158.9	136.86	136.86	0.47	10	>sp|LYSC_LYSEN|(Common contaminant protein)	15453	Nsco_20191108_BC_ZIC_HILIC_K56_2_typsin_B2.16022.16022.4	controllerType=0 controllerNumber=1 scan=16022	38.0755	Trypsin	B2	AT..AIHHPNVAEKR	ATAIHHPNVAEKR
28955:2	2688	A.KT[+568.212]VGAS[+568.212]AEEQGSAFAAGFG.I	HexNAc(2)Hex(1),HexNAc(2)Hex(1)	S[+568], T[+568]	1461.14	2	2921.27	2921.27	0	0.8	286	Non	159.25	44.96	19.94	0.58	1	>gi|443600745|gb|ELT68917.1| carboxylesterase [Burkholderia cenocepacia K56-2Valvano]	4878	Nsco_20191108_BC_ZIC_HILIC_K56_2_thermolysin_B3.26714.26714.4	controllerType=0 controllerNumber=1 scan=26714	57.4357	Thermolysin	B3	KT.VGAS.AEEQGSAFAAGFG	KTVGASAEEQGSAFAAGFG
41662:4	21	Q.KQQQQQQAANTPKPTSSATAAAAAKPPT[+568.212]ANDANTGYFLQVGAY.K	HexNAc(2)Hex(1)	T[+568]	1244.6	4	4975.39	4973.39	2	-1.3	192	Non	159.26	159.26	0	2.41	65	>gi|443605648|gb|ELT73487.1| sporulation and cell division repeat protein [Burkholderia cenocepacia K56-2Valvano]	7357	Nsco_20191108_BC_ZIC_HILIC_K56_2_thermolysin_B3.37075.37075.4	controllerType=0 controllerNumber=1 scan=37075	76.7146	Thermolysin	B3	KQQQQQQAANTPKPTSSATAAAAAKPPT.ANDANTGYFLQVGAY	KQQQQQQAANTPKPTSSATAAAAAKPPTANDANTGYFLQVGAY
67146:3	1955	R.ALIDAGVPAS[+568.212]SVFAAAFGSEQPVSSNADDEGRAK.N	HexNAc(2)Hex(1)	S[+568]	1301.95	3	3903.83	3902.83	1	-1.4	160	Specific	159.29	114.09	15.7	2.13	2	>gi|443592239|gb|ELT61058.1| OmpA family protein [Burkholderia cenocepacia K56-2Valvano]	690	Nsco_20191108_BC_ZIC_HILIC_K56_2_typsin_B2.58333.58333.3	controllerType=0 controllerNumber=1 scan=58333	115.834	Trypsin	B2	ALIDAGVPAS.SVFAAAFGSEQPVSSNADDEGRAK	ALIDAGVPASSVFAAAFGSEQPVSSNADDEGRAK
33962:2	1616	L.KGQQQKT[+568.212][+100.064]F.R	HexNAc(2)Hex(1) 100.064	T[+100][+568]	816.903	2	1632.8	1632.8	0	1.5	154	Specific	159.29	12.81	12.81	0	2	>gi|443593778|gb|ELT62487.1| transcriptional regulator, TetR family [Burkholderia cenocepacia K56-2Valvano]	1445	Nsco_20191108_BC_ZIC_HILIC_K56_2_thermolysin_B1.29868.29868.2	controllerType=0 controllerNumber=1 scan=29868	60.9125	Thermolysin	B1	KGQQQKT..F	KGQQQKTF
03982:3	73	Q.AAAQKQQQQQQAANTPKPT[+568.212]SSAT.A	HexNAc(2)Hex(1)	T[+568]	984.478	3	2951.42	2951.41	0	3.6	188	Non	159.31	63.49	0.88	2.64	13	>gi|443605648|gb|ELT73487.1| sporulation and cell division repeat protein [Burkholderia cenocepacia K56-2Valvano]	7357	Nsco_20191108_BC_ZIC_HILIC_K56_2_thermolysin_B1.4855.4855.3	controllerType=0 controllerNumber=1 scan=4855	18.5556	Thermolysin	B1	AAAQKQQQQQQAANTPKPT.SSAT	AAAQKQQQQQQAANTPKPTSSAT
53680:2	2585	R.S[+568.212]AVRYAVEGVGIAQVSER.M	HexNAc(2)Hex(1)	S[+568]	1230.11	2	2459.21	2459.21	0	-2	227	Specific	159.4	115.99	11.2	0.22	2	>gi|443601777|gb|ELT69903.1| LysR substrate binding domain protein [Burkholderia cenocepacia K56-2Valvano]	5372	Nsco_20191108_BC_ZIC_HILIC_K56_2_typsin_B1.48008.48008.2	controllerType=0 controllerNumber=1 scan=48008	95.7152	Trypsin	B1	S.AVRYAVEGVGIAQVSER	SAVRYAVEGVGIAQVSER
11898:2	4369	F.ADMPHVIEVHRMT[+568.212]GDDC[+57.021]FL.L	HexNAc(2)Hex(1)	C[+57], T[+568]	1406.61	2	2812.21	2811.22	1	-1.7	89	Specific	159.41	51.76	51.76	0.01	1	>gi|443597390|gb|ELT65818.1| MarR family protein [Burkholderia cenocepacia K56-2Valvano]	3107	Nsco_20191108_BC_ZIC_HILIC_K56_2_thermolysin_B2_.11723.11723.2	controllerType=0 controllerNumber=1 scan=11723	29.8472	Thermolysin	B2	ADMPHVIEVHRMT.GDDC.FL	ADMPHVIEVHRMTGDDCFL
54952:4	236	A.SESLVPEYAQQPEPALT[+568.212]EPAAAPS[+568.212][+100.064]DSEAQPQAVPAR.L	HexNAc(2)Hex(1),HexNAc(2)Hex(1) 100.064	S[+100][+568], T[+568]	1243.33	4	4970.28	4968.29	2	-3.4	40	NRagged	159.56	159.56	0	1.09	11	>gi|443605457|gb|ELT73311.1| PF11906 family protein [Burkholderia cenocepacia K56-2Valvano]	7251	Nsco_20191108_BC_ZIC_HILIC_K56_2_typsin_B2.48535.48535.4	controllerType=0 controllerNumber=1 scan=48535	97.7782	Trypsin	B2	SESLVPEYAQQPEPALT.EPAAAPS..DSEAQPQAVPAR	SESLVPEYAQQPEPALTEPAAAPSDSEAQPQAVPAR
96830:2	8284	W.QSLFGDAIT[+568.212][+100.064]LATNGFPIGGR.L	HexNAc(2)Hex(1) 100.064	T[+100][+568]	1352.68	2	2704.35	2703.34	1	3.7	206	NRagged	159.66	41.75	6.81	0.03	1	>gi|443591662|gb|ELT60539.1| putative gamma-glutamyltransferase [Burkholderia cenocepacia K56-2Valvano]	395	Nsco_20191108_BC_ZIC_HILIC_K56_2_typsin_B3.83065.83065.2	controllerType=0 controllerNumber=1 scan=83065	155.837	Trypsin	B3	QSLFGDAIT..LATNGFPIGGR	QSLFGDAITLATNGFPIGGR
77387:4	1868	H.GPTGQGIPVQYPRLS[+568.212]GQWADYT[+568.212]VAQLTAFQQGAGAR.N	HexNAc(2)Hex(1),HexNAc(2)Hex(1)	S[+568], T[+568]	1232.84	4	4928.35	4926.33	2	1.3	145	NRagged	159.69	159.69	2.94	3.58	4	>gi|443603981|gb|ELT71954.1| cytochrome C [Burkholderia cenocepacia K56-2Valvano]	6432	Nsco_20191108_BC_ZIC_HILIC_K56_2_typsin_B1.67237.67237.2	controllerType=0 controllerNumber=1 scan=67237	127.601	Trypsin	B1	GPTGQGIPVQYPRLS.GQWADYT.VAQLTAFQQGAGAR	GPTGQGIPVQYPRLSGQWADYTVAQLTAFQQGAGAR
36658:3	6	K.PAATTSATTSTTTSAGTASTSTTATAGTTTAAPAPTAS[+568.212]APEAAAKPAK.T	HexNAc(2)Hex(1)	S[+568]	1617.12	3	4849.34	4847.32	2	2.6	101	Non	160.11	145.74	0.76	3.63	62	>gi|443605668|gb|ELT73505.1| hypothetical protein BURCENK562V_0636 [Burkholderia cenocepacia K56-2Valvano]	7373	Nsco_20191108_BC_ZIC_HILIC_K56_2_thermolysin_B3.32948.32948.3	controllerType=0 controllerNumber=1 scan=32948	68.8521	Thermolysin	B3	PAATTSATTSTTTSAGTASTSTTATAGTTTAAPAPTAS.APEAAAKPAK	PAATTSATTSTTTSAGTASTSTTATAGTTTAAPAPTASAPEAAAKPAK
100007:2	2510	K.IDILLVNPTDS[+568.212][+100.064]T[+568.212]GIQSAITQAK.K	HexNAc(2)Hex(1) 100.064,HexNAc(2)Hex(1)	S[+100][+568], T[+568]	1768.37	2	3535.73	3534.74	1	-3.4	93	Specific	160.25	160.25	0	1.56	2	>gi|443605644|gb|ELT73484.1| periplasmic binding protein and sugar binding domain of the LacI family protein [Burkholderia cenocepacia K56-2Valvano]	7354	Nsco_20191108_BC_ZIC_HILIC_K56_2_typsin_B1.83738.83738.2	controllerType=0 controllerNumber=1 scan=83738	158.629	Trypsin	B1	IDILLVNPTDS..T.GIQSAITQAK	IDILLVNPTDSTGIQSAITQAK
40363:4	54	K.QQQQQQAANTPKPTSSATAAAAAKPPT[+568.212]ANDANTGYFLQVGAYK.T	HexNAc(2)Hex(1)	T[+568]	1244.35	4	4974.39	4973.39	1	-0.2	193	Specific	160.41	160.41	0	3.73	57	>gi|443605648|gb|ELT73487.1| sporulation and cell division repeat protein [Burkholderia cenocepacia K56-2Valvano]	7357	Nsco_20191108_BC_ZIC_HILIC_K56_2_typsin_B1.36637.36637.4	controllerType=0 controllerNumber=1 scan=36637	76.2288	Trypsin	B1	QQQQQQAANTPKPTSSATAAAAAKPPT.ANDANTGYFLQVGAYK	QQQQQQAANTPKPTSSATAAAAAKPPTANDANTGYFLQVGAYK
08249:2	1509	L.PTT[+568.212][+100.064]GAPAPQGRVRRGAAEGR.F	HexNAc(2)Hex(1) 100.064	T[+100][+568]	1337.18	2	2673.36	2673.36	0	0.6	416	CRagged	160.5	84.18	14.19	1	1	>gi|443602619|gb|ELT70686.1| 3-(3-hydroxyphenyl)propionate hydroxylase [Burkholderia cenocepacia K56-2Valvano]	5727	Nsco_20191108_BC_ZIC_HILIC_K56_2_thermolysin_B1.8607.8607.2	controllerType=0 controllerNumber=1 scan=8607	24.5124	Thermolysin	B1	PTT..GAPAPQGRVRRGAAEGR	PTTGAPAPQGRVRRGAAEGR
10739:2	474	K.AKADEATEGGAS[+568.212]VGAQGGASAQGATQ.-	HexNAc(2)Hex(1)	S[+568]	1429.64	2	2858.27	2858.27	0	3	108	CRagged	160.57	160.57	3.2	4.99	6	>gi|443598112|gb|ELT66499.1| hypothetical protein BURCENK562V_3104 [Burkholderia cenocepacia K56-2Valvano]	3500	Nsco_20191108_BC_ZIC_HILIC_K56_2_typsin_B3.11248.11248.2	controllerType=0 controllerNumber=1 scan=11248	30.8349	Trypsin	B3	AKADEATEGGAS.VGAQGGASAQGATQ	AKADEATEGGASVGAQGGASAQGATQ
54282:3	182	T.LGGGAWGDNSTVTSGGQPAVS[+568.212]AINNGYQTAQSQQR.I	HexNAc(2)Hex(1)	S[+568]	1350.3	3	4048.87	4045.85	3	3.5	222	NRagged	160.58	160.58	4.8	3.53	13	>gi|443598009|gb|ELT66406.1| gram-negative porin [Burkholderia cenocepacia K56-2Valvano]	3437	Nsco_20191108_BC_ZIC_HILIC_K56_2_typsin_B2.48020.48020.3	controllerType=0 controllerNumber=1 scan=48020	96.9477	Trypsin	B2	LGGGAWGDNSTVTSGGQPAVS.AINNGYQTAQSQQR	LGGGAWGDNSTVTSGGQPAVSAINNGYQTAQSQQR
39435:4	51	K.LSKPAATTSATTSTTTSAGTASTSTTATAGTTTAAPAPT[+568.212]ASAPEAAAKPAK.T	HexNAc(2)Hex(1)	T[+568]	1294.89	4	5176.55	5175.53	1	2.6	98	Specific	160.84	160.84	4.8	6.95	48	>gi|443605668|gb|ELT73505.1| hypothetical protein BURCENK562V_0636 [Burkholderia cenocepacia K56-2Valvano]	7373	Nsco_20191108_BC_ZIC_HILIC_K56_2_typsin_B1.35784.35784.4	controllerType=0 controllerNumber=1 scan=35784	74.605	Trypsin	B1	LSKPAATTSATTSTTTSAGTASTSTTATAGTTTAAPAPT.ASAPEAAAKPAK	LSKPAATTSATTSTTTSAGTASTSTTATAGTTTAAPAPTASAPEAAAKPAK
00419:3	20	K.AGKKAKAADAAS[+568.212]Q.-	HexNAc(2)Hex(1)	S[+568]	595.632	3	1784.88	1784.88	0	3.7	79	Non	160.88	46.6	46.6	1.09	38	>gi|443597624|gb|ELT66041.1| hypothetical protein BURCENK562V_3510 [Burkholderia cenocepacia K56-2Valvano]	3238	Nsco_20191108_BC_ZIC_HILIC_K56_2_thermolysin_B2_.2163.2163.3	controllerType=0 controllerNumber=1 scan=2163	13.498	Thermolysin	B2	AGKKAKAADAAS.Q	AGKKAKAADAASQ
22665:3	33	K.LSKPAATTSATTSTTTSAGT[+568.212]ASTSTTATAGTTTAAPAPTASAPEAAAKPAK.T	HexNAc(2)Hex(1)	T[+568]	1726.18	3	5176.54	5175.53	1	1.6	98	Specific	161.06	161.06	0	6.57	62	>gi|443605668|gb|ELT73505.1| hypothetical protein BURCENK562V_0636 [Burkholderia cenocepacia K56-2Valvano]	7373	Nsco_20191108_BC_ZIC_HILIC_K56_2_typsin_B2.21511.21511.3	controllerType=0 controllerNumber=1 scan=21511	48.4438	Trypsin	B2	LSKPAATTSATTSTTTSAGT.ASTSTTATAGTTTAAPAPTASAPEAAAKPAK	LSKPAATTSATTSTTTSAGTASTSTTATAGTTTAAPAPTASAPEAAAKPAK
38737:5	20	Q.QAANTPKPTSSATAAAAAKPPT[+568.212][+100.064]ANDANT[+568.212]GYFLQVGAYKTEGDAEQQR.A	HexNAc(2)Hex(1) 100.064,HexNAc(2)Hex(1)	T[+100][+568]*2	1204.57	5	6018.84	6015.81	3	3.7	198	NRagged	161.32	161.32	0	3.67	62	>gi|443605648|gb|ELT73487.1| sporulation and cell division repeat protein [Burkholderia cenocepacia K56-2Valvano]	7357	Nsco_20191108_BC_ZIC_HILIC_K56_2_typsin_B2.34935.34935.5	controllerType=0 controllerNumber=1 scan=34935	73.5534	Trypsin	B2	QAANTPKPTSSATAAAAAKPPT..ANDANT.GYFLQVGAYKTEGDAEQQR	QAANTPKPTSSATAAAAAKPPTANDANTGYFLQVGAYKTEGDAEQQR
10510:3	290	K.KLQQWS[+568.212]QQSAAGAKPASGE.-	HexNAc(2)Hex(1)	S[+568]	847.408	3	2540.21	2540.2	0	3.2	124	Non	161.43	141.86	6	3.94	8	>gi|443597491|gb|ELT65913.1| putative lipoprotein [Burkholderia cenocepacia K56-2Valvano]	3195	Nsco_20191108_BC_ZIC_HILIC_K56_2_thermolysin_B3.11054.11054.3	controllerType=0 controllerNumber=1 scan=11054	29.5116	Thermolysin	B3	KLQQWS.QQSAAGAKPASGE	KLQQWSQQSAAGAKPASGE
95716:3	1	D.AAM[+15.995]QYVAAGT[+568.212]PT[+568.212][+100.064]VVFAGEEYGTGSSR.D	HexNAc(2)Hex(1),HexNAc(2)Hex(1) 100.064	M[+16], T[+100][+568]*2	1291.9	3	3873.7	3872.72	1	-5.2	765	NRagged	161.45	38.72	0	0.12	64	>gi|443596500|gb|ELT65003.1| aconitate hydratase 1 [Burkholderia cenocepacia K56-2Valvano]	2714	Nsco_20191108_BC_ZIC_HILIC_K56_2_typsin_B3.82274.82274.4	controllerType=0 controllerNumber=1 scan=82274	154.314	Trypsin	B3	AAM.QYVAAGT.PT..VVFAGEEYGTGSSR	AAMQYVAAGTPTVVFAGEEYGTGSSR
39190:3	15	D.SGEEEGS[+568.212]DEEDHPPRPEEDRM[+15.995]F.Y	HexNAc(2)Hex(1)	M[+16], S[+568]	1054.08	3	3160.23	3158.24	2	-5.1	229	NRagged	161.46	161.46	9.2	3.69	17	>gi|443592962|gb|ELT61726.1| TIGR00730 family protein [Burkholderia cenocepacia K56-2Valvano]	1114	Nsco_20191108_BC_ZIC_HILIC_K56_2_thermolysin_B1.34026.34026.3	controllerType=0 controllerNumber=1 scan=34026	68.8164	Thermolysin	B1	SGEEEGS.DEEDHPPRPEEDRM.F	SGEEEGSDEEDHPPRPEEDRMF
29544:2	3436	A.AISSAPAVGQTST[+568.212]VP.A	HexNAc(2)Hex(1)	T[+568]	977.469	2	1953.93	1953.94	0	-4.3	22	Non	161.62	43.62	0	0.01	2	>gi|443598090|gb|ELT66481.1| hypothetical protein BURCENK562V_A2091 [Burkholderia cenocepacia K56-2Valvano]	3483	Nsco_20191108_BC_ZIC_HILIC_K56_2_thermolysin_B3.27175.27175.2	controllerType=0 controllerNumber=1 scan=27175	58.3289	Thermolysin	B3	AISSAPAVGQTST.VP	AISSAPAVGQTSTVP
26492:2	2439	T.PSGAAGT[+568.212]AS[+568.212]ASSNTGAA.R	HexNAc(2)Hex(1),HexNAc(2)Hex(1)	S[+568], T[+568]	1257.52	2	2514.04	2514.05	0	-1.9	187	Non	161.67	57.1	2.4	0.31	2	>gi|443592626|gb|ELT61414.1| putative lipoprotein [Burkholderia cenocepacia K56-2Valvano]	908	Nsco_20191108_BC_ZIC_HILIC_K56_2_thermolysin_B2_.23487.23487.2	controllerType=0 controllerNumber=1 scan=23487	47.3545	Thermolysin	B2	PSGAAGT.AS.ASSNTGAA	PSGAAGTASASSNTGAA
98580:4	404	A.PWAAGQVYTAGATVTYQGTT[+568.212]YQAQWWTQGDVPGQAAVWKPVGGGT[+568.212][+100.064]PAWS[+568.212][+100.064].A	HexNAc(2)Hex(1),HexNAc(2)Hex(1) 100.064,HexNAc(2)Hex(1) 100.064	S[+100][+568], T[+100][+568]*2	1766.06	4	7061.23	7057.23	4	-1.5	365	Non	161.75	161.75	0	1.67	30	>gi|443605737|gb|ELT73566.1| carbohydrate-binding domain protein [Burkholderia cenocepacia K56-2Valvano]	7415	Nsco_20191108_BC_ZIC_HILIC_K56_2_thermolysin_B2_.79268.79268.4	controllerType=0 controllerNumber=1 scan=79268	161.577	Thermolysin	B2	PWAAGQVYTAGATVTYQGTT.YQAQWWTQGDVPGQAAVWKPVGGGT..PAWS..	PWAAGQVYTAGATVTYQGTTYQAQWWTQGDVPGQAAVWKPVGGGTPAWS
85617:4	760	T.AC[+57.021]NLKAMVQAAT[+568.212]QYGVANATAFGS[+568.212]SLFC[+57.021]SPQTYTVANADQTYMFADTVHPTTR.L	HexNAc(2)Hex(1),HexNAc(2)Hex(1)	C[+57]*2, S[+568], T[+568]	1722.28	4	6886.09	6884.09	2	-0.2	306	NRagged	161.78	161.78	0	4.72	6	>gi|443596929|gb|ELT65391.1| GDSL-like protein [Burkholderia cenocepacia K56-2Valvano]	2891	Nsco_20191108_BC_ZIC_HILIC_K56_2_typsin_B2.71862.71862.4	controllerType=0 controllerNumber=1 scan=71862	146.548	Trypsin	B2	AC.NLKAMVQAAT.QYGVANATAFGS.SLFC.SPQTYTVANADQTYMFADTVHPTTR	ACNLKAMVQAATQYGVANATAFGSSLFCSPQTYTVANADQTYMFADTVHPTTR
32074:4	1875	E.VLMPDPS[+568.212][+100.064]YPC[+57.021]NRH.F	HexNAc(2)Hex(1) 100.064	C[+57], S[+100][+568]	564.759	4	2256.02	2254	2	3.5	125	Non	161.78	161.78	161.78	0.42	3	>gi|443592185|gb|ELT61009.1| aminotransferase [Burkholderia cenocepacia K56-2Valvano]	655	Nsco_20191108_BC_ZIC_HILIC_K56_2_thermolysin_B1.28406.28406.4	controllerType=0 controllerNumber=1 scan=28406	58.2919	Thermolysin	B1	VLMPDPS..YPC.NRH	VLMPDPSYPCNRH
39157:2	4626	L.RLRYDGT[+568.212][+100.064]EARAF.A	HexNAc(2)Hex(1) 100.064	T[+100][+568]	1062.02	2	2123.03	2123.03	0	-0.2	372	Specific	161.8	21.88	21.88	0	3	>gi|443597758|gb|ELT66168.1| ribonucleoside-diphosphate reductase, adenosylcobalamin-dependent [Burkholderia cenocepacia K56-2Valvano]	3320	Nsco_20191108_BC_ZIC_HILIC_K56_2_pepsin_B3_reinject.33884.33884.2	controllerType=0 controllerNumber=1 scan=33884	69.3708	Pepsin	B3	RLRYDGT..EARAF	RLRYDGTEARAF
18317:4	36	H.VQIS[+568.212][+100.064]HAPTDIHATR.I	HexNAc(2)Hex(1) 100.064	S[+100][+568]	554.277	4	2214.09	2214.09	0	-0.7	796	NRagged	161.82	80.41	5.36	0.01	24	>gi|443605868|gb|ELT73684.1| 2-oxoacid:ferredoxin/flavodoxin oxidoreductase, gamma subunit [Burkholderia cenocepacia K56-2Valvano]	7520	Nsco_20191108_BC_ZIC_HILIC_K56_2_typsin_B2.17636.17636.4	controllerType=0 controllerNumber=1 scan=17636	41.0087	Trypsin	B2	VQIS..HAPTDIHATR	VQISHAPTDIHATR
19398:3	746	L.AS[+568.212][+100.064]KT[+568.212][+100.064]DIF.V	HexNAc(2)Hex(1) 100.064,HexNAc(2)Hex(1) 100.064	S[+100][+568], T[+100][+568]	706.659	3	2117.96	2117.96	0	1.7	201	Specific	161.94	21.22	21.22	0	3	>gi|443606016|gb|ELT73823.1| hypothetical protein BURCENK562V_A2524, partial [Burkholderia cenocepacia K56-2Valvano]	7590	Nsco_20191108_BC_ZIC_HILIC_K56_2_pepsin_B1.18295.18295.3	controllerType=0 controllerNumber=1 scan=18295	40.8883	Pepsin	B1	AS..KT..DIF	ASKTDIF
86360:3	455	Q.GAAGAGVQAQT[+568.212][+100.064]PAAGVGAGAQGGAGANASGNATGAATDAVGAAADGAK.D	HexNAc(2)Hex(1) 100.064	T[+100][+568]	1512.38	3	4535.14	4533.12	2	2.7	31	NRagged	162.08	145.67	100.02	1.43	11	>gi|443598112|gb|ELT66499.1| hypothetical protein BURCENK562V_3104 [Burkholderia cenocepacia K56-2Valvano]	3500	Nsco_20191108_BC_ZIC_HILIC_K56_2_typsin_B1.73905.73905.3	controllerType=0 controllerNumber=1 scan=73905	139.27	Trypsin	B1	GAAGAGVQAQT..PAAGVGAGAQGGAGANASGNATGAATDAVGAAADGAK	GAAGAGVQAQTPAAGVGAGAQGGAGANASGNATGAATDAVGAAADGAK
107474:2	2637	R.PESAELPVRDAT[+568.212]RS[+568.212][+100.064]YPK.L	HexNAc(2)Hex(1),HexNAc(2)Hex(1) 100.064	S[+100][+568], T[+568]	1576.74	2	3152.47	3152.47	0	-2.7	59	Specific	162.09	39.26	0	0.02	2	>gi|443591100|gb|ELT60030.1| peptidase, S8/S53 family [Burkholderia cenocepacia K56-2Valvano]	116	Nsco_20191108_BC_ZIC_HILIC_K56_2_typsin_B1.88962.88962.2	controllerType=0 controllerNumber=1 scan=88962	167.341	Trypsin	B1	PESAELPVRDAT.RS..YPK	PESAELPVRDATRSYPK
17578:3	54	A.GTASTSTTATAGTTTAAPAPTAS[+568.212]APEAAAKPAK.T	HexNAc(2)Hex(1)	S[+568]	1166.9	3	3498.7	3497.69	1	3.1	116	NRagged	162.15	122.73	24.32	3.56	42	>gi|443605668|gb|ELT73505.1| hypothetical protein BURCENK562V_0636 [Burkholderia cenocepacia K56-2Valvano]	7373	Nsco_20191108_BC_ZIC_HILIC_K56_2_typsin_B3.17074.17074.3	controllerType=0 controllerNumber=1 scan=17074	40.3702	Trypsin	B3	GTASTSTTATAGTTTAAPAPTAS.APEAAAKPAK	GTASTSTTATAGTTTAAPAPTASAPEAAAKPAK
35195:4	51	K.LSKPAATTSATTSTTTSAGTASTSTTATAGTTT[+568.212]AAPAPTASAPEAAAKPAK.T	HexNAc(2)Hex(1)	T[+568]	1295.14	4	5177.55	5175.53	2	3	98	Specific	162.43	162.43	0	6.95	48	>gi|443605668|gb|ELT73505.1| hypothetical protein BURCENK562V_0636 [Burkholderia cenocepacia K56-2Valvano]	7373	Nsco_20191108_BC_ZIC_HILIC_K56_2_typsin_B1.32297.32297.4	controllerType=0 controllerNumber=1 scan=32297	68.6203	Trypsin	B1	LSKPAATTSATTSTTTSAGTASTSTTATAGTTT.AAPAPTASAPEAAAKPAK	LSKPAATTSATTSTTTSAGTASTSTTATAGTTTAAPAPTASAPEAAAKPAK
55713:4	304	D.PGDWVT[+568.212]QQELDNANGPFYHC[+57.021]ASQPSDSSWHGTR.V	HexNAc(2)Hex(1)	C[+57], T[+568]	1079.46	4	4314.82	4312.83	2	-4	285	NRagged	162.44	162.44	4.78	1.64	8	>gi|443600793|gb|ELT68963.1| serine metalloprotease MprA [Burkholderia cenocepacia K56-2Valvano]	4909	Nsco_20191108_BC_ZIC_HILIC_K56_2_typsin_B3.50270.50270.4	controllerType=0 controllerNumber=1 scan=50270	99.0651	Trypsin	B3	PGDWVT.QQELDNANGPFYHC.ASQPSDSSWHGTR	PGDWVTQQELDNANGPFYHCASQPSDSSWHGTR
17288:2	1919	L.QSAAAAAT[+568.212][+100.064]VS[+568.212][+100.064]AASH.V	HexNAc(2)Hex(1) 100.064,HexNAc(2)Hex(1) 100.064	S[+100][+568], T[+100][+568]	1290.08	2	2579.15	2579.16	0	-1.4	47	CRagged	162.49	71.04	10.8	0.3	3	>gi|443597162|gb|ELT65608.1| 2Fe-2S iron-sulfur cluster-binding domain protein [Burkholderia cenocepacia K56-2Valvano]	3013	Nsco_20191108_BC_ZIC_HILIC_K56_2_thermolysin_B1.16490.16490.2	controllerType=0 controllerNumber=1 scan=16490	36.7305	Thermolysin	B1	QSAAAAAT..VS..AASH	QSAAAAATVSAASH
15796:2	242	G.ATGAGT[+568.212]S[+568.212]AAQQ.T	HexNAc(2)Hex(1),HexNAc(2)Hex(1)	S[+568], T[+568]	1049.94	2	2098.87	2098.88	0	-2.5	254	Non	162.63	5.07	5.07	0.11	3	>gi|443602959|gb|ELT70998.1| flagellin protein [Burkholderia cenocepacia K56-2Valvano]	5903	Nsco_20191108_BC_ZIC_HILIC_K56_2_pepsin_B1.15386.15386.2	controllerType=0 controllerNumber=1 scan=15386	36.2133	Pepsin	B1	ATGAGT.S.AAQQ	ATGAGTSAAQQ
77536:5	34	D.KVEMVQVVAPETS[+568.212][+100.064]YAALDEMVGHAEAILQK.L	HexNAc(2)Hex(1) 100.064	S[+100][+568]	786.192	5	3926.93	3924.93	2	-2.7	287	NRagged	162.7	162.7	0.4	0.92	27	>gi|443591026|gb|ELT59958.1| serine--tRNA ligase [Burkholderia cenocepacia K56-2Valvano]	53	Nsco_20191108_BC_ZIC_HILIC_K56_2_typsin_B1.67345.67345.5	controllerType=0 controllerNumber=1 scan=67345	127.79	Trypsin	B1	KVEMVQVVAPETS..YAALDEMVGHAEAILQK	KVEMVQVVAPETSYAALDEMVGHAEAILQK
84221:3	27	Q.GLMFGYAC[+57.021]DET[+568.212][+100.064]PELM[+15.995]PLPIYLS[+568.212][+100.064]HR.L	HexNAc(2)Hex(1) 100.064,HexNAc(2)Hex(1) 100.064	C[+57], M[+16], S[+100][+568], T[+100][+568]	1388.64	3	4163.89	4162.88	1	2.1	124	NRagged	162.73	81.9	81.9	0.96	29	>gi|443602513|gb|ELT70587.1| methionine adenosyltransferase [Burkholderia cenocepacia K56-2Valvano]	5680	Nsco_20191108_BC_ZIC_HILIC_K56_2_typsin_B3.73725.73725.2	controllerType=0 controllerNumber=1 scan=73725	138.351	Trypsin	B3	GLMFGYAC.DET..PELM.PLPIYLS..HR	GLMFGYACDETPELMPLPIYLSHR
22539:3	461	L.PAPNNRERT[+568.212]QWYF.Q	HexNAc(2)Hex(1)	T[+568]	749.679	3	2247.02	2247.02	0	1.1	125	Specific	162.73	61.4	61.4	0.3	3	>gi|443600357|gb|ELT68561.1| polyphosphate kinase 2 [Burkholderia cenocepacia K56-2Valvano]	4710	Nsco_20191108_BC_ZIC_HILIC_K56_2_pepsin_B3_reinject.20786.20786.3	controllerType=0 controllerNumber=1 scan=20786	44.7384	Pepsin	B3	PAPNNRERT.QWYF	PAPNNRERTQWYF
14038:2	168	R.GLHYSRDWPHT[+568.212]LPK.A	HexNAc(2)Hex(1)	T[+568]	1138.05	2	2275.09	2275.09	0	0.5	503	Specific	162.79	39.47	39.47	0.19	12	>gi|443603520|gb|ELT71519.1| L-aspartate oxidase [Burkholderia cenocepacia K56-2Valvano]	6169	Nsco_20191108_BC_ZIC_HILIC_K56_2_typsin_B2.14075.14075.2	controllerType=0 controllerNumber=1 scan=14075	34.6404	Trypsin	B2	GLHYSRDWPHT.LPK	GLHYSRDWPHTLPK
82786:3	63	R.NGKLPEDTAGAATAAAPAEAASAPAQAAS[+568.212]GAEQPAAAASAALSTIYFETGK.S	HexNAc(2)Hex(1)	S[+568]	1762.18	3	5284.52	5283.52	1	-0.5	390	Specific	162.83	162.83	0	5.94	36	>gi|443604502|gb|ELT72429.1| cytochrome c oxidase, subunit II [Burkholderia cenocepacia K56-2Valvano]	6704	Nsco_20191108_BC_ZIC_HILIC_K56_2_typsin_B1.71254.71254.3	controllerType=0 controllerNumber=1 scan=71254	134.576	Trypsin	B1	NGKLPEDTAGAATAAAPAEAASAPAQAAS.GAEQPAAAASAALSTIYFETGK	NGKLPEDTAGAATAAAPAEAASAPAQAASGAEQPAAAASAALSTIYFETGK
98114:2	2637	R.PESAELPVRDAT[+568.212]RS[+568.212][+100.064]YPK.L	HexNAc(2)Hex(1),HexNAc(2)Hex(1) 100.064	S[+100][+568], T[+568]	1576.74	2	3152.47	3152.47	0	-1.1	59	Specific	162.86	47.86	0	0.06	2	>gi|443591100|gb|ELT60030.1| peptidase, S8/S53 family [Burkholderia cenocepacia K56-2Valvano]	116	Nsco_20191108_BC_ZIC_HILIC_K56_2_typsin_B1.82406.82406.2	controllerType=0 controllerNumber=1 scan=82406	156.051	Trypsin	B1	PESAELPVRDAT.RS..YPK	PESAELPVRDATRSYPK
37802:3	347	T.T[+568.212]S[+568.212][+100.064]S[+568.212]SEEEAFEEAK.A	HexNAc(2)Hex(1),HexNAc(2)Hex(1) 100.064,HexNAc(2)Hex(1)	S[+100][+568]*2, T[+568]	1084.11	3	3250.3	3248.31	2	-4.6	49	NRagged	162.97	162.97	5.6	0.76	9	>gi|443598592|gb|ELT66931.1| hypothetical protein BURCENK562V_0830 [Burkholderia cenocepacia K56-2Valvano]	3772	Nsco_20191108_BC_ZIC_HILIC_K56_2_typsin_B3.34787.34787.3	controllerType=0 controllerNumber=1 scan=34787	72.1155	Trypsin	B3	T.S..S.SEEEAFEEAK	TSSSEEEAFEEAK
17770:2	2417	I.DLSS[+568.212]RT[+568.212]EEQAAA.L	HexNAc(2)Hex(1),HexNAc(2)Hex(1)	S[+568], T[+568]	1207.52	2	2414.03	2414.02	0	2.1	285	Non	163.12	7.18	2.25	0.3	2	>gi|443600046|gb|ELT68275.1| four helix bundle sensory module for signal transduction, partial [Burkholderia cenocepacia K56-2Valvano]	4576	Nsco_20191108_BC_ZIC_HILIC_K56_2_thermolysin_B1.16867.16867.2	controllerType=0 controllerNumber=1 scan=16867	37.3058	Thermolysin	B1	DLSS.RT.EEQAAA	DLSSRTEEQAAA
24864:2	1430	W.SSYRQNVT[+568.212]YNLTHRN.C	HexNAc(2)Hex(1)	T[+568]	1211.07	2	2421.13	2421.12	0	4.5	339	Non	163.14	0.22	0.22	1.17	5	>gi|443597312|gb|ELT65749.1| putative membrane protein [Burkholderia cenocepacia K56-2Valvano]	3076	Nsco_20191108_BC_ZIC_HILIC_K56_2_thermolysin_B3.23243.23243.2	controllerType=0 controllerNumber=1 scan=23243	51.0654	Thermolysin	B3	SSYRQNVT.YNLTHRN	SSYRQNVTYNLTHRN
07789:2	1593	E.PQPS[+568.212][+100.064]NGAETNAAK.P	HexNAc(2)Hex(1) 100.064	S[+100][+568]	976.951	2	1952.89	1952.89	0	0.2	4	NRagged	163.7	40.06	18.19	0.01	2	>gi|443598132|gb|ELT66517.1| DNA-binding helix-turn-helix protein, partial [Burkholderia cenocepacia K56-2Valvano]	3508	Nsco_20191108_BC_ZIC_HILIC_K56_2_typsin_B2.8918.8918.2	controllerType=0 controllerNumber=1 scan=8918	26.4857	Trypsin	B2	PQPS..NGAETNAAK	PQPSNGAETNAAK
17457:2	1380	T.PSGAAGT[+568.212]AS[+568.212]ASSNTGA.A	HexNAc(2)Hex(1),HexNAc(2)Hex(1)	S[+568], T[+568]	1222.01	2	2443.01	2443.01	0	-0.4	187	Non	163.76	46.81	3.6	0.08	2	>gi|443592626|gb|ELT61414.1| putative lipoprotein [Burkholderia cenocepacia K56-2Valvano]	908	Nsco_20191108_BC_ZIC_HILIC_K56_2_pepsin_B2.16600.16600.2	controllerType=0 controllerNumber=1 scan=16600	38.4515	Pepsin	B2	PSGAAGT.AS.ASSNTGA	PSGAAGTASASSNTGA
97697:2	2278	R.PESAELPVRDAT[+568.212]RS[+568.212][+100.064]YPK.L	HexNAc(2)Hex(1),HexNAc(2)Hex(1) 100.064	S[+100][+568], T[+568]	1576.74	2	3152.46	3152.47	0	-3.1	59	Specific	163.77	36.93	0	0.02	4	>gi|443591100|gb|ELT60030.1| peptidase, S8/S53 family [Burkholderia cenocepacia K56-2Valvano]	116	Nsco_20191108_BC_ZIC_HILIC_K56_2_typsin_B3.83683.83683.2	controllerType=0 controllerNumber=1 scan=83683	157.029	Trypsin	B3	PESAELPVRDAT.RS..YPK	PESAELPVRDATRSYPK
09989:2	1375	D.DAASAAAGSAPAAT[+568.212][+100.064]AS[+568.212][+100.064]D.A	HexNAc(2)Hex(1) 100.064,HexNAc(2)Hex(1) 100.064	S[+100][+568], T[+100][+568]	1371.09	2	2741.17	2741.17	0	-1	26	Non	163.88	118.89	10.8	0.41	3	>gi|443592695|gb|ELT61480.1| hypothetical protein BURCENK562V_3362, partial [Burkholderia cenocepacia K56-2Valvano]	960	Nsco_20191108_BC_ZIC_HILIC_K56_2_thermolysin_B1.10127.10127.2	controllerType=0 controllerNumber=1 scan=10127	26.6908	Thermolysin	B1	DAASAAAGSAPAAT..AS..D	DAASAAAGSAPAATASD
12500:3	33	A.TAGTTTAAPAPT[+568.212]ASAPEAAAKPAK.T	HexNAc(2)Hex(1)	T[+568]	907.453	3	2720.34	2720.34	0	2.8	125	NRagged	163.95	111.51	49.17	1.37	62	>gi|443605668|gb|ELT73505.1| hypothetical protein BURCENK562V_0636 [Burkholderia cenocepacia K56-2Valvano]	7373	Nsco_20191108_BC_ZIC_HILIC_K56_2_typsin_B2.12753.12753.3	controllerType=0 controllerNumber=1 scan=12753	32.3859	Trypsin	B2	TAGTTTAAPAPT.ASAPEAAAKPAK	TAGTTTAAPAPTASAPEAAAKPAK
02846:2	4697	R.VANT[+568.212]QSS[+568.212]PPWSL.L	HexNAc(2)Hex(1),HexNAc(2)Hex(1)	S[+568], T[+568]	1212.03	2	2423.06	2423.06	0	0	46	NRagged	163.96	21.87	9.83	0.01	3	>gi|443601033|gb|ELT69194.1| ABC transporter, substrate-binding protein, family 3 [Burkholderia cenocepacia K56-2Valvano]	5078	Nsco_20191108_BC_ZIC_HILIC_K56_2_thermolysin_B3.4245.4245.2	controllerType=0 controllerNumber=1 scan=4245	17.9381	Thermolysin	B3	VANT.QSS.PPWSL	VANTQSSPPWSL
05766:2	6157	R.FS[+568.212][+100.064]VGHVAYDPAR.H	HexNAc(2)Hex(1) 100.064	S[+100][+568]	993.964	2	1986.92	1986.93	0	-4.3	285	Specific	164.03	57.33	57.33	0	1	>gi|443605307|gb|ELT73165.1| diguanylate cyclase (GGDEF) domain protein [Burkholderia cenocepacia K56-2Valvano]	7123	Nsco_20191108_BC_ZIC_HILIC_K56_2_typsin_B2.6857.6857.2	controllerType=0 controllerNumber=1 scan=6857	22.3455	Trypsin	B2	FS..VGHVAYDPAR	FSVGHVAYDPAR
21839:2	5157	I.NVTASSAS[+568.212]ADPLT[+568.212]Q.P	HexNAc(2)Hex(1),HexNAc(2)Hex(1)	S[+568], T[+568]	1250.04	2	2499.08	2498.08	1	-1.6	94	Non	164.15	82.5	7.2	0.13	1	>gi|443602645|gb|ELT70712.1| TonB-dependent siderophore receptor [Burkholderia cenocepacia K56-2Valvano]	5753	Nsco_20191108_BC_ZIC_HILIC_K56_2_pepsin_B1.20239.20239.2	controllerType=0 controllerNumber=1 scan=20239	44.4982	Pepsin	B1	NVTASSAS.ADPLT.Q	NVTASSASADPLTQ
22490:3	94	K.VAPPPADNGAS[+568.212]QPQQFDPNR.A	HexNAc(2)Hex(1)	S[+568]	892.745	3	2676.22	2674.21	2	0.9	56	Specific	164.16	84.82	84.82	3.58	38	>gi|443605648|gb|ELT73487.1| sporulation and cell division repeat protein [Burkholderia cenocepacia K56-2Valvano]	7357	Nsco_20191108_BC_ZIC_HILIC_K56_2_typsin_B3.21455.21455.3	controllerType=0 controllerNumber=1 scan=21455	48.3066	Trypsin	B3	VAPPPADNGAS.QPQQFDPNR	VAPPPADNGASQPQQFDPNR
59597:3	917	K.ASPPYAADKPIVAVFPPVVPAAPAS[+568.212]SASATR.-	HexNAc(2)Hex(1)	S[+568]	1191.95	3	3573.83	3573.82	0	2.3	291	Specific	164.25	164.25	2.4	6.6	6	>gi|443599855|gb|ELT68098.1| PRC-barrel domain protein [Burkholderia cenocepacia K56-2Valvano]	4452	Nsco_20191108_BC_ZIC_HILIC_K56_2_typsin_B2.52243.52243.3	controllerType=0 controllerNumber=1 scan=52243	104.418	Trypsin	B2	ASPPYAADKPIVAVFPPVVPAAPAS.SASATR	ASPPYAADKPIVAVFPPVVPAAPASSASATR
41708:2	1734	R.IVDAPFYQPAGAEADWFET[+568.212]AC[+57.021]R.Q	HexNAc(2)Hex(1)	C[+57], T[+568]	1541.68	2	3082.35	3082.35	0	1.2	20	Specific	164.26	1.73	1.73	1.18	4	>gi|443600398|gb|ELT68602.1| CbbQ/NirQ/NorQ C-terminal domain protein [Burkholderia cenocepacia K56-2Valvano]	4751	Nsco_20191108_BC_ZIC_HILIC_K56_2_typsin_B1.37724.37724.2	controllerType=0 controllerNumber=1 scan=37724	78.0327	Trypsin	B1	IVDAPFYQPAGAEADWFET.AC.R	IVDAPFYQPAGAEADWFETACR
10349:3	29	P.APT[+568.212][+100.064]AS[+568.212][+100.064]APEAAAKPAKTKR.A	HexNAc(2)Hex(1) 100.064,HexNAc(2)Hex(1) 100.064	S[+100][+568], T[+100][+568]	1035.53	3	3104.56	3102.54	2	4.1	134	Non	164.28	154.99	1.7	4.58	35	>gi|443605668|gb|ELT73505.1| hypothetical protein BURCENK562V_0636 [Burkholderia cenocepacia K56-2Valvano]	7373	Nsco_20191108_BC_ZIC_HILIC_K56_2_thermolysin_B2_.10497.10497.3	controllerType=0 controllerNumber=1 scan=10497	28.1451	Thermolysin	B2	APT..AS..APEAAAKPAKTKR	APTASAPEAAAKPAKTKR
13384:2	1591	K.APPAGDPILVALET[+568.212][+100.064]YSYWLAK.G	HexNAc(2)Hex(1) 100.064	T[+100][+568]	1473.25	2	2945.48	2943.48	2	0.4	146	Specific	164.37	45.5	4	0.96	5	>gi|443594187|gb|ELT62858.1| cytochrome C [Burkholderia cenocepacia K56-2Valvano]	1674	Nsco_20191108_BC_ZIC_HILIC_K56_2_typsin_B1.13513.13513.2	controllerType=0 controllerNumber=1 scan=13513	34.1768	Trypsin	B1	APPAGDPILVALET..YSYWLAK	APPAGDPILVALETYSYWLAK
22980:2	1379	P.AGTLGAPS[+568.212]RERGT[+568.212]PPMR.G	HexNAc(2)Hex(1),HexNAc(2)Hex(1)	S[+568], T[+568]	1445.68	2	2890.34	2890.34	0	2.6	434	Non	164.38	11.72	11.72	1.61	2	>gi|443601036|gb|ELT69197.1| PepSY domain protein [Burkholderia cenocepacia K56-2Valvano]	5081	Nsco_20191108_BC_ZIC_HILIC_K56_2_thermolysin_B1.21206.21206.2	controllerType=0 controllerNumber=1 scan=21206	44.7604	Thermolysin	B1	AGTLGAPS.RERGT.PPMR	AGTLGAPSRERGTPPMR
06243:2	8233	E.KDESLSFGVNS[+568.212][+100.064]QR.D	HexNAc(2)Hex(1) 100.064	S[+100][+568]	1068	2	2135	2135	0	-1.2	471	NRagged	164.59	31.92	12.53	0	2	>gi|443592669|gb|ELT61457.1| putative type IV conjugative transfer system coupling protein TraD [Burkholderia cenocepacia K56-2Valvano]	951	Nsco_20191108_BC_ZIC_HILIC_K56_2_typsin_B3.7143.7143.2	controllerType=0 controllerNumber=1 scan=7143	23.8402	Trypsin	B3	KDESLSFGVNS..QR	KDESLSFGVNSQR
106130:2	49	E.ESGQTIIS[+568.212]GMGELHLEILVDR.M	HexNAc(2)Hex(1)	S[+568]	1434.2	2	2867.38	2865.39	2	-5.1	450	NRagged	164.76	157.97	6	0.42	31	>gi|443597335|gb|ELT65769.1| translation elongation factor G [Burkholderia cenocepacia K56-2Valvano]	3082	Nsco_20191108_BC_ZIC_HILIC_K56_2_typsin_B1.88019.88019.3	controllerType=0 controllerNumber=1 scan=88019	165.49	Trypsin	B1	ESGQTIIS.GMGELHLEILVDR	ESGQTIISGMGELHLEILVDR
54236:2	2482	Q.PAGGAPLPVPS[+568.212][+100.064]ALPADGFT[+568.212]R.W	HexNAc(2)Hex(1) 100.064,HexNAc(2)Hex(1)	S[+100][+568], T[+568]	1564.75	2	3128.5	3127.49	1	1.4	10	NRagged	164.84	155.26	1.2	2.21	1	>gi|443594417|gb|ELT63071.1| transcriptional regulator, AlpA family [Burkholderia cenocepacia K56-2Valvano]	1790	Nsco_20191108_BC_ZIC_HILIC_K56_2_typsin_B1.48434.48434.2	controllerType=0 controllerNumber=1 scan=48434	96.3222	Trypsin	B1	PAGGAPLPVPS..ALPADGFT.R	PAGGAPLPVPSALPADGFTR
31941:3	54	K.VAPPPADNGAS[+568.212]QPQQFDPNRALQGK.T	HexNAc(2)Hex(1)	S[+568]	1058.51	3	3173.51	3171.51	2	-1.7	56	Specific	164.94	58.72	58.72	0.77	57	>gi|443605648|gb|ELT73487.1| sporulation and cell division repeat protein [Burkholderia cenocepacia K56-2Valvano]	7357	Nsco_20191108_BC_ZIC_HILIC_K56_2_typsin_B1.29623.29623.3	controllerType=0 controllerNumber=1 scan=29623	64.0806	Trypsin	B1	VAPPPADNGAS.QPQQFDPNRALQGK	VAPPPADNGASQPQQFDPNRALQGK
100368:2	2637	R.PESAELPVRDAT[+568.212]RS[+568.212][+100.064]YPK.L	HexNAc(2)Hex(1),HexNAc(2)Hex(1) 100.064	S[+100][+568], T[+568]	1576.74	2	3152.47	3152.47	0	-1.5	59	Specific	165.03	82.22	0	0.06	2	>gi|443591100|gb|ELT60030.1| peptidase, S8/S53 family [Burkholderia cenocepacia K56-2Valvano]	116	Nsco_20191108_BC_ZIC_HILIC_K56_2_typsin_B1.83999.83999.2	controllerType=0 controllerNumber=1 scan=83999	159.039	Trypsin	B1	PESAELPVRDAT.RS..YPK	PESAELPVRDATRSYPK
41821:4	1	F.VSKVAPPPADNGASQPQQFDPNRALQGKT[+568.212]PGQPVPQAAQPAPPNTAPGQAAN.Q	HexNAc(2)Hex(1)	T[+568]	1438.22	4	5749.85	5746.82	3	3.1	53	CRagged	165.13	150.82	3.6	4.31	73	>gi|443605648|gb|ELT73487.1| sporulation and cell division repeat protein [Burkholderia cenocepacia K56-2Valvano]	7357	Nsco_20191108_BC_ZIC_HILIC_K56_2_pepsin_B3_reinject.35979.35979.4	controllerType=0 controllerNumber=1 scan=35979	74.0062	Pepsin	B3	VSKVAPPPADNGASQPQQFDPNRALQGKT.PGQPVPQAAQPAPPNTAPGQAAN	VSKVAPPPADNGASQPQQFDPNRALQGKTPGQPVPQAAQPAPPNTAPGQAAN
23738:2	139	R.T[+568.212][+100.064]QS[+568.212][+100.064]IVK.N	HexNAc(2)Hex(1) 100.064,HexNAc(2)Hex(1) 100.064	S[+100][+568], T[+100][+568]	1006.48	2	2011.96	2011.95	0	0.9	329	Specific	165.21	12.28	12.28	0.01	13	>gi|443598373|gb|ELT66737.1| trigger factor [Burkholderia cenocepacia K56-2Valvano]	3651	Nsco_20191108_BC_ZIC_HILIC_K56_2_typsin_B2.22416.22416.2	controllerType=0 controllerNumber=1 scan=22416	50.1222	Trypsin	B2	T..QS..IVK	TQSIVK
73408:4	173	G.KLPEDTAGAAT[+568.212][+100.064]AAAPAEAAS[+568.212]APAQAASGAEQPAAAASAALSTIYFETGK.S	HexNAc(2)Hex(1) 100.064,HexNAc(2)Hex(1)	S[+568], T[+100][+568]	1447.2	4	5785.76	5780.73	5	2.6	392	Non	165.24	165.24	0	2.22	33	>gi|443604502|gb|ELT72429.1| cytochrome c oxidase, subunit II [Burkholderia cenocepacia K56-2Valvano]	6704	Nsco_20191108_BC_ZIC_HILIC_K56_2_thermolysin_B3.62133.62133.4	controllerType=0 controllerNumber=1 scan=62133	123.703	Thermolysin	B3	KLPEDTAGAAT..AAAPAEAAS.APAQAASGAEQPAAAASAALSTIYFETGK	KLPEDTAGAATAAAPAEAASAPAQAASGAEQPAAAASAALSTIYFETGK
20287:2	3643	P.LYEQFGNRPFS[+568.212]GEDK.K	HexNAc(2)Hex(1)	S[+568]	1178.03	2	2355.06	2355.05	0	3	18	NRagged	165.48	12.12	12.12	0.01	1	>gi|443602615|gb|ELT70682.1| hypothetical protein BURCENK562V_0916 [Burkholderia cenocepacia K56-2Valvano]	5723	Nsco_20191108_BC_ZIC_HILIC_K56_2_typsin_B3.19478.19478.2	controllerType=0 controllerNumber=1 scan=19478	44.6987	Trypsin	B3	LYEQFGNRPFS.GEDK	LYEQFGNRPFSGEDK
21145:3	51	S.ATTSTTTSAGTASTSTTATAGT[+568.212]TTAAPAPTASAPEAAAKPAK.T	HexNAc(2)Hex(1)	T[+568]	1441.03	3	4321.08	4319.06	2	3.3	107	NRagged	165.49	165.49	0	5.66	48	>gi|443605668|gb|ELT73505.1| hypothetical protein BURCENK562V_0636 [Burkholderia cenocepacia K56-2Valvano]	7373	Nsco_20191108_BC_ZIC_HILIC_K56_2_typsin_B1.20213.20213.3	controllerType=0 controllerNumber=1 scan=20213	46.5265	Trypsin	B1	ATTSTTTSAGTASTSTTATAGT.TTAAPAPTASAPEAAAKPAK	ATTSTTTSAGTASTSTTATAGTTTAAPAPTASAPEAAAKPAK
64683:2	2585	R.S[+568.212]AVRYAVEGVGIAQVSER.M	HexNAc(2)Hex(1)	S[+568]	1230.61	2	2460.22	2459.21	1	-0.3	227	Specific	165.49	77.84	14.33	0.17	2	>gi|443601777|gb|ELT69903.1| LysR substrate binding domain protein [Burkholderia cenocepacia K56-2Valvano]	5372	Nsco_20191108_BC_ZIC_HILIC_K56_2_typsin_B1.57269.57269.2	controllerType=0 controllerNumber=1 scan=57269	110.887	Trypsin	B1	S.AVRYAVEGVGIAQVSER	SAVRYAVEGVGIAQVSER
99919:3	800	K.KVEAVT[+568.212][+100.064]AS[+568.212][+100.064]GSYQGLVSVIVTQSAASGS.-	HexNAc(2)Hex(1) 100.064,HexNAc(2)Hex(1) 100.064	S[+100][+568], T[+100][+568]	1312.31	3	3934.91	3932.9	2	1.6	140	CRagged	165.58	63.28	3.2	0.87	6	>gi|443599030|gb|ELT67340.1| CS1 type fimbrial major subunit [Burkholderia cenocepacia K56-2Valvano]	4001	Nsco_20191108_BC_ZIC_HILIC_K56_2_typsin_B1.83671.83671.2	controllerType=0 controllerNumber=1 scan=83671	158.52	Trypsin	B1	KVEAVT..AS..GSYQGLVSVIVTQSAASGS	KVEAVTASGSYQGLVSVIVTQSAASGS
67029:3	481	Y.SNPPTHGGAVVAAVLAS[+568.212][+100.064]PELHASWVQELGEMRDR.I	HexNAc(2)Hex(1) 100.064	S[+100][+568]	1418.03	3	4252.06	4250.07	2	-2.7	286	NRagged	165.64	165.64	1.2	1.69	7	>gi|443596988|gb|ELT65445.1| aminotransferase, class I/II [Burkholderia cenocepacia K56-2Valvano]	2931	Nsco_20191108_BC_ZIC_HILIC_K56_2_typsin_B2.58244.58244.3	controllerType=0 controllerNumber=1 scan=58244	115.675	Trypsin	B2	SNPPTHGGAVVAAVLAS..PELHASWVQELGEMRDR	SNPPTHGGAVVAAVLASPELHASWVQELGEMRDR
73244:1	3675	R.ATAT[+568.212]R.T	HexNAc(2)Hex(1)	T[+568]	1088.51	1	1088.51	1087.5	1	1.9	32	Specific	165.83	31.97	31.97	0.01	2	>gi|443604821|gb|ELT72721.1| LysR substrate binding domain protein [Burkholderia cenocepacia K56-2Valvano]	6881	Nsco_20191108_BC_ZIC_HILIC_K56_2_typsin_B3.65145.65145.2	controllerType=0 controllerNumber=1 scan=65145	124.235	Trypsin	B3	ATAT.R	ATATR
09230:2	5343	A.TVGVTPT[+568.212][+100.064]EYRL.M	HexNAc(2)Hex(1) 100.064	T[+100][+568]	952.473	2	1903.94	1903.94	0	0.4	247	NRagged	165.93	55.12	12.3	0.05	2	>gi|443596865|gb|ELT65340.1| DNA-binding helix-turn-helix protein [Burkholderia cenocepacia K56-2Valvano]	2864	Nsco_20191108_BC_ZIC_HILIC_K56_2_thermolysin_B2_.9527.9527.2	controllerType=0 controllerNumber=1 scan=9527	26.5398	Thermolysin	B2	TVGVTPT..EYRL	TVGVTPTEYRL
23382:3	33	A.TTSTTTSAGTASTSTTAT[+568.212][+100.064]AGTTTAAPAPTASAPEAAAKPAK.T	HexNAc(2)Hex(1) 100.064	T[+100][+568]	1450.03	3	4348.07	4348.09	0	-4.4	108	NRagged	165.95	165.95	0	4.18	62	>gi|443605668|gb|ELT73505.1| hypothetical protein BURCENK562V_0636 [Burkholderia cenocepacia K56-2Valvano]	7373	Nsco_20191108_BC_ZIC_HILIC_K56_2_typsin_B2.22118.22118.3	controllerType=0 controllerNumber=1 scan=22118	49.593	Trypsin	B2	TTSTTTSAGTASTSTTAT..AGTTTAAPAPTASAPEAAAKPAK	TTSTTTSAGTASTSTTATAGTTTAAPAPTASAPEAAAKPAK
69380:4	48	G.KLPEDTAGAAT[+568.212][+100.064]AAAPAEAAS[+568.212][+100.064]APAQAASGAEQPAAAASAALSTIYFETGK.S	HexNAc(2)Hex(1) 100.064,HexNAc(2)Hex(1) 100.064	S[+100][+568], T[+100][+568]	1471.7	4	5883.79	5880.79	3	-3.1	392	NRagged	166.45	166.45	0	3.57	35	>gi|443604502|gb|ELT72429.1| cytochrome c oxidase, subunit II [Burkholderia cenocepacia K56-2Valvano]	6704	Nsco_20191108_BC_ZIC_HILIC_K56_2_typsin_B3.62084.62084.4	controllerType=0 controllerNumber=1 scan=62084	119.252	Trypsin	B3	KLPEDTAGAAT..AAAPAEAAS..APAQAASGAEQPAAAASAALSTIYFETGK	KLPEDTAGAATAAAPAEAASAPAQAASGAEQPAAAASAALSTIYFETGK
41333:1	7619	L.PASGAAVPAAT[+568.212].A	HexNAc(2)Hex(1)	T[+568]	1481.69	1	1481.69	1480.69	1	-0.8	502	CRagged	166.47	12.94	12.94	0.06	1	>gi|443591617|gb|ELT60498.1| efflux transporter, outer membrane factor lipoprotein, NodT family [Burkholderia cenocepacia K56-2Valvano]	382	Nsco_20191108_BC_ZIC_HILIC_K56_2_thermolysin_B2_.35353.35353.2	controllerType=0 controllerNumber=1 scan=35353	66.4853	Thermolysin	B2	PASGAAVPAAT.	PASGAAVPAAT
50853:3	1190	A.LMSGMPPRGNPGERPPEWS[+568.212]NQPPAGNAPGTTPAAPPANPAPASAG.V	HexNAc(2)Hex(1)	S[+568]	1648.11	3	4942.32	4938.29	4	2.3	115	Non	166.48	166.48	3.6	4.32	6	>gi|443605315|gb|ELT73173.1| PF11159 family protein [Burkholderia cenocepacia K56-2Valvano]	7131	Nsco_20191108_BC_ZIC_HILIC_K56_2_thermolysin_B2_.42795.42795.3	controllerType=0 controllerNumber=1 scan=42795	78.6515	Thermolysin	B2	LMSGMPPRGNPGERPPEWS.NQPPAGNAPGTTPAAPPANPAPASAG	LMSGMPPRGNPGERPPEWSNQPPAGNAPGTTPAAPPANPAPASAG
92283:2	7516	L.VLPVLYRVS[+568.212]HAVSWR.A	HexNAc(2)Hex(1)	S[+568]	1175.62	2	2350.23	2350.23	0	-0.5	1034	NRagged	166.55	91.18	10.4	0.02	4	>gi|443605703|gb|ELT73537.1| cation efflux system protein CzcA [Burkholderia cenocepacia K56-2Valvano]	7402	Nsco_20191108_BC_ZIC_HILIC_K56_2_typsin_B1.78243.78243.3	controllerType=0 controllerNumber=1 scan=78243	147.713	Trypsin	B1	VLPVLYRVS.HAVSWR	VLPVLYRVSHAVSWR
39824:3	41	L.QPDDPEVQYHDVKPGDT[+568.212][+100.064].L	HexNAc(2)Hex(1) 100.064	T[+100][+568]	870.721	3	2610.15	2608.14	2	0	96	CRagged	166.69	166.69	166.69	1.69	13	>gi|443594391|gb|ELT63048.1| LysM domain protein [Burkholderia cenocepacia K56-2Valvano]	1771	Nsco_20191108_BC_ZIC_HILIC_K56_2_thermolysin_B1.34539.34539.3	controllerType=0 controllerNumber=1 scan=34539	69.8554	Thermolysin	B1	QPDDPEVQYHDVKPGDT..	QPDDPEVQYHDVKPGDT
24829:2	3229	L.TAAS[+568.212]KAPQSLRAGET.I	HexNAc(2)Hex(1)	S[+568]	1028.5	2	2055.99	2055.99	0	-3.3	253	CRagged	167.01	45.34	5.37	0.04	2	>gi|443593793|gb|ELT62502.1| GMC oxidoreductase [Burkholderia cenocepacia K56-2Valvano]	1460	Nsco_20191108_BC_ZIC_HILIC_K56_2_thermolysin_B3.23214.23214.2	controllerType=0 controllerNumber=1 scan=23214	51.0153	Thermolysin	B3	TAAS.KAPQSLRAGET	TAASKAPQSLRAGET
27807:3	17	R.VHGIDNSGAGS[+568.212]QPAATVEGGAPVVR.A	HexNAc(2)Hex(1)	S[+568]	972.136	3	2914.39	2914.39	0	0.6	63	Non	167.2	167.2	1.2	4.18	21	>gi|443598083|gb|ELT66474.1| hypothetical protein BURCENK562V_A2079 [Burkholderia cenocepacia K56-2Valvano]	3476	Nsco_20191108_BC_ZIC_HILIC_K56_2_thermolysin_B3.25786.25786.3	controllerType=0 controllerNumber=1 scan=25786	55.6996	Thermolysin	B3	VHGIDNSGAGS.QPAATVEGGAPVVR	VHGIDNSGAGSQPAATVEGGAPVVR
29190:3	6	K.LSKPAATTSATTSTTTSAGTASTSTTATAGTTTAAPAPTAS[+568.212]APEAAAKP.A	HexNAc(2)Hex(1)	S[+568]	1660.47	3	4979.38	4976.4	3	-4.8	98	Non	167.33	167.33	0.76	2.01	62	>gi|443605668|gb|ELT73505.1| hypothetical protein BURCENK562V_0636 [Burkholderia cenocepacia K56-2Valvano]	7373	Nsco_20191108_BC_ZIC_HILIC_K56_2_thermolysin_B3.26905.26905.3	controllerType=0 controllerNumber=1 scan=26905	57.7588	Thermolysin	B3	LSKPAATTSATTSTTTSAGTASTSTTATAGTTTAAPAPTAS.APEAAAKP	LSKPAATTSATTSTTTSAGTASTSTTATAGTTTAAPAPTASAPEAAAKP
09439:2	116	Q.IVKAPAKGAS[+568.212][+100.064]AAQAAPKPTDNSSG.T	HexNAc(2)Hex(1) 100.064	S[+100][+568]	1453.74	2	2906.46	2905.46	1	-1.2	59	Non	167.36	51.33	21.4	2.05	5	>gi|443591005|gb|ELT59937.1| outer-membrane lipoprotein carrier protein [Burkholderia cenocepacia K56-2Valvano]	32	Nsco_20191108_BC_ZIC_HILIC_K56_2_pepsin_B2.9741.9741.2	controllerType=0 controllerNumber=1 scan=9741	27.3502	Pepsin	B2	IVKAPAKGAS..AAQAAPKPTDNSSG	IVKAPAKGASAAQAAPKPTDNSSG
25254:2	1120	L.YDQWVYMQRT[+568.212]TQWRFTP.P	HexNAc(2)Hex(1)	T[+568]	1437.65	2	2874.3	2874.29	0	2.3	227	CRagged	167.55	6.27	3.7	0.44	3	>gi|443605840|gb|ELT73658.1| 2-aminoethylphosphonate--pyruvate transaminase [Burkholderia cenocepacia K56-2Valvano]	7496	Nsco_20191108_BC_ZIC_HILIC_K56_2_thermolysin_B1.23124.23124.2	controllerType=0 controllerNumber=1 scan=23124	48.4364	Thermolysin	B1	YDQWVYMQRT.TQWRFTP	YDQWVYMQRTTQWRFTP
22089:2	1106	A.VT[+568.212]APASAPAAS[+568.212]APA.V	HexNAc(2)Hex(1),HexNAc(2)Hex(1)	S[+568], T[+568]	1159.53	2	2318.05	2318.04	0	2.8	93	Non	167.68	34.23	34.23	1.06	1	>gi|443599338|gb|ELT67627.1| preprotein translocase, SecG subunit [Burkholderia cenocepacia K56-2Valvano]	4185	Nsco_20191108_BC_ZIC_HILIC_K56_2_thermolysin_B1.20441.20441.2	controllerType=0 controllerNumber=1 scan=20441	43.4013	Thermolysin	B1	VT.APASAPAAS.APA	VTAPASAPAASAPA
87549:3	27	G.LMFGYAC[+57.021]DET[+568.212][+100.064]PELMPLPIYLS[+568.212][+100.064]HR.L	HexNAc(2)Hex(1) 100.064,HexNAc(2)Hex(1) 100.064	C[+57], S[+100][+568], T[+100][+568]	1363.96	3	4089.86	4089.86	0	-2.2	125	NRagged	167.84	167.84	167.84	1.54	29	>gi|443602513|gb|ELT70587.1| methionine adenosyltransferase [Burkholderia cenocepacia K56-2Valvano]	5680	Nsco_20191108_BC_ZIC_HILIC_K56_2_typsin_B3.76273.76273.5	controllerType=0 controllerNumber=1 scan=76273	142.881	Trypsin	B3	LMFGYAC.DET..PELMPLPIYLS..HR	LMFGYACDETPELMPLPIYLSHR
31418:2	1771	A.EPGGPERFVVHIDAET[+568.212]F.Y	HexNAc(2)Hex(1)	T[+568]	1234.57	2	2468.14	2468.14	0	1.8	58	NRagged	167.97	113.12	113.12	2.04	4	>gi|443603634|gb|ELT71627.1| hypothetical protein BURCENK562V_B0445 [Burkholderia cenocepacia K56-2Valvano]	6257	Nsco_20191108_BC_ZIC_HILIC_K56_2_thermolysin_B2_.27475.27475.2	controllerType=0 controllerNumber=1 scan=27475	53.9175	Thermolysin	B2	EPGGPERFVVHIDAET.F	EPGGPERFVVHIDAETF
42409:4	1	S.KVAPPPADNGASQPQQFDPNRALQGKT[+568.212]PGQPVPQAAQPAPPNTAPGQAANQ.T	HexNAc(2)Hex(1)	T[+568]	1423.44	4	5690.76	5688.78	2	-5.2	55	Non	168.05	168.05	2.68	2.28	73	>gi|443605648|gb|ELT73487.1| sporulation and cell division repeat protein [Burkholderia cenocepacia K56-2Valvano]	7357	Nsco_20191108_BC_ZIC_HILIC_K56_2_pepsin_B3_reinject.36420.36420.4	controllerType=0 controllerNumber=1 scan=36420	74.9503	Pepsin	B3	KVAPPPADNGASQPQQFDPNRALQGKT.PGQPVPQAAQPAPPNTAPGQAANQ	KVAPPPADNGASQPQQFDPNRALQGKTPGQPVPQAAQPAPPNTAPGQAANQ
93369:3	455	Q.GAAGAGVQAQT[+568.212][+100.064]PAAGVGAGAQGGAGANASGNATGAATDAVGAAADGAK.D	HexNAc(2)Hex(1) 100.064	T[+100][+568]	1512.38	3	4535.13	4533.12	2	1.4	31	NRagged	168.18	157.04	108.06	1.3	11	>gi|443598112|gb|ELT66499.1| hypothetical protein BURCENK562V_3104 [Burkholderia cenocepacia K56-2Valvano]	3500	Nsco_20191108_BC_ZIC_HILIC_K56_2_typsin_B1.79054.79054.3	controllerType=0 controllerNumber=1 scan=79054	149.406	Trypsin	B1	GAAGAGVQAQT..PAAGVGAGAQGGAGANASGNATGAATDAVGAAADGAK	GAAGAGVQAQTPAAGVGAGAQGGAGANASGNATGAATDAVGAAADGAK
25069:2	20	V.APPPADNGAS[+568.212][+100.064]QPQQFDPNR.A	HexNAc(2)Hex(1) 100.064	S[+100][+568]	1338.1	2	2675.2	2675.21	0	-4.1	57	NRagged	168.28	152.73	152.73	1.92	62	>gi|443605648|gb|ELT73487.1| sporulation and cell division repeat protein [Burkholderia cenocepacia K56-2Valvano]	7357	Nsco_20191108_BC_ZIC_HILIC_K56_2_typsin_B2.23614.23614.2	controllerType=0 controllerNumber=1 scan=23614	52.3729	Trypsin	B2	APPPADNGAS..QPQQFDPNR	APPPADNGASQPQQFDPNR
16666:2	4694	W.SGVTGAAGDT[+568.212][+100.064]PGGS[+568.212].P	HexNAc(2)Hex(1) 100.064,HexNAc(2)Hex(1)	S[+568], T[+100][+568]	1186.5	2	2371.99	2369.99	2	-5.9	5	Non	168.34	5.37	0	0	3	>gi|443592459|gb|ELT61259.1| amino acid permease [Burkholderia cenocepacia K56-2Valvano]	809	Nsco_20191108_BC_ZIC_HILIC_K56_2_pepsin_B1.16107.16107.2	controllerType=0 controllerNumber=1 scan=16107	37.3329	Pepsin	B1	SGVTGAAGDT..PGGS.	SGVTGAAGDTPGGS
40395:3	1336	A.APAS[+568.212]APAVPAESIKMFPQAAAGQQR.V	HexNAc(2)Hex(1)	S[+568]	1021.84	3	3063.51	3062.5	1	3.1	23	NRagged	168.36	159.94	159.94	3.6	5	>gi|443591728|gb|ELT60596.1| ecotin [Burkholderia cenocepacia K56-2Valvano]	429	Nsco_20191108_BC_ZIC_HILIC_K56_2_typsin_B1.36665.36665.3	controllerType=0 controllerNumber=1 scan=36665	76.2753	Trypsin	B1	APAS.APAVPAESIKMFPQAAAGQQR	APASAPAVPAESIKMFPQAAAGQQR
06233:3	4124	L.S[+568.212][+100.064]VRNDLRGF.G	HexNAc(2)Hex(1) 100.064	S[+100][+568]	577.954	3	1731.85	1731.84	0	4.6	171	Specific	168.41	50.38	50.38	0.04	1	>gi|443593676|gb|ELT62390.1| UDP-3-O-[3-hydroxymyristoyl] N-acetylglucosamine deacetylase [Burkholderia cenocepacia K56-2Valvano]	1372	Nsco_20191108_BC_ZIC_HILIC_K56_2_thermolysin_B1.6877.6877.3	controllerType=0 controllerNumber=1 scan=6877	21.9289	Thermolysin	B1	S..VRNDLRGF	SVRNDLRGF
38255:3	54	K.QQQQQQAANT[+568.212]PKPTSSATAAAAAKPPTANDANTGYFLQVGAYK.T	HexNAc(2)Hex(1)	T[+568]	1658.48	3	4973.41	4973.39	0	3.8	193	Specific	168.47	119.82	3.37	2.6	57	>gi|443605648|gb|ELT73487.1| sporulation and cell division repeat protein [Burkholderia cenocepacia K56-2Valvano]	7357	Nsco_20191108_BC_ZIC_HILIC_K56_2_typsin_B1.34812.34812.3	controllerType=0 controllerNumber=1 scan=34812	72.889	Trypsin	B1	QQQQQQAANT.PKPTSSATAAAAAKPPTANDANTGYFLQVGAYK	QQQQQQAANTPKPTSSATAAAAAKPPTANDANTGYFLQVGAYK
100106:3	42	A.MQLPVPMMNIVNGGAHANNS[+568.212][+100.064]LDIQEFMIVPVSQPTFR.E	HexNAc(2)Hex(1) 100.064	S[+100][+568]	1589.44	3	4766.29	4764.3	2	-3.6	140	NRagged	168.56	123.89	14.4	3.85	24	>gi|443594122|gb|ELT62796.1| phosphopyruvate hydratase [Burkholderia cenocepacia K56-2Valvano]	1641	Nsco_20191108_BC_ZIC_HILIC_K56_2_typsin_B3.85413.85413.3	controllerType=0 controllerNumber=1 scan=85413	159.866	Trypsin	B3	MQLPVPMMNIVNGGAHANNS..LDIQEFMIVPVSQPTFR	MQLPVPMMNIVNGGAHANNSLDIQEFMIVPVSQPTFR
23679:4	54	K.LSKPAATTSATTSTTTSAGTASTSTTAT[+568.212][+100.064]AGTTTAAPAPTASAPEAAAKPAK.T	HexNAc(2)Hex(1) 100.064	T[+100][+568]	1320.15	4	5277.57	5275.59	2	-5.2	98	Specific	168.57	168.57	0	5.47	42	>gi|443605668|gb|ELT73505.1| hypothetical protein BURCENK562V_0636 [Burkholderia cenocepacia K56-2Valvano]	7373	Nsco_20191108_BC_ZIC_HILIC_K56_2_typsin_B3.22539.22539.4	controllerType=0 controllerNumber=1 scan=22539	50.2605	Trypsin	B3	LSKPAATTSATTSTTTSAGTASTSTTAT..AGTTTAAPAPTASAPEAAAKPAK	LSKPAATTSATTSTTTSAGTASTSTTATAGTTTAAPAPTASAPEAAAKPAK
56562:4	6	P.DPTRPEPAPDNPPEPAPGT[+568.212][+100.064]DPPVPLPPDVPRPDMPPREPGYDTP.I	HexNAc(2)Hex(1) 100.064	T[+100][+568]	1340.64	4	5359.54	5355.52	4	2.7	8	Non	168.58	168.58	16.14	3.99	33	>gi|443591082|gb|ELT60012.1| hypothetical protein BURCENK562V_A0442 [Burkholderia cenocepacia K56-2Valvano]	98	Nsco_20191108_BC_ZIC_HILIC_K56_2_thermolysin_B1.47121.47121.4	controllerType=0 controllerNumber=1 scan=47121	100.197	Thermolysin	B1	DPTRPEPAPDNPPEPAPGT..DPPVPLPPDVPRPDMPPREPGYDTP	DPTRPEPAPDNPPEPAPGTDPPVPLPPDVPRPDMPPREPGYDTP
100256:2	296	D.SNTATAPIQVVVLT[+568.212][+100.064]NAGLMGDVSINGTK.V	HexNAc(2)Hex(1) 100.064	T[+100][+568]	1720.38	2	3439.75	3439.74	0	4.1	156	NRagged	168.63	148.75	13.2	3.73	8	>gi|443594397|gb|ELT63054.1| PF04366 family protein [Burkholderia cenocepacia K56-2Valvano]	1777	Nsco_20191108_BC_ZIC_HILIC_K56_2_typsin_B3.85529.85529.2	controllerType=0 controllerNumber=1 scan=85529	160.025	Trypsin	B3	SNTATAPIQVVVLT..NAGLMGDVSINGTK	SNTATAPIQVVVLTNAGLMGDVSINGTK
33145:3	2	S.KVAPPPADNGAS[+568.212]QPQQFDPNRALQ.G	HexNAc(2)Hex(1)	S[+568]	1039.16	3	3115.48	3114.49	1	-3.7	55	Non	168.73	168.73	168.73	4.16	72	>gi|443605648|gb|ELT73487.1| sporulation and cell division repeat protein [Burkholderia cenocepacia K56-2Valvano]	7357	Nsco_20191108_BC_ZIC_HILIC_K56_2_pepsin_B2.29106.29106.3	controllerType=0 controllerNumber=1 scan=29106	61.9514	Pepsin	B2	KVAPPPADNGAS.QPQQFDPNRALQ	KVAPPPADNGASQPQQFDPNRALQ
33667:6	20	Q.QAANT[+568.212][+100.064]PKPT[+568.212]SSATAAAAAKPPTANDANTGYFLQVGAYKTEGDAEQQRAR.L	HexNAc(2)Hex(1) 100.064,HexNAc(2)Hex(1)	T[+100][+568]*2	1041.67	6	6244.98	6242.95	2	3.4	198	NRagged	168.75	168.75	0.46	3.67	62	>gi|443605648|gb|ELT73487.1| sporulation and cell division repeat protein [Burkholderia cenocepacia K56-2Valvano]	7357	Nsco_20191108_BC_ZIC_HILIC_K56_2_typsin_B2.30804.30804.6	controllerType=0 controllerNumber=1 scan=30804	65.803	Trypsin	B2	QAANT..PKPT.SSATAAAAAKPPTANDANTGYFLQVGAYKTEGDAEQQRAR	QAANTPKPTSSATAAAAAKPPTANDANTGYFLQVGAYKTEGDAEQQRAR
72489:4	173	T.AGAATAAAPAEAASAPAQAAS[+568.212][+100.064]GAEQPAAAAS[+568.212]AALST[+568.212]IYFETGK.S	HexNAc(2)Hex(1) 100.064,HexNAc(2)Hex(1),HexNAc(2)Hex(1)	S[+100][+568]*2, T[+568]	1418.15	4	5669.59	5665.59	4	-2.9	398	Non	168.77	168.77	0	1.86	33	>gi|443604502|gb|ELT72429.1| cytochrome c oxidase, subunit II [Burkholderia cenocepacia K56-2Valvano]	6704	Nsco_20191108_BC_ZIC_HILIC_K56_2_thermolysin_B3.61428.61428.4	controllerType=0 controllerNumber=1 scan=61428	122.18	Thermolysin	B3	AGAATAAAPAEAASAPAQAAS..GAEQPAAAAS.AALST.IYFETGK	AGAATAAAPAEAASAPAQAASGAEQPAAAASAALSTIYFETGK
18156:2	345	F.VKVGMDVRWDGAT[+568.212]MGL.T	HexNAc(2)Hex(1)	T[+568]	1152.05	2	2303.09	2303.08	0	4.9	76	Specific	168.8	4.2	4.2	0	7	>gi|443595636|gb|ELT64206.1| fumarate hydratase I, N-terminal region or alpha subunit [Burkholderia cenocepacia K56-2Valvano]	2342	Nsco_20191108_BC_ZIC_HILIC_K56_2_thermolysin_B3.17468.17468.2	controllerType=0 controllerNumber=1 scan=17468	40.3124	Thermolysin	B3	VKVGMDVRWDGAT.MGL	VKVGMDVRWDGATMGL
04769:2	245	Y.IRGNALDYDNWS[+568.212]THK.G	HexNAc(2)Hex(1)	S[+568]	1179.54	2	2358.08	2358.07	0	2.5	100	NRagged	168.99	12.56	4.6	0.02	19	>gi|443604617|gb|ELT72535.1| choline dehydrogenase [Burkholderia cenocepacia K56-2Valvano]	6782	Nsco_20191108_BC_ZIC_HILIC_K56_2_typsin_B3.5661.5661.2	controllerType=0 controllerNumber=1 scan=5661	20.7449	Trypsin	B3	IRGNALDYDNWS.THK	IRGNALDYDNWSTHK
79302:4	63	R.NGKLPEDTAGAAT[+568.212]AAAPAEAASAPAQAAS[+568.212]GAEQPAAAASAALSTIYFETGK.S	HexNAc(2)Hex(1),HexNAc(2)Hex(1)	S[+568], T[+568]	1464.44	4	5854.75	5851.73	3	1.6	390	Specific	169.01	169.01	0	5.85	36	>gi|443604502|gb|ELT72429.1| cytochrome c oxidase, subunit II [Burkholderia cenocepacia K56-2Valvano]	6704	Nsco_20191108_BC_ZIC_HILIC_K56_2_typsin_B1.68656.68656.4	controllerType=0 controllerNumber=1 scan=68656	130.042	Trypsin	B1	NGKLPEDTAGAAT.AAAPAEAASAPAQAAS.GAEQPAAAASAALSTIYFETGK	NGKLPEDTAGAATAAAPAEAASAPAQAASGAEQPAAAASAALSTIYFETGK
32121:5	28	G.VGAGAQGGAGANASGNATGAAT[+568.212]DAVGAAADGAKDTTSSAVHSTKK.H	HexNAc(2)Hex(1)	T[+568]	894.826	5	4470.1	4468.08	2	2.8	46	Non	169.07	98.75	2.8	5.32	34	>gi|443598112|gb|ELT66499.1| hypothetical protein BURCENK562V_3104 [Burkholderia cenocepacia K56-2Valvano]	3500	Nsco_20191108_BC_ZIC_HILIC_K56_2_thermolysin_B2_.28065.28065.5	controllerType=0 controllerNumber=1 scan=28065	54.8671	Thermolysin	B2	VGAGAQGGAGANASGNATGAAT.DAVGAAADGAKDTTSSAVHSTKK	VGAGAQGGAGANASGNATGAATDAVGAAADGAKDTTSSAVHSTKK
43997:2	1035	P.APAAQAAAAS[+568.212][+100.064]PPRSL.P	HexNAc(2)Hex(1) 100.064	S[+100][+568]	1024.01	2	2047.02	2047.02	0	-1.5	55	NRagged	169.07	69.29	8	0.13	4	>gi|443593253|gb|ELT62002.1| type I secretion outer membrane protein, TolC family [Burkholderia cenocepacia K56-2Valvano]	1184	Nsco_20191108_BC_ZIC_HILIC_K56_2_pepsin_B1.37534.37534.4	controllerType=0 controllerNumber=1 scan=37534	82.4465	Pepsin	B1	APAAQAAAAS..PPRSL	APAAQAAAASPPRSL
39139:2	1610	A.LGNTSTAAAAGAIAFGAS[+568.212]AVANNAND.V	HexNAc(2)Hex(1)	S[+568]	1445.67	2	2890.33	2888.33	2	-1	473	Non	169.08	81.2	8.4	0.2	5	>gi|443597368|gb|ELT65798.1| hemagglutinin, partial [Burkholderia cenocepacia K56-2Valvano]	3099	Nsco_20191108_BC_ZIC_HILIC_K56_2_pepsin_B2.33942.33942.2	controllerType=0 controllerNumber=1 scan=33942	72.2812	Pepsin	B2	LGNTSTAAAAGAIAFGAS.AVANNAND	LGNTSTAAAAGAIAFGASAVANNAND
73090:3	455	Q.GAAGAGVQAQT[+568.212][+100.064]PAAGVGAGAQGGAGANASGNATGAATDAVGAAADGAK.D	HexNAc(2)Hex(1) 100.064	T[+100][+568]	1512.38	3	4535.13	4533.12	2	1.3	31	NRagged	169.26	169.26	9.7	4.4	11	>gi|443598112|gb|ELT66499.1| hypothetical protein BURCENK562V_3104 [Burkholderia cenocepacia K56-2Valvano]	3500	Nsco_20191108_BC_ZIC_HILIC_K56_2_typsin_B1.63916.63916.4	controllerType=0 controllerNumber=1 scan=63916	122.037	Trypsin	B1	GAAGAGVQAQT..PAAGVGAGAQGGAGANASGNATGAATDAVGAAADGAK	GAAGAGVQAQTPAAGVGAGAQGGAGANASGNATGAATDAVGAAADGAK
00170:3	455	K.DTTSS[+568.212]AVHSTKK.H	HexNAc(2)Hex(1)	S[+568]	610.623	3	1829.85	1829.85	0	2.2	79	Specific	169.39	77.36	0.38	0.74	11	>gi|443598112|gb|ELT66499.1| hypothetical protein BURCENK562V_3104 [Burkholderia cenocepacia K56-2Valvano]	3500	Nsco_20191108_BC_ZIC_HILIC_K56_2_typsin_B1.2095.2095.3	controllerType=0 controllerNumber=1 scan=2095	14.3154	Trypsin	B1	DTTSS.AVHSTKK	DTTSSAVHSTKK
54748:2	97	H.SAMEEMMVGPQGGT[+568.212][+100.064]S[+568.212][+100.064]SR.W	HexNAc(2)Hex(1) 100.064,HexNAc(2)Hex(1) 100.064	S[+100][+568], T[+100][+568]	1547.15	2	3093.3	3091.3	2	-1.8	201	Non	169.79	169.79	2.4	2.43	13	>gi|443595163|gb|ELT63765.1| NlpB/DapX lipoprotein domain protein [Burkholderia cenocepacia K56-2Valvano]	2133	Nsco_20191108_BC_ZIC_HILIC_K56_2_thermolysin_B3.47537.47537.2	controllerType=0 controllerNumber=1 scan=47537	95.5975	Thermolysin	B3	SAMEEMMVGPQGGT..S..SR	SAMEEMMVGPQGGTSSR
26160:4	6	K.LSKPAATTSATTSTTTSAGTAS[+568.212]TSTTATAGTTTAAPAPTASAPEAAAKPAKT.K	HexNAc(2)Hex(1)	S[+568]	1319.9	4	5276.57	5276.58	0	-1.9	98	Non	169.94	169.94	0	1.95	62	>gi|443605668|gb|ELT73505.1| hypothetical protein BURCENK562V_0636 [Burkholderia cenocepacia K56-2Valvano]	7373	Nsco_20191108_BC_ZIC_HILIC_K56_2_thermolysin_B3.24363.24363.4	controllerType=0 controllerNumber=1 scan=24363	53.0682	Thermolysin	B3	LSKPAATTSATTSTTTSAGTAS.TSTTATAGTTTAAPAPTASAPEAAAKPAKT	LSKPAATTSATTSTTTSAGTASTSTTATAGTTTAAPAPTASAPEAAAKPAKT
71097:1	1971	R.S[+568.212]IPPK.Y	HexNAc(2)Hex(1)	S[+568]	1109.55	1	1109.55	1109.55	0	1.1	39	Specific	170	42	42	0.07	5	>gi|443599626|gb|ELT67888.1| putative methyltransferase [Burkholderia cenocepacia K56-2Valvano]	4326	Nsco_20191108_BC_ZIC_HILIC_K56_2_typsin_B1.62441.62441.3	controllerType=0 controllerNumber=1 scan=62441	119.505	Trypsin	B1	S.IPPK	SIPPK
26334:3	33	K.S[+568.212]VGHLEENGLTIGGASTPPK.G	HexNAc(2)Hex(1)	S[+568]	844.747	3	2532.23	2532.22	0	3.2	75	Specific	170.11	132.39	1.2	3.61	62	>gi|443605668|gb|ELT73505.1| hypothetical protein BURCENK562V_0636 [Burkholderia cenocepacia K56-2Valvano]	7373	Nsco_20191108_BC_ZIC_HILIC_K56_2_typsin_B2.24651.24651.2	controllerType=0 controllerNumber=1 scan=24651	54.245	Trypsin	B2	S.VGHLEENGLTIGGASTPPK	SVGHLEENGLTIGGASTPPK
97304:2	2278	R.PESAELPVRDAT[+568.212]RS[+568.212][+100.064]YPK.L	HexNAc(2)Hex(1),HexNAc(2)Hex(1) 100.064	S[+100][+568], T[+568]	1577.24	2	3153.47	3152.47	1	-1	59	Specific	170.26	100.83	0	0.68	4	>gi|443591100|gb|ELT60030.1| peptidase, S8/S53 family [Burkholderia cenocepacia K56-2Valvano]	116	Nsco_20191108_BC_ZIC_HILIC_K56_2_typsin_B3.83404.83404.2	controllerType=0 controllerNumber=1 scan=83404	156.475	Trypsin	B3	PESAELPVRDAT.RS..YPK	PESAELPVRDATRSYPK
11575:2	1098	R.PAVLQT[+568.212][+100.064]LDASPWR.H	HexNAc(2)Hex(1) 100.064	T[+100][+568]	1062.03	2	2123.05	2122.06	1	-3	761	Specific	170.45	17.07	5.6	0.06	13	>gi|443605170|gb|ELT73039.1| cobaltochelatase, CobN subunit [Burkholderia cenocepacia K56-2Valvano]	7060	Nsco_20191108_BC_ZIC_HILIC_K56_2_typsin_B1.11972.11972.2	controllerType=0 controllerNumber=1 scan=11972	31.5709	Trypsin	B1	PAVLQT..LDASPWR	PAVLQTLDASPWR
98265:5	127	Y.NIARFT[+568.212][+100.064]AEDEAAGLAETELLETDPRDLDLYHPWALSADEAVELAR.R	HexNAc(2)Hex(1) 100.064	T[+100][+568]	1134.95	5	5670.72	5665.72	5	-2.6	100	NRagged	170.48	170.48	7.77	3.55	14	>gi|443595876|gb|ELT64423.1| TldD/PmbA family protein [Burkholderia cenocepacia K56-2Valvano]	2480	Nsco_20191108_BC_ZIC_HILIC_K56_2_typsin_B3.84108.84108.4	controllerType=0 controllerNumber=1 scan=84108	157.877	Trypsin	B3	NIARFT..AEDEAAGLAETELLETDPRDLDLYHPWALSADEAVELAR	NIARFTAEDEAAGLAETELLETDPRDLDLYHPWALSADEAVELAR
30512:3	17	R.VHGIDNSGAGS[+568.212]QPAATVEGGAPVVR.A	HexNAc(2)Hex(1)	S[+568]	972.799	3	2916.38	2914.39	2	-5.3	63	Non	170.56	170.56	1.2	4.33	21	>gi|443598083|gb|ELT66474.1| hypothetical protein BURCENK562V_A2079 [Burkholderia cenocepacia K56-2Valvano]	3476	Nsco_20191108_BC_ZIC_HILIC_K56_2_thermolysin_B3.27986.27986.3	controllerType=0 controllerNumber=1 scan=27986	59.8591	Thermolysin	B3	VHGIDNSGAGS.QPAATVEGGAPVVR	VHGIDNSGAGSQPAATVEGGAPVVR
02977:5	97	G.AAADGAKDTTSSAVHST[+568.212]KKHTKHAAKSAKSHAGSA.K	HexNAc(2)Hex(1)	T[+568]	797.601	5	3983.97	3983.95	0	4.8	72	Non	170.58	170.58	1.2	5.95	6	>gi|443598112|gb|ELT66499.1| hypothetical protein BURCENK562V_3104 [Burkholderia cenocepacia K56-2Valvano]	3500	Nsco_20191108_BC_ZIC_HILIC_K56_2_pepsin_B3_reinject.3839.3839.5	controllerType=0 controllerNumber=1 scan=3839	16.9456	Pepsin	B3	AAADGAKDTTSSAVHST.KKHTKHAAKSAKSHAGSA	AAADGAKDTTSSAVHSTKKHTKHAAKSAKSHAGSA
08947:4	290	Q.IVKAPAKGAS[+568.212]AAQAAPKPTDNSSGT.F	HexNAc(2)Hex(1)	S[+568]	727.62	4	2907.46	2906.45	1	3.1	59	Non	170.63	87.83	20.2	5.11	8	>gi|443591005|gb|ELT59937.1| outer-membrane lipoprotein carrier protein [Burkholderia cenocepacia K56-2Valvano]	32	Nsco_20191108_BC_ZIC_HILIC_K56_2_thermolysin_B2_.9269.9269.4	controllerType=0 controllerNumber=1 scan=9269	26.1567	Thermolysin	B2	IVKAPAKGAS.AAQAAPKPTDNSSGT	IVKAPAKGASAAQAAPKPTDNSSGT
30026:3	33	K.PAATTSATTSTTTSAGTASTSTTATAGTT[+568.212]TAAPAPTASAPEAAAKPAK.T	HexNAc(2)Hex(1)	T[+568]	1616.78	3	4848.33	4847.32	1	2.5	101	Specific	170.66	170.66	0	7.16	62	>gi|443605668|gb|ELT73505.1| hypothetical protein BURCENK562V_0636 [Burkholderia cenocepacia K56-2Valvano]	7373	Nsco_20191108_BC_ZIC_HILIC_K56_2_typsin_B2.27798.27798.3	controllerType=0 controllerNumber=1 scan=27798	60.2472	Trypsin	B2	PAATTSATTSTTTSAGTASTSTTATAGTT.TAAPAPTASAPEAAAKPAK	PAATTSATTSTTTSAGTASTSTTATAGTTTAAPAPTASAPEAAAKPAK
44389:2	2598	S.ASVPAAPAAPAS[+568.212][+100.064]AAAAVERPLVRFQQK.P	HexNAc(2)Hex(1) 100.064	S[+100][+568]	1673.39	2	3345.77	3342.75	3	1.3	31	NRagged	170.74	82.72	82.72	0.41	1	>gi|443595680|gb|ELT64246.1| 2Fe-2S iron-sulfur cluster-binding domain protein [Burkholderia cenocepacia K56-2Valvano]	2369	Nsco_20191108_BC_ZIC_HILIC_K56_2_typsin_B3.40507.40507.2	controllerType=0 controllerNumber=1 scan=40507	82.4331	Trypsin	B3	ASVPAAPAAPAS..AAAAVERPLVRFQQK	ASVPAAPAAPASAAAAVERPLVRFQQK
33960:3	2	S.KVAPPPADNGAS[+568.212]QPQQFDPNRAL.Q	HexNAc(2)Hex(1)	S[+568]	996.812	3	2988.42	2986.43	2	-4.1	55	NRagged	170.89	170.89	170.89	3.23	72	>gi|443605648|gb|ELT73487.1| sporulation and cell division repeat protein [Burkholderia cenocepacia K56-2Valvano]	7357	Nsco_20191108_BC_ZIC_HILIC_K56_2_pepsin_B2.29791.29791.3	controllerType=0 controllerNumber=1 scan=29791	63.3941	Pepsin	B2	KVAPPPADNGAS.QPQQFDPNRAL	KVAPPPADNGASQPQQFDPNRAL
59598:3	917	K.ASPPYAADKPIVAVFPPVVPAAPAS[+568.212]SASATR.-	HexNAc(2)Hex(1)	S[+568]	1191.95	3	3573.83	3573.82	0	2.3	291	Specific	170.94	152.08	8.67	6.29	6	>gi|443599855|gb|ELT68098.1| PRC-barrel domain protein [Burkholderia cenocepacia K56-2Valvano]	4452	Nsco_20191108_BC_ZIC_HILIC_K56_2_typsin_B2.52244.52244.3	controllerType=0 controllerNumber=1 scan=52244	104.42	Trypsin	B2	ASPPYAADKPIVAVFPPVVPAAPAS.SASATR	ASPPYAADKPIVAVFPPVVPAAPASSASATR
25073:2	2762	R.AC[+57.021]VDAFDAFASPS[+568.212]AIVFYR.L	HexNAc(2)Hex(1)	C[+57], S[+568]	1338.1	2	2675.2	2675.21	0	-4	21	Specific	171.04	28.85	28.85	0.07	2	>gi|443592454|gb|ELT61254.1| transcriptional regulator, LuxR family [Burkholderia cenocepacia K56-2Valvano]	804	Nsco_20191108_BC_ZIC_HILIC_K56_2_typsin_B2.23618.23618.2	controllerType=0 controllerNumber=1 scan=23618	52.3801	Trypsin	B2	AC.VDAFDAFASPS.AIVFYR	ACVDAFDAFASPSAIVFYR
39385:5	21	K.QQQQQQAANTPKPTS[+568.212]SATAAAAAKPPTANDANTGYFLQVGAYKT[+568.212][+100.064]EGDA.E	HexNAc(2)Hex(1),HexNAc(2)Hex(1) 100.064	S[+568], T[+100][+568]	1223.97	5	6115.84	6114.84	1	-0.7	193	Non	171.13	171.13	0.63	0.89	65	>gi|443605648|gb|ELT73487.1| sporulation and cell division repeat protein [Burkholderia cenocepacia K56-2Valvano]	7357	Nsco_20191108_BC_ZIC_HILIC_K56_2_thermolysin_B3.35195.35195.5	controllerType=0 controllerNumber=1 scan=35195	73.149	Thermolysin	B3	QQQQQQAANTPKPTS.SATAAAAAKPPTANDANTGYFLQVGAYKT..EGDA	QQQQQQAANTPKPTSSATAAAAAKPPTANDANTGYFLQVGAYKTEGDA
35790:5	28	G.VQAQTPAAGVGAGAQGGAGANASGNATGAAT[+568.212]DAVGAAADGAKDTTSSAVHSTKKH.T	HexNAc(2)Hex(1)	T[+568]	1086.92	5	5430.57	5428.56	2	0.6	37	Non	171.19	171.19	0	3.89	34	>gi|443598112|gb|ELT66499.1| hypothetical protein BURCENK562V_3104 [Burkholderia cenocepacia K56-2Valvano]	3500	Nsco_20191108_BC_ZIC_HILIC_K56_2_thermolysin_B2_.31003.31003.5	controllerType=0 controllerNumber=1 scan=31003	59.66	Thermolysin	B2	VQAQTPAAGVGAGAQGGAGANASGNATGAAT.DAVGAAADGAKDTTSSAVHSTKKH	VQAQTPAAGVGAGAQGGAGANASGNATGAATDAVGAAADGAKDTTSSAVHSTKKH
29467:3	91	F.RLNEHPQMPFAAS[+568.212]APSQ.K	HexNAc(2)Hex(1)	S[+568]	817.047	3	2449.13	2449.12	0	3.6	42	CRagged	171.26	72.84	21.84	1.09	5	>gi|443594432|gb|ELT63086.1| hypothetical protein BURCENK562V_0304 [Burkholderia cenocepacia K56-2Valvano]	1805	Nsco_20191108_BC_ZIC_HILIC_K56_2_pepsin_B3_reinject.26153.26153.3	controllerType=0 controllerNumber=1 scan=26153	54.1882	Pepsin	B3	RLNEHPQMPFAAS.APSQ	RLNEHPQMPFAASAPSQ
27386:6	9	G.VGAGAQGGAGANASGNATGAAT[+568.212]DAVGAAADGAKDTTSSAVHSTKKH.T	HexNAc(2)Hex(1)	T[+568]	768.534	6	4606.16	4605.14	1	4.3	46	Non	171.33	171.33	2.8	5.03	33	>gi|443598112|gb|ELT66499.1| hypothetical protein BURCENK562V_3104 [Burkholderia cenocepacia K56-2Valvano]	3500	Nsco_20191108_BC_ZIC_HILIC_K56_2_thermolysin_B1.24812.24812.6	controllerType=0 controllerNumber=1 scan=24812	51.593	Thermolysin	B1	VGAGAQGGAGANASGNATGAAT.DAVGAAADGAKDTTSSAVHSTKKH	VGAGAQGGAGANASGNATGAATDAVGAAADGAKDTTSSAVHSTKKH
16182:2	374	A.FAET[+568.212]GS[+568.212]HGRPVK.V	HexNAc(2)Hex(1),HexNAc(2)Hex(1)	S[+568], T[+568]	1212.55	2	2424.1	2422.09	2	0.7	37	NRagged	171.6	97.12	97.12	0.02	7	>gi|443602840|gb|ELT70891.1| purine nucleoside permease [Burkholderia cenocepacia K56-2Valvano]	5834	Nsco_20191108_BC_ZIC_HILIC_K56_2_typsin_B3.15888.15888.2	controllerType=0 controllerNumber=1 scan=15888	38.3464	Trypsin	B3	FAET.GS.HGRPVK	FAETGSHGRPVK
98157:2	2278	R.PESAELPVRDAT[+568.212]RS[+568.212][+100.064]YPK.L	HexNAc(2)Hex(1),HexNAc(2)Hex(1) 100.064	S[+100][+568], T[+568]	1577.25	2	3153.49	3152.47	1	3.2	59	Specific	171.6	89.45	0	0.87	4	>gi|443591100|gb|ELT60030.1| peptidase, S8/S53 family [Burkholderia cenocepacia K56-2Valvano]	116	Nsco_20191108_BC_ZIC_HILIC_K56_2_typsin_B3.84032.84032.2	controllerType=0 controllerNumber=1 scan=84032	157.728	Trypsin	B3	PESAELPVRDAT.RS..YPK	PESAELPVRDATRSYPK
18801:3	44	L.NEHPQM[+15.995]PFAAS[+568.212]APSQKYQGSKKSAL.R	HexNAc(2)Hex(1)	M[+16], S[+568]	1096.52	3	3287.55	3286.54	1	0.4	44	Specific	171.61	162.92	0.92	5	10	>gi|443594432|gb|ELT63086.1| hypothetical protein BURCENK562V_0304 [Burkholderia cenocepacia K56-2Valvano]	1805	Nsco_20191108_BC_ZIC_HILIC_K56_2_pepsin_B1.17826.17826.3	controllerType=0 controllerNumber=1 scan=17826	40.0983	Pepsin	B1	NEHPQM.PFAAS.APSQKYQGSKKSAL	NEHPQMPFAASAPSQKYQGSKKSAL
13127:2	1054	A.IDAPIPAS[+568.212]ADTAGKGKGGAR.-	HexNAc(2)Hex(1)	S[+568]	1211.61	2	2422.21	2421.2	1	3.9	94	Non	171.67	99.28	2.4	3.55	1	>gi|443597454|gb|ELT65879.1| cell division protein FtsL [Burkholderia cenocepacia K56-2Valvano]	3165	Nsco_20191108_BC_ZIC_HILIC_K56_2_thermolysin_B2_.12713.12713.2	controllerType=0 controllerNumber=1 scan=12713	31.1333	Thermolysin	B2	IDAPIPAS.ADTAGKGKGGAR	IDAPIPASADTAGKGKGGAR
13045:2	6464	F.AAFAVKVPMWPVHT[+568.212]WL.S	HexNAc(2)Hex(1)	T[+568]	1211.11	2	2421.21	2421.2	0	1.3	217	Specific	171.73	27.57	27.57	0.1	1	>gi|443604242|gb|ELT72195.1| NADH dehydrogenase subunit M [Burkholderia cenocepacia K56-2Valvano]	6582	Nsco_20191108_BC_ZIC_HILIC_K56_2_thermolysin_B2_.12648.12648.2	controllerType=0 controllerNumber=1 scan=12648	31.0405	Thermolysin	B2	AAFAVKVPMWPVHT.WL	AAFAVKVPMWPVHTWL
14822:2	122	A.ATAS[+568.212]GVDVLRSRE.A	HexNAc(2)Hex(1)	S[+568]	964.972	2	1928.94	1928.93	0	4.2	424	Non	171.9	59.51	59.51	1.1	11	>gi|443594658|gb|ELT63293.1| HflK protein [Burkholderia cenocepacia K56-2Valvano]	1945	Nsco_20191108_BC_ZIC_HILIC_K56_2_thermolysin_B1.14431.14431.2	controllerType=0 controllerNumber=1 scan=14431	33.5375	Thermolysin	B1	ATAS.GVDVLRSRE	ATASGVDVLRSRE
27773:3	71	L.YSKAADAGGAKPAAGAS[+568.212]AAPAAPAPVAV.P	HexNAc(2)Hex(1)	S[+568]	993.162	3	2977.47	2976.47	1	-0.5	148	CRagged	171.91	141.79	4.32	2.77	12	>gi|443596149|gb|ELT64670.1| hypothetical protein BURCENK562V_3632 [Burkholderia cenocepacia K56-2Valvano]	2600	Nsco_20191108_BC_ZIC_HILIC_K56_2_pepsin_B3_reinject.24869.24869.3	controllerType=0 controllerNumber=1 scan=24869	51.9063	Pepsin	B3	YSKAADAGGAKPAAGAS.AAPAAPAPVAV	YSKAADAGGAKPAAGASAAPAAPAPVAV
30709:2	73	K.VAPPPADNGAS[+568.212]QPQQFDPNRA.L	HexNAc(2)Hex(1)	S[+568]	1373.62	2	2746.24	2745.25	1	-3.6	56	Non	171.92	84.72	84.72	2.13	13	>gi|443605648|gb|ELT73487.1| sporulation and cell division repeat protein [Burkholderia cenocepacia K56-2Valvano]	7357	Nsco_20191108_BC_ZIC_HILIC_K56_2_thermolysin_B1.27368.27368.2	controllerType=0 controllerNumber=1 scan=27368	56.3265	Thermolysin	B1	VAPPPADNGAS.QPQQFDPNRA	VAPPPADNGASQPQQFDPNRA
40690:4	2	S.KVAPPPADNGASQPQQFDPNRALQGKT[+568.212][+100.064]PGQPVPQAAQPAPPNTAPGQ.A	HexNAc(2)Hex(1) 100.064	T[+100][+568]	1352.67	4	5407.67	5404.67	3	-0.7	55	Non	171.94	168.84	2.68	4.14	69	>gi|443605648|gb|ELT73487.1| sporulation and cell division repeat protein [Burkholderia cenocepacia K56-2Valvano]	7357	Nsco_20191108_BC_ZIC_HILIC_K56_2_pepsin_B1.34859.34859.4	controllerType=0 controllerNumber=1 scan=34859	75.6349	Pepsin	B1	KVAPPPADNGASQPQQFDPNRALQGKT..PGQPVPQAAQPAPPNTAPGQ	KVAPPPADNGASQPQQFDPNRALQGKTPGQPVPQAAQPAPPNTAPGQ
80804:4	428	A.PWAAGQVYTAGATVTYQGT[+568.212]TYQAQWWTQGDVPGQAAVWKPVGGGT[+568.212][+100.064]PAWS[+568.212][+100.064].A	HexNAc(2)Hex(1),HexNAc(2)Hex(1) 100.064,HexNAc(2)Hex(1) 100.064	S[+100][+568], T[+100][+568]*2	1766.31	4	7062.23	7057.23	5	-2.4	365	Non	172	172	0	1.96	10	>gi|443605737|gb|ELT73566.1| carbohydrate-binding domain protein [Burkholderia cenocepacia K56-2Valvano]	7415	Nsco_20191108_BC_ZIC_HILIC_K56_2_thermolysin_B1.66948.66948.4	controllerType=0 controllerNumber=1 scan=66948	158.798	Thermolysin	B1	PWAAGQVYTAGATVTYQGT.TYQAQWWTQGDVPGQAAVWKPVGGGT..PAWS..	PWAAGQVYTAGATVTYQGTTYQAQWWTQGDVPGQAAVWKPVGGGTPAWS
35299:2	640	R.S[+568.212][+100.064]EYAPAFF.G	HexNAc(2)Hex(1) 100.064	S[+100][+568]	800.35	2	1599.69	1599.7	0	-1.7	504	NRagged	172.08	51.01	51.01	0	3	>gi|443601890|gb|ELT70003.1| FAD linked oxidase, C-terminal domain protein [Burkholderia cenocepacia K56-2Valvano]	5434	Nsco_20191108_BC_ZIC_HILIC_K56_2_pepsin_B1.30648.30648.3	controllerType=0 controllerNumber=1 scan=30648	65.4485	Pepsin	B1	S..EYAPAFF	SEYAPAFF
40348:6	31	P.KPVTDDIAIDIPNRPAHQAVAPRDDDVS[+568.212]DVQAGVAHDEPPASDTTVAAAPAPAPK.D	HexNAc(2)Hex(1)	S[+568]	1027.51	6	6160.02	6158	2	2.1	23	NRagged	172.14	172.14	4.8	5.32	23	>gi|443592743|gb|ELT61524.1| sporulation and cell division repeat protein [Burkholderia cenocepacia K56-2Valvano]	980	Nsco_20191108_BC_ZIC_HILIC_K56_2_typsin_B2.36318.36318.6	controllerType=0 controllerNumber=1 scan=36318	76.145	Trypsin	B2	KPVTDDIAIDIPNRPAHQAVAPRDDDVS.DVQAGVAHDEPPASDTTVAAAPAPAPK	KPVTDDIAIDIPNRPAHQAVAPRDDDVSDVQAGVAHDEPPASDTTVAAAPAPAPK
07005:3	2	A.AAQKQQQQQQAANTPKPT[+568.212]SSATAAA.A	HexNAc(2)Hex(1)	T[+568]	1032.17	3	3094.49	3093.48	1	3	189	Non	172.19	108.84	0.16	4.12	69	>gi|443605648|gb|ELT73487.1| sporulation and cell division repeat protein [Burkholderia cenocepacia K56-2Valvano]	7357	Nsco_20191108_BC_ZIC_HILIC_K56_2_pepsin_B1.7678.7678.3	controllerType=0 controllerNumber=1 scan=7678	23.3649	Pepsin	B1	AAQKQQQQQQAANTPKPT.SSATAAA	AAQKQQQQQQAANTPKPTSSATAAA
33086:4	33	K.LSKPAATTSATTSTTTSAGTASTSTT[+568.212]ATAGTTTAAPAPTASAPEAAAKPAK.T	HexNAc(2)Hex(1)	T[+568]	1295.14	4	5177.56	5175.53	2	4.2	98	Specific	172.2	172.2	0	6.96	62	>gi|443605668|gb|ELT73505.1| hypothetical protein BURCENK562V_0636 [Burkholderia cenocepacia K56-2Valvano]	7373	Nsco_20191108_BC_ZIC_HILIC_K56_2_typsin_B2.30330.30330.4	controllerType=0 controllerNumber=1 scan=30330	64.9428	Trypsin	B2	LSKPAATTSATTSTTTSAGTASTSTT.ATAGTTTAAPAPTASAPEAAAKPAK	LSKPAATTSATTSTTTSAGTASTSTTATAGTTTAAPAPTASAPEAAAKPAK
48149:6	1048	V.YLLGAYQHAS[+568.212]GT[+568.212]TLDALGRPVAATASVSDK.A	HexNAc(2)Hex(1),HexNAc(2)Hex(1)	S[+568], T[+568]	695.836	6	4169.98	4169.99	0	-2.4	346	NRagged	172.2	172.2	2	0.78	4	>gi|443594175|gb|ELT62846.1| gram-negative porin [Burkholderia cenocepacia K56-2Valvano]	1662	Nsco_20191108_BC_ZIC_HILIC_K56_2_typsin_B3.43771.43771.5	controllerType=0 controllerNumber=1 scan=43771	88.2584	Trypsin	B3	YLLGAYQHAS.GT.TLDALGRPVAATASVSDK	YLLGAYQHASGTTLDALGRPVAATASVSDK
102417:2	77	G.SM[+15.995]LSTPIINPPQS[+568.212]AILGVHATK.E	HexNAc(2)Hex(1)	M[+16], S[+568]	1430.73	2	2860.46	2859.45	1	1.1	351	NRagged	172.21	172.21	5.06	1.77	21	>gi|443595926|gb|ELT64467.1| dihydrolipoyllysine-residue succinyltransferase, E2 component of oxoglutarate dehydrogenase (succinyl-transferring) complex [Burkholderia cenocepacia K56-2Valvano]	2512	Nsco_20191108_BC_ZIC_HILIC_K56_2_typsin_B1.85425.85425.2	controllerType=0 controllerNumber=1 scan=85425	161.03	Trypsin	B1	SM.LSTPIINPPQS.AILGVHATK	SMLSTPIINPPQSAILGVHATK
23621:3	707	R.LNEHPQM[+15.995]PFAAS[+568.212]APSQK.Y	HexNAc(2)Hex(1)	M[+16], S[+568]	813.044	3	2437.12	2437.11	0	4.6	43	Specific	172.23	94.52	29.67	0.58	6	>gi|443594432|gb|ELT63086.1| hypothetical protein BURCENK562V_0304 [Burkholderia cenocepacia K56-2Valvano]	1805	Nsco_20191108_BC_ZIC_HILIC_K56_2_typsin_B1.22367.22367.3	controllerType=0 controllerNumber=1 scan=22367	50.5239	Trypsin	B1	LNEHPQM.PFAAS.APSQK	LNEHPQMPFAASAPSQK
11327:2	713	K.AKADEATEGGAS[+568.212]VGAQGGASAQGATQ.-	HexNAc(2)Hex(1)	S[+568]	1429.64	2	2858.27	2858.27	0	2	108	Non	172.37	172.37	3.2	3.44	2	>gi|443598112|gb|ELT66499.1| hypothetical protein BURCENK562V_3104 [Burkholderia cenocepacia K56-2Valvano]	3500	Nsco_20191108_BC_ZIC_HILIC_K56_2_thermolysin_B3.11707.11707.2	controllerType=0 controllerNumber=1 scan=11707	30.472	Thermolysin	B3	AKADEATEGGAS.VGAQGGASAQGATQ	AKADEATEGGASVGAQGGASAQGATQ
37296:5	21	Q.QAANTPKPTSSATAAAAAKPPT[+568.212]ANDANT[+568.212][+100.064]GYFLQVGAYKTEGDAEQQR.A	HexNAc(2)Hex(1),HexNAc(2)Hex(1) 100.064	T[+100][+568]*2	1204.97	5	6020.83	6015.81	5	0.9	198	Non	172.45	172.45	0	2.25	65	>gi|443605648|gb|ELT73487.1| sporulation and cell division repeat protein [Burkholderia cenocepacia K56-2Valvano]	7357	Nsco_20191108_BC_ZIC_HILIC_K56_2_thermolysin_B3.33444.33444.5	controllerType=0 controllerNumber=1 scan=33444	69.7652	Thermolysin	B3	QAANTPKPTSSATAAAAAKPPT.ANDANT..GYFLQVGAYKTEGDAEQQR	QAANTPKPTSSATAAAAAKPPTANDANTGYFLQVGAYKTEGDAEQQR
75593:4	22	Y.VTNLNNLIPGT[+568.212][+100.064]EFENLPLEEIVKK.S	HexNAc(2)Hex(1) 100.064	T[+100][+568]	849.449	4	3394.78	3392.76	2	3.3	36	NRagged	172.46	172.46	48.59	3.56	27	>gi|443598504|gb|ELT66856.1| superoxide dismutase (Fe) [Burkholderia cenocepacia K56-2Valvano]	3724	Nsco_20191108_BC_ZIC_HILIC_K56_2_typsin_B3.66992.66992.4	controllerType=0 controllerNumber=1 scan=66992	127.198	Trypsin	B3	VTNLNNLIPGT..EFENLPLEEIVKK	VTNLNNLIPGTEFENLPLEEIVKK
45676:5	140	R.DHGRPSMFFPSATHTAPAAAGGASGTGATT[+568.212]AGDVPAAAAGAAPSTTAPAAQAQLVK.F	HexNAc(2)Hex(1)	T[+568]	1137.75	5	5684.72	5683.71	1	1.7	26	Specific	172.59	172.59	0	6.21	21	>gi|443602087|gb|ELT70191.1| membrane protein insertase, YidC/Oxa1 family [Burkholderia cenocepacia K56-2Valvano]	5511	Nsco_20191108_BC_ZIC_HILIC_K56_2_typsin_B3.41599.41599.5	controllerType=0 controllerNumber=1 scan=41599	84.1965	Trypsin	B3	DHGRPSMFFPSATHTAPAAAGGASGTGATT.AGDVPAAAAGAAPSTTAPAAQAQLVK	DHGRPSMFFPSATHTAPAAAGGASGTGATTAGDVPAAAAGAAPSTTAPAAQAQLVK
22506:3	94	K.VAPPPADNGAS[+568.212]QPQQFDPNR.A	HexNAc(2)Hex(1)	S[+568]	892.413	3	2675.23	2674.21	1	4.2	56	Specific	172.6	172.6	172.6	4.87	38	>gi|443605648|gb|ELT73487.1| sporulation and cell division repeat protein [Burkholderia cenocepacia K56-2Valvano]	7357	Nsco_20191108_BC_ZIC_HILIC_K56_2_typsin_B3.21471.21471.3	controllerType=0 controllerNumber=1 scan=21471	48.3339	Trypsin	B3	VAPPPADNGAS.QPQQFDPNR	VAPPPADNGASQPQQFDPNR
16275:2	393	A.FAET[+568.212]GS[+568.212]HGRPVK.V	HexNAc(2)Hex(1),HexNAc(2)Hex(1)	S[+568], T[+568]	1212.55	2	2424.1	2422.09	2	2.9	37	NRagged	172.76	71.54	71.54	0.02	8	>gi|443602840|gb|ELT70891.1| purine nucleoside permease [Burkholderia cenocepacia K56-2Valvano]	5834	Nsco_20191108_BC_ZIC_HILIC_K56_2_typsin_B1.15912.15912.2	controllerType=0 controllerNumber=1 scan=15912	38.3812	Trypsin	B1	FAET.GS.HGRPVK	FAETGSHGRPVK
18707:2	256	A.LHYLPS[+568.212]YLQQLEMESNGK.S	HexNAc(2)Hex(1)	S[+568]	1359.64	2	2718.27	2718.27	0	-1.2	337	NRagged	172.85	3.83	3.83	0.02	14	>gi|443598375|gb|ELT66739.1| glucose-6-phosphate isomerase [Burkholderia cenocepacia K56-2Valvano]	3653	Nsco_20191108_BC_ZIC_HILIC_K56_2_typsin_B3.18094.18094.2	controllerType=0 controllerNumber=1 scan=18094	42.1409	Trypsin	B3	LHYLPS.YLQQLEMESNGK	LHYLPSYLQQLEMESNGK
10035:3	757	T.AVKPVEKAPSSKAAPPAAAS[+568.212]QAAARQT.-	HexNAc(2)Hex(1)	S[+568]	1057.89	3	3171.65	3171.64	0	4.1	364	Non	172.85	172.85	16.72	4.6	1	>gi|443605593|gb|ELT73435.1| periplasmic multidrug efflux lipoprotein [Burkholderia cenocepacia K56-2Valvano]	7305	Nsco_20191108_BC_ZIC_HILIC_K56_2_pepsin_B3_reinject.10109.10109.3	controllerType=0 controllerNumber=1 scan=10109	27.5306	Pepsin	B3	AVKPVEKAPSSKAAPPAAAS.QAAARQT	AVKPVEKAPSSKAAPPAAASQAAARQT
06806:3	22	M.EAVSLGKEKPQAT[+568.212]GHDEAS[+568.212][+100.064]WAQNR.R	HexNAc(2)Hex(1),HexNAc(2)Hex(1) 100.064	S[+100][+568], T[+568]	1283.6	3	3848.78	3845.76	3	3.7	139	NRagged	173	173	1.2	5.39	30	>gi|443591915|gb|ELT60764.1| peptidoglycan-associated lipoprotein [Burkholderia cenocepacia K56-2Valvano]	530	Nsco_20191108_BC_ZIC_HILIC_K56_2_typsin_B2.7954.7954.3	controllerType=0 controllerNumber=1 scan=7954	24.5975	Trypsin	B2	EAVSLGKEKPQAT.GHDEAS..WAQNR	EAVSLGKEKPQATGHDEASWAQNR
20151:2	1067	T.PSGAAGT[+568.212]AS[+568.212]ASSNTGA.A	HexNAc(2)Hex(1),HexNAc(2)Hex(1)	S[+568], T[+568]	1222.01	2	2443	2443.01	0	-3	187	Non	173.16	91.45	3.6	0.15	4	>gi|443592626|gb|ELT61414.1| putative lipoprotein [Burkholderia cenocepacia K56-2Valvano]	908	Nsco_20191108_BC_ZIC_HILIC_K56_2_pepsin_B1.18901.18901.2	controllerType=0 controllerNumber=1 scan=18901	41.9692	Pepsin	B1	PSGAAGT.AS.ASSNTGA	PSGAAGTASASSNTGA
75049:3	343	Q.GAAGAGVQAQT[+568.212][+100.064]PAAGVGAGAQGGAGANASGNATGAATDAVGAAADGAK.D	HexNAc(2)Hex(1) 100.064	T[+100][+568]	1512.39	3	4535.14	4533.12	2	3.4	31	NRagged	173.32	154.71	93.04	2.11	11	>gi|443598112|gb|ELT66499.1| hypothetical protein BURCENK562V_3104 [Burkholderia cenocepacia K56-2Valvano]	3500	Nsco_20191108_BC_ZIC_HILIC_K56_2_typsin_B2.64218.64218.3	controllerType=0 controllerNumber=1 scan=64218	128.432	Trypsin	B2	GAAGAGVQAQT..PAAGVGAGAQGGAGANASGNATGAATDAVGAAADGAK	GAAGAGVQAQTPAAGVGAGAQGGAGANASGNATGAATDAVGAAADGAK
15102:3	54	T.STTATAGTTTAAPAPTAS[+568.212]APEAAAKPAK.T	HexNAc(2)Hex(1)	S[+568]	1027.84	3	3081.51	3080.5	1	2.3	121	NRagged	173.32	149.68	89.39	3.61	42	>gi|443605668|gb|ELT73505.1| hypothetical protein BURCENK562V_0636 [Burkholderia cenocepacia K56-2Valvano]	7373	Nsco_20191108_BC_ZIC_HILIC_K56_2_typsin_B3.14962.14962.3	controllerType=0 controllerNumber=1 scan=14962	36.8032	Trypsin	B3	STTATAGTTTAAPAPTAS.APEAAAKPAK	STTATAGTTTAAPAPTASAPEAAAKPAK
22324:2	1540	T.PSGAAGT[+568.212]AS[+568.212]ASSNTGAA.R	HexNAc(2)Hex(1),HexNAc(2)Hex(1)	S[+568], T[+568]	1257.53	2	2514.04	2514.05	0	-1.4	187	Non	173.37	57.7	2.4	0.21	4	>gi|443592626|gb|ELT61414.1| putative lipoprotein [Burkholderia cenocepacia K56-2Valvano]	908	Nsco_20191108_BC_ZIC_HILIC_K56_2_thermolysin_B1.20648.20648.2	controllerType=0 controllerNumber=1 scan=20648	43.7775	Thermolysin	B1	PSGAAGT.AS.ASSNTGAA	PSGAAGTASASSNTGAA
22030:4	469	K.GAS[+568.212]AAQAAPKPTDNSSGTFVFARPGK.F	HexNAc(2)Hex(1)	S[+568]	776.131	4	3101.5	3101.49	0	3.1	66	Specific	173.56	172.53	172.53	4.2	8	>gi|443591005|gb|ELT59937.1| outer-membrane lipoprotein carrier protein [Burkholderia cenocepacia K56-2Valvano]	32	Nsco_20191108_BC_ZIC_HILIC_K56_2_typsin_B3.21050.21050.4	controllerType=0 controllerNumber=1 scan=21050	47.585	Trypsin	B3	GAS.AAQAAPKPTDNSSGTFVFARPGK	GASAAQAAPKPTDNSSGTFVFARPGK
98540:2	2278	R.PESAELPVRDAT[+568.212][+100.064]RS[+568.212]YPK.L	HexNAc(2)Hex(1) 100.064,HexNAc(2)Hex(1)	S[+568], T[+100][+568]	1576.74	2	3152.47	3152.47	0	-2.7	59	Specific	173.59	42.57	0	0.02	4	>gi|443591100|gb|ELT60030.1| peptidase, S8/S53 family [Burkholderia cenocepacia K56-2Valvano]	116	Nsco_20191108_BC_ZIC_HILIC_K56_2_typsin_B3.84297.84297.2	controllerType=0 controllerNumber=1 scan=84297	158.215	Trypsin	B3	PESAELPVRDAT..RS.YPK	PESAELPVRDATRSYPK
22525:3	54	K.LSKPAATTSATTST[+568.212]TTSAGTASTSTTATAGTTTAAPAPTASAPEAAAKPAK.T	HexNAc(2)Hex(1)	T[+568]	1726.18	3	5176.52	5175.53	1	-1.7	98	Specific	173.6	173.6	2.4	5.03	42	>gi|443605668|gb|ELT73505.1| hypothetical protein BURCENK562V_0636 [Burkholderia cenocepacia K56-2Valvano]	7373	Nsco_20191108_BC_ZIC_HILIC_K56_2_typsin_B3.21486.21486.3	controllerType=0 controllerNumber=1 scan=21486	48.3674	Trypsin	B3	LSKPAATTSATTST.TTSAGTASTSTTATAGTTTAAPAPTASAPEAAAKPAK	LSKPAATTSATTSTTTSAGTASTSTTATAGTTTAAPAPTASAPEAAAKPAK
43570:3	51	K.PAATTSATTSTTTSAGTASTSTTATAGTTT[+568.212]AAPAPTASAPEAAAKPAK.T	HexNAc(2)Hex(1)	T[+568]	1617.11	3	4849.33	4847.32	2	1	101	Specific	173.68	173.68	0	4.81	48	>gi|443605668|gb|ELT73505.1| hypothetical protein BURCENK562V_0636 [Burkholderia cenocepacia K56-2Valvano]	7373	Nsco_20191108_BC_ZIC_HILIC_K56_2_typsin_B1.39368.39368.3	controllerType=0 controllerNumber=1 scan=39368	81.0253	Trypsin	B1	PAATTSATTSTTTSAGTASTSTTATAGTTT.AAPAPTASAPEAAAKPAK	PAATTSATTSTTTSAGTASTSTTATAGTTTAAPAPTASAPEAAAKPAK
12981:2	5512	L.LRWS[+568.212]GC[+57.021]T[+568.212]ANAA.G	HexNAc(2)Hex(1),HexNAc(2)Hex(1)	C[+57], S[+568], T[+568]	1172	2	2342.99	2342.99	0	-0.7	65	CRagged	173.81	16.97	16.97	0.03	2	>gi|443596389|gb|ELT64900.1| transcriptional regulator, LuxR family [Burkholderia cenocepacia K56-2Valvano]	2665	Nsco_20191108_BC_ZIC_HILIC_K56_2_thermolysin_B1.12782.12782.2	controllerType=0 controllerNumber=1 scan=12782	30.8768	Thermolysin	B1	LRWS.GC.T.ANAA	LRWSGCTANAA
40496:3	51	K.PAATTSATTSTTTSAGTASTSTTATAGTTTAAPAPTAS[+568.212]APEAAAKPAK.T	HexNAc(2)Hex(1)	S[+568]	1617.12	3	4849.33	4847.32	2	2	101	Specific	173.85	145.42	0.76	3.93	48	>gi|443605668|gb|ELT73505.1| hypothetical protein BURCENK562V_0636 [Burkholderia cenocepacia K56-2Valvano]	7373	Nsco_20191108_BC_ZIC_HILIC_K56_2_typsin_B1.36740.36740.3	controllerType=0 controllerNumber=1 scan=36740	76.4095	Trypsin	B1	PAATTSATTSTTTSAGTASTSTTATAGTTTAAPAPTAS.APEAAAKPAK	PAATTSATTSTTTSAGTASTSTTATAGTTTAAPAPTASAPEAAAKPAK
58213:2	52	A.QASSTDSGMASES[+568.212]NQPVTDTWITTK.V	HexNAc(2)Hex(1)	S[+568]	1605.71	2	3210.41	3210.4	0	2.2	30	Non	173.91	173.91	3.6	5.25	18	>gi|443591075|gb|ELT60005.1| BON domain protein [Burkholderia cenocepacia K56-2Valvano]	91	Nsco_20191108_BC_ZIC_HILIC_K56_2_thermolysin_B3.50208.50208.2	controllerType=0 controllerNumber=1 scan=50208	100.41	Thermolysin	B3	QASSTDSGMASES.NQPVTDTWITTK	QASSTDSGMASESNQPVTDTWITTK
78200:2	211	A.C[+57.021]T[+568.212][+100.064]GLGS[+568.212][+100.064]PNGAQLATILAR.K	HexNAc(2)Hex(1) 100.064,HexNAc(2)Hex(1) 100.064	C[+57], S[+100][+568], T[+100][+568]	1568.75	2	3136.49	3136.49	0	-0.5	508	NRagged	173.94	97.74	41.2	0.14	13	>gi|443595770|gb|ELT64326.1| pro-kumamolisin, activation domain protein [Burkholderia cenocepacia K56-2Valvano]	2421	Nsco_20191108_BC_ZIC_HILIC_K56_2_typsin_B1.67829.67829.2	controllerType=0 controllerNumber=1 scan=67829	128.595	Trypsin	B1	C.T..GLGS..PNGAQLATILAR	CTGLGSPNGAQLATILAR
17618:2	6703	R.HLGVNVT[+568.212][+100.064]MMRLGR.L	HexNAc(2)Hex(1) 100.064	T[+100][+568]	1076.54	2	2152.07	2152.07	0	-1.4	311	Specific	174.29	67.35	67.35	0.04	2	>gi|443603599|gb|ELT71592.1| succinylglutamate desuccinylase/aspartoacylase family protein [Burkholderia cenocepacia K56-2Valvano]	6222	Nsco_20191108_BC_ZIC_HILIC_K56_2_typsin_B1.17056.17056.2	controllerType=0 controllerNumber=1 scan=17056	40.5106	Trypsin	B1	HLGVNVT..MMRLGR	HLGVNVTMMRLGR
39969:4	2	S.KVAPPPADNGAS[+568.212]QPQQFDPNRALQGKT[+568.212][+100.064]PGQPVPQAAQPAPPNTAP.G	HexNAc(2)Hex(1),HexNAc(2)Hex(1) 100.064	S[+568], T[+100][+568]	1447.96	4	5788.81	5787.8	1	0.9	55	Non	174.38	174.38	0	4.03	69	>gi|443605648|gb|ELT73487.1| sporulation and cell division repeat protein [Burkholderia cenocepacia K56-2Valvano]	7357	Nsco_20191108_BC_ZIC_HILIC_K56_2_pepsin_B1.34309.34309.4	controllerType=0 controllerNumber=1 scan=34309	74.3185	Pepsin	B1	KVAPPPADNGAS.QPQQFDPNRALQGKT..PGQPVPQAAQPAPPNTAP	KVAPPPADNGASQPQQFDPNRALQGKTPGQPVPQAAQPAPPNTAP
12896:2	4577	F.IAQDGEANWRKARDNEPT[+568.212]GF.L	HexNAc(2)Hex(1)	T[+568]	1422.15	2	2843.3	2843.3	0	1.8	119	Specific	174.42	16.94	16.94	0	2	>gi|443595194|gb|ELT63793.1| site-specific recombinase, phage integrase family [Burkholderia cenocepacia K56-2Valvano]	2153	Nsco_20191108_BC_ZIC_HILIC_K56_2_thermolysin_B3.13014.13014.2	controllerType=0 controllerNumber=1 scan=13014	32.5104	Thermolysin	B3	IAQDGEANWRKARDNEPT.GF	IAQDGEANWRKARDNEPTGF
17504:4	605	R.VHGADTSGYGAQPAPLVHSGAPAAAS[+568.212]SNAR.D	HexNAc(2)Hex(1)	S[+568]	847.152	4	3385.58	3385.58	0	2.1	63	Specific	174.44	174.44	14.84	3.57	3	>gi|443599704|gb|ELT67963.1| hypothetical protein BURCENK562V_A2967 [Burkholderia cenocepacia K56-2Valvano]	4377	Nsco_20191108_BC_ZIC_HILIC_K56_2_typsin_B3.17018.17018.4	controllerType=0 controllerNumber=1 scan=17018	40.289	Trypsin	B3	VHGADTSGYGAQPAPLVHSGAPAAAS.SNAR	VHGADTSGYGAQPAPLVHSGAPAAASSNAR
04749:2	1033	P.FAAS[+568.212]APSQKYQGSKKSA.L	HexNAc(2)Hex(1)	S[+568]	1162.56	2	2324.12	2324.11	0	3.1	51	Non	174.45	61.4	11.64	1.35	3	>gi|443594432|gb|ELT63086.1| hypothetical protein BURCENK562V_0304 [Burkholderia cenocepacia K56-2Valvano]	1805	Nsco_20191108_BC_ZIC_HILIC_K56_2_thermolysin_B2_.5790.5790.2	controllerType=0 controllerNumber=1 scan=5790	21.0563	Thermolysin	B2	FAAS.APSQKYQGSKKSA	FAASAPSQKYQGSKKSA
11284:3	211	A.TEAPAAATS[+568.212]APKAAAKTAKKANRKLGY.A	HexNAc(2)Hex(1)	S[+568]	1085.91	3	3255.72	3254.71	1	2.8	32	Non	174.45	121	20.05	5.97	5	>gi|443602480|gb|ELT70558.1| BON domain protein [Burkholderia cenocepacia K56-2Valvano]	5661	Nsco_20191108_BC_ZIC_HILIC_K56_2_pepsin_B3_reinject.11161.11161.3	controllerType=0 controllerNumber=1 scan=11161	29.1727	Pepsin	B3	TEAPAAATS.APKAAAKTAKKANRKLGY	TEAPAAATSAPKAAAKTAKKANRKLGY
18202:3	111	Q.IVKAPAKGAS[+568.212]AAQAAPKPTDNSSGTF.V	HexNAc(2)Hex(1)	S[+568]	1019.18	3	3055.51	3053.52	2	-2.7	59	NRagged	174.6	153.84	19	3.7	7	>gi|443591005|gb|ELT59937.1| outer-membrane lipoprotein carrier protein [Burkholderia cenocepacia K56-2Valvano]	32	Nsco_20191108_BC_ZIC_HILIC_K56_2_thermolysin_B1.17225.17225.3	controllerType=0 controllerNumber=1 scan=17225	37.8888	Thermolysin	B1	IVKAPAKGAS.AAQAAPKPTDNSSGTF	IVKAPAKGASAAQAAPKPTDNSSGTF
30716:2	3133	A.HARWPDAAC[+57.021]AT[+568.212]LRYFANTG.G	HexNAc(2)Hex(1)	C[+57], T[+568]	1373.62	2	2746.24	2746.24	0	0.3	275	Non	174.62	22.61	22.61	0.09	2	>gi|443605042|gb|ELT72922.1| AMP-binding enzyme domain protein [Burkholderia cenocepacia K56-2Valvano]	7003	Nsco_20191108_BC_ZIC_HILIC_K56_2_thermolysin_B1.27375.27375.2	controllerType=0 controllerNumber=1 scan=27375	56.3452	Thermolysin	B1	HARWPDAAC.AT.LRYFANTG	HARWPDAACATLRYFANTG
43389:4	1	S.KVAPPPADNGAS[+568.212]QPQQFDPNRALQGKT[+568.212]PGQPVPQAAQPAPPNTAP.G	HexNAc(2)Hex(1),HexNAc(2)Hex(1)	S[+568], T[+568]	1422.94	4	5688.75	5687.74	1	2	55	Non	174.65	174.65	28.8	4.81	73	>gi|443605648|gb|ELT73487.1| sporulation and cell division repeat protein [Burkholderia cenocepacia K56-2Valvano]	7357	Nsco_20191108_BC_ZIC_HILIC_K56_2_pepsin_B3_reinject.37182.37182.4	controllerType=0 controllerNumber=1 scan=37182	76.5946	Pepsin	B3	KVAPPPADNGAS.QPQQFDPNRALQGKT.PGQPVPQAAQPAPPNTAP	KVAPPPADNGASQPQQFDPNRALQGKTPGQPVPQAAQPAPPNTAP
26448:3	3982	A.NVPRYT[+568.212][+100.064]AWLARQDL.T	HexNAc(2)Hex(1) 100.064	T[+100][+568]	791.063	3	2371.17	2371.18	0	-1.4	191	NRagged	174.74	12.31	12.31	0	1	>gi|443595456|gb|ELT64042.1| sulfotransferase domain protein [Burkholderia cenocepacia K56-2Valvano]	2247	Nsco_20191108_BC_ZIC_HILIC_K56_2_pepsin_B3_reinject.23809.23809.3	controllerType=0 controllerNumber=1 scan=23809	50.0621	Pepsin	B3	NVPRYT..AWLARQDL	NVPRYTAWLARQDL
25866:2	21	K.VAPPPADNGAS[+568.212]QPQQFDPNR.A	HexNAc(2)Hex(1)	S[+568]	1338.11	2	2675.2	2674.21	1	-3.9	56	Non	174.88	81.56	81.56	2.17	65	>gi|443605648|gb|ELT73487.1| sporulation and cell division repeat protein [Burkholderia cenocepacia K56-2Valvano]	7357	Nsco_20191108_BC_ZIC_HILIC_K56_2_thermolysin_B3.24100.24100.2	controllerType=0 controllerNumber=1 scan=24100	52.5823	Thermolysin	B3	VAPPPADNGAS.QPQQFDPNR	VAPPPADNGASQPQQFDPNR
75290:4	202	R.VGGSTVGYYNTSSLSVGLQAGAQS[+568.212]KAVVFLFM[+15.995]TQDALDSFR.K	HexNAc(2)Hex(1)	M[+16], S[+568]	1215.84	4	4860.34	4856.33	4	-1.2	95	Specific	174.9	174.9	2.4	2.22	13	>gi|443592271|gb|ELT61086.1| PF04366 family protein [Burkholderia cenocepacia K56-2Valvano]	698	Nsco_20191108_BC_ZIC_HILIC_K56_2_typsin_B1.65622.65622.2	controllerType=0 controllerNumber=1 scan=65622	124.863	Trypsin	B1	VGGSTVGYYNTSSLSVGLQAGAQS.KAVVFLFM.TQDALDSFR	VGGSTVGYYNTSSLSVGLQAGAQSKAVVFLFMTQDALDSFR
20408:1	1257	A.ASAATASS[+568.212]AAEE.A	HexNAc(2)Hex(1)	S[+568]	1633.69	1	1633.69	1633.68	0	3.1	176	Non	174.91	33.88	0	0.38	1	>gi|443598132|gb|ELT66517.1| DNA-binding helix-turn-helix protein, partial [Burkholderia cenocepacia K56-2Valvano]	3508	Nsco_20191108_BC_ZIC_HILIC_K56_2_pepsin_B2.18973.18973.3	controllerType=0 controllerNumber=1 scan=18973	42.3507	Pepsin	B2	ASAATASS.AAEE	ASAATASSAAEE
18879:2	3446	L.PAVMMVKES[+568.212]VNRAYETTL.A	HexNAc(2)Hex(1)	S[+568]	1304.12	2	2607.23	2607.24	0	-2.7	203	Specific	174.99	0.2	0.2	0.02	1	>gi|443596364|gb|ELT64877.1| enoyl-CoA hydratase/isomerase family protein [Burkholderia cenocepacia K56-2Valvano]	2645	Nsco_20191108_BC_ZIC_HILIC_K56_2_thermolysin_B1.17793.17793.2	controllerType=0 controllerNumber=1 scan=17793	38.7902	Thermolysin	B1	PAVMMVKES.VNRAYETTL	PAVMMVKESVNRAYETTL
47307:5	1223	M.MPGEGAC[+57.021]ALLLGHPDT[+568.212][+100.064]PHAMSVPSIHR.L	HexNAc(2)Hex(1) 100.064	C[+57], T[+100][+568]	704.94	5	3520.67	3519.66	1	3.8	297	NRagged	175.17	175.17	10.92	3.61	5	>gi|443602622|gb|ELT70689.1| hypothetical protein BURCENK562V_0867 [Burkholderia cenocepacia K56-2Valvano]	5730	Nsco_20191108_BC_ZIC_HILIC_K56_2_typsin_B3.43075.43075.5	controllerType=0 controllerNumber=1 scan=43075	86.9794	Trypsin	B3	MPGEGAC.ALLLGHPDT..PHAMSVPSIHR	MPGEGACALLLGHPDTPHAMSVPSIHR
60485:4	6	T.RPEPAPDNPPEPAPGT[+568.212][+100.064]DPPVPLPPDVPRPDMPPREPGYDTP.I	HexNAc(2)Hex(1) 100.064	T[+100][+568]	1261.36	4	5042.4	5042.39	0	2.7	11	Non	175.2	175.2	27.2	5.21	33	>gi|443591082|gb|ELT60012.1| hypothetical protein BURCENK562V_A0442 [Burkholderia cenocepacia K56-2Valvano]	98	Nsco_20191108_BC_ZIC_HILIC_K56_2_thermolysin_B1.50090.50090.4	controllerType=0 controllerNumber=1 scan=50090	108.667	Thermolysin	B1	RPEPAPDNPPEPAPGT..DPPVPLPPDVPRPDMPPREPGYDTP	RPEPAPDNPPEPAPGTDPPVPLPPDVPRPDMPPREPGYDTP
30480:2	705	L.AQGQQEGASAAAGT[+568.212]ANTPSL.A	HexNAc(2)Hex(1)	T[+568]	1199.54	2	2398.08	2398.07	0	2.4	40	Specific	175.23	88.23	2.17	1.62	2	>gi|443594879|gb|ELT63498.1| X-Pro dipeptidyl-peptidase (S15 family) [Burkholderia cenocepacia K56-2Valvano]	2040	Nsco_20191108_BC_ZIC_HILIC_K56_2_pepsin_B2.27034.27034.2	controllerType=0 controllerNumber=1 scan=27034	57.6618	Pepsin	B2	AQGQQEGASAAAGT.ANTPSL	AQGQQEGASAAAGTANTPSL
41342:4	20	Q.QQAANTPKPTSS[+568.212]ATAAAAAKPPT[+568.212]ANDANTGYFLQVGAYK.T	HexNAc(2)Hex(1),HexNAc(2)Hex(1)	S[+568], T[+568]	1258.85	4	5032.39	5029.37	3	3	197	NRagged	175.31	175.31	0	3.54	62	>gi|443605648|gb|ELT73487.1| sporulation and cell division repeat protein [Burkholderia cenocepacia K56-2Valvano]	7357	Nsco_20191108_BC_ZIC_HILIC_K56_2_typsin_B2.37122.37122.4	controllerType=0 controllerNumber=1 scan=37122	77.5851	Trypsin	B2	QQAANTPKPTSS.ATAAAAAKPPT.ANDANTGYFLQVGAYK	QQAANTPKPTSSATAAAAAKPPTANDANTGYFLQVGAYK
39523:2	588	K.AADAGGAKPAAGAS[+568.212]AAPAAPAPVAVPASAVSGSAGQ.-	HexNAc(2)Hex(1)	S[+568]	1755.86	2	3510.72	3510.71	0	3.1	151	CRagged	175.38	140.83	107.28	6.42	8	>gi|443596149|gb|ELT64670.1| hypothetical protein BURCENK562V_3632 [Burkholderia cenocepacia K56-2Valvano]	2600	Nsco_20191108_BC_ZIC_HILIC_K56_2_typsin_B3.36210.36210.2	controllerType=0 controllerNumber=1 scan=36210	74.5713	Trypsin	B3	AADAGGAKPAAGAS.AAPAAPAPVAVPASAVSGSAGQ	AADAGGAKPAAGASAAPAAPAPVAVPASAVSGSAGQ
94125:2	2278	R.PESAELPVRDAT[+568.212]RS[+568.212][+100.064]YPK.L	HexNAc(2)Hex(1),HexNAc(2)Hex(1) 100.064	S[+100][+568], T[+568]	1576.74	2	3152.48	3152.47	0	1.5	59	Specific	175.41	95.53	0	0.23	4	>gi|443591100|gb|ELT60030.1| peptidase, S8/S53 family [Burkholderia cenocepacia K56-2Valvano]	116	Nsco_20191108_BC_ZIC_HILIC_K56_2_typsin_B3.81106.81106.2	controllerType=0 controllerNumber=1 scan=81106	152.002	Trypsin	B3	PESAELPVRDAT.RS..YPK	PESAELPVRDATRSYPK
10602:2	5833	L.TGVGGM[+15.995]T[+568.212][+100.064]SFGQAAF.V	HexNAc(2)Hex(1) 100.064	M[+16], T[+100][+568]	1007.94	2	2014.88	2014.88	0	-0.5	54	Specific	175.45	73.08	0	0	2	>gi|443605792|gb|ELT73616.1| branched-chain amino acid ABC transporter, permease protein [Burkholderia cenocepacia K56-2Valvano]	7463	Nsco_20191108_BC_ZIC_HILIC_K56_2_thermolysin_B1.10713.10713.2	controllerType=0 controllerNumber=1 scan=10713	27.8163	Thermolysin	B1	TGVGGM.T..SFGQAAF	TGVGGMTSFGQAAF
42293:5	176	R.DHGRPSM[+15.995]FFPSATHT[+568.212]APAAAGGASGTGATTAGDVPAAAAGAAPSTTAPAAQAQLVK.F	HexNAc(2)Hex(1)	M[+16], T[+568]	1141.15	5	5701.72	5699.7	2	1.9	26	Specific	175.46	175.46	0	4.35	22	>gi|443602087|gb|ELT70191.1| membrane protein insertase, YidC/Oxa1 family [Burkholderia cenocepacia K56-2Valvano]	5511	Nsco_20191108_BC_ZIC_HILIC_K56_2_typsin_B1.38287.38287.5	controllerType=0 controllerNumber=1 scan=38287	79.1735	Trypsin	B1	DHGRPSM.FFPSATHT.APAAAGGASGTGATTAGDVPAAAAGAAPSTTAPAAQAQLVK	DHGRPSMFFPSATHTAPAAAGGASGTGATTAGDVPAAAAGAAPSTTAPAAQAQLVK
63570:3	756	P.LQGDGAAPGGASWPAPPPASGPAPGLPAS[+568.212]SVQGTP.-	HexNAc(2)Hex(1)	S[+568]	1230.26	3	3688.76	3688.75	0	2.8	381	Non	175.46	175.46	0.16	4.43	8	>gi|443595154|gb|ELT63756.1| hypothetical protein BURCENK562V_1535 [Burkholderia cenocepacia K56-2Valvano]	2124	Nsco_20191108_BC_ZIC_HILIC_K56_2_thermolysin_B1.52297.52297.3	controllerType=0 controllerNumber=1 scan=52297	114.939	Thermolysin	B1	LQGDGAAPGGASWPAPPPASGPAPGLPAS.SVQGTP	LQGDGAAPGGASWPAPPPASGPAPGLPASSVQGTP
68209:6	12	R.YTGKRELES[+568.212]PLAAVQMGLIYVNPEGPDGNPDPVAAAHDIR.E	HexNAc(2)Hex(1)	S[+568]	806.228	6	4832.33	4829.35	3	-4.7	199	Specific	175.5	175.5	26.08	3.62	50	>gi|443600020|gb|ELT68251.1| catalase/peroxidase HPI [Burkholderia cenocepacia K56-2Valvano]	4557	Nsco_20191108_BC_ZIC_HILIC_K56_2_typsin_B1.60105.60105.6	controllerType=0 controllerNumber=1 scan=60105	115.433	Trypsin	B1	YTGKRELES.PLAAVQMGLIYVNPEGPDGNPDPVAAAHDIR	YTGKRELESPLAAVQMGLIYVNPEGPDGNPDPVAAAHDIR
71573:6	755	L.VGMAGT[+568.212]TMQDIQQAIGRVTGIMT[+568.212][+100.064]EIAAASSEQRDGIEQVNRAVSQMDQVSQQNAALVEQAAAAAAS[+568.212][+100.064]LEEQADGL.R	HexNAc(2)Hex(1),HexNAc(2)Hex(1) 100.064,HexNAc(2)Hex(1) 100.064	S[+100][+568], T[+100][+568]*2	1590.08	6	9535.46	9533.46	2	-0.7	436	Specific	175.6	133.12	0.12	0	5	>gi|443592207|gb|ELT61029.1| four helix bundle sensory module for signal transduction [Burkholderia cenocepacia K56-2Valvano]	666	Nsco_20191108_BC_ZIC_HILIC_K56_2_thermolysin_B3.60740.60740.6	controllerType=0 controllerNumber=1 scan=60740	120.715	Thermolysin	B3	VGMAGT.TMQDIQQAIGRVTGIMT..EIAAASSEQRDGIEQVNRAVSQMDQVSQQNAALVEQAAAAAAS..LEEQADGL	VGMAGTTMQDIQQAIGRVTGIMTEIAAASSEQRDGIEQVNRAVSQMDQVSQQNAALVEQAAAAAASLEEQADGL
45789:2	2079	D.HAHHEVPPS[+568.212][+100.064]LAQR.V	HexNAc(2)Hex(1) 100.064	S[+100][+568]	1074.02	2	2147.03	2147.04	0	-2.6	73	NRagged	175.87	12.45	12.45	0.01	2	>gi|443605649|gb|ELT73488.1| hypothetical protein BURCENK562V_3133 [Burkholderia cenocepacia K56-2Valvano]	7358	Nsco_20191108_BC_ZIC_HILIC_K56_2_typsin_B2.40886.40886.2	controllerType=0 controllerNumber=1 scan=40886	84.3402	Trypsin	B2	HAHHEVPPS..LAQR	HAHHEVPPSLAQR
87610:2	1649	L.VLPVLYRVS[+568.212]HAVSWR.A	HexNAc(2)Hex(1)	S[+568]	1175.62	2	2350.23	2350.23	0	-0.5	1034	NRagged	175.89	94.88	10.4	0.11	5	>gi|443605703|gb|ELT73537.1| cation efflux system protein CzcA [Burkholderia cenocepacia K56-2Valvano]	7402	Nsco_20191108_BC_ZIC_HILIC_K56_2_typsin_B3.76317.76317.2	controllerType=0 controllerNumber=1 scan=76317	142.948	Trypsin	B3	VLPVLYRVS.HAVSWR	VLPVLYRVSHAVSWR
45715:5	152	R.DHGRPSM[+15.995]FFPSATHTAPAAAGGASGTGAT[+568.212]TAGDVPAAAAGAAPSTTAPAAQAQLVK.F	HexNAc(2)Hex(1)	M[+16], T[+568]	1140.75	5	5699.72	5699.7	0	2.1	26	Specific	175.9	175.9	0	6.43	19	>gi|443602087|gb|ELT70191.1| membrane protein insertase, YidC/Oxa1 family [Burkholderia cenocepacia K56-2Valvano]	5511	Nsco_20191108_BC_ZIC_HILIC_K56_2_typsin_B2.40830.40830.5	controllerType=0 controllerNumber=1 scan=40830	84.2531	Trypsin	B2	DHGRPSM.FFPSATHTAPAAAGGASGTGAT.TAGDVPAAAAGAAPSTTAPAAQAQLVK	DHGRPSMFFPSATHTAPAAAGGASGTGATTAGDVPAAAAGAAPSTTAPAAQAQLVK
17769:2	559	A.NAGS[+568.212]T[+568.212]VTPSGSAGTA.S	HexNAc(2)Hex(1),HexNAc(2)Hex(1)	S[+568], T[+568]	1207.52	2	2414.03	2414.02	0	2.1	58	Non	175.9	0.79	0.79	1.3	5	>gi|443602878|gb|ELT70924.1| hypothetical protein BURCENK562V_A3124 [Burkholderia cenocepacia K56-2Valvano]	5861	Nsco_20191108_BC_ZIC_HILIC_K56_2_thermolysin_B1.16866.16866.2	controllerType=0 controllerNumber=1 scan=16866	37.304	Thermolysin	B1	NAGS.T.VTPSGSAGTA	NAGSTVTPSGSAGTA
37319:2	52	Q.ASSTDSGM[+15.995]ASES[+568.212]NQPVTDTWITTK.V	HexNAc(2)Hex(1)	M[+16], S[+568]	1550.68	2	3100.35	3098.34	2	2.4	31	Non	175.91	175.91	2.4	5.25	18	>gi|443591075|gb|ELT60005.1| BON domain protein [Burkholderia cenocepacia K56-2Valvano]	91	Nsco_20191108_BC_ZIC_HILIC_K56_2_thermolysin_B3.33464.33464.2	controllerType=0 controllerNumber=1 scan=33464	69.8027	Thermolysin	B3	ASSTDSGM.ASES.NQPVTDTWITTK	ASSTDSGMASESNQPVTDTWITTK
99268:2	2637	R.PESAELPVRDAT[+568.212][+100.064]RS[+568.212]YPK.L	HexNAc(2)Hex(1) 100.064,HexNAc(2)Hex(1)	S[+568], T[+100][+568]	1576.74	2	3152.47	3152.47	0	-2.7	59	Specific	176.11	15.71	0	0.01	2	>gi|443591100|gb|ELT60030.1| peptidase, S8/S53 family [Burkholderia cenocepacia K56-2Valvano]	116	Nsco_20191108_BC_ZIC_HILIC_K56_2_typsin_B1.83209.83209.2	controllerType=0 controllerNumber=1 scan=83209	157.643	Trypsin	B1	PESAELPVRDAT..RS.YPK	PESAELPVRDATRSYPK
25870:2	1033	L.ANHNYLRRDSNST[+568.212]MLDSL.V	HexNAc(2)Hex(1)	T[+568]	1338.11	2	2675.2	2675.21	0	-2.1	187	Specific	176.15	15.51	15.51	0	4	>gi|443597164|gb|ELT65610.1| LysR substrate binding domain protein [Burkholderia cenocepacia K56-2Valvano]	3015	Nsco_20191108_BC_ZIC_HILIC_K56_2_thermolysin_B3.24104.24104.2	controllerType=0 controllerNumber=1 scan=24104	52.5902	Thermolysin	B3	ANHNYLRRDSNST.MLDSL	ANHNYLRRDSNSTMLDSL
08343:3	116	Q.IVKAPAKGAS[+568.212]AAQAAPKPTDN.S	HexNAc(2)Hex(1)	S[+568]	858.779	3	2574.32	2574.31	0	3.5	59	Non	176.43	142.75	142.75	4.37	5	>gi|443591005|gb|ELT59937.1| outer-membrane lipoprotein carrier protein [Burkholderia cenocepacia K56-2Valvano]	32	Nsco_20191108_BC_ZIC_HILIC_K56_2_pepsin_B2.8791.8791.3	controllerType=0 controllerNumber=1 scan=8791	25.7731	Pepsin	B2	IVKAPAKGAS.AAQAAPKPTDN	IVKAPAKGASAAQAAPKPTDN
45081:4	1	S.KVAPPPADNGAS[+568.212]QPQQFDPNRALQGKTPGQPVPQAAQPAPPNTAPGQAANQTQGGL.L	HexNAc(2)Hex(1)	S[+568]	1537.01	4	6145.03	6145.01	0	2.9	55	NRagged	176.49	176.49	127.15	3.3	73	>gi|443605648|gb|ELT73487.1| sporulation and cell division repeat protein [Burkholderia cenocepacia K56-2Valvano]	7357	Nsco_20191108_BC_ZIC_HILIC_K56_2_pepsin_B3_reinject.38548.38548.4	controllerType=0 controllerNumber=1 scan=38548	79.7241	Pepsin	B3	KVAPPPADNGAS.QPQQFDPNRALQGKTPGQPVPQAAQPAPPNTAPGQAANQTQGGL	KVAPPPADNGASQPQQFDPNRALQGKTPGQPVPQAAQPAPPNTAPGQAANQTQGGL
58816:6	428	V.KPQDAQALQDASPASGASGAQAAAAPADNATVGAVPDASVQSTPLQPPAPISNS[+568.212]S[+568.212][+100.064]SVHPGNPK.A	HexNAc(2)Hex(1),HexNAc(2)Hex(1) 100.064	S[+100][+568]*2	1202.58	6	7210.44	7204.42	6	-0.5	200	Non	176.52	176.52	0	0.89	8	>gi|443595598|gb|ELT64173.1| BON domain protein [Burkholderia cenocepacia K56-2Valvano]	2325	Nsco_20191108_BC_ZIC_HILIC_K56_2_thermolysin_B3.50702.50702.6	controllerType=0 controllerNumber=1 scan=50702	101.349	Thermolysin	B3	KPQDAQALQDASPASGASGAQAAAAPADNATVGAVPDASVQSTPLQPPAPISNS.S..SVHPGNPK	KPQDAQALQDASPASGASGAQAAAAPADNATVGAVPDASVQSTPLQPPAPISNSSSVHPGNPK
00200:2	170	F.NKVS[+568.212]D.N	HexNAc(2)Hex(1)	S[+568]	565.752	2	1130.5	1130.49	0	2	339	CRagged	176.67	0	0	0.04	16	>gi|443604553|gb|ELT72478.1| organic solvent tolerance protein [Burkholderia cenocepacia K56-2Valvano]	6752	Nsco_20191108_BC_ZIC_HILIC_K56_2_thermolysin_B3.1966.1966.2	controllerType=0 controllerNumber=1 scan=1966	13.222	Thermolysin	B3	NKVS.D	NKVSD
00200:2	527	F.VKNS[+568.212]D.A	HexNAc(2)Hex(1)	S[+568]	565.752	2	1130.5	1130.49	0	2	140	CRagged	176.67	0	0	0.04	4	>gi|443592962|gb|ELT61726.1| TIGR00730 family protein [Burkholderia cenocepacia K56-2Valvano]	1114	Nsco_20191108_BC_ZIC_HILIC_K56_2_thermolysin_B3.1966.1966.2	controllerType=0 controllerNumber=1 scan=1966	13.222	Thermolysin	B3	VKNS.D	VKNSD
07068:4	192	A.PAAATSAPKAAAKT[+568.212]AKKANRKLGY.A	HexNAc(2)Hex(1)	T[+568]	739.154	4	2953.6	2953.58	0	4.1	35	Non	176.71	176.71	13.2	6.92	4	>gi|443602480|gb|ELT70558.1| BON domain protein [Burkholderia cenocepacia K56-2Valvano]	5661	Nsco_20191108_BC_ZIC_HILIC_K56_2_pepsin_B1.7751.7751.4	controllerType=0 controllerNumber=1 scan=7751	23.5437	Pepsin	B1	PAAATSAPKAAAKT.AKKANRKLGY	PAAATSAPKAAAKTAKKANRKLGY
93836:2	2275	G.DIQELAASTT[+568.212]NPNFAAKM[+15.995]LGYQR.K	HexNAc(2)Hex(1)	M[+16], T[+568]	1562.74	2	3124.47	3123.47	1	-0.8	4	NRagged	176.78	41.49	2.4	0.03	2	>gi|443604081|gb|ELT72043.1| hypothetical protein BURCENK562V_A1533 [Burkholderia cenocepacia K56-2Valvano]	6491	Nsco_20191108_BC_ZIC_HILIC_K56_2_typsin_B1.79382.79382.2	controllerType=0 controllerNumber=1 scan=79382	150.045	Trypsin	B1	DIQELAASTT.NPNFAAKM.LGYQR	DIQELAASTTNPNFAAKMLGYQR
68448:2	964	F.TFPAT[+568.212]PH.V	HexNAc(2)Hex(1)	T[+568]	669.801	2	1338.59	1338.59	0	-0.5	90	CRagged	176.82	15.56	15.56	0	3	>gi|443599902|gb|ELT68143.1| DegT/DnrJ/EryC1/StrS aminotransferase family protein [Burkholderia cenocepacia K56-2Valvano]	4486	Nsco_20191108_BC_ZIC_HILIC_K56_2_pepsin_B3_reinject.55728.55728.2	controllerType=0 controllerNumber=1 scan=55728	127.893	Pepsin	B3	TFPAT.PH	TFPATPH
64105:3	2625	R.PVDAT[+568.212][+100.064]IGAMPELARRFYAVFDSVDAR.H	HexNAc(2)Hex(1) 100.064	T[+100][+568]	1179.58	3	3536.72	3535.73	1	-1.7	196	Specific	176.85	144.2	3.78	0.7	1	>gi|443602591|gb|ELT70658.1| GroES-like domain protein [Burkholderia cenocepacia K56-2Valvano]	5699	Nsco_20191108_BC_ZIC_HILIC_K56_2_typsin_B2.55981.55981.3	controllerType=0 controllerNumber=1 scan=55981	111.2	Trypsin	B2	PVDAT..IGAMPELARRFYAVFDSVDAR	PVDATIGAMPELARRFYAVFDSVDAR
03107:3	564	D.IDGDRGGKKAKAAAAAKKAS[+568.212]EAAA.A	HexNAc(2)Hex(1)	S[+568]	942.493	3	2825.46	2824.45	1	2.8	126	Non	176.85	135.58	135.58	4.43	1	>gi|443595379|gb|ELT63971.1| SmpA/OmlA family protein, partial [Burkholderia cenocepacia K56-2Valvano]	2209	Nsco_20191108_BC_ZIC_HILIC_K56_2_pepsin_B1.4204.4204.3	controllerType=0 controllerNumber=1 scan=4204	17.5096	Pepsin	B1	IDGDRGGKKAKAAAAAKKAS.EAAA	IDGDRGGKKAKAAAAAKKASEAAA
56552:1	5771	R.PT[+568.212]SLR.Y	HexNAc(2)Hex(1)	T[+568]	1142.55	1	1142.55	1141.55	1	3.5	6	Specific	176.86	11.54	2	0.01	2	>gi|443591962|gb|ELT60809.1| glycerophosphodiester phosphodiesterase family protein [Burkholderia cenocepacia K56-2Valvano]	573	Nsco_20191108_BC_ZIC_HILIC_K56_2_typsin_B2.49783.49783.5	controllerType=0 controllerNumber=1 scan=49783	100.022	Trypsin	B2	PT.SLR	PTSLR
25294:3	51	K.LSKPAATTSATTSTTTSAGTASTS[+568.212]TTATAGTTTAAPAPTASAPEAAAK.P	HexNAc(2)Hex(1)	S[+568]	1627.46	3	4880.35	4879.34	1	1.4	98	Specific	176.88	176.88	0	6.44	48	>gi|443605668|gb|ELT73505.1| hypothetical protein BURCENK562V_0636 [Burkholderia cenocepacia K56-2Valvano]	7373	Nsco_20191108_BC_ZIC_HILIC_K56_2_typsin_B1.23885.23885.3	controllerType=0 controllerNumber=1 scan=23885	53.3941	Trypsin	B1	LSKPAATTSATTSTTTSAGTASTS.TTATAGTTTAAPAPTASAPEAAAK	LSKPAATTSATTSTTTSAGTASTSTTATAGTTTAAPAPTASAPEAAAK
25049:4	33	K.PAATTSATTSTTTSAGTASTSTTATAGTTTAAPAPT[+568.212]ASAPEAAAKPAK.T	HexNAc(2)Hex(1)	T[+568]	1212.59	4	4847.32	4847.32	0	1.3	101	Specific	176.91	176.91	2.95	5.73	62	>gi|443605668|gb|ELT73505.1| hypothetical protein BURCENK562V_0636 [Burkholderia cenocepacia K56-2Valvano]	7373	Nsco_20191108_BC_ZIC_HILIC_K56_2_typsin_B2.23594.23594.2	controllerType=0 controllerNumber=1 scan=23594	52.3364	Trypsin	B2	PAATTSATTSTTTSAGTASTSTTATAGTTTAAPAPT.ASAPEAAAKPAK	PAATTSATTSTTTSAGTASTSTTATAGTTTAAPAPTASAPEAAAKPAK
92968:4	5538	A.AGNRIGLT[+568.212][+100.064]QAAVSAQM[+15.995]QRL.E	HexNAc(2)Hex(1) 100.064	M[+16], T[+100][+568]	668.089	4	2669.34	2669.34	0	-2.1	20	NRagged	176.98	67.66	67.66	0	1	>gi|443603456|gb|ELT71460.1| LysR substrate binding domain protein [Burkholderia cenocepacia K56-2Valvano]	6133	Nsco_20191108_BC_ZIC_HILIC_K56_2_thermolysin_B3.76800.76800.4	controllerType=0 controllerNumber=1 scan=76800	158.879	Thermolysin	B3	AGNRIGLT..QAAVSAQM.QRL	AGNRIGLTQAAVSAQMQRL
68266:2	4329	G.LT[+568.212][+100.064]DLPM[+15.995]EQRF.Q	HexNAc(2)Hex(1) 100.064	M[+16], T[+100][+568]	967.451	2	1933.89	1933.89	0	-0.5	101	NRagged	176.99	18.75	18.75	0.02	3	>gi|443597392|gb|ELT65820.1| 4-hydroxyphenylacetate 3-monooxygenase, reductase component [Burkholderia cenocepacia K56-2Valvano]	3109	Nsco_20191108_BC_ZIC_HILIC_K56_2_thermolysin_B2_.56285.56285.2	controllerType=0 controllerNumber=1 scan=56285	104.755	Thermolysin	B2	LT..DLPM.EQRF	LTDLPMEQRF
13638:2	567	R.ARAS[+568.212]AC[+57.021]YT[+568.212]LAVNQR.S	HexNAc(2)Hex(1),HexNAc(2)Hex(1)	C[+57], S[+568], T[+568]	1359.12	2	2717.23	2717.22	0	2.2	445	Specific	177.04	9.56	9.56	0.19	7	>gi|443593637|gb|ELT62355.1| UvrD/REP helicase, partial [Burkholderia cenocepacia K56-2Valvano]	1358	Nsco_20191108_BC_ZIC_HILIC_K56_2_typsin_B2.13739.13739.2	controllerType=0 controllerNumber=1 scan=13739	34.0665	Trypsin	B2	ARAS.AC.YT.LAVNQR	ARASACYTLAVNQR
23982:4	469	K.GASAAQAAPKPT[+568.212]DNSSGTFVFARPGK.F	HexNAc(2)Hex(1)	T[+568]	776.378	4	3102.49	3101.49	1	-1.8	66	Specific	177.04	177.04	3.45	4.22	8	>gi|443591005|gb|ELT59937.1| outer-membrane lipoprotein carrier protein [Burkholderia cenocepacia K56-2Valvano]	32	Nsco_20191108_BC_ZIC_HILIC_K56_2_typsin_B3.22786.22786.4	controllerType=0 controllerNumber=1 scan=22786	50.6676	Trypsin	B3	GASAAQAAPKPT.DNSSGTFVFARPGK	GASAAQAAPKPTDNSSGTFVFARPGK
40208:3	57	P.SPAGLPGTSSASSDS[+568.212]PRPDPEKTPDAPATQA.A	HexNAc(2)Hex(1)	S[+568]	1188.55	3	3563.63	3560.62	3	-0.2	7	Non	177.08	177.08	3.6	2.71	11	>gi|443603739|gb|ELT71725.1| hypothetical protein BURCENK562V_A3043, partial [Burkholderia cenocepacia K56-2Valvano]	6310	Nsco_20191108_BC_ZIC_HILIC_K56_2_thermolysin_B1.34832.34832.3	controllerType=0 controllerNumber=1 scan=34832	70.4647	Thermolysin	B1	SPAGLPGTSSASSDS.PRPDPEKTPDAPATQA	SPAGLPGTSSASSDSPRPDPEKTPDAPATQA
33458:2	8286	P.TGAGKS[+568.212][+100.064]T[+568.212]LL.G	HexNAc(2)Hex(1) 100.064,HexNAc(2)Hex(1)	S[+100][+568], T[+568]	1042.49	2	2083.98	2083.98	0	1.6	366	NRagged	177.1	28.25	0	0.03	2	>gi|443598169|gb|ELT66551.1| ABC transporter, ATP-binding protein [Burkholderia cenocepacia K56-2Valvano]	3526	Nsco_20191108_BC_ZIC_HILIC_K56_2_thermolysin_B2_.29100.29100.2	controllerType=0 controllerNumber=1 scan=29100	56.4916	Thermolysin	B2	TGAGKS..T.LL	TGAGKSTLL
49999:3	734	A.DASAPDAVAS[+568.212][+100.064]APVAAS[+568.212]AVPDFDARQK.V	HexNAc(2)Hex(1) 100.064,HexNAc(2)Hex(1)	S[+100][+568]*2	1255.58	3	3764.72	3763.73	1	-3.3	40	Non	177.17	177.17	2.4	4.29	6	>gi|443596292|gb|ELT64810.1| hypothetical protein BURCENK562V_2581 [Burkholderia cenocepacia K56-2Valvano]	2609	Nsco_20191108_BC_ZIC_HILIC_K56_2_thermolysin_B2_.42157.42157.3	controllerType=0 controllerNumber=1 scan=42157	77.6132	Thermolysin	B2	DASAPDAVAS..APVAAS.AVPDFDARQK	DASAPDAVASAPVAASAVPDFDARQK
47539:1	786	R.T[+568.212]VVAR.T	HexNAc(2)Hex(1)	T[+568]	1114.56	1	1114.56	1113.55	1	1.5	56	Specific	177.27	0	0	0.01	6	>gi|443602904|gb|ELT70948.1| PF11136 family protein [Burkholderia cenocepacia K56-2Valvano]	5873	Nsco_20191108_BC_ZIC_HILIC_K56_2_typsin_B2.42437.42437.3	controllerType=0 controllerNumber=1 scan=42437	87.2614	Trypsin	B2	T.VVAR	TVVAR
47539:1	8072	K.T[+568.212]VAVR.T	HexNAc(2)Hex(1)	T[+568]	1114.56	1	1114.56	1113.55	1	1.5	941	Specific	177.27	0	0	0	8	>sp|CO3_HUMAN|(Common contaminant protein)	15462	Nsco_20191108_BC_ZIC_HILIC_K56_2_typsin_B2.42437.42437.3	controllerType=0 controllerNumber=1 scan=42437	87.2614	Trypsin	B2	T.VAVR	TVAVR
28092:3	6	K.PAATTSATTSTTTSAGTASTSTTATAGTTTAAPAPTAS[+568.212]APEAAAKPAK.T	HexNAc(2)Hex(1)	S[+568]	1617.12	3	4849.34	4847.32	2	3.2	101	Non	177.3	164.87	0.76	3.98	62	>gi|443605668|gb|ELT73505.1| hypothetical protein BURCENK562V_0636 [Burkholderia cenocepacia K56-2Valvano]	7373	Nsco_20191108_BC_ZIC_HILIC_K56_2_thermolysin_B3.26056.26056.3	controllerType=0 controllerNumber=1 scan=26056	56.2632	Thermolysin	B3	PAATTSATTSTTTSAGTASTSTTATAGTTTAAPAPTAS.APEAAAKPAK	PAATTSATTSTTTSAGTASTSTTATAGTTTAAPAPTASAPEAAAKPAK
11264:3	211	A.TEAPAAATS[+568.212]APKAAAKTAKKANRKLGY.A	HexNAc(2)Hex(1)	S[+568]	1085.91	3	3255.72	3254.71	1	1.6	32	Non	177.3	106.28	17.24	5.33	5	>gi|443602480|gb|ELT70558.1| BON domain protein [Burkholderia cenocepacia K56-2Valvano]	5661	Nsco_20191108_BC_ZIC_HILIC_K56_2_pepsin_B3_reinject.11142.11142.3	controllerType=0 controllerNumber=1 scan=11142	29.1479	Pepsin	B3	TEAPAAATS.APKAAAKTAKKANRKLGY	TEAPAAATSAPKAAAKTAKKANRKLGY
63552:1	7142	R.S[+568.212][+100.064]NPVR.D	HexNAc(2)Hex(1) 100.064	S[+100][+568]	1240.6	1	1240.6	1240.59	0	3.5	235	Specific	177.44	2	2	0.02	1	>gi|443599693|gb|ELT67952.1| amidase [Burkholderia cenocepacia K56-2Valvano]	4366	Nsco_20191108_BC_ZIC_HILIC_K56_2_typsin_B2.55530.55530.2	controllerType=0 controllerNumber=1 scan=55530	110.321	Trypsin	B2	S..NPVR	SNPVR
23658:3	569	R.LNEHPQMPFAAS[+568.212]APSQK.Y	HexNAc(2)Hex(1)	S[+568]	807.71	3	2421.12	2421.11	0	1.5	43	Specific	177.44	113.71	46.61	0.74	5	>gi|443594432|gb|ELT63086.1| hypothetical protein BURCENK562V_0304 [Burkholderia cenocepacia K56-2Valvano]	1805	Nsco_20191108_BC_ZIC_HILIC_K56_2_typsin_B3.22522.22522.3	controllerType=0 controllerNumber=1 scan=22522	50.2318	Trypsin	B3	LNEHPQMPFAAS.APSQK	LNEHPQMPFAASAPSQK
99195:6	1073	T.GIVKWFNDAKGFGFIT[+568.212][+100.064]PDEGGEDLFAHFS[+568.212][+100.064]AITMNGFK.T	HexNAc(2)Hex(1) 100.064,HexNAc(2)Hex(1) 100.064	S[+100][+568], T[+100][+568]	901.091	6	5401.51	5400.52	1	-2.3	4	NRagged	177.65	46.47	6	0.27	3	>gi|443603505|gb|ELT71504.1| putative cold shock domain protein CspD [Burkholderia cenocepacia K56-2Valvano]	6154	Nsco_20191108_BC_ZIC_HILIC_K56_2_typsin_B1.83156.83156.3	controllerType=0 controllerNumber=1 scan=83156	157.553	Trypsin	B1	GIVKWFNDAKGFGFIT..PDEGGEDLFAHFS..AITMNGFK	GIVKWFNDAKGFGFITPDEGGEDLFAHFSAITMNGFK
16596:4	1644	R.LDAAFAQIEAT[+568.212][+100.064]PDSR.E	HexNAc(2)Hex(1) 100.064	T[+100][+568]	569.274	4	2274.07	2273.07	1	1.2	10	Specific	177.69	63.68	63.68	0.05	3	>gi|443592578|gb|ELT61369.1| hypothetical protein BURCENK562V_A2223 [Burkholderia cenocepacia K56-2Valvano]	873	Nsco_20191108_BC_ZIC_HILIC_K56_2_typsin_B1.16169.16169.4	controllerType=0 controllerNumber=1 scan=16169	38.8107	Trypsin	B1	LDAAFAQIEAT..PDSR	LDAAFAQIEATPDSR
81780:3	46	W.NS[+568.212]LS[+568.212][+100.064]PNGGGAPTGALGDAINAK.W	HexNAc(2)Hex(1),HexNAc(2)Hex(1) 100.064	S[+100][+568]*2	1073.5	3	3218.49	3218.48	0	1.6	79	NRagged	177.72	177.72	0	1.47	21	>gi|443598504|gb|ELT66856.1| superoxide dismutase (Fe) [Burkholderia cenocepacia K56-2Valvano]	3724	Nsco_20191108_BC_ZIC_HILIC_K56_2_typsin_B2.69133.69133.4	controllerType=0 controllerNumber=1 scan=69133	139.774	Trypsin	B2	NS.LS..PNGGGAPTGALGDAINAK	NSLSPNGGGAPTGALGDAINAK
38419:5	20	K.QQQQQQAANTPKPTSSAT[+568.212]AAAAAKPPTANDANTGYFLQVGAYK.T	HexNAc(2)Hex(1)	T[+568]	995.685	5	4974.4	4973.39	1	-0.1	193	Specific	177.74	177.74	0	2.91	62	>gi|443605648|gb|ELT73487.1| sporulation and cell division repeat protein [Burkholderia cenocepacia K56-2Valvano]	7357	Nsco_20191108_BC_ZIC_HILIC_K56_2_typsin_B2.34680.34680.5	controllerType=0 controllerNumber=1 scan=34680	73.1252	Trypsin	B2	QQQQQQAANTPKPTSSAT.AAAAAKPPTANDANTGYFLQVGAYK	QQQQQQAANTPKPTSSATAAAAAKPPTANDANTGYFLQVGAYK
45904:6	50	F.KKLDGKWGAGVTQDPNYGGGS[+568.212]DGGT[+568.212]PQPGAPWAAGQVYTAGAT[+568.212][+100.064]VTYQGTTYQAQWWTQGDVPGQAAVWKPV.G	HexNAc(2)Hex(1),HexNAc(2)Hex(1),HexNAc(2)Hex(1) 100.064	S[+568], T[+100][+568]*2	1524.21	6	9140.2	9140.22	0	-2.3	335	CRagged	178.01	178.01	0	1.54	14	>gi|443605737|gb|ELT73566.1| carbohydrate-binding domain protein [Burkholderia cenocepacia K56-2Valvano]	7415	Nsco_20191108_BC_ZIC_HILIC_K56_2_pepsin_B3_reinject.39215.39215.6	controllerType=0 controllerNumber=1 scan=39215	81.3728	Pepsin	B3	KKLDGKWGAGVTQDPNYGGGS.DGGT.PQPGAPWAAGQVYTAGAT..VTYQGTTYQAQWWTQGDVPGQAAVWKPV	KKLDGKWGAGVTQDPNYGGGSDGGTPQPGAPWAAGQVYTAGATVTYQGTTYQAQWWTQGDVPGQAAVWKPV
38007:3	57	M.SETTPSPAGLPGT[+568.212][+100.064]S[+568.212]S.A	HexNAc(2)Hex(1) 100.064,HexNAc(2)Hex(1)	S[+568], T[+100][+568]	876.389	3	2627.15	2625.14	2	1.6	2	Non	178.24	178.24	1.2	1.53	11	>gi|443603739|gb|ELT71725.1| hypothetical protein BURCENK562V_A3043, partial [Burkholderia cenocepacia K56-2Valvano]	6310	Nsco_20191108_BC_ZIC_HILIC_K56_2_thermolysin_B1.33086.33086.4	controllerType=0 controllerNumber=1 scan=33086	66.973	Thermolysin	B1	SETTPSPAGLPGT..S.S	SETTPSPAGLPGTSS
65348:3	375	A.QASSPAAAEPAAGAS[+568.212]DAAAPAQQAADAAAPAPT[+568.212]GFWER.S	HexNAc(2)Hex(1),HexNAc(2)Hex(1)	S[+568], T[+568]	1563.04	3	4687.11	4686.09	1	4.7	32	NRagged	178.28	34.88	26.4	3.06	8	>gi|443595086|gb|ELT63692.1| carbohydrate-selective porin, OprB family [Burkholderia cenocepacia K56-2Valvano]	2101	Nsco_20191108_BC_ZIC_HILIC_K56_2_typsin_B2.56920.56920.3	controllerType=0 controllerNumber=1 scan=56920	112.999	Trypsin	B2	QASSPAAAEPAAGAS.DAAAPAQQAADAAAPAPT.GFWER	QASSPAAAEPAAGASDAAAPAQQAADAAAPAPTGFWER
30253:4	51	K.LSKPAATTSATTSTTTSAGT[+568.212]ASTSTTATAGTTTAAPAPTASAPEAAAKPAK.T	HexNAc(2)Hex(1)	T[+568]	1294.64	4	5175.53	5175.53	0	1.1	98	Specific	178.31	178.31	0	6.19	48	>gi|443605668|gb|ELT73505.1| hypothetical protein BURCENK562V_0636 [Burkholderia cenocepacia K56-2Valvano]	7373	Nsco_20191108_BC_ZIC_HILIC_K56_2_typsin_B1.28142.28142.4	controllerType=0 controllerNumber=1 scan=28142	61.3591	Trypsin	B1	LSKPAATTSATTSTTTSAGT.ASTSTTATAGTTTAAPAPTASAPEAAAKPAK	LSKPAATTSATTSTTTSAGTASTSTTATAGTTTAAPAPTASAPEAAAKPAK
18929:2	1711	T.PSGAAGT[+568.212]AS[+568.212]ASSNTGA.A	HexNAc(2)Hex(1),HexNAc(2)Hex(1)	S[+568], T[+568]	1222.01	2	2443.01	2443.01	0	-1.3	187	Non	178.41	55.36	3.6	0.16	2	>gi|443592626|gb|ELT61414.1| putative lipoprotein [Burkholderia cenocepacia K56-2Valvano]	908	Nsco_20191108_BC_ZIC_HILIC_K56_2_pepsin_B3_reinject.17831.17831.2	controllerType=0 controllerNumber=1 scan=17831	40.0868	Pepsin	B3	PSGAAGT.AS.ASSNTGA	PSGAAGTASASSNTGA
98083:4	404	A.PWAAGQVYTAGATVTYQGT[+568.212]TYQAQWWTQGDVPGQAAVWKPVGGGT[+568.212][+100.064]PAWS[+568.212][+100.064].A	HexNAc(2)Hex(1),HexNAc(2)Hex(1) 100.064,HexNAc(2)Hex(1) 100.064	S[+100][+568], T[+100][+568]*2	1765.82	4	7060.24	7057.23	3	0.2	365	Non	178.6	178.6	0	2.88	30	>gi|443605737|gb|ELT73566.1| carbohydrate-binding domain protein [Burkholderia cenocepacia K56-2Valvano]	7415	Nsco_20191108_BC_ZIC_HILIC_K56_2_thermolysin_B2_.78879.78879.4	controllerType=0 controllerNumber=1 scan=78879	160.535	Thermolysin	B2	PWAAGQVYTAGATVTYQGT.TYQAQWWTQGDVPGQAAVWKPVGGGT..PAWS..	PWAAGQVYTAGATVTYQGTTYQAQWWTQGDVPGQAAVWKPVGGGTPAWS
40637:2	3631	L.PIWVT[+568.212][+100.064]L.L	HexNAc(2)Hex(1) 100.064	T[+100][+568]	698.859	2	1396.71	1396.71	0	0.5	187	Specific	178.62	6.99	6.99	0	1	>gi|443598294|gb|ELT66665.1| L-arabinose ABC transporter, permease protein AraH [Burkholderia cenocepacia K56-2Valvano]	3607	Nsco_20191108_BC_ZIC_HILIC_K56_2_pepsin_B3_reinject.35040.35040.2	controllerType=0 controllerNumber=1 scan=35040	71.9644	Pepsin	B3	PIWVT..L	PIWVTL
40387:4	54	Q.QAANT[+568.212][+100.064]PKPTSS[+568.212][+100.064]ATAAAAAKPPTANDANTGYFLQVGAYK.T	HexNAc(2)Hex(1) 100.064,HexNAc(2)Hex(1) 100.064	S[+100][+568], T[+100][+568]	1276.36	4	5102.42	5101.44	1	-3.8	198	NRagged	178.68	178.68	178.68	1.31	57	>gi|443605648|gb|ELT73487.1| sporulation and cell division repeat protein [Burkholderia cenocepacia K56-2Valvano]	7357	Nsco_20191108_BC_ZIC_HILIC_K56_2_typsin_B1.36658.36658.4	controllerType=0 controllerNumber=1 scan=36658	76.2657	Trypsin	B1	QAANT..PKPTSS..ATAAAAAKPPTANDANTGYFLQVGAYK	QAANTPKPTSSATAAAAAKPPTANDANTGYFLQVGAYK
64934:2	3856	F.TFPAT[+568.212]PH.V	HexNAc(2)Hex(1)	T[+568]	669.8	2	1338.59	1338.59	0	-2	90	CRagged	178.94	14.99	14.99	0	2	>gi|443599902|gb|ELT68143.1| DegT/DnrJ/EryC1/StrS aminotransferase family protein [Burkholderia cenocepacia K56-2Valvano]	4486	Nsco_20191108_BC_ZIC_HILIC_K56_2_pepsin_B1.53264.53264.2	controllerType=0 controllerNumber=1 scan=53264	127.921	Pepsin	B1	TFPAT.PH	TFPATPH
25048:2	1521	L.RNGFAYYAQDGT[+568.212]RIRDAAE.I	HexNAc(2)Hex(1)	T[+568]	1371.63	2	2742.26	2742.25	0	4.1	28	CRagged	178.96	5.66	5.66	0.39	2	>gi|443594019|gb|ELT62704.1| eukaryotic DNA topoisomerase I, catalytic core [Burkholderia cenocepacia K56-2Valvano]	1571	Nsco_20191108_BC_ZIC_HILIC_K56_2_thermolysin_B1.22963.22963.2	controllerType=0 controllerNumber=1 scan=22963	48.1456	Thermolysin	B1	RNGFAYYAQDGT.RIRDAAE	RNGFAYYAQDGTRIRDAAE
20165:3	54	T.STTTSAGTASTSTTATAGTTTAAPAPTAS[+568.212]APEAAAKPAK.T	HexNAc(2)Hex(1)	S[+568]	1350.32	3	4048.94	4045.93	3	0.6	110	NRagged	178.99	144.55	44.18	3.59	42	>gi|443605668|gb|ELT73505.1| hypothetical protein BURCENK562V_0636 [Burkholderia cenocepacia K56-2Valvano]	7373	Nsco_20191108_BC_ZIC_HILIC_K56_2_typsin_B3.19379.19379.3	controllerType=0 controllerNumber=1 scan=19379	44.534	Trypsin	B3	STTTSAGTASTSTTATAGTTTAAPAPTAS.APEAAAKPAK	STTTSAGTASTSTTATAGTTTAAPAPTASAPEAAAKPAK
27276:3	6	K.SVGHLEENGLTIGGAS[+568.212]TPPK.G	HexNAc(2)Hex(1)	S[+568]	844.746	3	2532.22	2532.22	0	1.7	75	Non	179.01	146.11	9.61	2.05	62	>gi|443605668|gb|ELT73505.1| hypothetical protein BURCENK562V_0636 [Burkholderia cenocepacia K56-2Valvano]	7373	Nsco_20191108_BC_ZIC_HILIC_K56_2_thermolysin_B3.25252.25252.3	controllerType=0 controllerNumber=1 scan=25252	54.6198	Thermolysin	B3	SVGHLEENGLTIGGAS.TPPK	SVGHLEENGLTIGGASTPPK
22226:3	6	S.ATTSTTTSAGTASTSTTATAGTTTAAPAPTAS[+568.212]APEAAAKPAK.T	HexNAc(2)Hex(1)	S[+568]	1440.36	3	4319.08	4319.06	0	2.8	107	Non	179.22	155.02	35.64	3.55	62	>gi|443605668|gb|ELT73505.1| hypothetical protein BURCENK562V_0636 [Burkholderia cenocepacia K56-2Valvano]	7373	Nsco_20191108_BC_ZIC_HILIC_K56_2_thermolysin_B3.20923.20923.3	controllerType=0 controllerNumber=1 scan=20923	46.7183	Thermolysin	B3	ATTSTTTSAGTASTSTTATAGTTTAAPAPTAS.APEAAAKPAK	ATTSTTTSAGTASTSTTATAGTTTAAPAPTASAPEAAAKPAK
22983:2	1379	P.AGTLGAPS[+568.212]RERGT[+568.212]PPMR.G	HexNAc(2)Hex(1),HexNAc(2)Hex(1)	S[+568], T[+568]	1445.68	2	2890.34	2890.34	0	2.6	434	Non	179.26	8.53	8.53	1.56	2	>gi|443601036|gb|ELT69197.1| PepSY domain protein [Burkholderia cenocepacia K56-2Valvano]	5081	Nsco_20191108_BC_ZIC_HILIC_K56_2_thermolysin_B1.21209.21209.2	controllerType=0 controllerNumber=1 scan=21209	44.7688	Thermolysin	B1	AGTLGAPS.RERGT.PPMR	AGTLGAPSRERGTPPMR
12564:2	3296	A.IVVAWLNDTFT[+568.212]GAS[+568.212]GR.R	HexNAc(2)Hex(1),HexNAc(2)Hex(1)	S[+568], T[+568]	1422.15	2	2843.3	2843.31	0	-3.4	18	NRagged	179.43	3.8	3.8	0.08	3	>gi|443599358|gb|ELT67647.1| proton-translocating NADH-quinone oxidoreductase, chain N [Burkholderia cenocepacia K56-2Valvano]	4205	Nsco_20191108_BC_ZIC_HILIC_K56_2_typsin_B2.12805.12805.2	controllerType=0 controllerNumber=1 scan=12805	32.4801	Trypsin	B2	IVVAWLNDTFT.GAS.GR	IVVAWLNDTFTGASGR
21592:2	2757	L.KDSSVEGWS[+568.212]WVAL.M	HexNAc(2)Hex(1)	S[+568]	1016.47	2	2031.93	2031.93	0	1.6	137	Specific	179.49	114.61	14.58	0.34	1	>gi|443604413|gb|ELT72349.1| prepilin-type cleavage/methylation N-terminal domain protein [Burkholderia cenocepacia K56-2Valvano]	6662	Nsco_20191108_BC_ZIC_HILIC_K56_2_thermolysin_B2_.19501.19501.2	controllerType=0 controllerNumber=1 scan=19501	40.9325	Thermolysin	B2	KDSSVEGWS.WVAL	KDSSVEGWSWVAL
85985:5	1332	D.EASDADAPVLDAPPAAS[+568.212][+100.064]VPPAPAQPAAPAVVMT[+568.212][+100.064]VTPT[+568.212]NDGRDEVVETVEIVPPPLQDASAK.K	HexNAc(2)Hex(1) 100.064,HexNAc(2)Hex(1) 100.064,HexNAc(2)Hex(1)	S[+100][+568], T[+100][+568]*2	1592.36	5	7957.78	7956.8	1	-3.7	29	NRagged	179.7	179.7	0	1.08	14	>gi|443598716|gb|ELT67046.1| signal recognition particle-docking protein FtsY [Burkholderia cenocepacia K56-2Valvano]	3824	Nsco_20191108_BC_ZIC_HILIC_K56_2_typsin_B2.72108.72108.5	controllerType=0 controllerNumber=1 scan=72108	147.194	Trypsin	B2	EASDADAPVLDAPPAAS..VPPAPAQPAAPAVVMT..VTPT.NDGRDEVVETVEIVPPPLQDASAK	EASDADAPVLDAPPAASVPPAPAQPAAPAVVMTVTPTNDGRDEVVETVEIVPPPLQDASAK
18318:3	51	T.SAGTASTSTTATAGTTTAAPAPT[+568.212]ASAPEAAAKPAK.T	HexNAc(2)Hex(1)	T[+568]	1219.93	3	3657.77	3655.76	2	1.2	114	NRagged	179.79	179.79	4.34	5.4	48	>gi|443605668|gb|ELT73505.1| hypothetical protein BURCENK562V_0636 [Burkholderia cenocepacia K56-2Valvano]	7373	Nsco_20191108_BC_ZIC_HILIC_K56_2_typsin_B1.17647.17647.3	controllerType=0 controllerNumber=1 scan=17647	41.5657	Trypsin	B1	SAGTASTSTTATAGTTTAAPAPT.ASAPEAAAKPAK	SAGTASTSTTATAGTTTAAPAPTASAPEAAAKPAK
29195:3	310	L.VEQGRQNAAAST[+568.212]GASAADAAS[+568.212]APAATVPSAA.A	HexNAc(2)Hex(1),HexNAc(2)Hex(1)	S[+568], T[+568]	1302.6	3	3905.78	3905.76	0	3.3	383	CRagged	179.84	79.69	16.04	2.05	9	>gi|443594658|gb|ELT63293.1| HflK protein [Burkholderia cenocepacia K56-2Valvano]	1945	Nsco_20191108_BC_ZIC_HILIC_K56_2_pepsin_B2.26026.26026.3	controllerType=0 controllerNumber=1 scan=26026	55.7593	Pepsin	B2	VEQGRQNAAAST.GASAADAAS.APAATVPSAA	VEQGRQNAAASTGASAADAASAPAATVPSAA
30811:3	10	F.VFRPDPLSPTKS[+568.212][+100.064]S[+568.212]YGS.T	HexNAc(2)Hex(1) 100.064,HexNAc(2)Hex(1)	S[+100][+568]*2	992.132	3	2974.38	2974.37	0	4.5	249	CRagged	180.17	180.17	0	3.5	31	>gi|443606062|gb|ELT73867.1| hypothetical protein BURCENK562V_A0544 [Burkholderia cenocepacia K56-2Valvano]	7617	Nsco_20191108_BC_ZIC_HILIC_K56_2_thermolysin_B1.27441.27441.3	controllerType=0 controllerNumber=1 scan=27441	56.4626	Thermolysin	B1	VFRPDPLSPTKS..S.YGS	VFRPDPLSPTKSSYGS
25888:2	21	K.VAPPPADNGAS[+568.212]QPQQFDPNR.A	HexNAc(2)Hex(1)	S[+568]	1338.61	2	2676.21	2674.21	2	-4.2	56	Non	180.3	97.47	97.47	2.17	65	>gi|443605648|gb|ELT73487.1| sporulation and cell division repeat protein [Burkholderia cenocepacia K56-2Valvano]	7357	Nsco_20191108_BC_ZIC_HILIC_K56_2_thermolysin_B3.24120.24120.2	controllerType=0 controllerNumber=1 scan=24120	52.6166	Thermolysin	B3	VAPPPADNGAS.QPQQFDPNR	VAPPPADNGASQPQQFDPNR
48411:3	21	K.QQQQQQAANTPKPTSSATAAAAAKPPT[+568.212]ANDANTGYFLQVGAY.K	HexNAc(2)Hex(1)	T[+568]	1615.77	3	4845.3	4845.3	0	1.5	193	Non	180.32	180.32	0	5.32	65	>gi|443605648|gb|ELT73487.1| sporulation and cell division repeat protein [Burkholderia cenocepacia K56-2Valvano]	7357	Nsco_20191108_BC_ZIC_HILIC_K56_2_thermolysin_B3.42492.42492.3	controllerType=0 controllerNumber=1 scan=42492	86.5004	Thermolysin	B3	QQQQQQAANTPKPTSSATAAAAAKPPT.ANDANTGYFLQVGAY	QQQQQQAANTPKPTSSATAAAAAKPPTANDANTGYFLQVGAY
00567:7	62	E.AAQPAAQEEHHHGKKAAHHKAAAKKAGKKAKAADAAS[+568.212]Q.-	HexNAc(2)Hex(1)	S[+568]	632.188	7	4419.27	4418.26	1	2.4	54	Non	180.34	180.34	180.34	3.81	13	>gi|443597624|gb|ELT66041.1| hypothetical protein BURCENK562V_3510 [Burkholderia cenocepacia K56-2Valvano]	3238	Nsco_20191108_BC_ZIC_HILIC_K56_2_pepsin_B3_reinject.2297.2297.7	controllerType=0 controllerNumber=1 scan=2297	14.263	Pepsin	B3	AAQPAAQEEHHHGKKAAHHKAAAKKAGKKAKAADAAS.Q	AAQPAAQEEHHHGKKAAHHKAAAKKAGKKAKAADAASQ
40221:4	94	K.QQQQQQAANTPKPTS[+568.212]SATAAAAAKPPTANDANTGYFLQVGAYK.T	HexNAc(2)Hex(1)	S[+568]	1244.1	4	4973.39	4973.39	0	-0.1	193	Specific	180.42	180.42	0	4.28	38	>gi|443605648|gb|ELT73487.1| sporulation and cell division repeat protein [Burkholderia cenocepacia K56-2Valvano]	7357	Nsco_20191108_BC_ZIC_HILIC_K56_2_typsin_B3.36915.36915.4	controllerType=0 controllerNumber=1 scan=36915	76.1432	Trypsin	B3	QQQQQQAANTPKPTS.SATAAAAAKPPTANDANTGYFLQVGAYK	QQQQQQAANTPKPTSSATAAAAAKPPTANDANTGYFLQVGAYK
87541:3	27	G.LMFGYAC[+57.021]DET[+568.212][+100.064]PELMPLPIYLS[+568.212][+100.064]HR.L	HexNAc(2)Hex(1) 100.064,HexNAc(2)Hex(1) 100.064	C[+57], S[+100][+568], T[+100][+568]	1363.96	3	4089.86	4089.86	0	-2.2	125	NRagged	180.65	154.98	154.98	0.82	29	>gi|443602513|gb|ELT70587.1| methionine adenosyltransferase [Burkholderia cenocepacia K56-2Valvano]	5680	Nsco_20191108_BC_ZIC_HILIC_K56_2_typsin_B3.76268.76268.5	controllerType=0 controllerNumber=1 scan=76268	142.873	Trypsin	B3	LMFGYAC.DET..PELMPLPIYLS..HR	LMFGYACDETPELMPLPIYLSHR
42870:3	52	Q.AS[+568.212]STDSGMASESNQPVTDTWITTK.V	HexNAc(2)Hex(1)	S[+568]	1028.46	3	3083.35	3082.34	1	2	31	Non	180.71	180.71	1.8	3.51	18	>gi|443591075|gb|ELT60005.1| BON domain protein [Burkholderia cenocepacia K56-2Valvano]	91	Nsco_20191108_BC_ZIC_HILIC_K56_2_thermolysin_B3.38028.38028.3	controllerType=0 controllerNumber=1 scan=38028	78.4342	Thermolysin	B3	AS.STDSGMASESNQPVTDTWITTK	ASSTDSGMASESNQPVTDTWITTK
68429:2	2	Y.NAAT[+568.212]GEYVDMVEAGVVDPTK.V	HexNAc(2)Hex(1)	T[+568]	1318.09	2	2635.18	2634.19	1	-3.4	479	NRagged	180.85	177.5	177.5	0.83	51	>gi|443592072|gb|ELT60913.1| chaperonin GroL [Burkholderia cenocepacia K56-2Valvano]	606	Nsco_20191108_BC_ZIC_HILIC_K56_2_typsin_B3.61347.61347.7	controllerType=0 controllerNumber=1 scan=61347	117.961	Trypsin	B3	NAAT.GEYVDMVEAGVVDPTK	NAATGEYVDMVEAGVVDPTK
05685:2	892	A.AAKKASEAAAAAS[+568.212]AAQA.A	HexNAc(2)Hex(1)	S[+568]	1028.5	2	2056	2055.99	0	3.2	140	Non	181.11	71.41	64.93	1.92	7	>gi|443595379|gb|ELT63971.1| SmpA/OmlA family protein, partial [Burkholderia cenocepacia K56-2Valvano]	2209	Nsco_20191108_BC_ZIC_HILIC_K56_2_thermolysin_B2_.6537.6537.2	controllerType=0 controllerNumber=1 scan=6537	22.0963	Thermolysin	B2	AAKKASEAAAAAS.AAQA	AAKKASEAAAAASAAQA
17743:3	3464	L.RHS[+568.212][+100.064]FATHVLQSSGDLR.A	HexNAc(2)Hex(1) 100.064	S[+100][+568]	827.744	3	2481.22	2479.21	2	1.5	192	NRagged	181.26	181.26	2.4	0.24	2	>gi|443592847|gb|ELT61623.1| site-specific tyrosine recombinase XerC, partial [Burkholderia cenocepacia K56-2Valvano]	1040	Nsco_20191108_BC_ZIC_HILIC_K56_2_typsin_B3.17207.17207.3	controllerType=0 controllerNumber=1 scan=17207	40.5896	Trypsin	B3	RHS..FATHVLQSSGDLR	RHSFATHVLQSSGDLR
08497:3	54	K.AAAAAASADAGAS[+568.212]APAAASST[+568.212]K.A	HexNAc(2)Hex(1),HexNAc(2)Hex(1)	S[+568], T[+568]	975.774	3	2925.31	2925.3	0	3.6	158	Specific	181.27	80.72	58.65	1.47	42	>gi|443605668|gb|ELT73505.1| hypothetical protein BURCENK562V_0636 [Burkholderia cenocepacia K56-2Valvano]	7373	Nsco_20191108_BC_ZIC_HILIC_K56_2_typsin_B3.9308.9308.3	controllerType=0 controllerNumber=1 scan=9308	27.9274	Trypsin	B3	AAAAAASADAGAS.APAAASST.K	AAAAAASADAGASAPAAASSTK
20073:2	859	F.IQEQS[+568.212]LGIH.Y	HexNAc(2)Hex(1)	S[+568]	796.884	2	1592.76	1592.75	0	3.7	308	CRagged	181.65	23.51	23.51	1.31	12	>gi|443593629|gb|ELT62349.1| mandelate racemase/muconate lactonizing enzyme, N-terminal domain protein [Burkholderia cenocepacia K56-2Valvano]	1353	Nsco_20191108_BC_ZIC_HILIC_K56_2_thermolysin_B2_.18303.18303.2	controllerType=0 controllerNumber=1 scan=18303	39.1948	Thermolysin	B2	IQEQS.LGIH	IQEQSLGIH
93042:5	577	K.TGTAIIEGYGLSETSPVATC[+57.021]NPVTATEYSGTIGLPLPST[+568.212][+100.064]EVAIRDDAGNDVALGEPGEIC[+57.021]IRGPQVMAGYWNR.P	HexNAc(2)Hex(1) 100.064	C[+57]*2, T[+100][+568]	1662.61	5	8309.02	8303.97	5	3.5	351	Specific	181.75	181.75	0	2.92	13	>gi|443597468|gb|ELT65893.1| Long-chain-fatty-acid--CoA ligase [Burkholderia cenocepacia K56-2Valvano]	3179	Nsco_20191108_BC_ZIC_HILIC_K56_2_typsin_B1.78810.78810.5	controllerType=0 controllerNumber=1 scan=78810	148.956	Trypsin	B1	TGTAIIEGYGLSETSPVATC.NPVTATEYSGTIGLPLPST..EVAIRDDAGNDVALGEPGEIC.IRGPQVMAGYWNR	TGTAIIEGYGLSETSPVATCNPVTATEYSGTIGLPLPSTEVAIRDDAGNDVALGEPGEICIRGPQVMAGYWNR
42627:4	1	S.KVAPPPADNGAS[+568.212]QPQQFDPNRALQGKT[+568.212]PGQPVPQAAQPAPPNTAP.G	HexNAc(2)Hex(1),HexNAc(2)Hex(1)	S[+568], T[+568]	1422.94	4	5688.74	5687.74	1	0.8	55	Non	182.54	182.54	28.8	2.9	73	>gi|443605648|gb|ELT73487.1| sporulation and cell division repeat protein [Burkholderia cenocepacia K56-2Valvano]	7357	Nsco_20191108_BC_ZIC_HILIC_K56_2_pepsin_B3_reinject.36584.36584.4	controllerType=0 controllerNumber=1 scan=36584	75.2716	Pepsin	B3	KVAPPPADNGAS.QPQQFDPNRALQGKT.PGQPVPQAAQPAPPNTAP	KVAPPPADNGASQPQQFDPNRALQGKTPGQPVPQAAQPAPPNTAP
98153:2	2278	R.PESAELPVRDAT[+568.212]RS[+568.212][+100.064]YPK.L	HexNAc(2)Hex(1),HexNAc(2)Hex(1) 100.064	S[+100][+568], T[+568]	1577.25	2	3153.49	3152.47	1	3.2	59	Specific	182.62	90.49	0	0.66	4	>gi|443591100|gb|ELT60030.1| peptidase, S8/S53 family [Burkholderia cenocepacia K56-2Valvano]	116	Nsco_20191108_BC_ZIC_HILIC_K56_2_typsin_B3.84028.84028.2	controllerType=0 controllerNumber=1 scan=84028	157.713	Trypsin	B3	PESAELPVRDAT.RS..YPK	PESAELPVRDATRSYPK
08698:2	5911	L.AAGPRT[+568.212]VVFS[+568.212]C[+57.021]HDLNL.A	HexNAc(2)Hex(1),HexNAc(2)Hex(1)	C[+57], S[+568], T[+568]	1447.16	2	2893.31	2893.3	0	1.5	198	Specific	182.72	4.95	4.95	0.02	1	>gi|443596645|gb|ELT65136.1| ABC transporter, ATP-binding protein [Burkholderia cenocepacia K56-2Valvano]	2775	Nsco_20191108_BC_ZIC_HILIC_K56_2_thermolysin_B2_.9062.9062.2	controllerType=0 controllerNumber=1 scan=9062	25.8878	Thermolysin	B2	AAGPRT.VVFS.C.HDLNL	AAGPRTVVFSCHDLNL
03936:3	73	Q.AAAQKQQQQQQAANTPKPT[+568.212]SSAT.A	HexNAc(2)Hex(1)	T[+568]	984.477	3	2951.42	2951.41	0	3	188	Non	182.91	80.98	0.88	2.01	13	>gi|443605648|gb|ELT73487.1| sporulation and cell division repeat protein [Burkholderia cenocepacia K56-2Valvano]	7357	Nsco_20191108_BC_ZIC_HILIC_K56_2_thermolysin_B1.4816.4816.3	controllerType=0 controllerNumber=1 scan=4816	18.5111	Thermolysin	B1	AAAQKQQQQQQAANTPKPT.SSAT	AAAQKQQQQQQAANTPKPTSSAT
25885:3	6	K.PAATTSATTSTTTSAGTASTSTTATAGTTTAAPAPTAS[+568.212]APEAAAKPAK.T	HexNAc(2)Hex(1)	S[+568]	1616.78	3	4848.33	4847.32	1	2.8	101	Non	183.03	166.67	7.6	3.65	62	>gi|443605668|gb|ELT73505.1| hypothetical protein BURCENK562V_0636 [Burkholderia cenocepacia K56-2Valvano]	7373	Nsco_20191108_BC_ZIC_HILIC_K56_2_thermolysin_B3.24117.24117.3	controllerType=0 controllerNumber=1 scan=24117	52.6105	Thermolysin	B3	PAATTSATTSTTTSAGTASTSTTATAGTTTAAPAPTAS.APEAAAKPAK	PAATTSATTSTTTSAGTASTSTTATAGTTTAAPAPTASAPEAAAKPAK
38000:3	1175	A.ADAGGAKPAAGASAAPAAPAPVAVPAS[+568.212]AVS[+568.212][+100.064]GSAGQ.-	HexNAc(2)Hex(1),HexNAc(2)Hex(1) 100.064	S[+100][+568]*2	1369.98	3	4107.94	4107.95	0	-2.6	152	Non	183.04	183.04	0	3.93	5	>gi|443596149|gb|ELT64670.1| hypothetical protein BURCENK562V_3632 [Burkholderia cenocepacia K56-2Valvano]	2600	Nsco_20191108_BC_ZIC_HILIC_K56_2_typsin_B2.34357.34357.3	controllerType=0 controllerNumber=1 scan=34357	72.433	Trypsin	B2	ADAGGAKPAAGASAAPAAPAPVAVPAS.AVS..GSAGQ	ADAGGAKPAAGASAAPAAPAPVAVPASAVSGSAGQ
52104:3	1591	G.AT[+568.212]PQDAPAAASAPPPAPAAAPAAKPFTPPPESAIPADDFGK.T	HexNAc(2)Hex(1)	T[+568]	1482.4	3	4445.18	4445.16	0	4.3	28	NRagged	183.08	155.51	155.51	3.64	5	>gi|443594187|gb|ELT62858.1| cytochrome C [Burkholderia cenocepacia K56-2Valvano]	1674	Nsco_20191108_BC_ZIC_HILIC_K56_2_typsin_B1.46669.46669.3	controllerType=0 controllerNumber=1 scan=46669	93.565	Trypsin	B1	AT.PQDAPAAASAPPPAPAAAPAAKPFTPPPESAIPADDFGK	ATPQDAPAAASAPPPAPAAAPAAKPFTPPPESAIPADDFGK
40859:4	1	S.KVAPPPADNGASQPQQFDPNRALQGKT[+568.212]PGQPVPQAAQPAPPNTAPGQ.A	HexNAc(2)Hex(1)	T[+568]	1326.91	4	5304.62	5304.6	0	3.6	55	Non	183.16	183.16	2.68	5.71	73	>gi|443605648|gb|ELT73487.1| sporulation and cell division repeat protein [Burkholderia cenocepacia K56-2Valvano]	7357	Nsco_20191108_BC_ZIC_HILIC_K56_2_pepsin_B3_reinject.35227.35227.4	controllerType=0 controllerNumber=1 scan=35227	72.3581	Pepsin	B3	KVAPPPADNGASQPQQFDPNRALQGKT.PGQPVPQAAQPAPPNTAPGQ	KVAPPPADNGASQPQQFDPNRALQGKTPGQPVPQAAQPAPPNTAPGQ
96835:2	2278	R.PESAELPVRDAT[+568.212]RS[+568.212][+100.064]YPK.L	HexNAc(2)Hex(1),HexNAc(2)Hex(1) 100.064	S[+100][+568], T[+568]	1576.74	2	3152.47	3152.47	0	-2	59	Specific	183.22	51.39	0	0.02	4	>gi|443591100|gb|ELT60030.1| peptidase, S8/S53 family [Burkholderia cenocepacia K56-2Valvano]	116	Nsco_20191108_BC_ZIC_HILIC_K56_2_typsin_B3.83069.83069.2	controllerType=0 controllerNumber=1 scan=83069	155.842	Trypsin	B3	PESAELPVRDAT.RS..YPK	PESAELPVRDATRSYPK
82771:3	63	R.NGKLPEDTAGAATAAAPAEAAS[+568.212]APAQAASGAEQPAAAASAALSTIYFETGK.S	HexNAc(2)Hex(1)	S[+568]	1762.17	3	5284.51	5283.52	1	-2.9	390	Specific	183.29	116.98	0.03	2.33	36	>gi|443604502|gb|ELT72429.1| cytochrome c oxidase, subunit II [Burkholderia cenocepacia K56-2Valvano]	6704	Nsco_20191108_BC_ZIC_HILIC_K56_2_typsin_B1.71243.71243.3	controllerType=0 controllerNumber=1 scan=71243	134.56	Trypsin	B1	NGKLPEDTAGAATAAAPAEAAS.APAQAASGAEQPAAAASAALSTIYFETGK	NGKLPEDTAGAATAAAPAEAASAPAQAASGAEQPAAAASAALSTIYFETGK
45591:4	140	R.DHGRPSM[+15.995]FFPSATHTAPAAAGGASGTGAT[+568.212]TAGDVPAAAAGAAPSTTAPAAQAQLVK.F	HexNAc(2)Hex(1)	M[+16], T[+568]	1425.93	4	5700.7	5699.7	1	-1	26	Specific	183.35	183.35	0	4.94	21	>gi|443602087|gb|ELT70191.1| membrane protein insertase, YidC/Oxa1 family [Burkholderia cenocepacia K56-2Valvano]	5511	Nsco_20191108_BC_ZIC_HILIC_K56_2_typsin_B3.41530.41530.4	controllerType=0 controllerNumber=1 scan=41530	84.0823	Trypsin	B3	DHGRPSM.FFPSATHTAPAAAGGASGTGAT.TAGDVPAAAAGAAPSTTAPAAQAQLVK	DHGRPSMFFPSATHTAPAAAGGASGTGATTAGDVPAAAAGAAPSTTAPAAQAQLVK
32470:3	6	K.PAATTSATTSTTTSAGTASTST[+568.212][+100.064]TATAGTTTAAPAPTASAPEAAAKPAK.T	HexNAc(2)Hex(1) 100.064	T[+100][+568]	1649.79	3	4947.37	4947.38	0	-3	101	Non	183.41	183.41	0	4.21	62	>gi|443605668|gb|ELT73505.1| hypothetical protein BURCENK562V_0636 [Burkholderia cenocepacia K56-2Valvano]	7373	Nsco_20191108_BC_ZIC_HILIC_K56_2_thermolysin_B3.29644.29644.3	controllerType=0 controllerNumber=1 scan=29644	62.943	Thermolysin	B3	PAATTSATTSTTTSAGTASTST..TATAGTTTAAPAPTASAPEAAAKPAK	PAATTSATTSTTTSAGTASTSTTATAGTTTAAPAPTASAPEAAAKPAK
27227:2	8388	T.VPFGMVGFGPNT[+568.212]PRYNF.N	HexNAc(2)Hex(1)	T[+568]	1234.57	2	2468.14	2468.13	0	2.8	31	NRagged	183.43	1.2	1.2	0.09	4	>gi|443603631|gb|ELT71624.1| glycosyl hydrolase, family 92 [Burkholderia cenocepacia K56-2Valvano]	6254	Nsco_20191108_BC_ZIC_HILIC_K56_2_thermolysin_B2_.24077.24077.2	controllerType=0 controllerNumber=1 scan=24077	48.3098	Thermolysin	B2	VPFGMVGFGPNT.PRYNF	VPFGMVGFGPNTPRYNF
34752:3	6	K.PAATTSATTSTTTSAGTASTSTTAT[+568.212]AGTTTAAPAPTASAPEAAAKPAK.T	HexNAc(2)Hex(1)	T[+568]	1617.12	3	4849.34	4847.32	2	4	101	Non	183.51	183.51	0	5.26	62	>gi|443605668|gb|ELT73505.1| hypothetical protein BURCENK562V_0636 [Burkholderia cenocepacia K56-2Valvano]	7373	Nsco_20191108_BC_ZIC_HILIC_K56_2_thermolysin_B3.31442.31442.3	controllerType=0 controllerNumber=1 scan=31442	66.167	Thermolysin	B3	PAATTSATTSTTTSAGTASTSTTAT.AGTTTAAPAPTASAPEAAAKPAK	PAATTSATTSTTTSAGTASTSTTATAGTTTAAPAPTASAPEAAAKPAK
16952:2	1711	T.PSGAAGT[+568.212]AS[+568.212]ASSNTGA.A	HexNAc(2)Hex(1),HexNAc(2)Hex(1)	S[+568], T[+568]	1222.01	2	2443.01	2443.01	0	-1.7	187	Non	183.53	67	3.6	0.18	2	>gi|443592626|gb|ELT61414.1| putative lipoprotein [Burkholderia cenocepacia K56-2Valvano]	908	Nsco_20191108_BC_ZIC_HILIC_K56_2_pepsin_B3_reinject.16148.16148.2	controllerType=0 controllerNumber=1 scan=16148	37.5135	Pepsin	B3	PSGAAGT.AS.ASSNTGA	PSGAAGTASASSNTGA
42774:3	769	A.AAQQAS[+568.212]VPAAASAT[+568.212]VVVKAAPQPQNP.V	HexNAc(2)Hex(1),HexNAc(2)Hex(1)	S[+568], T[+568]	1203.92	3	3609.75	3608.74	1	2.1	11	Non	183.56	138.09	71.96	2.97	7	>gi|443603690|gb|ELT71680.1| hypothetical protein BURCENK562V_A2523, partial [Burkholderia cenocepacia K56-2Valvano]	6280	Nsco_20191108_BC_ZIC_HILIC_K56_2_thermolysin_B2_.36530.36530.3	controllerType=0 controllerNumber=1 scan=36530	68.4393	Thermolysin	B2	AAQQAS.VPAAASAT.VVVKAAPQPQNP	AAQQASVPAAASATVVVKAAPQPQNP
62112:2	52	T.DSGM[+15.995]ASES[+568.212]NQPVT[+568.212]DTWITTK.V	HexNAc(2)Hex(1),HexNAc(2)Hex(1)	M[+16], S[+568], T[+568]	1661.71	2	3322.41	3320.4	2	1.1	35	Non	183.79	183.79	2.11	4.43	18	>gi|443591075|gb|ELT60005.1| BON domain protein [Burkholderia cenocepacia K56-2Valvano]	91	Nsco_20191108_BC_ZIC_HILIC_K56_2_thermolysin_B3.53351.53351.2	controllerType=0 controllerNumber=1 scan=53351	106.278	Thermolysin	B3	DSGM.ASES.NQPVT.DTWITTK	DSGMASESNQPVTDTWITTK
41797:4	21	Q.QAANTPKPTSS[+568.212][+100.064]ATAAAAAKPPTANDANT[+568.212][+100.064]GYFLQVGAYK.T	HexNAc(2)Hex(1) 100.064,HexNAc(2)Hex(1) 100.064	S[+100][+568], T[+100][+568]	1276.11	4	5101.42	5101.44	0	-4	198	Non	183.88	183.88	1.78	3.41	65	>gi|443605648|gb|ELT73487.1| sporulation and cell division repeat protein [Burkholderia cenocepacia K56-2Valvano]	7357	Nsco_20191108_BC_ZIC_HILIC_K56_2_thermolysin_B3.37180.37180.4	controllerType=0 controllerNumber=1 scan=37180	76.9033	Thermolysin	B3	QAANTPKPTSS..ATAAAAAKPPTANDANT..GYFLQVGAYK	QAANTPKPTSSATAAAAAKPPTANDANTGYFLQVGAYK
28494:3	17	R.VHGIDNSGAGS[+568.212]QPAATVEGGAPVVR.A	HexNAc(2)Hex(1)	S[+568]	972.139	3	2914.4	2914.39	0	3.3	63	Non	183.89	183.89	1.2	5.46	21	>gi|443598083|gb|ELT66474.1| hypothetical protein BURCENK562V_A2079 [Burkholderia cenocepacia K56-2Valvano]	3476	Nsco_20191108_BC_ZIC_HILIC_K56_2_thermolysin_B3.26349.26349.3	controllerType=0 controllerNumber=1 scan=26349	56.7851	Thermolysin	B3	VHGIDNSGAGS.QPAATVEGGAPVVR	VHGIDNSGAGSQPAATVEGGAPVVR
77970:2	64	L.ALQGTSQPS[+568.212]GYTEPLLHQFR.L	HexNAc(2)Hex(1)	S[+568]	1400.17	2	2799.32	2798.34	1	-5.4	695	NRagged	184.08	145.12	4.8	0.63	20	>gi|443604345|gb|ELT72286.1| malate synthase G [Burkholderia cenocepacia K56-2Valvano]	6623	Nsco_20191108_BC_ZIC_HILIC_K56_2_typsin_B1.67655.67655.4	controllerType=0 controllerNumber=1 scan=67655	128.297	Trypsin	B1	ALQGTSQPS.GYTEPLLHQFR	ALQGTSQPSGYTEPLLHQFR
69420:4	48	R.NGKLPEDTAGAAT[+568.212][+100.064]AAAPAEAAS[+568.212][+100.064]APAQAAS[+568.212]GAEQPAAAASAALSTIYFETGK.S	HexNAc(2)Hex(1) 100.064,HexNAc(2)Hex(1) 100.064,HexNAc(2)Hex(1)	S[+100][+568]*2, T[+100][+568]	1656.27	4	6622.07	6620.07	2	-1.3	390	Specific	184.41	184.41	0	4	35	>gi|443604502|gb|ELT72429.1| cytochrome c oxidase, subunit II [Burkholderia cenocepacia K56-2Valvano]	6704	Nsco_20191108_BC_ZIC_HILIC_K56_2_typsin_B3.62106.62106.4	controllerType=0 controllerNumber=1 scan=62106	119.285	Trypsin	B3	NGKLPEDTAGAAT..AAAPAEAAS..APAQAAS.GAEQPAAAASAALSTIYFETGK	NGKLPEDTAGAATAAAPAEAASAPAQAASGAEQPAAAASAALSTIYFETGK
23968:4	33	K.LSKPAATTSATTSTTTSAGTASTSTTATAGTTTAAPAPT[+568.212]ASAPEAAAKPAK.T	HexNAc(2)Hex(1)	T[+568]	1294.64	4	5175.55	5175.53	0	3.3	98	Specific	184.51	184.51	4.19	7.23	62	>gi|443605668|gb|ELT73505.1| hypothetical protein BURCENK562V_0636 [Burkholderia cenocepacia K56-2Valvano]	7373	Nsco_20191108_BC_ZIC_HILIC_K56_2_typsin_B2.22617.22617.4	controllerType=0 controllerNumber=1 scan=22617	50.4498	Trypsin	B2	LSKPAATTSATTSTTTSAGTASTSTTATAGTTTAAPAPT.ASAPEAAAKPAK	LSKPAATTSATTSTTTSAGTASTSTTATAGTTTAAPAPTASAPEAAAKPAK
08325:3	116	Q.IVKAPAKGAS[+568.212]AAQAAPKPTDN.S	HexNAc(2)Hex(1)	S[+568]	859.113	3	2575.33	2574.31	1	3.1	59	Non	184.61	144.61	144.61	4.71	5	>gi|443591005|gb|ELT59937.1| outer-membrane lipoprotein carrier protein [Burkholderia cenocepacia K56-2Valvano]	32	Nsco_20191108_BC_ZIC_HILIC_K56_2_pepsin_B2.8772.8772.3	controllerType=0 controllerNumber=1 scan=8772	25.7312	Pepsin	B2	IVKAPAKGAS.AAQAAPKPTDN	IVKAPAKGASAAQAAPKPTDN
23697:3	569	R.LNEHPQM[+15.995]PFAAS[+568.212]APSQK.Y	HexNAc(2)Hex(1)	M[+16], S[+568]	813.378	3	2438.12	2437.11	1	4.1	43	Specific	184.71	158.41	5.72	3.82	5	>gi|443594432|gb|ELT63086.1| hypothetical protein BURCENK562V_0304 [Burkholderia cenocepacia K56-2Valvano]	1805	Nsco_20191108_BC_ZIC_HILIC_K56_2_typsin_B3.22553.22553.3	controllerType=0 controllerNumber=1 scan=22553	50.2877	Trypsin	B3	LNEHPQM.PFAAS.APSQK	LNEHPQMPFAASAPSQK
08017:2	4303	F.AFAELT[+568.212][+100.064]L.S	HexNAc(2)Hex(1) 100.064	T[+100][+568]	716.852	2	1432.7	1432.69	0	1.5	87	Specific	184.85	7.95	7.95	0	2	>gi|443599158|gb|ELT67462.1| EamA-like transporter family protein [Burkholderia cenocepacia K56-2Valvano]	4078	Nsco_20191108_BC_ZIC_HILIC_K56_2_thermolysin_B1.8411.8411.2	controllerType=0 controllerNumber=1 scan=8411	24.2275	Thermolysin	B1	AFAELT..L	AFAELTL
85539:4	484	S.AFS[+568.212]IAGGGDT[+568.212]LAAIAKYGIHDQVSYISTGGGAFLEFLEGK.K	HexNAc(2)Hex(1),HexNAc(2)Hex(1)	S[+568], T[+568]	1294.12	4	5173.46	5168.46	5	-3.8	346	NRagged	184.92	184.92	3.9	3.6	7	>gi|443597251|gb|ELT65690.1| phosphoglycerate kinase [Burkholderia cenocepacia K56-2Valvano]	3053	Nsco_20191108_BC_ZIC_HILIC_K56_2_typsin_B3.74744.74744.4	controllerType=0 controllerNumber=1 scan=74744	140.144	Trypsin	B3	AFS.IAGGGDT.LAAIAKYGIHDQVSYISTGGGAFLEFLEGK	AFSIAGGGDTLAAIAKYGIHDQVSYISTGGGAFLEFLEGK
44821:3	145	A.AVESYPHIPVVMHQDHGQS[+568.212]PAVC[+57.021]TAAIR.S	HexNAc(2)Hex(1)	C[+57], S[+568]	1213.91	3	3639.73	3638.71	1	4.5	69	NRagged	185.09	185.09	1.3	3.49	17	>gi|443596933|gb|ELT65395.1| fructose-bisphosphate aldolase, class II, Calvin cycle subtype [Burkholderia cenocepacia K56-2Valvano]	2895	Nsco_20191108_BC_ZIC_HILIC_K56_2_typsin_B2.40090.40090.3	controllerType=0 controllerNumber=1 scan=40090	82.9369	Trypsin	B2	AVESYPHIPVVMHQDHGQS.PAVC.TAAIR	AVESYPHIPVVMHQDHGQSPAVCTAAIR
16006:2	1473	F.KGNWKIQLENT[+568.212]T.D	HexNAc(2)Hex(1)	T[+568]	1000.49	2	1999.98	1999.97	0	3.5	198	CRagged	185.18	36.26	2	0.48	1	>gi|443597418|gb|ELT65846.1| ring hydroxylating alpha subunit, catalytic domain protein [Burkholderia cenocepacia K56-2Valvano]	3135	Nsco_20191108_BC_ZIC_HILIC_K56_2_thermolysin_B1.15395.15395.2	controllerType=0 controllerNumber=1 scan=15395	34.9749	Thermolysin	B1	KGNWKIQLENT.T	KGNWKIQLENTT
27721:2	4386	L.MNWEC[+57.021]AIPGKKGT[+568.212]PWEGGL.F	HexNAc(2)Hex(1)	C[+57], T[+568]	1350.11	2	2699.22	2699.22	0	-2.1	39	Specific	185.18	2.77	2.77	0.01	1	>sp|UBE2I_HUMAN|(Common contaminant protein)	15472	Nsco_20191108_BC_ZIC_HILIC_K56_2_thermolysin_B2_.24476.24476.2	controllerType=0 controllerNumber=1 scan=24476	48.9618	Thermolysin	B2	MNWEC.AIPGKKGT.PWEGGL	MNWECAIPGKKGTPWEGGL
99556:6	1236	E.SMRLPQAVMVQTVTGEYPEDGSLTGVT[+568.212][+100.064]DPDMVC[+57.021]VPDTSTIRLIPWAVDPTAQVIHDC[+57.021]VHFDGSPVEISPR.Y	HexNAc(2)Hex(1) 100.064	C[+57]*2, T[+100][+568]	1395.17	6	8365.98	8357.99	8	-3.7	42	NRagged	185.21	185.21	0	1.54	6	>gi|443591861|gb|ELT60716.1| glutamine synthetase, catalytic domain protein [Burkholderia cenocepacia K56-2Valvano]	516	Nsco_20191108_BC_ZIC_HILIC_K56_2_typsin_B3.85028.85028.6	controllerType=0 controllerNumber=1 scan=85028	159.367	Trypsin	B3	SMRLPQAVMVQTVTGEYPEDGSLTGVT..DPDMVC.VPDTSTIRLIPWAVDPTAQVIHDC.VHFDGSPVEISPR	SMRLPQAVMVQTVTGEYPEDGSLTGVTDPDMVCVPDTSTIRLIPWAVDPTAQVIHDCVHFDGSPVEISPR
71213:3	62	Q.SIPS[+568.212]YLHADDLGPWGNYLQQVDR.V	HexNAc(2)Hex(1)	S[+568]	1072.51	3	3215.51	3212.49	3	2.5	7	NRagged	185.33	153.49	3.9	1.11	20	>gi|443602131|gb|ELT70227.1| Glu/Leu/Phe/Val dehydrogenase, dimerization domain protein [Burkholderia cenocepacia K56-2Valvano]	5530	Nsco_20191108_BC_ZIC_HILIC_K56_2_typsin_B2.61402.61402.3	controllerType=0 controllerNumber=1 scan=61402	122.434	Trypsin	B2	SIPS.YLHADDLGPWGNYLQQVDR	SIPSYLHADDLGPWGNYLQQVDR
20224:2	5933	L.LAGNGT[+568.212]TTGTARYRGDNL.L	HexNAc(2)Hex(1)	T[+568]	1203.57	2	2406.13	2406.13	0	2.1	59	Specific	185.36	12.16	12.16	0	1	>gi|443600206|gb|ELT68423.1| oligopeptide/dipeptide transporter, C-terminal domain protein [Burkholderia cenocepacia K56-2Valvano]	4633	Nsco_20191108_BC_ZIC_HILIC_K56_2_thermolysin_B3.19183.19183.2	controllerType=0 controllerNumber=1 scan=19183	43.3985	Thermolysin	B3	LAGNGT.TTGTARYRGDNL	LAGNGTTTGTARYRGDNL
00205:2	466	R.T[+568.212]QADK.E	HexNAc(2)Hex(1)	T[+568]	565.752	2	1130.5	1130.49	0	2.5	186	Specific	185.41	2.77	2.77	0.6	6	>gi|443594428|gb|ELT63082.1| PF09832 family protein [Burkholderia cenocepacia K56-2Valvano]	1801	Nsco_20191108_BC_ZIC_HILIC_K56_2_typsin_B3.1963.1963.2	controllerType=0 controllerNumber=1 scan=1963	13.2327	Trypsin	B3	T.QADK	TQADK
12929:2	1485	L.AAASGRHTQDPLS[+568.212]L.R	HexNAc(2)Hex(1)	S[+568]	996.477	2	1991.95	1991.94	0	3.4	263	Specific	185.54	7.11	7.11	0.45	1	>gi|443603611|gb|ELT71604.1| phenylalanine and histidine ammonia-lyase [Burkholderia cenocepacia K56-2Valvano]	6234	Nsco_20191108_BC_ZIC_HILIC_K56_2_thermolysin_B1.12735.12735.2	controllerType=0 controllerNumber=1 scan=12735	30.8074	Thermolysin	B1	AAASGRHTQDPLS.L	AAASGRHTQDPLSL
04728:2	1299	A.QAAVS[+568.212][+100.064]LASFR.N	HexNAc(2)Hex(1) 100.064	S[+100][+568]	859.429	2	1717.85	1717.85	0	1.2	303	NRagged	185.6	31.51	13.83	0.05	3	>gi|443595796|gb|ELT64348.1| UDP-N-acetylmuramate:L-alanyl-gamma-D-glutamyl-meso-diaminopimelate ligase [Burkholderia cenocepacia K56-2Valvano]	2437	Nsco_20191108_BC_ZIC_HILIC_K56_2_typsin_B1.5717.5717.2	controllerType=0 controllerNumber=1 scan=5717	20.836	Trypsin	B1	QAAVS..LASFR	QAAVSLASFR
42224:3	138	A.VQGRPSAPETT[+568.212]NGAEQAGRMYGGADD.M	HexNAc(2)Hex(1)	T[+568]	1069.47	3	3206.4	3203.39	3	-1.7	106	Non	185.69	182.36	2.4	2.5	6	>gi|443594443|gb|ELT63097.1| single-strand binding family protein [Burkholderia cenocepacia K56-2Valvano]	1816	Nsco_20191108_BC_ZIC_HILIC_K56_2_thermolysin_B1.36416.36416.3	controllerType=0 controllerNumber=1 scan=36416	73.7863	Thermolysin	B1	VQGRPSAPETT.NGAEQAGRMYGGADD	VQGRPSAPETTNGAEQAGRMYGGADD
106253:2	2637	R.PESAELPVRDAT[+568.212][+100.064]RS[+568.212]YPK.L	HexNAc(2)Hex(1) 100.064,HexNAc(2)Hex(1)	S[+568], T[+100][+568]	1576.74	2	3152.46	3152.47	0	-3.1	59	Specific	185.86	76.38	0	0.06	2	>gi|443591100|gb|ELT60030.1| peptidase, S8/S53 family [Burkholderia cenocepacia K56-2Valvano]	116	Nsco_20191108_BC_ZIC_HILIC_K56_2_typsin_B1.88108.88108.2	controllerType=0 controllerNumber=1 scan=88108	165.656	Trypsin	B1	PESAELPVRDAT..RS.YPK	PESAELPVRDATRSYPK
79036:3	1191	S.VAPPLQGDGAAPGGAS[+568.212]WPAPPPASGPAPGLPASSVQGTP.-	HexNAc(2)Hex(1)	S[+568]	1351.66	3	4052.98	4052.96	0	4.5	377	Non	185.93	152.8	0.27	2.39	5	>gi|443595154|gb|ELT63756.1| hypothetical protein BURCENK562V_1535 [Burkholderia cenocepacia K56-2Valvano]	2124	Nsco_20191108_BC_ZIC_HILIC_K56_2_thermolysin_B2_.64428.64428.3	controllerType=0 controllerNumber=1 scan=64428	123.172	Thermolysin	B2	VAPPLQGDGAAPGGAS.WPAPPPASGPAPGLPASSVQGTP	VAPPLQGDGAAPGGASWPAPPPASGPAPGLPASSVQGTP
18359:3	51	T.SAGTASTSTTATAGTTTAAPAPTAS[+568.212]APEAAAKPAK.T	HexNAc(2)Hex(1)	S[+568]	1219.6	3	3656.78	3655.76	1	4.6	114	NRagged	186.12	186.12	37.59	4.34	48	>gi|443605668|gb|ELT73505.1| hypothetical protein BURCENK562V_0636 [Burkholderia cenocepacia K56-2Valvano]	7373	Nsco_20191108_BC_ZIC_HILIC_K56_2_typsin_B1.17687.17687.3	controllerType=0 controllerNumber=1 scan=17687	41.6462	Trypsin	B1	SAGTASTSTTATAGTTTAAPAPTAS.APEAAAKPAK	SAGTASTSTTATAGTTTAAPAPTASAPEAAAKPAK
00094:3	62	G.KKAKAADAAS[+568.212]Q.-	HexNAc(2)Hex(1)	S[+568]	552.946	3	1656.82	1656.82	0	2.7	81	Non	186.12	80.69	80.69	1.67	13	>gi|443597624|gb|ELT66041.1| hypothetical protein BURCENK562V_3510 [Burkholderia cenocepacia K56-2Valvano]	3238	Nsco_20191108_BC_ZIC_HILIC_K56_2_pepsin_B3_reinject.1878.1878.3	controllerType=0 controllerNumber=1 scan=1878	13.0284	Pepsin	B3	KKAKAADAAS.Q	KKAKAADAASQ
16591:2	4953	A.QAIDYVAGYT[+568.212].V	HexNAc(2)Hex(1)	T[+568]	834.872	2	1668.74	1668.74	0	0.1	116	Non	186.14	26.54	26.54	0	1	>gi|443591466|gb|ELT60354.1| 4-hydroxyphenylacetate degradation bifunctional isomerase/decarboxylase, C-terminal subunit [Burkholderia cenocepacia K56-2Valvano]	289	Nsco_20191108_BC_ZIC_HILIC_K56_2_thermolysin_B3.16063.16063.2	controllerType=0 controllerNumber=1 scan=16063	37.7718	Thermolysin	B3	QAIDYVAGYT.	QAIDYVAGYT
17425:2	2781	K.ELNLPGDAAAPQT[+568.212]YFK.T	HexNAc(2)Hex(1)	T[+568]	1152.55	2	2304.09	2303.08	1	0.9	360	Specific	186.24	5.26	5.26	0.06	3	>gi|443600351|gb|ELT68555.1| hypothetical protein BURCENK562V_A0292 [Burkholderia cenocepacia K56-2Valvano]	4704	Nsco_20191108_BC_ZIC_HILIC_K56_2_typsin_B1.16893.16893.2	controllerType=0 controllerNumber=1 scan=16893	40.2139	Trypsin	B1	ELNLPGDAAAPQT.YFK	ELNLPGDAAAPQTYFK
22051:4	317	S.VQSTPLQPPAPIS[+568.212]NSSSVHPGNPKAKAQ.-	HexNAc(2)Hex(1)	S[+568]	852.183	4	3405.71	3405.7	0	2.3	239	Non	186.3	186.3	0	5.27	4	>gi|443595598|gb|ELT64173.1| BON domain protein [Burkholderia cenocepacia K56-2Valvano]	2325	Nsco_20191108_BC_ZIC_HILIC_K56_2_pepsin_B1.20401.20401.4	controllerType=0 controllerNumber=1 scan=20401	44.792	Pepsin	B1	VQSTPLQPPAPIS.NSSSVHPGNPKAKAQ	VQSTPLQPPAPISNSSSVHPGNPKAKAQ
95458:2	2637	R.PESAELPVRDAT[+568.212]RS[+568.212][+100.064]YPK.L	HexNAc(2)Hex(1),HexNAc(2)Hex(1) 100.064	S[+100][+568], T[+568]	1576.74	2	3152.47	3152.47	0	-1.1	59	Specific	186.51	116.58	0	0.14	2	>gi|443591100|gb|ELT60030.1| peptidase, S8/S53 family [Burkholderia cenocepacia K56-2Valvano]	116	Nsco_20191108_BC_ZIC_HILIC_K56_2_typsin_B1.80555.80555.2	controllerType=0 controllerNumber=1 scan=80555	152.452	Trypsin	B1	PESAELPVRDAT.RS..YPK	PESAELPVRDATRSYPK
99265:2	2278	R.PESAELPVRDAT[+568.212][+100.064]RS[+568.212]YPK.L	HexNAc(2)Hex(1) 100.064,HexNAc(2)Hex(1)	S[+568], T[+100][+568]	1576.74	2	3152.46	3152.47	0	-3.2	59	Specific	186.54	95.08	0	0.04	4	>gi|443591100|gb|ELT60030.1| peptidase, S8/S53 family [Burkholderia cenocepacia K56-2Valvano]	116	Nsco_20191108_BC_ZIC_HILIC_K56_2_typsin_B3.84821.84821.2	controllerType=0 controllerNumber=1 scan=84821	159.072	Trypsin	B3	PESAELPVRDAT..RS.YPK	PESAELPVRDATRSYPK
21456:3	2	S.KVAPPPADNGAS[+568.212]QPQQFDPNRA.L	HexNAc(2)Hex(1)	S[+568]	958.783	3	2874.34	2873.34	1	-4.1	55	Non	186.65	184.51	184.51	2.97	69	>gi|443605648|gb|ELT73487.1| sporulation and cell division repeat protein [Burkholderia cenocepacia K56-2Valvano]	7357	Nsco_20191108_BC_ZIC_HILIC_K56_2_pepsin_B1.19939.19939.3	controllerType=0 controllerNumber=1 scan=19939	43.9366	Pepsin	B1	KVAPPPADNGAS.QPQQFDPNRA	KVAPPPADNGASQPQQFDPNRA
09379:3	116	Q.IVKAPAKGAS[+568.212]AAQAAPKPTDNSSGT.F	HexNAc(2)Hex(1)	S[+568]	969.49	3	2906.46	2906.45	0	2.6	59	Non	186.74	186.74	22.65	6.12	5	>gi|443591005|gb|ELT59937.1| outer-membrane lipoprotein carrier protein [Burkholderia cenocepacia K56-2Valvano]	32	Nsco_20191108_BC_ZIC_HILIC_K56_2_pepsin_B2.9697.9697.3	controllerType=0 controllerNumber=1 scan=9697	27.3046	Pepsin	B2	IVKAPAKGAS.AAQAAPKPTDNSSGT	IVKAPAKGASAAQAAPKPTDNSSGT
03416:3	133	A.ATS[+568.212]APKAAAKTAKKANRKLGY.A	HexNAc(2)Hex(1)	S[+568]	905.826	3	2715.46	2714.46	1	1.1	38	Non	186.74	115.48	15.17	5.16	6	>gi|443602480|gb|ELT70558.1| BON domain protein [Burkholderia cenocepacia K56-2Valvano]	5661	Nsco_20191108_BC_ZIC_HILIC_K56_2_pepsin_B2.4419.4419.3	controllerType=0 controllerNumber=1 scan=4419	18.4668	Pepsin	B2	ATS.APKAAAKTAKKANRKLGY	ATSAPKAAAKTAKKANRKLGY
86190:5	1332	D.EAS[+568.212][+100.064]DADAPVLDAPPAAS[+568.212]VPPAPAQPAAPAVVMT[+568.212][+100.064]VTPTNDGRDEVVETVEIVPPPLQDASAK.K	HexNAc(2)Hex(1) 100.064,HexNAc(2)Hex(1),HexNAc(2)Hex(1) 100.064	S[+100][+568]*2, T[+100][+568]	1592.37	5	7957.81	7956.8	1	0.2	29	NRagged	186.8	132.97	11.7	0.35	14	>gi|443598716|gb|ELT67046.1| signal recognition particle-docking protein FtsY [Burkholderia cenocepacia K56-2Valvano]	3824	Nsco_20191108_BC_ZIC_HILIC_K56_2_typsin_B2.72250.72250.5	controllerType=0 controllerNumber=1 scan=72250	147.581	Trypsin	B2	EAS..DADAPVLDAPPAAS.VPPAPAQPAAPAVVMT..VTPTNDGRDEVVETVEIVPPPLQDASAK	EASDADAPVLDAPPAASVPPAPAQPAAPAVVMTVTPTNDGRDEVVETVEIVPPPLQDASAK
24761:3	301	R.LNEHPQM[+15.995]PFAAS[+568.212]APSQK.Y	HexNAc(2)Hex(1)	M[+16], S[+568]	813.377	3	2438.12	2437.11	1	1.7	43	Non	186.94	88.72	37.48	1.15	7	>gi|443594432|gb|ELT63086.1| hypothetical protein BURCENK562V_0304 [Burkholderia cenocepacia K56-2Valvano]	1805	Nsco_20191108_BC_ZIC_HILIC_K56_2_thermolysin_B3.23156.23156.3	controllerType=0 controllerNumber=1 scan=23156	50.9122	Thermolysin	B3	LNEHPQM.PFAAS.APSQK	LNEHPQMPFAASAPSQK
36872:3	1040	G.ADLS[+568.212][+100.064]AAGS[+568.212]VEKPDSVAAVGK.V	HexNAc(2)Hex(1) 100.064,HexNAc(2)Hex(1)	S[+100][+568]*2	1037.16	3	3109.47	3108.46	1	2.8	24	NRagged	186.95	186.95	1.73	3.61	3	>gi|443592599|gb|ELT61390.1| transcriptional regulator KdgR [Burkholderia cenocepacia K56-2Valvano]	894	Nsco_20191108_BC_ZIC_HILIC_K56_2_typsin_B3.33999.33999.3	controllerType=0 controllerNumber=1 scan=33999	70.8327	Trypsin	B3	ADLS..AAGS.VEKPDSVAAVGK	ADLSAAGSVEKPDSVAAVGK
01562:2	441	S.GPHVWSGAIQS[+568.212]APSATSD.A	HexNAc(2)Hex(1)	S[+568]	1168.53	2	2336.05	2336.04	0	2.2	12	Non	187.11	76.36	1.2	1.96	6	>gi|443592739|gb|ELT61520.1| FimV C-terminal domain protein [Burkholderia cenocepacia K56-2Valvano]	976	Nsco_20191108_BC_ZIC_HILIC_K56_2_thermolysin_B3.3234.3234.2	controllerType=0 controllerNumber=1 scan=3234	16.4008	Thermolysin	B3	GPHVWSGAIQS.APSATSD	GPHVWSGAIQSAPSATSD
96279:3	211	S.NYAGS[+568.212][+100.064]GSSYANEAQGVFGGGAAAAGAAAAAAAPLQVPAGFDTEAFLR.S	HexNAc(2)Hex(1) 100.064	S[+100][+568]	1681.46	3	5042.37	5041.36	1	1.9	185	NRagged	187.16	187.16	4.24	3.57	11	>gi|443593464|gb|ELT62203.1| Tim44-like domain protein [Burkholderia cenocepacia K56-2Valvano]	1287	Nsco_20191108_BC_ZIC_HILIC_K56_2_typsin_B3.82675.82675.3	controllerType=0 controllerNumber=1 scan=82675	155.092	Trypsin	B3	NYAGS..GSSYANEAQGVFGGGAAAAGAAAAAAAPLQVPAGFDTEAFLR	NYAGSGSSYANEAQGVFGGGAAAAGAAAAAAAPLQVPAGFDTEAFLR
23983:4	612	H.AAPKAAPADAAS[+568.212]SVAAGEPRWK.V	HexNAc(2)Hex(1)	S[+568]	673.336	4	2690.32	2690.32	0	2.2	345	Non	187.23	166.87	0.8	4.87	9	>gi|443603168|gb|ELT71192.1| bifunctional uroporphyrinogen-III synthetase/uroporphyrin-III C-methyltransferase, partial [Burkholderia cenocepacia K56-2Valvano]	6048	Nsco_20191108_BC_ZIC_HILIC_K56_2_thermolysin_B2_.21409.21409.4	controllerType=0 controllerNumber=1 scan=21409	43.8928	Thermolysin	B2	AAPKAAPADAAS.SVAAGEPRWK	AAPKAAPADAASSVAAGEPRWK
03122:2	325	S.KAAPPAAAS[+568.212]QAAAR.Q	HexNAc(2)Hex(1)	S[+568]	924.966	2	1848.93	1848.92	0	3.6	375	NRagged	187.24	111.36	111.36	1.04	7	>gi|443605593|gb|ELT73435.1| periplasmic multidrug efflux lipoprotein [Burkholderia cenocepacia K56-2Valvano]	7305	Nsco_20191108_BC_ZIC_HILIC_K56_2_typsin_B2.4490.4490.2	controllerType=0 controllerNumber=1 scan=4490	18.2774	Trypsin	B2	KAAPPAAAS.QAAAR	KAAPPAAASQAAAR
16866:3	247	Q.IVKAPAKGAS[+568.212]AAQAAPKPTDNSSGTF.V	HexNAc(2)Hex(1)	S[+568]	1018.85	3	3054.52	3053.52	1	1.8	59	NRagged	187.27	144.03	144.03	3.94	4	>gi|443591005|gb|ELT59937.1| outer-membrane lipoprotein carrier protein [Burkholderia cenocepacia K56-2Valvano]	32	Nsco_20191108_BC_ZIC_HILIC_K56_2_pepsin_B3_reinject.16077.16077.3	controllerType=0 controllerNumber=1 scan=16077	37.4019	Pepsin	B3	IVKAPAKGAS.AAQAAPKPTDNSSGTF	IVKAPAKGASAAQAAPKPTDNSSGTF
47527:3	183	D.ESYLEDVTT[+568.212]AKS[+568.212]VPSRPANE.V	HexNAc(2)Hex(1),HexNAc(2)Hex(1)	S[+568], T[+568]	1111.5	3	3332.5	3329.49	3	-0.4	317	Non	187.3	187.3	2.4	2.49	7	>gi|443595102|gb|ELT63708.1| alpha,alpha-trehalase [Burkholderia cenocepacia K56-2Valvano]	2117	Nsco_20191108_BC_ZIC_HILIC_K56_2_thermolysin_B1.40471.40471.3	controllerType=0 controllerNumber=1 scan=40471	82.7406	Thermolysin	B1	ESYLEDVTT.AKS.VPSRPANE	ESYLEDVTTAKSVPSRPANE
04487:2	161	Y.IRGNALDYDNWS[+568.212]THK.G	HexNAc(2)Hex(1)	S[+568]	1179.54	2	2358.08	2358.07	0	1.6	100	NRagged	187.37	9.76	4.6	0.02	18	>gi|443604617|gb|ELT72535.1| choline dehydrogenase [Burkholderia cenocepacia K56-2Valvano]	6782	Nsco_20191108_BC_ZIC_HILIC_K56_2_typsin_B1.5524.5524.2	controllerType=0 controllerNumber=1 scan=5524	20.5165	Trypsin	B1	IRGNALDYDNWS.THK	IRGNALDYDNWSTHK
05682:2	892	A.AAKKAS[+568.212]EAAAAASAAQA.A	HexNAc(2)Hex(1)	S[+568]	1028.5	2	2056	2055.99	0	3.2	140	Non	187.43	65.03	9.81	2.82	7	>gi|443595379|gb|ELT63971.1| SmpA/OmlA family protein, partial [Burkholderia cenocepacia K56-2Valvano]	2209	Nsco_20191108_BC_ZIC_HILIC_K56_2_thermolysin_B2_.6534.6534.2	controllerType=0 controllerNumber=1 scan=6534	22.0937	Thermolysin	B2	AAKKAS.EAAAAASAAQA	AAKKASEAAAAASAAQA
17740:2	3913	K.ELNLPGDAAAPQT[+568.212]YFK.T	HexNAc(2)Hex(1)	T[+568]	1152.05	2	2303.08	2303.08	0	1.1	360	Specific	187.47	4.16	4.16	0.02	3	>gi|443600351|gb|ELT68555.1| hypothetical protein BURCENK562V_A0292 [Burkholderia cenocepacia K56-2Valvano]	4704	Nsco_20191108_BC_ZIC_HILIC_K56_2_typsin_B2.17168.17168.2	controllerType=0 controllerNumber=1 scan=17168	40.1891	Trypsin	B2	ELNLPGDAAAPQT.YFK	ELNLPGDAAAPQTYFK
25901:3	33	K.PAATTSATTSTTTSAGTASTSTTATAGTTTAAPAPTAS[+568.212]APEAAAKPAK.T	HexNAc(2)Hex(1)	S[+568]	1616.45	3	4847.32	4847.32	0	1.3	101	Specific	187.53	114.32	0.76	3.51	62	>gi|443605668|gb|ELT73505.1| hypothetical protein BURCENK562V_0636 [Burkholderia cenocepacia K56-2Valvano]	7373	Nsco_20191108_BC_ZIC_HILIC_K56_2_typsin_B2.24254.24254.3	controllerType=0 controllerNumber=1 scan=24254	53.446	Trypsin	B2	PAATTSATTSTTTSAGTASTSTTATAGTTTAAPAPTAS.APEAAAKPAK	PAATTSATTSTTTSAGTASTSTTATAGTTTAAPAPTASAPEAAAKPAK
06220:2	7519	E.KDESLSFGVNS[+568.212][+100.064]QR.D	HexNAc(2)Hex(1) 100.064	S[+100][+568]	1068	2	2134.99	2135	0	-4.1	471	NRagged	187.59	77.32	12.66	0	4	>gi|443592669|gb|ELT61457.1| putative type IV conjugative transfer system coupling protein TraD [Burkholderia cenocepacia K56-2Valvano]	951	Nsco_20191108_BC_ZIC_HILIC_K56_2_typsin_B2.7412.7412.2	controllerType=0 controllerNumber=1 scan=7412	23.711	Trypsin	B2	KDESLSFGVNS..QR	KDESLSFGVNSQR
31027:4	839	W.IQRAGETPRAPDAPVDYDKAAAPAPAS[+568.212]ATATNG.-	HexNAc(2)Hex(1)	S[+568]	955.464	4	3818.84	3818.82	0	3.9	476	Non	187.64	187.64	16.53	4.56	9	>gi|443594108|gb|ELT62784.1| outer membrane multidrug efflux protein OprB [Burkholderia cenocepacia K56-2Valvano]	1629	Nsco_20191108_BC_ZIC_HILIC_K56_2_thermolysin_B2_.27139.27139.4	controllerType=0 controllerNumber=1 scan=27139	53.3757	Thermolysin	B2	IQRAGETPRAPDAPVDYDKAAAPAPAS.ATATNG	IQRAGETPRAPDAPVDYDKAAAPAPASATATNG
38468:5	285	S.WIES[+568.212]YFVPRGFTIVYADSLGTAGSDGC[+57.021]PTILTRDES[+568.212][+100.064]VAMASVIR.W	HexNAc(2)Hex(1),HexNAc(2)Hex(1) 100.064	C[+57], S[+100][+568]*2	1209.98	5	6045.85	6044.86	1	-1.7	201	NRagged	187.71	108.08	15.18	0.16	14	>gi|443594879|gb|ELT63498.1| X-Pro dipeptidyl-peptidase (S15 family) [Burkholderia cenocepacia K56-2Valvano]	2040	Nsco_20191108_BC_ZIC_HILIC_K56_2_typsin_B2.34721.34721.5	controllerType=0 controllerNumber=1 scan=34721	73.1941	Trypsin	B2	WIES.YFVPRGFTIVYADSLGTAGSDGC.PTILTRDES..VAMASVIR	WIESYFVPRGFTIVYADSLGTAGSDGCPTILTRDESVAMASVIR
86387:4	430	E.FIRMADSTGFGDYTES[+568.212]GQVIPVEYNGQAGGYT[+568.212]LAMYLDDHPPIAGGR.E	HexNAc(2)Hex(1),HexNAc(2)Hex(1)	S[+568], T[+568]	1544.71	4	6175.8	6173.77	2	4.3	63	NRagged	187.99	187.99	1.2	4.14	8	>gi|443596097|gb|ELT64625.1| putative acetoacetate decarboxylase [Burkholderia cenocepacia K56-2Valvano]	2572	Nsco_20191108_BC_ZIC_HILIC_K56_2_typsin_B1.73926.73926.4	controllerType=0 controllerNumber=1 scan=73926	139.322	Trypsin	B1	FIRMADSTGFGDYTES.GQVIPVEYNGQAGGYT.LAMYLDDHPPIAGGR	FIRMADSTGFGDYTESGQVIPVEYNGQAGGYTLAMYLDDHPPIAGGR
18491:5	212	T.AVDQVKAAFAGHGHAS[+568.212][+100.064]FHVYPGAEHGFNC[+57.021]T[+568.212]DR.A	HexNAc(2)Hex(1) 100.064,HexNAc(2)Hex(1)	C[+57], S[+100][+568], T[+568]	939.425	5	4693.09	4690.08	3	0.8	176	NRagged	188.19	188.19	3.16	3.47	9	>gi|443603066|gb|ELT71095.1| dienelactone hydrolase family protein [Burkholderia cenocepacia K56-2Valvano]	5963	Nsco_20191108_BC_ZIC_HILIC_K56_2_typsin_B2.17776.17776.5	controllerType=0 controllerNumber=1 scan=17776	41.2312	Trypsin	B2	AVDQVKAAFAGHGHAS..FHVYPGAEHGFNC.T.DR	AVDQVKAAFAGHGHASFHVYPGAEHGFNCTDR
17116:2	1280	K.AGRVAAAMMQMT[+568.212]KFDDAALK.A	HexNAc(2)Hex(1)	T[+568]	1348.14	2	2695.27	2694.27	1	-1.8	130	Specific	188.43	19.74	19.74	0.3	3	>gi|443600870|gb|ELT69037.1| 3-demethylubiquinone-9 3-methyltransferase domain protein [Burkholderia cenocepacia K56-2Valvano]	4940	Nsco_20191108_BC_ZIC_HILIC_K56_2_typsin_B3.16663.16663.2	controllerType=0 controllerNumber=1 scan=16663	39.6611	Trypsin	B3	AGRVAAAMMQMT.KFDDAALK	AGRVAAAMMQMTKFDDAALK
47351:5	446	R.DHGRPSM[+15.995]FFPSATHTAPAAAGGAS[+568.212][+100.064]GTGATTAGDVPAAAAGAAPSTTAPAAQAQLVK.F	HexNAc(2)Hex(1) 100.064	M[+16], S[+100][+568]	1161.56	5	5803.77	5799.77	4	-2.9	26	Non	188.88	188.88	7.79	1.5	12	>gi|443602087|gb|ELT70191.1| membrane protein insertase, YidC/Oxa1 family [Burkholderia cenocepacia K56-2Valvano]	5511	Nsco_20191108_BC_ZIC_HILIC_K56_2_thermolysin_B3.41630.41630.5	controllerType=0 controllerNumber=1 scan=41630	84.9479	Thermolysin	B3	DHGRPSM.FFPSATHTAPAAAGGAS..GTGATTAGDVPAAAAGAAPSTTAPAAQAQLVK	DHGRPSMFFPSATHTAPAAAGGASGTGATTAGDVPAAAAGAAPSTTAPAAQAQLVK
66425:2	670	F.DTGSSNLWVPS[+568.212][+100.064]IYC[+57.021]SSEAC[+57.021]TNH.N	HexNAc(2)Hex(1) 100.064	C[+57]*2, S[+100][+568]	1578.66	2	3156.31	3153.32	3	-4.7	78	CRagged	188.91	188.91	2.4	2.45	7	>sp|PEPA_BOVIN|(Common contaminant protein)	15454	Nsco_20191108_BC_ZIC_HILIC_K56_2_pepsin_B1.54939.54939.2	controllerType=0 controllerNumber=1 scan=54939	134.282	Pepsin	B1	DTGSSNLWVPS..IYC.SSEAC.TNH	DTGSSNLWVPSIYCSSEACTNH
45445:3	358	A.ISET[+568.212]VES[+568.212]GSTVDL.D	HexNAc(2)Hex(1),HexNAc(2)Hex(1)	S[+568], T[+568]	825.03	3	2473.08	2473.07	0	1.7	212	NRagged	188.92	35.77	2.08	0.25	8	>gi|443602387|gb|ELT70470.1| 2-oxoacid:ferredoxin/flavodoxin oxidoreductase, gamma subunit [Burkholderia cenocepacia K56-2Valvano]	5614	Nsco_20191108_BC_ZIC_HILIC_K56_2_thermolysin_B1.38885.38885.3	controllerType=0 controllerNumber=1 scan=38885	79.1545	Thermolysin	B1	ISET.VES.GSTVDL	ISETVESGSTVDL
08621:2	2528	Q.VLSNTVPAKS[+568.212][+100.064]C[+57.021]Q.A	HexNAc(2)Hex(1) 100.064	C[+57], S[+100][+568]	986.478	2	1971.95	1971.94	0	2.5	99	Non	188.92	2.22	2.22	0.08	1	>sp|CASK_BOVIN|(Common contaminant protein)	15481	Nsco_20191108_BC_ZIC_HILIC_K56_2_thermolysin_B1.8923.8923.2	controllerType=0 controllerNumber=1 scan=8923	24.9267	Thermolysin	B1	VLSNTVPAKS..C.Q	VLSNTVPAKSCQ
00919:7	62	E.AAQPAAQEEHHHGKKAAHHKAAAKKAGKKAKAADAAS[+568.212].Q	HexNAc(2)Hex(1)	S[+568]	613.75	7	4290.21	4290.2	0	2.6	54	Non	188.95	188.95	188.95	4.57	13	>gi|443597624|gb|ELT66041.1| hypothetical protein BURCENK562V_3510 [Burkholderia cenocepacia K56-2Valvano]	3238	Nsco_20191108_BC_ZIC_HILIC_K56_2_pepsin_B3_reinject.2513.2513.7	controllerType=0 controllerNumber=1 scan=2513	14.6881	Pepsin	B3	AAQPAAQEEHHHGKKAAHHKAAAKKAGKKAKAADAAS.	AAQPAAQEEHHHGKKAAHHKAAAKKAGKKAKAADAAS
41673:4	21	K.QQQQQQAANTPKPTS[+568.212][+100.064]SAT[+568.212][+100.064]AAAAAKPPTANDANTGYFL.Q	HexNAc(2)Hex(1) 100.064,HexNAc(2)Hex(1) 100.064	S[+100][+568], T[+100][+568]	1275.86	4	5100.41	5095.39	5	1.7	193	NRagged	189.07	189.07	0	0.98	65	>gi|443605648|gb|ELT73487.1| sporulation and cell division repeat protein [Burkholderia cenocepacia K56-2Valvano]	7357	Nsco_20191108_BC_ZIC_HILIC_K56_2_thermolysin_B3.37083.37083.4	controllerType=0 controllerNumber=1 scan=37083	76.7329	Thermolysin	B3	QQQQQQAANTPKPTS..SAT..AAAAAKPPTANDANTGYFL	QQQQQQAANTPKPTSSATAAAAAKPPTANDANTGYFL
24122:5	6	K.LSKPAATTSATTSTTTSAGTASTSTTATAGTTTAAPAPT[+568.212]ASAPEAAAKPAK.T	HexNAc(2)Hex(1)	T[+568]	1036.31	5	5177.55	5175.53	2	2	98	Non	189.14	189.14	4.24	3.75	62	>gi|443605668|gb|ELT73505.1| hypothetical protein BURCENK562V_0636 [Burkholderia cenocepacia K56-2Valvano]	7373	Nsco_20191108_BC_ZIC_HILIC_K56_2_thermolysin_B3.22642.22642.5	controllerType=0 controllerNumber=1 scan=22642	50.0792	Thermolysin	B3	LSKPAATTSATTSTTTSAGTASTSTTATAGTTTAAPAPT.ASAPEAAAKPAK	LSKPAATTSATTSTTTSAGTASTSTTATAGTTTAAPAPTASAPEAAAKPAK
14811:3	122	A.ATASGVDVLRS[+568.212]RE.A	HexNAc(2)Hex(1)	S[+568]	643.651	3	1928.94	1928.93	0	4.3	424	Non	189.15	76.44	0	3.51	11	>gi|443594658|gb|ELT63293.1| HflK protein [Burkholderia cenocepacia K56-2Valvano]	1945	Nsco_20191108_BC_ZIC_HILIC_K56_2_thermolysin_B1.14421.14421.3	controllerType=0 controllerNumber=1 scan=14421	33.5256	Thermolysin	B1	ATASGVDVLRS.RE	ATASGVDVLRSRE
37689:3	658	K.ENRENAAHSAS[+568.212]SADAQYQQAIAALDAAK.L	HexNAc(2)Hex(1)	S[+568]	1157.54	3	3470.59	3469.58	1	2.3	120	Specific	189.36	167.63	18.87	3.87	6	>gi|443604751|gb|ELT72660.1| HlyD family secretion protein [Burkholderia cenocepacia K56-2Valvano]	6857	Nsco_20191108_BC_ZIC_HILIC_K56_2_typsin_B1.34355.34355.3	controllerType=0 controllerNumber=1 scan=34355	72.1485	Trypsin	B1	ENRENAAHSAS.SADAQYQQAIAALDAAK	ENRENAAHSASSADAQYQQAIAALDAAK
94694:2	2278	R.PESAELPVRDAT[+568.212]RS[+568.212][+100.064]YPK.L	HexNAc(2)Hex(1),HexNAc(2)Hex(1) 100.064	S[+100][+568], T[+568]	1576.74	2	3152.48	3152.47	0	2.1	59	Specific	189.51	95.05	0	0.31	4	>gi|443591100|gb|ELT60030.1| peptidase, S8/S53 family [Burkholderia cenocepacia K56-2Valvano]	116	Nsco_20191108_BC_ZIC_HILIC_K56_2_typsin_B3.81524.81524.2	controllerType=0 controllerNumber=1 scan=81524	152.841	Trypsin	B3	PESAELPVRDAT.RS..YPK	PESAELPVRDATRSYPK
06103:6	529	V.T[+568.212]AVQS[+568.212]GYAGGHT[+568.212][+100.064]RNPGYRD.I	HexNAc(2)Hex(1),HexNAc(2)Hex(1),HexNAc(2)Hex(1) 100.064	S[+568], T[+100][+568]*2	636.113	6	3811.64	3811.64	0	-0.3	30	Non	189.68	189.68	2.4	1.86	3	>gi|443594707|gb|ELT63340.1| peptide-methionine (S)-S-oxide reductase [Burkholderia cenocepacia K56-2Valvano]	1978	Nsco_20191108_BC_ZIC_HILIC_K56_2_thermolysin_B1.6782.6782.3	controllerType=0 controllerNumber=1 scan=6782	21.8086	Thermolysin	B1	T.AVQS.GYAGGHT..RNPGYRD	TAVQSGYAGGHTRNPGYRD
68477:2	2	Y.NAAT[+568.212]GEYVDMVEAGVVDPTK.V	HexNAc(2)Hex(1)	T[+568]	1318.1	2	2635.19	2634.19	1	-1	479	NRagged	189.78	155.38	155.38	0.68	46	>gi|443592072|gb|ELT60913.1| chaperonin GroL [Burkholderia cenocepacia K56-2Valvano]	606	Nsco_20191108_BC_ZIC_HILIC_K56_2_typsin_B2.59446.59446.7	controllerType=0 controllerNumber=1 scan=59446	118.234	Trypsin	B2	NAAT.GEYVDMVEAGVVDPTK	NAATGEYVDMVEAGVVDPTK
00173:2	18	K.AKAADAAS[+568.212]Q.-	HexNAc(2)Hex(1)	S[+568]	700.819	2	1400.63	1400.63	0	2.4	83	CRagged	189.79	40.73	40.73	0.71	30	>gi|443597624|gb|ELT66041.1| hypothetical protein BURCENK562V_3510 [Burkholderia cenocepacia K56-2Valvano]	3238	Nsco_20191108_BC_ZIC_HILIC_K56_2_typsin_B1.2098.2098.2	controllerType=0 controllerNumber=1 scan=2098	14.3267	Trypsin	B1	AKAADAAS.Q	AKAADAASQ
15844:2	27	M.KGDKEDGHGAEGT[+568.212]MTREQL.L	HexNAc(2)Hex(1)	T[+568]	1315.08	2	2629.16	2627.16	2	-2.7	153	NRagged	189.94	189.94	4	3.73	21	>gi|443596933|gb|ELT65395.1| fructose-bisphosphate aldolase, class II, Calvin cycle subtype [Burkholderia cenocepacia K56-2Valvano]	2895	Nsco_20191108_BC_ZIC_HILIC_K56_2_thermolysin_B1.15264.15264.2	controllerType=0 controllerNumber=1 scan=15264	34.7773	Thermolysin	B1	KGDKEDGHGAEGT.MTREQL	KGDKEDGHGAEGTMTREQL
21150:3	51	S.ATTSTTTSAGTASTSTTATAGTTTAAPAPTAS[+568.212]APEAAAKPAK.T	HexNAc(2)Hex(1)	S[+568]	1441.03	3	4321.08	4319.06	2	3.3	107	NRagged	189.97	171.57	47.89	3.81	48	>gi|443605668|gb|ELT73505.1| hypothetical protein BURCENK562V_0636 [Burkholderia cenocepacia K56-2Valvano]	7373	Nsco_20191108_BC_ZIC_HILIC_K56_2_typsin_B1.20216.20216.3	controllerType=0 controllerNumber=1 scan=20216	46.5287	Trypsin	B1	ATTSTTTSAGTASTSTTATAGTTTAAPAPTAS.APEAAAKPAK	ATTSTTTSAGTASTSTTATAGTTTAAPAPTASAPEAAAKPAK
27064:2	675	V.AGYPEYHPQS[+568.212]RSPKADLENF.A	HexNAc(2)Hex(1)	S[+568]	1437.65	2	2874.3	2874.3	0	2.3	134	NRagged	190.05	7.36	4.04	0.45	7	>gi|443603057|gb|ELT71086.1| methylenetetrahydrofolate reductase (NAD(P)H) [Burkholderia cenocepacia K56-2Valvano]	5954	Nsco_20191108_BC_ZIC_HILIC_K56_2_thermolysin_B2_.23949.23949.2	controllerType=0 controllerNumber=1 scan=23949	48.1148	Thermolysin	B2	AGYPEYHPQS.RSPKADLENF	AGYPEYHPQSRSPKADLENF
40971:3	57	P.SPAGLPGTSSASSDS[+568.212]PRPDPEKTPDAPATQA.A	HexNAc(2)Hex(1)	S[+568]	1188.55	3	3563.64	3560.62	3	1.7	7	Non	190.06	190.06	2.11	3.67	11	>gi|443603739|gb|ELT71725.1| hypothetical protein BURCENK562V_A3043, partial [Burkholderia cenocepacia K56-2Valvano]	6310	Nsco_20191108_BC_ZIC_HILIC_K56_2_thermolysin_B1.35428.35428.3	controllerType=0 controllerNumber=1 scan=35428	71.6583	Thermolysin	B1	SPAGLPGTSSASSDS.PRPDPEKTPDAPATQA	SPAGLPGTSSASSDSPRPDPEKTPDAPATQA
19556:5	29	P.AATTSATTSTTTSAGTASTSTTATAGTTT[+568.212]AAPAPTASAPEAAAKPAKTKR.A	HexNAc(2)Hex(1)	T[+568]	1027.91	5	5135.53	5135.51	0	4	102	Non	190.08	190.08	0	6.32	35	>gi|443605668|gb|ELT73505.1| hypothetical protein BURCENK562V_0636 [Burkholderia cenocepacia K56-2Valvano]	7373	Nsco_20191108_BC_ZIC_HILIC_K56_2_thermolysin_B2_.17863.17863.5	controllerType=0 controllerNumber=1 scan=17863	38.4977	Thermolysin	B2	AATTSATTSTTTSAGTASTSTTATAGTTT.AAPAPTASAPEAAAKPAKTKR	AATTSATTSTTTSAGTASTSTTATAGTTTAAPAPTASAPEAAAKPAKTKR
60315:4	126	K.VFQYVKPQDAQALQDASPASGASGAQAAAAPADNATVGAVPDASVQST[+568.212]PLQPPAPISNSSSVHPGNPK.A	HexNAc(2)Hex(1)	T[+568]	1794.38	4	7174.48	7172.47	2	0.2	195	Specific	190.23	156.96	0	5.01	17	>gi|443595598|gb|ELT64173.1| BON domain protein [Burkholderia cenocepacia K56-2Valvano]	2325	Nsco_20191108_BC_ZIC_HILIC_K56_2_typsin_B2.52890.52890.7	controllerType=0 controllerNumber=1 scan=52890	105.593	Trypsin	B2	VFQYVKPQDAQALQDASPASGASGAQAAAAPADNATVGAVPDASVQST.PLQPPAPISNSSSVHPGNPK	VFQYVKPQDAQALQDASPASGASGAQAAAAPADNATVGAVPDASVQSTPLQPPAPISNSSSVHPGNPK
39423:5	20	Q.QAANT[+568.212][+100.064]PKPTS[+568.212][+100.064]SATAAAAAKPPTANDANTGYFLQVGAYKTEGDAEQQR.A	HexNAc(2)Hex(1) 100.064,HexNAc(2)Hex(1) 100.064	S[+100][+568], T[+100][+568]	1224.18	5	6116.85	6115.88	1	-4.4	198	NRagged	190.32	185.57	4.32	1.13	62	>gi|443605648|gb|ELT73487.1| sporulation and cell division repeat protein [Burkholderia cenocepacia K56-2Valvano]	7357	Nsco_20191108_BC_ZIC_HILIC_K56_2_typsin_B2.35484.35484.5	controllerType=0 controllerNumber=1 scan=35484	74.5224	Trypsin	B2	QAANT..PKPTS..SATAAAAAKPPTANDANTGYFLQVGAYKTEGDAEQQR	QAANTPKPTSSATAAAAAKPPTANDANTGYFLQVGAYKTEGDAEQQR
79936:3	455	Q.GAAGAGVQAQT[+568.212][+100.064]PAAGVGAGAQGGAGANASGNATGAATDAVGAAADGAK.D	HexNAc(2)Hex(1) 100.064	T[+100][+568]	1513.06	3	4537.15	4533.12	4	3.6	31	NRagged	190.35	190.35	92.51	1.14	11	>gi|443598112|gb|ELT66499.1| hypothetical protein BURCENK562V_3104 [Burkholderia cenocepacia K56-2Valvano]	3500	Nsco_20191108_BC_ZIC_HILIC_K56_2_typsin_B1.69124.69124.3	controllerType=0 controllerNumber=1 scan=69124	130.817	Trypsin	B1	GAAGAGVQAQT..PAAGVGAGAQGGAGANASGNATGAATDAVGAAADGAK	GAAGAGVQAQTPAAGVGAGAQGGAGANASGNATGAATDAVGAAADGAK
13540:2	5645	V.KNAQNQYAMLS[+568.212]YFYK.A	HexNAc(2)Hex(1)	S[+568]	1219.06	2	2437.12	2437.11	0	3.8	467	NRagged	190.5	12.02	12.02	0.01	2	>gi|443595657|gb|ELT64225.1| catalase [Burkholderia cenocepacia K56-2Valvano]	2359	Nsco_20191108_BC_ZIC_HILIC_K56_2_typsin_B3.13646.13646.2	controllerType=0 controllerNumber=1 scan=13646	34.6552	Trypsin	B3	KNAQNQYAMLS.YFYK	KNAQNQYAMLSYFYK
71940:3	48	R.NGKLPEDTAGAATAAAPAEAASAPAQAAS[+568.212]GAEQPAAAASAALSTIYFETGK.S	HexNAc(2)Hex(1)	S[+568]	1762.18	3	5284.52	5283.52	1	0.1	390	Specific	190.54	190.54	0	6.12	35	>gi|443604502|gb|ELT72429.1| cytochrome c oxidase, subunit II [Burkholderia cenocepacia K56-2Valvano]	6704	Nsco_20191108_BC_ZIC_HILIC_K56_2_typsin_B3.64092.64092.3	controllerType=0 controllerNumber=1 scan=64092	122.487	Trypsin	B3	NGKLPEDTAGAATAAAPAEAASAPAQAAS.GAEQPAAAASAALSTIYFETGK	NGKLPEDTAGAATAAAPAEAASAPAQAASGAEQPAAAASAALSTIYFETGK
45483:5	140	R.DHGRPSM[+15.995]FFPSATHT[+568.212]APAAAGGASGTGATTAGDVPAAAAGAAPSTTAPAAQAQLVK.F	HexNAc(2)Hex(1)	M[+16], T[+568]	1140.95	5	5700.73	5699.7	1	3.2	26	Specific	190.54	190.54	0	6.77	21	>gi|443602087|gb|ELT70191.1| membrane protein insertase, YidC/Oxa1 family [Burkholderia cenocepacia K56-2Valvano]	5511	Nsco_20191108_BC_ZIC_HILIC_K56_2_typsin_B3.41448.41448.5	controllerType=0 controllerNumber=1 scan=41448	83.9679	Trypsin	B3	DHGRPSM.FFPSATHT.APAAAGGASGTGATTAGDVPAAAAGAAPSTTAPAAQAQLVK	DHGRPSMFFPSATHTAPAAAGGASGTGATTAGDVPAAAAGAAPSTTAPAAQAQLVK
16423:4	290	Q.IVKAPAKGAS[+568.212]AAQAAPKPTDNSSGTF.V	HexNAc(2)Hex(1)	S[+568]	764.137	4	3053.53	3053.52	0	3.8	59	NRagged	190.62	182.51	17.96	4.59	8	>gi|443591005|gb|ELT59937.1| outer-membrane lipoprotein carrier protein [Burkholderia cenocepacia K56-2Valvano]	32	Nsco_20191108_BC_ZIC_HILIC_K56_2_thermolysin_B2_.15396.15396.4	controllerType=0 controllerNumber=1 scan=15396	34.9894	Thermolysin	B2	IVKAPAKGAS.AAQAAPKPTDNSSGTF	IVKAPAKGASAAQAAPKPTDNSSGTF
34537:4	54	K.LSKPAATTSATTSTTTSAGTASTSTTATAGTTTAAPAPT[+568.212]ASAPEAAAKPAK.T	HexNAc(2)Hex(1)	T[+568]	1294.64	4	5175.54	5175.53	0	2.2	98	Specific	190.72	190.72	1.2	6.95	42	>gi|443605668|gb|ELT73505.1| hypothetical protein BURCENK562V_0636 [Burkholderia cenocepacia K56-2Valvano]	7373	Nsco_20191108_BC_ZIC_HILIC_K56_2_typsin_B3.32042.32042.2	controllerType=0 controllerNumber=1 scan=32042	67.5461	Trypsin	B3	LSKPAATTSATTSTTTSAGTASTSTTATAGTTTAAPAPT.ASAPEAAAKPAK	LSKPAATTSATTSTTTSAGTASTSTTATAGTTTAAPAPTASAPEAAAKPAK
100291:3	149	K.AGKDYVC[+57.021]APVPGT[+568.212][+100.064]ANS[+568.212][+100.064]YTFNVDSFVFFQQK.G	HexNAc(2)Hex(1) 100.064,HexNAc(2)Hex(1) 100.064	C[+57], S[+100][+568], T[+100][+568]	1566.05	3	4696.15	4694.14	2	0	277	Specific	191.38	191.38	0.4	3.95	15	>gi|443591040|gb|ELT59972.1| ABC transporter, solute-binding protein [Burkholderia cenocepacia K56-2Valvano]	67	Nsco_20191108_BC_ZIC_HILIC_K56_2_typsin_B1.83940.83940.2	controllerType=0 controllerNumber=1 scan=83940	158.955	Trypsin	B1	AGKDYVC.APVPGT..ANS..YTFNVDSFVFFQQK	AGKDYVCAPVPGTANSYTFNVDSFVFFQQK
15317:3	440	A.ATAS[+568.212]GVDVLRSRE.A	HexNAc(2)Hex(1)	S[+568]	643.65	3	1928.94	1928.93	0	3.1	424	Non	191.64	83.88	37.39	1.21	10	>gi|443594658|gb|ELT63293.1| HflK protein [Burkholderia cenocepacia K56-2Valvano]	1945	Nsco_20191108_BC_ZIC_HILIC_K56_2_thermolysin_B2_.14534.14534.3	controllerType=0 controllerNumber=1 scan=14534	33.8518	Thermolysin	B2	ATAS.GVDVLRSRE	ATASGVDVLRSRE
85981:5	1332	D.EAS[+568.212][+100.064]DADAPVLDAPPAAS[+568.212]VPPAPAQPAAPAVVMT[+568.212][+100.064]VTPTNDGRDEVVETVEIVPPPLQDASAK.K	HexNAc(2)Hex(1) 100.064,HexNAc(2)Hex(1),HexNAc(2)Hex(1) 100.064	S[+100][+568]*2, T[+100][+568]	1592.36	5	7957.78	7956.8	1	-3.7	29	NRagged	191.98	191.98	18.09	0.44	14	>gi|443598716|gb|ELT67046.1| signal recognition particle-docking protein FtsY [Burkholderia cenocepacia K56-2Valvano]	3824	Nsco_20191108_BC_ZIC_HILIC_K56_2_typsin_B2.72106.72106.5	controllerType=0 controllerNumber=1 scan=72106	147.185	Trypsin	B2	EAS..DADAPVLDAPPAAS.VPPAPAQPAAPAVVMT..VTPTNDGRDEVVETVEIVPPPLQDASAK	EASDADAPVLDAPPAASVPPAPAQPAAPAVVMTVTPTNDGRDEVVETVEIVPPPLQDASAK
52863:2	2585	R.S[+568.212]AVRYAVEGVGIAQVSER.M	HexNAc(2)Hex(1)	S[+568]	1230.11	2	2459.21	2459.21	0	-1	227	Specific	192.15	105.1	21.03	0.16	2	>gi|443601777|gb|ELT69903.1| LysR substrate binding domain protein [Burkholderia cenocepacia K56-2Valvano]	5372	Nsco_20191108_BC_ZIC_HILIC_K56_2_typsin_B1.47316.47316.2	controllerType=0 controllerNumber=1 scan=47316	94.6083	Trypsin	B1	S.AVRYAVEGVGIAQVSER	SAVRYAVEGVGIAQVSER
79984:2	173	A.AAASAALS[+568.212]T[+568.212][+100.064]IYFETGK.S	HexNAc(2)Hex(1),HexNAc(2)Hex(1) 100.064	S[+568], T[+100][+568]	1419.16	2	2837.31	2837.31	0	0.6	425	Non	192.16	192.16	0	4.11	33	>gi|443604502|gb|ELT72429.1| cytochrome c oxidase, subunit II [Burkholderia cenocepacia K56-2Valvano]	6704	Nsco_20191108_BC_ZIC_HILIC_K56_2_thermolysin_B3.67111.67111.2	controllerType=0 controllerNumber=1 scan=67111	134.389	Thermolysin	B3	AAASAALS.T..IYFETGK	AAASAALSTIYFETGK
47624:4	572	A.RLEPVFVGGAT[+568.212][+100.064]VTNATLHNEDEVR.R	HexNAc(2)Hex(1) 100.064	T[+100][+568]	823.912	4	3292.63	3292.62	0	2.3	359	NRagged	192.37	192.37	0.4	3.56	9	>gi|443602820|gb|ELT70873.1| DNA ligase (NAD+) [Burkholderia cenocepacia K56-2Valvano]	5824	Nsco_20191108_BC_ZIC_HILIC_K56_2_typsin_B2.42503.42503.3	controllerType=0 controllerNumber=1 scan=42503	87.3704	Trypsin	B2	RLEPVFVGGAT..VTNATLHNEDEVR	RLEPVFVGGATVTNATLHNEDEVR
24005:3	569	R.LNEHPQM[+15.995]PFAAS[+568.212]APSQK.Y	HexNAc(2)Hex(1)	M[+16], S[+568]	813.044	3	2437.12	2437.11	0	4.6	43	Specific	192.47	144.92	37.6	1.17	5	>gi|443594432|gb|ELT63086.1| hypothetical protein BURCENK562V_0304 [Burkholderia cenocepacia K56-2Valvano]	1805	Nsco_20191108_BC_ZIC_HILIC_K56_2_typsin_B3.22805.22805.3	controllerType=0 controllerNumber=1 scan=22805	50.6969	Trypsin	B3	LNEHPQM.PFAAS.APSQK	LNEHPQMPFAASAPSQK
80977:1	1788	R.QVT[+568.212]ER.T	HexNAc(2)Hex(1)	T[+568]	1200.55	1	1200.55	1200.55	0	-0.6	117	Specific	192.68	7.92	7.92	0.02	4	>gi|443591424|gb|ELT60318.1| MarR family protein [Burkholderia cenocepacia K56-2Valvano]	262	Nsco_20191108_BC_ZIC_HILIC_K56_2_typsin_B1.69903.69903.2	controllerType=0 controllerNumber=1 scan=69903	132.148	Trypsin	B1	QVT.ER	QVTER
106815:2	2637	R.PESAELPVRDAT[+568.212][+100.064]RS[+568.212]YPK.L	HexNAc(2)Hex(1) 100.064,HexNAc(2)Hex(1)	S[+568], T[+100][+568]	1576.73	2	3152.46	3152.47	0	-4.1	59	Specific	192.81	74.03	0	0.06	2	>gi|443591100|gb|ELT60030.1| peptidase, S8/S53 family [Burkholderia cenocepacia K56-2Valvano]	116	Nsco_20191108_BC_ZIC_HILIC_K56_2_typsin_B1.88505.88505.2	controllerType=0 controllerNumber=1 scan=88505	166.399	Trypsin	B1	PESAELPVRDAT..RS.YPK	PESAELPVRDATRSYPK
24769:3	301	R.LNEHPQM[+15.995]PFAAS[+568.212]APSQK.Y	HexNAc(2)Hex(1)	M[+16], S[+568]	813.043	3	2437.12	2437.11	0	3.3	43	Non	192.93	93.72	57.87	1.22	7	>gi|443594432|gb|ELT63086.1| hypothetical protein BURCENK562V_0304 [Burkholderia cenocepacia K56-2Valvano]	1805	Nsco_20191108_BC_ZIC_HILIC_K56_2_thermolysin_B3.23162.23162.3	controllerType=0 controllerNumber=1 scan=23162	50.9259	Thermolysin	B3	LNEHPQM.PFAAS.APSQK	LNEHPQMPFAASAPSQK
24790:3	54	K.PAATTSATTSTTTSAGTASTSTTATAGTTTAAPAPTAS[+568.212]APEAAAKPAK.T	HexNAc(2)Hex(1)	S[+568]	1617.45	3	4850.33	4847.32	3	0.8	101	Specific	192.96	181	0.76	4.21	42	>gi|443605668|gb|ELT73505.1| hypothetical protein BURCENK562V_0636 [Burkholderia cenocepacia K56-2Valvano]	7373	Nsco_20191108_BC_ZIC_HILIC_K56_2_typsin_B3.23563.23563.3	controllerType=0 controllerNumber=1 scan=23563	52.1753	Trypsin	B3	PAATTSATTSTTTSAGTASTSTTATAGTTTAAPAPTAS.APEAAAKPAK	PAATTSATTSTTTSAGTASTSTTATAGTTTAAPAPTASAPEAAAKPAK
98993:2	2	N.AAT[+568.212][+100.064]GEYVDMVEAGVVDPTK.V	HexNAc(2)Hex(1) 100.064	T[+100][+568]	1310.61	2	2620.2	2620.21	0	-1.2	480	NRagged	193	180.35	24.08	0.88	51	>gi|443592072|gb|ELT60913.1| chaperonin GroL [Burkholderia cenocepacia K56-2Valvano]	606	Nsco_20191108_BC_ZIC_HILIC_K56_2_typsin_B3.84622.84622.4	controllerType=0 controllerNumber=1 scan=84622	158.77	Trypsin	B3	AAT..GEYVDMVEAGVVDPTK	AATGEYVDMVEAGVVDPTK
77588:5	45	A.NVDPEIFAAIEQENRRQEDHIELIAS[+568.212]ENYTSPAVMAAQGSQLTNK.Y	HexNAc(2)Hex(1)	S[+568]	1119.94	5	5595.66	5595.66	0	1.1	11	NRagged	193.12	193.12	0	3.82	21	>gi|443591949|gb|ELT60798.1| glycine hydroxymethyltransferase [Burkholderia cenocepacia K56-2Valvano]	564	Nsco_20191108_BC_ZIC_HILIC_K56_2_typsin_B3.68511.68511.5	controllerType=0 controllerNumber=1 scan=68511	129.619	Trypsin	B3	NVDPEIFAAIEQENRRQEDHIELIAS.ENYTSPAVMAAQGSQLTNK	NVDPEIFAAIEQENRRQEDHIELIASENYTSPAVMAAQGSQLTNK
23682:4	54	K.LSKPAATTSATTSTTTSAGTASTSTTATAGTTTAAPAPT[+568.212][+100.064]ASAPEAAAKPAK.T	HexNAc(2)Hex(1) 100.064	T[+100][+568]	1320.15	4	5277.57	5275.59	2	-5.2	98	Specific	193.13	193.13	4.8	5.6	42	>gi|443605668|gb|ELT73505.1| hypothetical protein BURCENK562V_0636 [Burkholderia cenocepacia K56-2Valvano]	7373	Nsco_20191108_BC_ZIC_HILIC_K56_2_typsin_B3.22542.22542.4	controllerType=0 controllerNumber=1 scan=22542	50.2708	Trypsin	B3	LSKPAATTSATTSTTTSAGTASTSTTATAGTTTAAPAPT..ASAPEAAAKPAK	LSKPAATTSATTSTTTSAGTASTSTTATAGTTTAAPAPTASAPEAAAKPAK
00404:3	20	G.KKAKAADAAS[+568.212]Q.-	HexNAc(2)Hex(1)	S[+568]	552.946	3	1656.82	1656.82	0	3.1	81	Non	193.36	81.47	81.47	1.38	38	>gi|443597624|gb|ELT66041.1| hypothetical protein BURCENK562V_3510 [Burkholderia cenocepacia K56-2Valvano]	3238	Nsco_20191108_BC_ZIC_HILIC_K56_2_thermolysin_B2_.2113.2113.3	controllerType=0 controllerNumber=1 scan=2113	13.2054	Thermolysin	B2	KKAKAADAAS.Q	KKAKAADAASQ
30295:3	17	R.VHGIDNSGAGS[+568.212]QPAATVEGGAPVVR.A	HexNAc(2)Hex(1)	S[+568]	972.131	3	2914.38	2914.39	0	-3.9	63	Non	193.37	117.24	26.37	0.81	21	>gi|443598083|gb|ELT66474.1| hypothetical protein BURCENK562V_A2079 [Burkholderia cenocepacia K56-2Valvano]	3476	Nsco_20191108_BC_ZIC_HILIC_K56_2_thermolysin_B3.27826.27826.3	controllerType=0 controllerNumber=1 scan=27826	59.5643	Thermolysin	B3	VHGIDNSGAGS.QPAATVEGGAPVVR	VHGIDNSGAGSQPAATVEGGAPVVR
03440:3	133	A.ATS[+568.212]APKAAAKTAKKANRKLGY.A	HexNAc(2)Hex(1)	S[+568]	905.491	3	2714.46	2714.46	0	1.1	38	Non	193.48	128.38	11.99	5.16	6	>gi|443602480|gb|ELT70558.1| BON domain protein [Burkholderia cenocepacia K56-2Valvano]	5661	Nsco_20191108_BC_ZIC_HILIC_K56_2_pepsin_B2.4438.4438.3	controllerType=0 controllerNumber=1 scan=4438	18.4889	Pepsin	B2	ATS.APKAAAKTAKKANRKLGY	ATSAPKAAAKTAKKANRKLGY
00575:3	17	K.AGKKAKAADAAS[+568.212]Q.-	HexNAc(2)Hex(1)	S[+568]	595.632	3	1784.88	1784.88	0	3.1	79	Non	193.59	183.89	183.89	5.16	22	>gi|443597624|gb|ELT66041.1| hypothetical protein BURCENK562V_3510 [Burkholderia cenocepacia K56-2Valvano]	3238	Nsco_20191108_BC_ZIC_HILIC_K56_2_thermolysin_B1.2216.2216.3	controllerType=0 controllerNumber=1 scan=2216	13.3992	Thermolysin	B1	AGKKAKAADAAS.Q	AGKKAKAADAASQ
16216:2	1380	T.PSGAAGT[+568.212]AS[+568.212]ASSNTG.A	HexNAc(2)Hex(1),HexNAc(2)Hex(1)	S[+568], T[+568]	1186.49	2	2371.97	2371.97	0	-0.6	187	Non	193.77	88.71	4.8	0.44	2	>gi|443592626|gb|ELT61414.1| putative lipoprotein [Burkholderia cenocepacia K56-2Valvano]	908	Nsco_20191108_BC_ZIC_HILIC_K56_2_pepsin_B2.15608.15608.2	controllerType=0 controllerNumber=1 scan=15608	37.0197	Pepsin	B2	PSGAAGT.AS.ASSNTG	PSGAAGTASASSNTG
53422:4	236	N.ASESLVPEYAQQPEPALT[+568.212]EPAAAPS[+568.212]DSEAQPQAVPAR.L	HexNAc(2)Hex(1),HexNAc(2)Hex(1)	S[+568], T[+568]	1236.32	4	4942.26	4939.26	3	-2.1	39	NRagged	193.8	193.8	3.6	3.54	11	>gi|443605457|gb|ELT73311.1| PF11906 family protein [Burkholderia cenocepacia K56-2Valvano]	7251	Nsco_20191108_BC_ZIC_HILIC_K56_2_typsin_B2.47340.47340.4	controllerType=0 controllerNumber=1 scan=47340	95.8083	Trypsin	B2	ASESLVPEYAQQPEPALT.EPAAAPS.DSEAQPQAVPAR	ASESLVPEYAQQPEPALTEPAAAPSDSEAQPQAVPAR
00805:6	402	A.SADAGASAPAAASST[+568.212][+100.064]KAT[+568.212]KGS[+568.212][+100.064]KKKSKKDKAASAAAASGA.-	HexNAc(2)Hex(1) 100.064,HexNAc(2)Hex(1),HexNAc(2)Hex(1) 100.064	S[+100][+568], T[+100][+568]*2	903.107	6	5413.6	5410.62	3	-4.7	164	Non	193.86	193.86	0	5.43	4	>gi|443605668|gb|ELT73505.1| hypothetical protein BURCENK562V_0636 [Burkholderia cenocepacia K56-2Valvano]	7373	Nsco_20191108_BC_ZIC_HILIC_K56_2_pepsin_B1.2469.2469.6	controllerType=0 controllerNumber=1 scan=2469	14.4722	Pepsin	B1	SADAGASAPAAASST..KAT.KGS..KKKSKKDKAASAAAASGA	SADAGASAPAAASSTKATKGSKKKSKKDKAASAAAASGA
27089:2	1469	L.WVRKNMDES[+568.212]QEF.V	HexNAc(2)Hex(1)	S[+568]	1068.97	2	2136.94	2136.93	0	4.2	214	Specific	193.88	32.35	32.35	0.15	3	>gi|443591850|gb|ELT60707.1| MFS transporter, metabolite:H+ symporter (MHS) family protein [Burkholderia cenocepacia K56-2Valvano]	512	Nsco_20191108_BC_ZIC_HILIC_K56_2_pepsin_B1.24328.24328.3	controllerType=0 controllerNumber=1 scan=24328	52.16	Pepsin	B1	WVRKNMDES.QEF	WVRKNMDESQEF
48717:2	3	H.EENGQSAFET[+568.212][+100.064]VTEASFPGK.W	HexNAc(2)Hex(1) 100.064	T[+100][+568]	1349.11	2	2697.2	2696.19	1	2.5	24	NRagged	193.97	92.15	1.2	1.14	53	>gi|443598353|gb|ELT66717.1| redoxin [Burkholderia cenocepacia K56-2Valvano]	3631	Nsco_20191108_BC_ZIC_HILIC_K56_2_typsin_B3.44266.44266.2	controllerType=0 controllerNumber=1 scan=44266	89.0838	Trypsin	B3	EENGQSAFET..VTEASFPGK	EENGQSAFETVTEASFPGK
17591:2	286	K.AAPADAAS[+568.212]SVAAGEPR.W	HexNAc(2)Hex(1)	S[+568]	1004.97	2	2008.93	2008.92	0	4.6	349	Non	194.19	80.45	27.14	0.94	9	>gi|443603168|gb|ELT71192.1| bifunctional uroporphyrinogen-III synthetase/uroporphyrin-III C-methyltransferase, partial [Burkholderia cenocepacia K56-2Valvano]	6048	Nsco_20191108_BC_ZIC_HILIC_K56_2_thermolysin_B3.16955.16955.2	controllerType=0 controllerNumber=1 scan=16955	39.3737	Thermolysin	B3	AAPADAAS.SVAAGEPR	AAPADAASSVAAGEPR
65025:5	1	S.VQSLGITGEET[+568.212][+100.064]YDIEGLGDDFKPQQDVTLVIHRK.N	HexNAc(2)Hex(1) 100.064	T[+100][+568]	894.645	5	4469.2	4469.21	0	-2.8	834	NRagged	194.29	194.29	6	3.56	64	>gi|443596500|gb|ELT65003.1| aconitate hydratase 1 [Burkholderia cenocepacia K56-2Valvano]	2714	Nsco_20191108_BC_ZIC_HILIC_K56_2_typsin_B3.58383.58383.2	controllerType=0 controllerNumber=1 scan=58383	112.797	Trypsin	B3	VQSLGITGEET..YDIEGLGDDFKPQQDVTLVIHRK	VQSLGITGEETYDIEGLGDDFKPQQDVTLVIHRK
26597:3	6	K.PAATTSATTSTTTSAGTASTSTTATAGTTTAAPAPTAS[+568.212]APEAAAKPAK.T	HexNAc(2)Hex(1)	S[+568]	1616.45	3	4847.33	4847.32	0	2.2	101	Non	194.33	146.76	8.04	3.51	62	>gi|443605668|gb|ELT73505.1| hypothetical protein BURCENK562V_0636 [Burkholderia cenocepacia K56-2Valvano]	7373	Nsco_20191108_BC_ZIC_HILIC_K56_2_thermolysin_B3.24720.24720.3	controllerType=0 controllerNumber=1 scan=24720	53.6913	Thermolysin	B3	PAATTSATTSTTTSAGTASTSTTATAGTTTAAPAPTAS.APEAAAKPAK	PAATTSATTSTTTSAGTASTSTTATAGTTTAAPAPTASAPEAAAKPAK
40856:4	20	Q.QAANT[+568.212][+100.064]PKPT[+568.212]SSATAAAAAKPPTANDANTGYFLQVGAYK.T	HexNAc(2)Hex(1) 100.064,HexNAc(2)Hex(1)	T[+100][+568]*2	1251.11	4	5001.4	5001.38	0	4.7	198	NRagged	194.38	194.38	0	3.57	62	>gi|443605648|gb|ELT73487.1| sporulation and cell division repeat protein [Burkholderia cenocepacia K56-2Valvano]	7357	Nsco_20191108_BC_ZIC_HILIC_K56_2_typsin_B2.36739.36739.4	controllerType=0 controllerNumber=1 scan=36739	76.9426	Trypsin	B2	QAANT..PKPT.SSATAAAAAKPPTANDANTGYFLQVGAYK	QAANTPKPTSSATAAAAAKPPTANDANTGYFLQVGAYK
68486:2	4	F.DT[+568.212][+100.064]GSS[+568.212]NLWVPS[+568.212][+100.064]VYC[+57.021]S.S	HexNAc(2)Hex(1) 100.064,HexNAc(2)Hex(1),HexNAc(2)Hex(1) 100.064	C[+57], S[+100][+568]*2, T[+100][+568]	1789.75	2	3578.49	3576.49	2	-3.7	91	CRagged	194.41	4.5	0	0.87	138	>sp|PEPA_PIG|(Common contaminant protein)	15455	Nsco_20191108_BC_ZIC_HILIC_K56_2_pepsin_B1.57648.57648.2	controllerType=0 controllerNumber=1 scan=57648	145.42	Pepsin	B1	DT..GSS.NLWVPS..VYC.S	DTGSSNLWVPSVYCS
56661:2	761	A.QASSTDSGMASES[+568.212]NQPVTDTWITTK.V	HexNAc(2)Hex(1)	S[+568]	1605.7	2	3210.4	3210.4	0	-0.7	30	NRagged	194.46	194.46	3.6	3.94	7	>gi|443591075|gb|ELT60005.1| BON domain protein [Burkholderia cenocepacia K56-2Valvano]	91	Nsco_20191108_BC_ZIC_HILIC_K56_2_typsin_B3.51068.51068.2	controllerType=0 controllerNumber=1 scan=51068	100.361	Trypsin	B3	QASSTDSGMASES.NQPVTDTWITTK	QASSTDSGMASESNQPVTDTWITTK
26051:3	54	K.S[+568.212]VGHLEENGLTIGGASTPPK.G	HexNAc(2)Hex(1)	S[+568]	844.744	3	2532.22	2532.22	0	-1.4	75	Specific	194.82	194.82	1.2	3.65	42	>gi|443605668|gb|ELT73505.1| hypothetical protein BURCENK562V_0636 [Burkholderia cenocepacia K56-2Valvano]	7373	Nsco_20191108_BC_ZIC_HILIC_K56_2_typsin_B3.24713.24713.3	controllerType=0 controllerNumber=1 scan=24713	54.2981	Trypsin	B3	S.VGHLEENGLTIGGASTPPK	SVGHLEENGLTIGGASTPPK
42772:3	769	A.AAQQASVPAAAS[+568.212]AT[+568.212]VVVKAAPQPQNP.V	HexNAc(2)Hex(1),HexNAc(2)Hex(1)	S[+568], T[+568]	1203.92	3	3609.75	3608.74	1	2.1	11	Non	194.86	194.86	74.58	4.75	7	>gi|443603690|gb|ELT71680.1| hypothetical protein BURCENK562V_A2523, partial [Burkholderia cenocepacia K56-2Valvano]	6280	Nsco_20191108_BC_ZIC_HILIC_K56_2_thermolysin_B2_.36528.36528.3	controllerType=0 controllerNumber=1 scan=36528	68.4362	Thermolysin	B2	AAQQASVPAAAS.AT.VVVKAAPQPQNP	AAQQASVPAAASATVVVKAAPQPQNP
01955:5	1009	T.SAAAPAPAKKDHSKPKHQLKHHGSKKGQAKAAAASAAGTNDAGT[+568.212][+100.064]QN.-	HexNAc(2)Hex(1) 100.064	T[+100][+568]	1042.73	5	5209.62	5208.64	1	-4	32	Non	194.97	194.97	194.97	0.61	3	>gi|443590944|gb|ELT59881.1| hypothetical protein BURCENK562V_2433 [Burkholderia cenocepacia K56-2Valvano]	10	Nsco_20191108_BC_ZIC_HILIC_K56_2_pepsin_B2.3230.3230.5	controllerType=0 controllerNumber=1 scan=3230	16.7326	Pepsin	B2	SAAAPAPAKKDHSKPKHQLKHHGSKKGQAKAAAASAAGTNDAGT..QN	SAAAPAPAKKDHSKPKHQLKHHGSKKGQAKAAAASAAGTNDAGTQN
06257:2	8233	E.KDESLSFGVNS[+568.212][+100.064]QR.D	HexNAc(2)Hex(1) 100.064	S[+100][+568]	1068	2	2134.99	2135	0	-3.6	471	NRagged	195.19	60.91	13.45	0.01	2	>gi|443592669|gb|ELT61457.1| putative type IV conjugative transfer system coupling protein TraD [Burkholderia cenocepacia K56-2Valvano]	951	Nsco_20191108_BC_ZIC_HILIC_K56_2_typsin_B3.7154.7154.2	controllerType=0 controllerNumber=1 scan=7154	23.863	Trypsin	B3	KDESLSFGVNS..QR	KDESLSFGVNSQR
00573:3	17	K.AGKKAKAADAAS[+568.212]Q.-	HexNAc(2)Hex(1)	S[+568]	595.632	3	1784.88	1784.88	0	3.1	79	Non	195.28	64.78	64.78	1.33	22	>gi|443597624|gb|ELT66041.1| hypothetical protein BURCENK562V_3510 [Burkholderia cenocepacia K56-2Valvano]	3238	Nsco_20191108_BC_ZIC_HILIC_K56_2_thermolysin_B1.2214.2214.3	controllerType=0 controllerNumber=1 scan=2214	13.3883	Thermolysin	B1	AGKKAKAADAAS.Q	AGKKAKAADAASQ
16104:4	1593	G.AT[+568.212][+100.064]AIHHPNVAEKR.I	HexNAc(2)Hex(1) 100.064	T[+100][+568]	529.023	4	2113.07	2112.06	1	4	144	NRagged	195.29	154.96	154.96	1.97	7	>sp|LYSC_LYSEN|(Common contaminant protein)	15453	Nsco_20191108_BC_ZIC_HILIC_K56_2_typsin_B3.15818.15818.4	controllerType=0 controllerNumber=1 scan=15818	38.2255	Trypsin	B3	AT..AIHHPNVAEKR	ATAIHHPNVAEKR
18648:4	166	H.DHFGM[+15.995]T[+568.212]PNEAHDAVR.T	HexNAc(2)Hex(1)	M[+16], T[+568]	571.497	4	2282.97	2280.96	2	2.2	159	NRagged	195.83	195.83	195.83	1.09	11	>gi|443595066|gb|ELT63674.1| pyridoxal-dependent decarboxylase, pyridoxal-binding domain protein [Burkholderia cenocepacia K56-2Valvano]	2085	Nsco_20191108_BC_ZIC_HILIC_K56_2_typsin_B2.17921.17921.4	controllerType=0 controllerNumber=1 scan=17921	41.4732	Trypsin	B2	DHFGM.T.PNEAHDAVR	DHFGMTPNEAHDAVR
33194:2	4653	A.EALADLGFAS[+568.212][+100.064]R.H	HexNAc(2)Hex(1) 100.064	S[+100][+568]	909.433	2	1817.86	1817.87	0	-4.2	48	NRagged	195.83	10.02	10.02	0	1	>gi|443595221|gb|ELT63820.1| PF10616 family protein [Burkholderia cenocepacia K56-2Valvano]	2180	Nsco_20191108_BC_ZIC_HILIC_K56_2_typsin_B3.30931.30931.2	controllerType=0 controllerNumber=1 scan=30931	65.6086	Trypsin	B3	EALADLGFAS..R	EALADLGFASR
26535:3	6	K.LSKPAATTSATTST[+568.212]TTSAGTASTSTTATAGTTTAAPAPTASAPEAAAK.P	HexNAc(2)Hex(1)	T[+568]	1627.13	3	4879.36	4879.34	0	3.5	98	Non	195.84	195.84	2.4	5.51	62	>gi|443605668|gb|ELT73505.1| hypothetical protein BURCENK562V_0636 [Burkholderia cenocepacia K56-2Valvano]	7373	Nsco_20191108_BC_ZIC_HILIC_K56_2_thermolysin_B3.24668.24668.3	controllerType=0 controllerNumber=1 scan=24668	53.5895	Thermolysin	B3	LSKPAATTSATTST.TTSAGTASTSTTATAGTTTAAPAPTASAPEAAAK	LSKPAATTSATTSTTTSAGTASTSTTATAGTTTAAPAPTASAPEAAAK
30190:3	158	L.VEQGRQNAAAST[+568.212]GASAADAAS[+568.212]APAATVPSAA.A	HexNAc(2)Hex(1),HexNAc(2)Hex(1)	S[+568], T[+568]	1302.6	3	3905.78	3905.76	0	4	383	CRagged	195.95	93.21	0.08	1.75	11	>gi|443594658|gb|ELT63293.1| HflK protein [Burkholderia cenocepacia K56-2Valvano]	1945	Nsco_20191108_BC_ZIC_HILIC_K56_2_pepsin_B3_reinject.26727.26727.3	controllerType=0 controllerNumber=1 scan=26727	55.2226	Pepsin	B3	VEQGRQNAAAST.GASAADAAS.APAATVPSAA	VEQGRQNAAASTGASAADAASAPAATVPSAA
40393:3	1336	A.APASAPAVPAES[+568.212]IKMFPQAAAGQQR.V	HexNAc(2)Hex(1)	S[+568]	1021.84	3	3063.51	3062.5	1	3.1	23	NRagged	195.98	148.97	26.13	3.86	5	>gi|443591728|gb|ELT60596.1| ecotin [Burkholderia cenocepacia K56-2Valvano]	429	Nsco_20191108_BC_ZIC_HILIC_K56_2_typsin_B1.36663.36663.3	controllerType=0 controllerNumber=1 scan=36663	76.2726	Trypsin	B1	APASAPAVPAES.IKMFPQAAAGQQR	APASAPAVPAESIKMFPQAAAGQQR
45066:6	66	Q.AVQQAQPERIEPVFGQPIQTEET[+568.212]HVQQQT[+568.212][+100.064]ASRPPVTQTIAGIQNR.A	HexNAc(2)Hex(1),HexNAc(2)Hex(1) 100.064	T[+100][+568]*2	1042.36	6	6249.1	6243.07	6	1	262	Non	196.13	196.13	0	2.33	13	>gi|443597060|gb|ELT65512.1| type VI secretion-associated protein, ImpA family [Burkholderia cenocepacia K56-2Valvano]	2942	Nsco_20191108_BC_ZIC_HILIC_K56_2_thermolysin_B3.39849.39849.6	controllerType=0 controllerNumber=1 scan=39849	81.8176	Thermolysin	B3	AVQQAQPERIEPVFGQPIQTEET.HVQQQT..ASRPPVTQTIAGIQNR	AVQQAQPERIEPVFGQPIQTEETHVQQQTASRPPVTQTIAGIQNR
69875:3	65	T.PMGGFQGDLAAAS[+568.212][+100.064]AS[+568.212]DLGAVAIR.A	HexNAc(2)Hex(1) 100.064,HexNAc(2)Hex(1)	S[+100][+568]*2	1137.86	3	3411.57	3411.57	0	-0.5	16	NRagged	196.17	196.17	1.2	1.63	21	>gi|443605620|gb|ELT73461.1| acetyl-CoA C-acetyltransferase [Burkholderia cenocepacia K56-2Valvano]	7331	Nsco_20191108_BC_ZIC_HILIC_K56_2_typsin_B2.60456.60456.2	controllerType=0 controllerNumber=1 scan=60456	120.448	Trypsin	B2	PMGGFQGDLAAAS..AS.DLGAVAIR	PMGGFQGDLAAASASDLGAVAIR
20589:2	1711	T.PSGAAGT[+568.212]AS[+568.212]ASSNTGA.A	HexNAc(2)Hex(1),HexNAc(2)Hex(1)	S[+568], T[+568]	1222.01	2	2443.01	2443.01	0	-1	187	Non	196.19	60.72	3.6	0.16	2	>gi|443592626|gb|ELT61414.1| putative lipoprotein [Burkholderia cenocepacia K56-2Valvano]	908	Nsco_20191108_BC_ZIC_HILIC_K56_2_pepsin_B3_reinject.19209.19209.2	controllerType=0 controllerNumber=1 scan=19209	42.1912	Pepsin	B3	PSGAAGT.AS.ASSNTGA	PSGAAGTASASSNTGA
32526:3	20	K.VAPPPADNGAS[+568.212]QPQQFDPNRALQGK.T	HexNAc(2)Hex(1)	S[+568]	1058.5	3	3173.5	3171.51	2	-5.1	56	Specific	196.21	94.32	94.32	1.22	62	>gi|443605648|gb|ELT73487.1| sporulation and cell division repeat protein [Burkholderia cenocepacia K56-2Valvano]	7357	Nsco_20191108_BC_ZIC_HILIC_K56_2_typsin_B2.29895.29895.3	controllerType=0 controllerNumber=1 scan=29895	64.2078	Trypsin	B2	VAPPPADNGAS.QPQQFDPNRALQGK	VAPPPADNGASQPQQFDPNRALQGK
00266:2	9	K.AKAADAAS[+568.212]Q.-	HexNAc(2)Hex(1)	S[+568]	700.819	2	1400.63	1400.63	0	2.5	83	CRagged	197.3	80.36	80.36	3.55	37	>gi|443597624|gb|ELT66041.1| hypothetical protein BURCENK562V_3510 [Burkholderia cenocepacia K56-2Valvano]	3238	Nsco_20191108_BC_ZIC_HILIC_K56_2_typsin_B3.2161.2161.2	controllerType=0 controllerNumber=1 scan=2161	14.3859	Trypsin	B3	AKAADAAS.Q	AKAADAASQ
06922:2	2650	Y.DDYC[+57.021]AWLNEQPS[+568.212]GTVR.Y	HexNAc(2)Hex(1)	C[+57], S[+568]	1240.03	2	2479.05	2479.05	0	3.7	308	NRagged	197.5	48.42	9.2	0.13	3	>gi|443602954|gb|ELT70993.1| TIGR04222 domain protein [Burkholderia cenocepacia K56-2Valvano]	5898	Nsco_20191108_BC_ZIC_HILIC_K56_2_typsin_B2.8057.8057.4	controllerType=0 controllerNumber=1 scan=8057	24.7699	Trypsin	B2	DDYC.AWLNEQPS.GTVR	DDYCAWLNEQPSGTVR
25861:3	54	K.SVGHLEENGLTIGGAS[+568.212]TPPK.G	HexNAc(2)Hex(1)	S[+568]	844.746	3	2532.22	2532.22	0	2	75	Specific	197.71	117.52	2.83	0.74	42	>gi|443605668|gb|ELT73505.1| hypothetical protein BURCENK562V_0636 [Burkholderia cenocepacia K56-2Valvano]	7373	Nsco_20191108_BC_ZIC_HILIC_K56_2_typsin_B3.24555.24555.3	controllerType=0 controllerNumber=1 scan=24555	54.0289	Trypsin	B3	SVGHLEENGLTIGGAS.TPPK	SVGHLEENGLTIGGASTPPK
41429:4	2	S.KVAPPPADNGASQPQQFDPNRALQGKT[+568.212]PGQPVPQAAQPAPPNTAPGQAANQ.T	HexNAc(2)Hex(1)	T[+568]	1422.95	4	5688.76	5688.78	0	-3.2	55	Non	197.76	28.21	11.88	1.24	72	>gi|443605648|gb|ELT73487.1| sporulation and cell division repeat protein [Burkholderia cenocepacia K56-2Valvano]	7357	Nsco_20191108_BC_ZIC_HILIC_K56_2_pepsin_B2.35771.35771.4	controllerType=0 controllerNumber=1 scan=35771	76.6741	Pepsin	B2	KVAPPPADNGASQPQQFDPNRALQGKT.PGQPVPQAAQPAPPNTAPGQAANQ	KVAPPPADNGASQPQQFDPNRALQGKTPGQPVPQAAQPAPPNTAPGQAANQ
00406:3	20	G.KKAKAADAAS[+568.212]Q.-	HexNAc(2)Hex(1)	S[+568]	552.946	3	1656.82	1656.82	0	3.1	81	Non	197.88	122.11	122.11	3.7	38	>gi|443597624|gb|ELT66041.1| hypothetical protein BURCENK562V_3510 [Burkholderia cenocepacia K56-2Valvano]	3238	Nsco_20191108_BC_ZIC_HILIC_K56_2_thermolysin_B2_.2115.2115.3	controllerType=0 controllerNumber=1 scan=2115	13.2162	Thermolysin	B2	KKAKAADAAS.Q	KKAKAADAASQ
50851:3	1190	A.LMSGMPPRGNPGERPPEWSNQPPAGNAPGT[+568.212]TPAAPPANPAPASAG.V	HexNAc(2)Hex(1)	T[+568]	1648.11	3	4942.32	4938.29	4	2.3	115	Non	198.01	161.38	0.49	3.79	6	>gi|443605315|gb|ELT73173.1| PF11159 family protein [Burkholderia cenocepacia K56-2Valvano]	7131	Nsco_20191108_BC_ZIC_HILIC_K56_2_thermolysin_B2_.42793.42793.3	controllerType=0 controllerNumber=1 scan=42793	78.6411	Thermolysin	B2	LMSGMPPRGNPGERPPEWSNQPPAGNAPGT.TPAAPPANPAPASAG	LMSGMPPRGNPGERPPEWSNQPPAGNAPGTTPAAPPANPAPASAG
37591:3	459	A.ADAGGAKPAAGASAAPAAPAPVAVPAS[+568.212]AVS[+568.212][+100.064]GSAGQ.-	HexNAc(2)Hex(1),HexNAc(2)Hex(1) 100.064	S[+100][+568]*2	1370.31	3	4108.93	4107.95	1	-5	152	Non	198.11	198.11	0	1.97	6	>gi|443596149|gb|ELT64670.1| hypothetical protein BURCENK562V_3632 [Burkholderia cenocepacia K56-2Valvano]	2600	Nsco_20191108_BC_ZIC_HILIC_K56_2_thermolysin_B3.33686.33686.3	controllerType=0 controllerNumber=1 scan=33686	70.2417	Thermolysin	B3	ADAGGAKPAAGASAAPAAPAPVAVPAS.AVS..GSAGQ	ADAGGAKPAAGASAAPAAPAPVAVPASAVSGSAGQ
35854:4	116	E.AIVPHAAPKAAPADAAS[+568.212]SVAAGEPRW.K	HexNAc(2)Hex(1)	S[+568]	770.638	4	3079.53	3079.52	0	2.6	340	Non	198.49	198.49	17.54	4.16	5	>gi|443603168|gb|ELT71192.1| bifunctional uroporphyrinogen-III synthetase/uroporphyrin-III C-methyltransferase, partial [Burkholderia cenocepacia K56-2Valvano]	6048	Nsco_20191108_BC_ZIC_HILIC_K56_2_pepsin_B3_reinject.31319.31319.4	controllerType=0 controllerNumber=1 scan=31319	64.214	Pepsin	B3	AIVPHAAPKAAPADAAS.SVAAGEPRW	AIVPHAAPKAAPADAASSVAAGEPRW
05760:3	423	P.AADTSAAAPAPAKKDHS[+568.212][+100.064]KPKHQ.L	HexNAc(2)Hex(1) 100.064	S[+100][+568]	965.815	3	2895.43	2895.43	0	-0.7	28	Non	198.52	198.52	9.6	4.39	15	>gi|443590944|gb|ELT59881.1| hypothetical protein BURCENK562V_2433 [Burkholderia cenocepacia K56-2Valvano]	10	Nsco_20191108_BC_ZIC_HILIC_K56_2_thermolysin_B2_.6590.6590.3	controllerType=0 controllerNumber=1 scan=6590	22.1552	Thermolysin	B2	AADTSAAAPAPAKKDHS..KPKHQ	AADTSAAAPAPAKKDHSKPKHQ
71867:6	716	R.YDVILTNPPYVNAAS[+568.212][+100.064]MAALPPEYRHEPEMALAGGDDGMDIVRR.I	HexNAc(2)Hex(1) 100.064	S[+100][+568]	898.6	6	5386.57	5383.54	3	2.1	201	Specific	198.82	198.82	17.03	4.1	5	>gi|443597201|gb|ELT65644.1| (glutamine-N5) methyltransferase, ribosomal protein L3-specific [Burkholderia cenocepacia K56-2Valvano]	3039	Nsco_20191108_BC_ZIC_HILIC_K56_2_typsin_B1.63005.63005.6	controllerType=0 controllerNumber=1 scan=63005	120.483	Trypsin	B1	YDVILTNPPYVNAAS..MAALPPEYRHEPEMALAGGDDGMDIVRR	YDVILTNPPYVNAASMAALPPEYRHEPEMALAGGDDGMDIVRR
28077:2	2031	L.ADHDVYIT[+568.212]DWHNPRDIPL.A	HexNAc(2)Hex(1)	T[+568]	1373.13	2	2745.26	2745.25	0	2.5	129	Specific	198.82	43.84	43.84	0.23	2	>gi|443603935|gb|ELT71910.1| polyhydroxyalkanoate depolymerase, intracellular [Burkholderia cenocepacia K56-2Valvano]	6393	Nsco_20191108_BC_ZIC_HILIC_K56_2_thermolysin_B1.25361.25361.2	controllerType=0 controllerNumber=1 scan=25361	52.5685	Thermolysin	B1	ADHDVYIT.DWHNPRDIPL	ADHDVYITDWHNPRDIPL
109878:2	2	N.AAT[+568.212][+100.064]GEYVDMVEAGVVDPTK.V	HexNAc(2)Hex(1) 100.064	T[+100][+568]	1310.6	2	2620.2	2620.21	0	-1.9	480	NRagged	199.11	199.11	23.25	0.8	51	>gi|443592072|gb|ELT60913.1| chaperonin GroL [Burkholderia cenocepacia K56-2Valvano]	606	Nsco_20191108_BC_ZIC_HILIC_K56_2_typsin_B3.92464.92464.2	controllerType=0 controllerNumber=1 scan=92464	173.488	Trypsin	B3	AAT..GEYVDMVEAGVVDPTK	AATGEYVDMVEAGVVDPTK
24949:4	178	K.GASAAQAAPKPTDNS[+568.212]SGTFVFARPGK.F	HexNAc(2)Hex(1)	S[+568]	776.378	4	3102.49	3101.49	1	-1.3	66	Non	199.11	199.11	1.2	4.17	9	>gi|443591005|gb|ELT59937.1| outer-membrane lipoprotein carrier protein [Burkholderia cenocepacia K56-2Valvano]	32	Nsco_20191108_BC_ZIC_HILIC_K56_2_thermolysin_B3.23314.23314.2	controllerType=0 controllerNumber=1 scan=23314	51.1933	Thermolysin	B3	GASAAQAAPKPTDNS.SGTFVFARPGK	GASAAQAAPKPTDNSSGTFVFARPGK
02239:5	76	A.AAPAPAKKDHSKPKHQLKHHGSKKGQAKAAAAS[+568.212]AAGT[+568.212]ND.A	HexNAc(2)Hex(1),HexNAc(2)Hex(1)	S[+568], T[+568]	1010.71	5	5049.53	5047.51	2	3.7	34	Non	199.28	199.28	143.14	4.17	9	>gi|443590944|gb|ELT59881.1| hypothetical protein BURCENK562V_2433 [Burkholderia cenocepacia K56-2Valvano]	10	Nsco_20191108_BC_ZIC_HILIC_K56_2_pepsin_B3_reinject.3350.3350.5	controllerType=0 controllerNumber=1 scan=3350	16.2287	Pepsin	B3	AAPAPAKKDHSKPKHQLKHHGSKKGQAKAAAAS.AAGT.ND	AAPAPAKKDHSKPKHQLKHHGSKKGQAKAAAASAAGTND
49030:6	48	K.AKLASAAVDPNKVYT[+568.212][+100.064]MAELVAHGEEVYK.A	HexNAc(2)Hex(1) 100.064	T[+100][+568]	613.479	6	3675.84	3672.82	3	1.4	279	Specific	199.32	199.32	6.68	3.7	35	>gi|443604502|gb|ELT72429.1| cytochrome c oxidase, subunit II [Burkholderia cenocepacia K56-2Valvano]	6704	Nsco_20191108_BC_ZIC_HILIC_K56_2_typsin_B3.44536.44536.3	controllerType=0 controllerNumber=1 scan=44536	89.5412	Trypsin	B3	AKLASAAVDPNKVYT..MAELVAHGEEVYK	AKLASAAVDPNKVYTMAELVAHGEEVYK
17396:3	493	A.FAET[+568.212]GS[+568.212]HGRPVK.V	HexNAc(2)Hex(1),HexNAc(2)Hex(1)	S[+568], T[+568]	808.699	3	2424.08	2422.09	2	-5.4	37	NRagged	199.36	199.36	199.36	0.2	7	>gi|443602840|gb|ELT70891.1| purine nucleoside permease [Burkholderia cenocepacia K56-2Valvano]	5834	Nsco_20191108_BC_ZIC_HILIC_K56_2_typsin_B2.16839.16839.3	controllerType=0 controllerNumber=1 scan=16839	39.54	Trypsin	B2	FAET.GS.HGRPVK	FAETGSHGRPVK
72650:3	48	R.NGKLPEDTAGAATAAAPAEAASAPAQAAS[+568.212][+100.064]GAEQPAAAASAALSTIYFETGK.S	HexNAc(2)Hex(1) 100.064	S[+100][+568]	1795.53	3	5384.56	5383.58	1	-4.7	390	Specific	199.55	199.55	0	5.87	35	>gi|443604502|gb|ELT72429.1| cytochrome c oxidase, subunit II [Burkholderia cenocepacia K56-2Valvano]	6704	Nsco_20191108_BC_ZIC_HILIC_K56_2_typsin_B3.64656.64656.3	controllerType=0 controllerNumber=1 scan=64656	123.419	Trypsin	B3	NGKLPEDTAGAATAAAPAEAASAPAQAAS..GAEQPAAAASAALSTIYFETGK	NGKLPEDTAGAATAAAPAEAASAPAQAASGAEQPAAAASAALSTIYFETGK
71443:4	63	K.QVADARNGKLPEDT[+568.212]AGAATAAAPAEAASAPAQAASGAEQPAAAASAALSTIYFETGK.S	HexNAc(2)Hex(1)	T[+568]	1481.97	4	5924.86	5923.85	1	1.1	384	Specific	199.56	199.56	1.6	6.3	36	>gi|443604502|gb|ELT72429.1| cytochrome c oxidase, subunit II [Burkholderia cenocepacia K56-2Valvano]	6704	Nsco_20191108_BC_ZIC_HILIC_K56_2_typsin_B1.62701.62701.4	controllerType=0 controllerNumber=1 scan=62701	119.97	Trypsin	B1	QVADARNGKLPEDT.AGAATAAAPAEAASAPAQAASGAEQPAAAASAALSTIYFETGK	QVADARNGKLPEDTAGAATAAAPAEAASAPAQAASGAEQPAAAASAALSTIYFETGK
11902:2	2277	D.DAASAAAGSAPAAT[+568.212][+100.064]AS[+568.212][+100.064]DA.S	HexNAc(2)Hex(1) 100.064,HexNAc(2)Hex(1) 100.064	S[+100][+568], T[+100][+568]	1406.61	2	2812.21	2812.21	0	0.8	26	Non	199.56	151.08	12	1.22	1	>gi|443592695|gb|ELT61480.1| hypothetical protein BURCENK562V_3362, partial [Burkholderia cenocepacia K56-2Valvano]	960	Nsco_20191108_BC_ZIC_HILIC_K56_2_thermolysin_B2_.11725.11725.2	controllerType=0 controllerNumber=1 scan=11725	29.8536	Thermolysin	B2	DAASAAAGSAPAAT..AS..DA	DAASAAAGSAPAATASDA
38291:2	59	Q.YTGGVQYDPHGES[+568.212][+100.064]GDDNSSYSSSSGR.L	HexNAc(2)Hex(1) 100.064	S[+100][+568]	1689.2	2	3377.38	3377.37	0	4.4	363	Non	199.83	137.86	4.8	4.5	13	>gi|443606062|gb|ELT73867.1| hypothetical protein BURCENK562V_A0544 [Burkholderia cenocepacia K56-2Valvano]	7617	Nsco_20191108_BC_ZIC_HILIC_K56_2_thermolysin_B3.34280.34280.2	controllerType=0 controllerNumber=1 scan=34280	71.3482	Thermolysin	B3	YTGGVQYDPHGES..GDDNSSYSSSSGR	YTGGVQYDPHGESGDDNSSYSSSSGR
46634:5	140	R.DHGRPSMFFPSATHTAPAAAGGASGTGATT[+568.212][+100.064]AGDVPAAAAGAAPSTTAPAAQAQLVK.F	HexNAc(2)Hex(1) 100.064	T[+100][+568]	1157.56	5	5783.75	5783.77	0	-4.6	26	Specific	200.22	200.22	0	5.66	21	>gi|443602087|gb|ELT70191.1| membrane protein insertase, YidC/Oxa1 family [Burkholderia cenocepacia K56-2Valvano]	5511	Nsco_20191108_BC_ZIC_HILIC_K56_2_typsin_B3.42509.42509.5	controllerType=0 controllerNumber=1 scan=42509	85.9972	Trypsin	B3	DHGRPSMFFPSATHTAPAAAGGASGTGATT..AGDVPAAAAGAAPSTTAPAAQAQLVK	DHGRPSMFFPSATHTAPAAAGGASGTGATTAGDVPAAAAGAAPSTTAPAAQAQLVK
33164:5	3248	I.PGSS[+568.212][+100.064]RGGYSAYMDYVRIDSVGFGT[+568.212]IGYDVAMGVDAGEIEDYYLA.I	HexNAc(2)Hex(1) 100.064,HexNAc(2)Hex(1)	S[+100][+568], T[+568]	1185.73	5	5924.63	5923.62	1	2.3	42	Non	200.28	101.5	9.91	0.15	2	>gi|443592804|gb|ELT61582.1| DNA-binding helix-turn-helix protein [Burkholderia cenocepacia K56-2Valvano]	1017	Nsco_20191108_BC_ZIC_HILIC_K56_2_thermolysin_B3.30188.30188.5	controllerType=0 controllerNumber=1 scan=30188	63.9048	Thermolysin	B3	PGSS..RGGYSAYMDYVRIDSVGFGT.IGYDVAMGVDAGEIEDYYLA	PGSSRGGYSAYMDYVRIDSVGFGTIGYDVAMGVDAGEIEDYYLA
18743:2	1380	T.PSGAAGT[+568.212]AS[+568.212]ASSNTGA.A	HexNAc(2)Hex(1),HexNAc(2)Hex(1)	S[+568], T[+568]	1222.01	2	2443.01	2443.01	0	-1.2	187	Non	200.54	65.09	3.6	0.08	2	>gi|443592626|gb|ELT61414.1| putative lipoprotein [Burkholderia cenocepacia K56-2Valvano]	908	Nsco_20191108_BC_ZIC_HILIC_K56_2_pepsin_B2.17629.17629.2	controllerType=0 controllerNumber=1 scan=17629	40.0531	Pepsin	B2	PSGAAGT.AS.ASSNTGA	PSGAAGTASASSNTGA
22705:3	54	K.LSKPAATTSATTSTTTSAGTASTSTTATAGTTTAAPAPTAS[+568.212]APEAAAKPAK.T	HexNAc(2)Hex(1)	S[+568]	1725.85	3	5175.55	5175.53	0	3.2	98	Specific	200.67	177.12	16.65	4.98	42	>gi|443605668|gb|ELT73505.1| hypothetical protein BURCENK562V_0636 [Burkholderia cenocepacia K56-2Valvano]	7373	Nsco_20191108_BC_ZIC_HILIC_K56_2_typsin_B3.21631.21631.3	controllerType=0 controllerNumber=1 scan=21631	48.5982	Trypsin	B3	LSKPAATTSATTSTTTSAGTASTSTTATAGTTTAAPAPTAS.APEAAAKPAK	LSKPAATTSATTSTTTSAGTASTSTTATAGTTTAAPAPTASAPEAAAKPAK
40808:4	1	S.KVAPPPADNGASQPQQFDPNRALQGKT[+568.212]PGQPVPQAAQPAPPNTAPGQAANQ.T	HexNAc(2)Hex(1)	T[+568]	1422.95	4	5688.79	5688.78	0	0.9	55	Non	200.9	200.9	2.68	4.13	73	>gi|443605648|gb|ELT73487.1| sporulation and cell division repeat protein [Burkholderia cenocepacia K56-2Valvano]	7357	Nsco_20191108_BC_ZIC_HILIC_K56_2_pepsin_B3_reinject.35180.35180.4	controllerType=0 controllerNumber=1 scan=35180	72.2498	Pepsin	B3	KVAPPPADNGASQPQQFDPNRALQGKT.PGQPVPQAAQPAPPNTAPGQAANQ	KVAPPPADNGASQPQQFDPNRALQGKTPGQPVPQAAQPAPPNTAPGQAANQ
04670:3	1033	P.FAAS[+568.212]APSQKYQGSKKSA.L	HexNAc(2)Hex(1)	S[+568]	775.379	3	2324.12	2324.11	0	3.8	51	Non	200.98	140.07	35.3	2.56	3	>gi|443594432|gb|ELT63086.1| hypothetical protein BURCENK562V_0304 [Burkholderia cenocepacia K56-2Valvano]	1805	Nsco_20191108_BC_ZIC_HILIC_K56_2_thermolysin_B2_.5734.5734.4	controllerType=0 controllerNumber=1 scan=5734	20.9677	Thermolysin	B2	FAAS.APSQKYQGSKKSA	FAASAPSQKYQGSKKSA
81128:4	63	R.NGKLPEDTAGAATAAAPAEAAS[+568.212][+100.064]APAQAAS[+568.212]GAEQPAAAASAALSTIYFETGK.S	HexNAc(2)Hex(1) 100.064,HexNAc(2)Hex(1)	S[+100][+568]*2	1489.2	4	5953.78	5951.79	2	-4.1	390	Specific	201.08	201.08	0	4.02	36	>gi|443604502|gb|ELT72429.1| cytochrome c oxidase, subunit II [Burkholderia cenocepacia K56-2Valvano]	6704	Nsco_20191108_BC_ZIC_HILIC_K56_2_typsin_B1.70023.70023.4	controllerType=0 controllerNumber=1 scan=70023	132.381	Trypsin	B1	NGKLPEDTAGAATAAAPAEAAS..APAQAAS.GAEQPAAAASAALSTIYFETGK	NGKLPEDTAGAATAAAPAEAASAPAQAASGAEQPAAAASAALSTIYFETGK
23617:3	707	R.LNEHPQM[+15.995]PFAAS[+568.212]APSQK.Y	HexNAc(2)Hex(1)	M[+16], S[+568]	813.044	3	2437.12	2437.11	0	4.6	43	Specific	201.09	183.08	5.72	4.51	6	>gi|443594432|gb|ELT63086.1| hypothetical protein BURCENK562V_0304 [Burkholderia cenocepacia K56-2Valvano]	1805	Nsco_20191108_BC_ZIC_HILIC_K56_2_typsin_B1.22364.22364.3	controllerType=0 controllerNumber=1 scan=22364	50.5218	Trypsin	B1	LNEHPQM.PFAAS.APSQK	LNEHPQMPFAASAPSQK
12033:2	1375	D.DAASAAAGSAPAAT[+568.212][+100.064]AS[+568.212][+100.064]DA.S	HexNAc(2)Hex(1) 100.064,HexNAc(2)Hex(1) 100.064	S[+100][+568], T[+100][+568]	1406.61	2	2812.21	2812.21	0	-2	26	Non	201.16	174.35	12	1.2	3	>gi|443592695|gb|ELT61480.1| hypothetical protein BURCENK562V_3362, partial [Burkholderia cenocepacia K56-2Valvano]	960	Nsco_20191108_BC_ZIC_HILIC_K56_2_thermolysin_B1.11966.11966.2	controllerType=0 controllerNumber=1 scan=11966	29.6449	Thermolysin	B1	DAASAAAGSAPAAT..AS..DA	DAASAAAGSAPAATASDA
25014:4	178	K.GAS[+568.212]AAQAAPKPTDNSSGTFVFARPGK.F	HexNAc(2)Hex(1)	S[+568]	776.376	4	3102.48	3101.49	1	-3.8	66	Non	201.32	201.32	176.11	2.39	9	>gi|443591005|gb|ELT59937.1| outer-membrane lipoprotein carrier protein [Burkholderia cenocepacia K56-2Valvano]	32	Nsco_20191108_BC_ZIC_HILIC_K56_2_thermolysin_B3.23368.23368.4	controllerType=0 controllerNumber=1 scan=23368	51.2848	Thermolysin	B3	GAS.AAQAAPKPTDNSSGTFVFARPGK	GASAAQAAPKPTDNSSGTFVFARPGK
68737:6	27	G.HIASFASAATLYDVGYNHFWHAAS[+568.212]DQHGGDLVFVQGHSSPGVYSR.A	HexNAc(2)Hex(1)	S[+568]	905.926	6	5430.52	5427.49	3	3.5	114	NRagged	201.39	201.39	5.58	3.51	33	>gi|443598206|gb|ELT66583.1| pyruvate dehydrogenase (acetyl-transferring), homodimeric type [Burkholderia cenocepacia K56-2Valvano]	3541	Nsco_20191108_BC_ZIC_HILIC_K56_2_typsin_B2.59645.59645.6	controllerType=0 controllerNumber=1 scan=59645	118.778	Trypsin	B2	HIASFASAATLYDVGYNHFWHAAS.DQHGGDLVFVQGHSSPGVYSR	HIASFASAATLYDVGYNHFWHAASDQHGGDLVFVQGHSSPGVYSR
25860:3	54	K.S[+568.212]VGHLEENGLTIGGASTPPK.G	HexNAc(2)Hex(1)	S[+568]	844.746	3	2532.22	2532.22	0	2	75	Specific	201.39	139.51	1.2	3.62	42	>gi|443605668|gb|ELT73505.1| hypothetical protein BURCENK562V_0636 [Burkholderia cenocepacia K56-2Valvano]	7373	Nsco_20191108_BC_ZIC_HILIC_K56_2_typsin_B3.24554.24554.3	controllerType=0 controllerNumber=1 scan=24554	54.027	Trypsin	B3	S.VGHLEENGLTIGGASTPPK	SVGHLEENGLTIGGASTPPK
94697:2	2278	R.PESAELPVRDAT[+568.212][+100.064]RS[+568.212]YPK.L	HexNAc(2)Hex(1) 100.064,HexNAc(2)Hex(1)	S[+568], T[+100][+568]	1576.74	2	3152.48	3152.47	0	2.1	59	Specific	201.53	140	0	0.72	4	>gi|443591100|gb|ELT60030.1| peptidase, S8/S53 family [Burkholderia cenocepacia K56-2Valvano]	116	Nsco_20191108_BC_ZIC_HILIC_K56_2_typsin_B3.81527.81527.2	controllerType=0 controllerNumber=1 scan=81527	152.856	Trypsin	B3	PESAELPVRDAT..RS.YPK	PESAELPVRDATRSYPK
22667:3	33	K.LSKPAATTSATTSTTTSAGTASTSTTATAGTTTAAPAPTAS[+568.212]APEAAAKPAK.T	HexNAc(2)Hex(1)	S[+568]	1726.18	3	5176.54	5175.53	1	1.6	98	Specific	201.61	179.3	17.07	5.03	62	>gi|443605668|gb|ELT73505.1| hypothetical protein BURCENK562V_0636 [Burkholderia cenocepacia K56-2Valvano]	7373	Nsco_20191108_BC_ZIC_HILIC_K56_2_typsin_B2.21513.21513.3	controllerType=0 controllerNumber=1 scan=21513	48.4484	Trypsin	B2	LSKPAATTSATTSTTTSAGTASTSTTATAGTTTAAPAPTAS.APEAAAKPAK	LSKPAATTSATTSTTTSAGTASTSTTATAGTTTAAPAPTASAPEAAAKPAK
19500:2	2	S.KVAPPPADNGAS[+568.212]QPQQFDPNRA.L	HexNAc(2)Hex(1)	S[+568]	1437.18	2	2873.35	2873.34	0	2.5	55	Non	201.77	106.48	106.48	2.95	72	>gi|443605648|gb|ELT73487.1| sporulation and cell division repeat protein [Burkholderia cenocepacia K56-2Valvano]	7357	Nsco_20191108_BC_ZIC_HILIC_K56_2_pepsin_B2.18254.18254.2	controllerType=0 controllerNumber=1 scan=18254	41.0971	Pepsin	B2	KVAPPPADNGAS.QPQQFDPNRA	KVAPPPADNGASQPQQFDPNRA
18358:3	51	T.SAGTASTSTTATAGTTTAAPAPT[+568.212]ASAPEAAAKPAK.T	HexNAc(2)Hex(1)	T[+568]	1219.6	3	3656.78	3655.76	1	4.6	114	NRagged	201.94	135.58	4.8	5.12	48	>gi|443605668|gb|ELT73505.1| hypothetical protein BURCENK562V_0636 [Burkholderia cenocepacia K56-2Valvano]	7373	Nsco_20191108_BC_ZIC_HILIC_K56_2_typsin_B1.17686.17686.3	controllerType=0 controllerNumber=1 scan=17686	41.6442	Trypsin	B1	SAGTASTSTTATAGTTTAAPAPT.ASAPEAAAKPAK	SAGTASTSTTATAGTTTAAPAPTASAPEAAAKPAK
100339:5	690	D.PADKLPGQQPYQGIVPLNGVDGPLES[+568.212][+100.064]VSQVLEHYMHHSEQLDTR.L	HexNAc(2)Hex(1) 100.064	S[+100][+568]	1110.35	5	5547.71	5547.69	0	5	124	NRagged	202.37	202.37	0	3.86	5	>gi|443594119|gb|ELT62793.1| chaperonin HslO [Burkholderia cenocepacia K56-2Valvano]	1638	Nsco_20191108_BC_ZIC_HILIC_K56_2_typsin_B3.85588.85588.5	controllerType=0 controllerNumber=1 scan=85588	160.112	Trypsin	B3	PADKLPGQQPYQGIVPLNGVDGPLES..VSQVLEHYMHHSEQLDTR	PADKLPGQQPYQGIVPLNGVDGPLESVSQVLEHYMHHSEQLDTR
96301:2	2637	R.PESAELPVRDAT[+568.212][+100.064]RS[+568.212]YPK.L	HexNAc(2)Hex(1) 100.064,HexNAc(2)Hex(1)	S[+568], T[+100][+568]	1576.74	2	3152.47	3152.47	0	-1.3	59	Specific	202.42	71.14	0	0.08	2	>gi|443591100|gb|ELT60030.1| peptidase, S8/S53 family [Burkholderia cenocepacia K56-2Valvano]	116	Nsco_20191108_BC_ZIC_HILIC_K56_2_typsin_B1.81137.81137.2	controllerType=0 controllerNumber=1 scan=81137	153.566	Trypsin	B1	PESAELPVRDAT..RS.YPK	PESAELPVRDATRSYPK
40962:4	2	S.KVAPPPADNGAS[+568.212][+100.064]QPQQFDPNRALQGKTPGQPVPQAAQPAPPNTAPGQ.A	HexNAc(2)Hex(1) 100.064	S[+100][+568]	1351.92	4	5404.65	5404.67	0	-3.1	55	Non	202.68	202.68	67.72	3.05	72	>gi|443605648|gb|ELT73487.1| sporulation and cell division repeat protein [Burkholderia cenocepacia K56-2Valvano]	7357	Nsco_20191108_BC_ZIC_HILIC_K56_2_pepsin_B2.35403.35403.4	controllerType=0 controllerNumber=1 scan=35403	75.8216	Pepsin	B2	KVAPPPADNGAS..QPQQFDPNRALQGKTPGQPVPQAAQPAPPNTAPGQ	KVAPPPADNGASQPQQFDPNRALQGKTPGQPVPQAAQPAPPNTAPGQ
33279:2	5	G.VTVS[+568.212][+100.064]YFEWV.Q	HexNAc(2)Hex(1) 100.064	S[+100][+568]	899.421	2	1797.83	1797.83	0	1.1	358	Non	202.69	36.33	36.33	0.13	38	>gi|443602131|gb|ELT70227.1| Glu/Leu/Phe/Val dehydrogenase, dimerization domain protein [Burkholderia cenocepacia K56-2Valvano]	5530	Nsco_20191108_BC_ZIC_HILIC_K56_2_pepsin_B3_reinject.29298.29298.2	controllerType=0 controllerNumber=1 scan=29298	60.2565	Pepsin	B3	VTVS..YFEWV	VTVSYFEWV
23315:4	33	K.LSKPAATTSATTSTTTS[+568.212]AGTASTSTTATAGTTTAAPAPTASAPEAAAKPAK.T	HexNAc(2)Hex(1)	S[+568]	1294.64	4	5175.54	5175.53	0	2.9	98	Specific	202.77	202.77	0	7.41	62	>gi|443605668|gb|ELT73505.1| hypothetical protein BURCENK562V_0636 [Burkholderia cenocepacia K56-2Valvano]	7373	Nsco_20191108_BC_ZIC_HILIC_K56_2_typsin_B2.22058.22058.4	controllerType=0 controllerNumber=1 scan=22058	49.4799	Trypsin	B2	LSKPAATTSATTSTTTS.AGTASTSTTATAGTTTAAPAPTASAPEAAAKPAK	LSKPAATTSATTSTTTSAGTASTSTTATAGTTTAAPAPTASAPEAAAKPAK
74473:4	46	Y.VTNLNNLIPGT[+568.212][+100.064]EFENLPLEEIVKK.S	HexNAc(2)Hex(1) 100.064	T[+100][+568]	849.45	4	3394.78	3392.76	2	3.7	36	NRagged	202.85	202.85	55.07	3.61	21	>gi|443598504|gb|ELT66856.1| superoxide dismutase (Fe) [Burkholderia cenocepacia K56-2Valvano]	3724	Nsco_20191108_BC_ZIC_HILIC_K56_2_typsin_B2.63798.63798.4	controllerType=0 controllerNumber=1 scan=63798	127.528	Trypsin	B2	VTNLNNLIPGT..EFENLPLEEIVKK	VTNLNNLIPGTEFENLPLEEIVKK
92029:1	4844	V.APTDT[+568.212]IR.H	HexNAc(2)Hex(1)	T[+568]	1342.62	1	1342.62	1341.63	1	-3.8	16	NRagged	202.89	9.34	2.01	0	1	>gi|443602439|gb|ELT70520.1| CBS domain protein [Burkholderia cenocepacia K56-2Valvano]	5636	Nsco_20191108_BC_ZIC_HILIC_K56_2_typsin_B1.78062.78062.3	controllerType=0 controllerNumber=1 scan=78062	147.356	Trypsin	B1	APTDT.IR	APTDTIR
44130:3	280	E.KSGTPVAQPDTAAS[+568.212]AAADAANNAAKAL.D	HexNAc(2)Hex(1)	S[+568]	1017.5	3	3050.47	3050.46	0	2.1	32	NRagged	203.01	96.56	3.6	4.08	3	>gi|443597491|gb|ELT65913.1| putative lipoprotein [Burkholderia cenocepacia K56-2Valvano]	3195	Nsco_20191108_BC_ZIC_HILIC_K56_2_pepsin_B1.37647.37647.4	controllerType=0 controllerNumber=1 scan=37647	82.7412	Pepsin	B1	KSGTPVAQPDTAAS.AAADAANNAAKAL	KSGTPVAQPDTAASAAADAANNAAKAL
15599:3	6	A.PT[+568.212][+100.064]AS[+568.212][+100.064]APEAAAKPAK.T	HexNAc(2)Hex(1) 100.064,HexNAc(2)Hex(1) 100.064	S[+100][+568], T[+100][+568]	883.429	3	2648.27	2646.26	2	1.2	135	Non	203.03	147.7	147.7	3.77	62	>gi|443605668|gb|ELT73505.1| hypothetical protein BURCENK562V_0636 [Burkholderia cenocepacia K56-2Valvano]	7373	Nsco_20191108_BC_ZIC_HILIC_K56_2_thermolysin_B3.15259.15259.3	controllerType=0 controllerNumber=1 scan=15259	36.3907	Thermolysin	B3	PT..AS..APEAAAKPAK	PTASAPEAAAKPAK
44015:3	734	R.GS[+568.212]GASAAGADAAAAT[+568.212]SAVPFAQTLK.Q	HexNAc(2)Hex(1),HexNAc(2)Hex(1)	S[+568], T[+568]	1109.85	3	3327.53	3327.52	0	1.7	23	Specific	203.11	191.67	5.4	3.66	6	>gi|443592535|gb|ELT61330.1| hypothetical protein BURCENK562V_3076, partial [Burkholderia cenocepacia K56-2Valvano]	867	Nsco_20191108_BC_ZIC_HILIC_K56_2_typsin_B2.39433.39433.3	controllerType=0 controllerNumber=1 scan=39433	81.8251	Trypsin	B2	GS.GASAAGADAAAAT.SAVPFAQTLK	GSGASAAGADAAAATSAVPFAQTLK
04994:3	423	P.AADTSAAAPAPAKKDHS[+568.212][+100.064]KPKHQ.L	HexNAc(2)Hex(1) 100.064	S[+100][+568]	965.813	3	2895.42	2895.43	0	-3.2	28	Non	203.87	203.87	7	4.66	15	>gi|443590944|gb|ELT59881.1| hypothetical protein BURCENK562V_2433 [Burkholderia cenocepacia K56-2Valvano]	10	Nsco_20191108_BC_ZIC_HILIC_K56_2_thermolysin_B2_.5987.5987.3	controllerType=0 controllerNumber=1 scan=5987	21.3331	Thermolysin	B2	AADTSAAAPAPAKKDHS..KPKHQ	AADTSAAAPAPAKKDHSKPKHQ
09323:3	111	Q.IVKAPAKGAS[+568.212]AAQAAPKPTDNSSGT.F	HexNAc(2)Hex(1)	S[+568]	969.491	3	2906.46	2906.45	0	3.3	59	Non	204.02	159.71	159.71	4.85	7	>gi|443591005|gb|ELT59937.1| outer-membrane lipoprotein carrier protein [Burkholderia cenocepacia K56-2Valvano]	32	Nsco_20191108_BC_ZIC_HILIC_K56_2_thermolysin_B1.9504.9504.3	controllerType=0 controllerNumber=1 scan=9504	25.6916	Thermolysin	B1	IVKAPAKGAS.AAQAAPKPTDNSSGT	IVKAPAKGASAAQAAPKPTDNSSGT
09320:3	111	Q.IVKAPAKGAS[+568.212]AAQAAPKPTDNSSGT.F	HexNAc(2)Hex(1)	S[+568]	969.491	3	2906.46	2906.45	0	3.3	59	Non	204.02	197.48	20.2	6.77	7	>gi|443591005|gb|ELT59937.1| outer-membrane lipoprotein carrier protein [Burkholderia cenocepacia K56-2Valvano]	32	Nsco_20191108_BC_ZIC_HILIC_K56_2_thermolysin_B1.9501.9501.3	controllerType=0 controllerNumber=1 scan=9501	25.6896	Thermolysin	B1	IVKAPAKGAS.AAQAAPKPTDNSSGT	IVKAPAKGASAAQAAPKPTDNSSGT
24759:3	301	R.LNEHPQM[+15.995]PFAAS[+568.212]APSQK.Y	HexNAc(2)Hex(1)	M[+16], S[+568]	813.377	3	2438.12	2437.11	1	1.7	43	Non	204.24	193.57	5.72	4.79	7	>gi|443594432|gb|ELT63086.1| hypothetical protein BURCENK562V_0304 [Burkholderia cenocepacia K56-2Valvano]	1805	Nsco_20191108_BC_ZIC_HILIC_K56_2_thermolysin_B3.23155.23155.3	controllerType=0 controllerNumber=1 scan=23155	50.9103	Thermolysin	B3	LNEHPQM.PFAAS.APSQK	LNEHPQMPFAASAPSQK
04743:2	308	P.FAAS[+568.212]APSQKYQGSKK.S	HexNAc(2)Hex(1)	S[+568]	1083.53	2	2166.06	2166.04	0	4.7	51	Non	204.32	71.42	14.81	1.84	5	>gi|443594432|gb|ELT63086.1| hypothetical protein BURCENK562V_0304 [Burkholderia cenocepacia K56-2Valvano]	1805	Nsco_20191108_BC_ZIC_HILIC_K56_2_thermolysin_B1.5607.5607.2	controllerType=0 controllerNumber=1 scan=5607	20.0569	Thermolysin	B1	FAAS.APSQKYQGSKK	FAASAPSQKYQGSKK
00169:2	18	K.AKAADAAS[+568.212]Q.-	HexNAc(2)Hex(1)	S[+568]	700.819	2	1400.63	1400.63	0	2.4	83	CRagged	204.38	78.86	78.86	2.32	30	>gi|443597624|gb|ELT66041.1| hypothetical protein BURCENK562V_3510 [Burkholderia cenocepacia K56-2Valvano]	3238	Nsco_20191108_BC_ZIC_HILIC_K56_2_typsin_B1.2094.2094.2	controllerType=0 controllerNumber=1 scan=2094	14.3135	Trypsin	B1	AKAADAAS.Q	AKAADAASQ
19161:3	2	S.KVAPPPADNGAS[+568.212]QPQQFDPNRA.L	HexNAc(2)Hex(1)	S[+568]	958.456	3	2873.35	2873.34	0	3.1	55	Non	204.55	138.15	138.15	2.89	69	>gi|443605648|gb|ELT73487.1| sporulation and cell division repeat protein [Burkholderia cenocepacia K56-2Valvano]	7357	Nsco_20191108_BC_ZIC_HILIC_K56_2_pepsin_B1.18110.18110.3	controllerType=0 controllerNumber=1 scan=18110	40.569	Pepsin	B1	KVAPPPADNGAS.QPQQFDPNRA	KVAPPPADNGASQPQQFDPNRA
07877:2	2165	A.ADRPC[+57.021]RLS[+568.212]AT[+568.212]DRSA.D	HexNAc(2)Hex(1),HexNAc(2)Hex(1)	C[+57], S[+568], T[+568]	1356.6	2	2712.19	2712.19	0	1.4	40	Non	204.99	18.99	18.99	0.09	1	>gi|443600804|gb|ELT68974.1| hypothetical protein BURCENK562V_A0675 [Burkholderia cenocepacia K56-2Valvano]	4920	Nsco_20191108_BC_ZIC_HILIC_K56_2_thermolysin_B1.8290.8290.2	controllerType=0 controllerNumber=1 scan=8290	24.0219	Thermolysin	B1	ADRPC.RLS.AT.DRSA	ADRPCRLSATDRSA
79444:5	98	K.EAATNAVAATAVTAEAVEPAPADTPAAEPAVHAVAPVAAEAAEVPT[+568.212]S[+568.212]AADAET[+568.212][+100.064]AIVPAAQAG.A	HexNAc(2)Hex(1),HexNAc(2)Hex(1),HexNAc(2)Hex(1) 100.064	S[+568], T[+100][+568]*2	1505.72	5	7524.57	7518.53	6	2.5	231	Non	205.36	174.68	15.43	1.1	13	>gi|443604757|gb|ELT72664.1| hypothetical protein BURCENK562V_A1162, partial [Burkholderia cenocepacia K56-2Valvano]	6859	Nsco_20191108_BC_ZIC_HILIC_K56_2_thermolysin_B3.66712.66712.5	controllerType=0 controllerNumber=1 scan=66712	133.376	Thermolysin	B3	EAATNAVAATAVTAEAVEPAPADTPAAEPAVHAVAPVAAEAAEVPT.S.AADAET..AIVPAAQAG	EAATNAVAATAVTAEAVEPAPADTPAAEPAVHAVAPVAAEAAEVPTSAADAETAIVPAAQAG
53809:5	55	K.VNNSTLGGGAWGDNSTVTSGGQPAVS[+568.212][+100.064]AINNGYQTAQSQQRIGVTAGYQFTPAWDVSASYTNVKYT[+568.212][+100.064].P	HexNAc(2)Hex(1) 100.064,HexNAc(2)Hex(1) 100.064	S[+100][+568], T[+100][+568]	1610.76	5	8049.75	8049.74	0	2.3	217	Non	205.6	20.7	3.29	0.43	25	>gi|443598009|gb|ELT66406.1| gram-negative porin [Burkholderia cenocepacia K56-2Valvano]	3437	Nsco_20191108_BC_ZIC_HILIC_K56_2_thermolysin_B3.46741.46741.5	controllerType=0 controllerNumber=1 scan=46741	94.2044	Thermolysin	B3	VNNSTLGGGAWGDNSTVTSGGQPAVS..AINNGYQTAQSQQRIGVTAGYQFTPAWDVSASYTNVKYT..	VNNSTLGGGAWGDNSTVTSGGQPAVSAINNGYQTAQSQQRIGVTAGYQFTPAWDVSASYTNVKYT
17772:2	1896	S.SPSATTAGNAS[+568.212]T[+568.212]AAA.S	HexNAc(2)Hex(1),HexNAc(2)Hex(1)	S[+568], T[+568]	1207.52	2	2414.03	2414.02	0	2.1	36	Non	206.04	6.6	2.4	0.4	2	>gi|443599315|gb|ELT67608.1| gluconate 2-dehydrogenase subunit 3 [Burkholderia cenocepacia K56-2Valvano]	4176	Nsco_20191108_BC_ZIC_HILIC_K56_2_thermolysin_B1.16869.16869.2	controllerType=0 controllerNumber=1 scan=16869	37.3121	Thermolysin	B1	SPSATTAGNAS.T.AAA	SPSATTAGNASTAAA
27370:3	33	K.PAATTSATTSTTTSAGTASTSTTATAGTTTAAPAPTAS[+568.212]APEAAAKPAK.T	HexNAc(2)Hex(1)	S[+568]	1616.45	3	4847.33	4847.32	0	3.4	101	Specific	206.15	170.85	9.24	4.31	62	>gi|443605668|gb|ELT73505.1| hypothetical protein BURCENK562V_0636 [Burkholderia cenocepacia K56-2Valvano]	7373	Nsco_20191108_BC_ZIC_HILIC_K56_2_typsin_B2.25548.25548.3	controllerType=0 controllerNumber=1 scan=25548	55.9619	Trypsin	B2	PAATTSATTSTTTSAGTASTSTTATAGTTTAAPAPTAS.APEAAAKPAK	PAATTSATTSTTTSAGTASTSTTATAGTTTAAPAPTASAPEAAAKPAK
00116:4	62	A.KKAGKKAKAADAAS[+568.212]Q.-	HexNAc(2)Hex(1)	S[+568]	511.023	4	2041.07	2041.07	0	1.5	77	Non	206.19	202.64	202.64	4.2	13	>gi|443597624|gb|ELT66041.1| hypothetical protein BURCENK562V_3510 [Burkholderia cenocepacia K56-2Valvano]	3238	Nsco_20191108_BC_ZIC_HILIC_K56_2_pepsin_B3_reinject.1915.1915.4	controllerType=0 controllerNumber=1 scan=1915	13.2223	Pepsin	B3	KKAGKKAKAADAAS.Q	KKAGKKAKAADAASQ
26711:2	1121	A.EPGGPERFVVHIDAET[+568.212]F.Y	HexNAc(2)Hex(1)	T[+568]	1234.58	2	2468.14	2468.14	0	3.7	58	NRagged	206.43	78.98	78.98	2.75	3	>gi|443603634|gb|ELT71627.1| hypothetical protein BURCENK562V_B0445 [Burkholderia cenocepacia K56-2Valvano]	6257	Nsco_20191108_BC_ZIC_HILIC_K56_2_thermolysin_B1.24254.24254.2	controllerType=0 controllerNumber=1 scan=24254	50.5215	Thermolysin	B1	EPGGPERFVVHIDAET.F	EPGGPERFVVHIDAETF
32601:3	20	K.VAPPPADNGAS[+568.212]QPQQFDPNRALQGK.T	HexNAc(2)Hex(1)	S[+568]	1058.17	3	3172.5	3171.51	1	-2.4	56	Specific	206.53	53.64	53.64	0.84	62	>gi|443605648|gb|ELT73487.1| sporulation and cell division repeat protein [Burkholderia cenocepacia K56-2Valvano]	7357	Nsco_20191108_BC_ZIC_HILIC_K56_2_typsin_B2.29954.29954.3	controllerType=0 controllerNumber=1 scan=29954	64.3113	Trypsin	B2	VAPPPADNGAS.QPQQFDPNRALQGK	VAPPPADNGASQPQQFDPNRALQGK
16626:9	35	G.GTGVVTIGALLGM[+15.995]AAHLENKGVT[+568.212]VLDVTGLAQKGGAVMS[+568.212]HVQISHAPTDIHATR.I	HexNAc(2)Hex(1),HexNAc(2)Hex(1)	M[+16], S[+568], T[+568]	729.484	9	6557.3	6552.29	5	-0.6	756	NRagged	206.7	206.7	0	2.26	26	>gi|443605868|gb|ELT73684.1| 2-oxoacid:ferredoxin/flavodoxin oxidoreductase, gamma subunit [Burkholderia cenocepacia K56-2Valvano]	7520	Nsco_20191108_BC_ZIC_HILIC_K56_2_typsin_B1.16193.16193.3	controllerType=0 controllerNumber=1 scan=16193	38.8574	Trypsin	B1	GTGVVTIGALLGM.AAHLENKGVT.VLDVTGLAQKGGAVMS.HVQISHAPTDIHATR	GTGVVTIGALLGMAAHLENKGVTVLDVTGLAQKGGAVMSHVQISHAPTDIHATR
43571:3	21	K.QQQQQQAANTPKPTS[+568.212]SATAAAAAKPPTANDANTGYFLQV.G	HexNAc(2)Hex(1)	S[+568]	1519.07	3	4555.19	4554.18	1	3.5	193	Non	206.75	132.03	1.06	3.65	65	>gi|443605648|gb|ELT73487.1| sporulation and cell division repeat protein [Burkholderia cenocepacia K56-2Valvano]	7357	Nsco_20191108_BC_ZIC_HILIC_K56_2_thermolysin_B3.38670.38670.3	controllerType=0 controllerNumber=1 scan=38670	79.7086	Thermolysin	B3	QQQQQQAANTPKPTS.SATAAAAAKPPTANDANTGYFLQV	QQQQQQAANTPKPTSSATAAAAAKPPTANDANTGYFLQV
30820:3	6	K.PAATTSATTSTTTSAGTASTSTTATAGTTTAAPAPTAS[+568.212][+100.064]APEAAAKPAK.T	HexNAc(2)Hex(1) 100.064	S[+100][+568]	1650.79	3	4950.36	4947.38	3	-5.5	101	Non	206.92	73.07	0.76	1.21	62	>gi|443605668|gb|ELT73505.1| hypothetical protein BURCENK562V_0636 [Burkholderia cenocepacia K56-2Valvano]	7373	Nsco_20191108_BC_ZIC_HILIC_K56_2_thermolysin_B3.28259.28259.3	controllerType=0 controllerNumber=1 scan=28259	60.3451	Thermolysin	B3	PAATTSATTSTTTSAGTASTSTTATAGTTTAAPAPTAS..APEAAAKPAK	PAATTSATTSTTTSAGTASTSTTATAGTTTAAPAPTASAPEAAAKPAK
97329:4	456	P.AVNAGVTGTQQVWGGVT[+568.212]WQATPAAALIAAVYHVNANHGGGNANIYTVGGSYNISK.R	HexNAc(2)Hex(1)	T[+568]	1518	4	6068.98	6064.96	4	1.8	252	NRagged	206.94	206.94	0	2.41	9	>gi|443603165|gb|ELT71189.1| hypothetical protein BURCENK562V_1352 [Burkholderia cenocepacia K56-2Valvano]	6045	Nsco_20191108_BC_ZIC_HILIC_K56_2_typsin_B1.81856.81856.4	controllerType=0 controllerNumber=1 scan=81856	154.983	Trypsin	B1	AVNAGVTGTQQVWGGVT.WQATPAAALIAAVYHVNANHGGGNANIYTVGGSYNISK	AVNAGVTGTQQVWGGVTWQATPAAALIAAVYHVNANHGGGNANIYTVGGSYNISK
56785:5	388	F.PANAVPTVFAM[+15.995]TS[+568.212]PLRLPSEEER.A	HexNAc(2)Hex(1)	M[+16], S[+568]	620.102	5	3096.48	3096.49	0	-4.5	122	NRagged	207.02	207.02	0.8	0.67	7	>gi|443597898|gb|ELT66301.1| putative D-amino-acid transaminase [Burkholderia cenocepacia K56-2Valvano]	3405	Nsco_20191108_BC_ZIC_HILIC_K56_2_typsin_B1.50501.50501.5	controllerType=0 controllerNumber=1 scan=50501	99.5475	Trypsin	B1	PANAVPTVFAM.TS.PLRLPSEEER	PANAVPTVFAMTSPLRLPSEEER
95837:2	2637	R.PESAELPVRDAT[+568.212]RS[+568.212][+100.064]YPK.L	HexNAc(2)Hex(1),HexNAc(2)Hex(1) 100.064	S[+100][+568], T[+568]	1576.74	2	3152.47	3152.47	0	-2.6	59	Specific	207.03	72.48	0	0.06	2	>gi|443591100|gb|ELT60030.1| peptidase, S8/S53 family [Burkholderia cenocepacia K56-2Valvano]	116	Nsco_20191108_BC_ZIC_HILIC_K56_2_typsin_B1.80818.80818.2	controllerType=0 controllerNumber=1 scan=80818	152.959	Trypsin	B1	PESAELPVRDAT.RS..YPK	PESAELPVRDATRSYPK
47057:4	1	K.VAPPPADNGASQPQQFDPNRALQGKT[+568.212][+100.064]PGQPVPQAAQPAPPNTAPGQA.A	HexNAc(2)Hex(1) 100.064	T[+100][+568]	1337.91	4	5348.61	5347.61	1	0.2	56	Non	207.24	207.24	2.56	4.07	73	>gi|443605648|gb|ELT73487.1| sporulation and cell division repeat protein [Burkholderia cenocepacia K56-2Valvano]	7357	Nsco_20191108_BC_ZIC_HILIC_K56_2_pepsin_B3_reinject.40181.40181.4	controllerType=0 controllerNumber=1 scan=40181	83.8184	Pepsin	B3	VAPPPADNGASQPQQFDPNRALQGKT..PGQPVPQAAQPAPPNTAPGQA	VAPPPADNGASQPQQFDPNRALQGKTPGQPVPQAAQPAPPNTAPGQA
74510:7	25	E.LES[+568.212][+100.064]PLAAVQM[+15.995]GLIYVNPEGPDGNPDPVAAAHDIRET[+568.212][+100.064]FAR.M	HexNAc(2)Hex(1) 100.064,HexNAc(2)Hex(1) 100.064	M[+16], S[+100][+568], T[+100][+568]	784.236	7	5483.61	5483.61	0	0.3	205	NRagged	207.28	207.28	207.28	1.61	37	>gi|443600020|gb|ELT68251.1| catalase/peroxidase HPI [Burkholderia cenocepacia K56-2Valvano]	4557	Nsco_20191108_BC_ZIC_HILIC_K56_2_typsin_B2.63823.63823.7	controllerType=0 controllerNumber=1 scan=63823	127.585	Trypsin	B2	LES..PLAAVQM.GLIYVNPEGPDGNPDPVAAAHDIRET..FAR	LESPLAAVQMGLIYVNPEGPDGNPDPVAAAHDIRETFAR
63864:3	614	S.SVAPPLQGDGAAPGGASWPAPPPASGPAPGLPAS[+568.212]SVQGT[+568.212]P.-	HexNAc(2)Hex(1),HexNAc(2)Hex(1)	S[+568], T[+568]	1570.08	3	4708.23	4708.2	0	5	376	Non	207.28	199.31	0	3.11	6	>gi|443595154|gb|ELT63756.1| hypothetical protein BURCENK562V_1535 [Burkholderia cenocepacia K56-2Valvano]	2124	Nsco_20191108_BC_ZIC_HILIC_K56_2_pepsin_B3_reinject.52679.52679.3	controllerType=0 controllerNumber=1 scan=52679	119.202	Pepsin	B3	SVAPPLQGDGAAPGGASWPAPPPASGPAPGLPAS.SVQGT.P	SVAPPLQGDGAAPGGASWPAPPPASGPAPGLPASSVQGTP
17291:2	1067	T.PSGAAGT[+568.212]AS[+568.212]ASSNTGA.A	HexNAc(2)Hex(1),HexNAc(2)Hex(1)	S[+568], T[+568]	1222.01	2	2443.01	2443.01	0	-1.1	187	Non	207.49	65.61	3.6	0.14	4	>gi|443592626|gb|ELT61414.1| putative lipoprotein [Burkholderia cenocepacia K56-2Valvano]	908	Nsco_20191108_BC_ZIC_HILIC_K56_2_pepsin_B1.16654.16654.2	controllerType=0 controllerNumber=1 scan=16654	38.2558	Pepsin	B1	PSGAAGT.AS.ASSNTGA	PSGAAGTASASSNTGA
75787:7	15	R.ELES[+568.212][+100.064]PLAAVQMGLIYVNPEGPDGNPDPVAAAHDIRET[+568.212]FAR.M	HexNAc(2)Hex(1) 100.064,HexNAc(2)Hex(1)	S[+100][+568], T[+568]	786.38	7	5498.61	5496.59	2	2.9	204	Specific	207.9	207.9	2.7	4.44	44	>gi|443600020|gb|ELT68251.1| catalase/peroxidase HPI [Burkholderia cenocepacia K56-2Valvano]	4557	Nsco_20191108_BC_ZIC_HILIC_K56_2_typsin_B3.67145.67145.7	controllerType=0 controllerNumber=1 scan=67145	127.428	Trypsin	B3	ELES..PLAAVQMGLIYVNPEGPDGNPDPVAAAHDIRET.FAR	ELESPLAAVQMGLIYVNPEGPDGNPDPVAAAHDIRETFAR
50149:4	227	Y.VKPQDAQALQDASPASGASGAQAAAAPADNATVGAVPDASVQS[+568.212]TPLQPPAPISNSSSVHPGNPK.A	HexNAc(2)Hex(1)	S[+568]	1659.82	4	6636.24	6635.21	1	4	199	NRagged	207.91	207.91	0	4.84	20	>gi|443595598|gb|ELT64173.1| BON domain protein [Burkholderia cenocepacia K56-2Valvano]	2325	Nsco_20191108_BC_ZIC_HILIC_K56_2_typsin_B3.45472.45472.4	controllerType=0 controllerNumber=1 scan=45472	91.0274	Trypsin	B3	VKPQDAQALQDASPASGASGAQAAAAPADNATVGAVPDASVQS.TPLQPPAPISNSSSVHPGNPK	VKPQDAQALQDASPASGASGAQAAAAPADNATVGAVPDASVQSTPLQPPAPISNSSSVHPGNPK
25075:2	20	V.APPPADNGAS[+568.212][+100.064]QPQQFDPNR.A	HexNAc(2)Hex(1) 100.064	S[+100][+568]	1338.1	2	2675.2	2675.21	0	-4.1	57	NRagged	207.95	207.95	207.95	4.07	62	>gi|443605648|gb|ELT73487.1| sporulation and cell division repeat protein [Burkholderia cenocepacia K56-2Valvano]	7357	Nsco_20191108_BC_ZIC_HILIC_K56_2_typsin_B2.23620.23620.2	controllerType=0 controllerNumber=1 scan=23620	52.3871	Trypsin	B2	APPPADNGAS..QPQQFDPNR	APPPADNGASQPQQFDPNR
43918:3	1120	L.AAAPAAAGQYT[+568.212]IEADAAS[+568.212].G	HexNAc(2)Hex(1),HexNAc(2)Hex(1)	S[+568], T[+568]	929.077	3	2785.22	2785.2	0	4	347	CRagged	208.02	85.61	85.61	1.38	1	>gi|443593739|gb|ELT62451.1| putative lipoprotein [Burkholderia cenocepacia K56-2Valvano]	1416	Nsco_20191108_BC_ZIC_HILIC_K56_2_pepsin_B2.37776.37776.3	controllerType=0 controllerNumber=1 scan=37776	81.4564	Pepsin	B2	AAAPAAAGQYT.IEADAAS.	AAAPAAAGQYTIEADAAS
22063:3	2	S.KVAPPPADNGAS[+568.212]QPQQFDPNRA.L	HexNAc(2)Hex(1)	S[+568]	958.449	3	2873.33	2873.34	0	-3.8	55	Non	208.03	83.97	83.97	0.91	72	>gi|443605648|gb|ELT73487.1| sporulation and cell division repeat protein [Burkholderia cenocepacia K56-2Valvano]	7357	Nsco_20191108_BC_ZIC_HILIC_K56_2_pepsin_B2.20291.20291.3	controllerType=0 controllerNumber=1 scan=20291	44.8056	Pepsin	B2	KVAPPPADNGAS.QPQQFDPNRA	KVAPPPADNGASQPQQFDPNRA
70696:4	63	R.NGKLPEDTAGAAT[+568.212][+100.064]AAAPAEAAS[+568.212][+100.064]APAQAAS[+568.212]GAEQPAAAASAALSTIYFETGK.S	HexNAc(2)Hex(1) 100.064,HexNAc(2)Hex(1) 100.064,HexNAc(2)Hex(1)	S[+100][+568]*2, T[+100][+568]	1656.02	4	6621.07	6620.07	1	0.2	390	Specific	208.11	208.11	0	3.93	36	>gi|443604502|gb|ELT72429.1| cytochrome c oxidase, subunit II [Burkholderia cenocepacia K56-2Valvano]	6704	Nsco_20191108_BC_ZIC_HILIC_K56_2_typsin_B1.62145.62145.4	controllerType=0 controllerNumber=1 scan=62145	118.975	Trypsin	B1	NGKLPEDTAGAAT..AAAPAEAAS..APAQAAS.GAEQPAAAASAALSTIYFETGK	NGKLPEDTAGAATAAAPAEAASAPAQAASGAEQPAAAASAALSTIYFETGK
69361:3	343	Q.GAAGAGVQAQT[+568.212][+100.064]PAAGVGAGAQGGAGANASGNATGAATDAVGAAADGAK.D	HexNAc(2)Hex(1) 100.064	T[+100][+568]	1512.39	3	4535.15	4533.12	2	4.4	31	NRagged	208.3	157.03	68.57	1.81	11	>gi|443598112|gb|ELT66499.1| hypothetical protein BURCENK562V_3104 [Burkholderia cenocepacia K56-2Valvano]	3500	Nsco_20191108_BC_ZIC_HILIC_K56_2_typsin_B2.60097.60097.3	controllerType=0 controllerNumber=1 scan=60097	119.693	Trypsin	B2	GAAGAGVQAQT..PAAGVGAGAQGGAGANASGNATGAATDAVGAAADGAK	GAAGAGVQAQTPAAGVGAGAQGGAGANASGNATGAATDAVGAAADGAK
29942:4	33	K.LSKPAATTSATTSTTTSAGTASTSTTATAGTTTAAPAPT[+568.212]ASAPEAAAKPAK.T	HexNAc(2)Hex(1)	T[+568]	1294.89	4	5176.54	5175.53	1	2.1	98	Specific	208.58	208.58	3.86	7.2	62	>gi|443605668|gb|ELT73505.1| hypothetical protein BURCENK562V_0636 [Burkholderia cenocepacia K56-2Valvano]	7373	Nsco_20191108_BC_ZIC_HILIC_K56_2_typsin_B2.27733.27733.2	controllerType=0 controllerNumber=1 scan=27733	60.134	Trypsin	B2	LSKPAATTSATTSTTTSAGTASTSTTATAGTTTAAPAPT.ASAPEAAAKPAK	LSKPAATTSATTSTTTSAGTASTSTTATAGTTTAAPAPTASAPEAAAKPAK
59170:5	504	G.SRPWGSNSWSGKPGAVLGT[+568.212][+100.064]SPGAVGTALAQQHLR.N	HexNAc(2)Hex(1) 100.064	T[+100][+568]	821.421	5	4103.07	4099.05	4	2.9	94	NRagged	208.72	208.72	1.2	3.53	4	>gi|443595199|gb|ELT63798.1| flavin reductase [Burkholderia cenocepacia K56-2Valvano]	2158	Nsco_20191108_BC_ZIC_HILIC_K56_2_typsin_B2.51829.51829.5	controllerType=0 controllerNumber=1 scan=51829	103.594	Trypsin	B2	SRPWGSNSWSGKPGAVLGT..SPGAVGTALAQQHLR	SRPWGSNSWSGKPGAVLGTSPGAVGTALAQQHLR
60006:3	1307	K.ASPPYAADKPIVAVFPPVVPAAPAS[+568.212]SASATR.-	HexNAc(2)Hex(1)	S[+568]	1191.95	3	3573.84	3573.82	0	4	291	Specific	208.88	194.38	6.74	6.55	3	>gi|443599855|gb|ELT68098.1| PRC-barrel domain protein [Burkholderia cenocepacia K56-2Valvano]	4452	Nsco_20191108_BC_ZIC_HILIC_K56_2_typsin_B1.53230.53230.3	controllerType=0 controllerNumber=1 scan=53230	104.125	Trypsin	B1	ASPPYAADKPIVAVFPPVVPAAPAS.SASATR	ASPPYAADKPIVAVFPPVVPAAPASSASATR
41611:4	20	Q.QAANT[+568.212][+100.064]PKPTS[+568.212][+100.064]SATAAAAAKPPTANDANTGYFLQVGAYK.T	HexNAc(2)Hex(1) 100.064,HexNAc(2)Hex(1) 100.064	S[+100][+568], T[+100][+568]	1276.36	4	5102.42	5101.44	1	-4.4	198	NRagged	208.88	208.88	1.2	3.47	62	>gi|443605648|gb|ELT73487.1| sporulation and cell division repeat protein [Burkholderia cenocepacia K56-2Valvano]	7357	Nsco_20191108_BC_ZIC_HILIC_K56_2_typsin_B2.37343.37343.4	controllerType=0 controllerNumber=1 scan=37343	77.9747	Trypsin	B2	QAANT..PKPTS..SATAAAAAKPPTANDANTGYFLQVGAYK	QAANTPKPTSSATAAAAAKPPTANDANTGYFLQVGAYK
56625:4	432	D.PGDWVTQQELDNANGPFYHC[+57.021]AS[+568.212]QPSDSSWHGTR.V	HexNAc(2)Hex(1)	C[+57], S[+568]	1079.71	4	4315.83	4312.83	3	-0.7	285	NRagged	209.02	194.29	6	2.52	7	>gi|443600793|gb|ELT68963.1| serine metalloprotease MprA [Burkholderia cenocepacia K56-2Valvano]	4909	Nsco_20191108_BC_ZIC_HILIC_K56_2_typsin_B1.50379.50379.4	controllerType=0 controllerNumber=1 scan=50379	99.3714	Trypsin	B1	PGDWVTQQELDNANGPFYHC.AS.QPSDSSWHGTR	PGDWVTQQELDNANGPFYHCASQPSDSSWHGTR
98296:2	2278	R.PESAELPVRDAT[+568.212]RS[+568.212][+100.064]YPK.L	HexNAc(2)Hex(1),HexNAc(2)Hex(1) 100.064	S[+100][+568], T[+568]	1577.24	2	3153.47	3152.47	1	-2.2	59	Specific	209.04	83.88	0	0.31	4	>gi|443591100|gb|ELT60030.1| peptidase, S8/S53 family [Burkholderia cenocepacia K56-2Valvano]	116	Nsco_20191108_BC_ZIC_HILIC_K56_2_typsin_B3.84130.84130.2	controllerType=0 controllerNumber=1 scan=84130	157.922	Trypsin	B3	PESAELPVRDAT.RS..YPK	PESAELPVRDATRSYPK
27261:2	1771	A.EPGGPERFVVHIDAET[+568.212]F.Y	HexNAc(2)Hex(1)	T[+568]	1234.57	2	2468.14	2468.14	0	2.5	58	NRagged	209.14	54.82	54.82	1.63	4	>gi|443603634|gb|ELT71627.1| hypothetical protein BURCENK562V_B0445 [Burkholderia cenocepacia K56-2Valvano]	6257	Nsco_20191108_BC_ZIC_HILIC_K56_2_thermolysin_B2_.24105.24105.2	controllerType=0 controllerNumber=1 scan=24105	48.3616	Thermolysin	B2	EPGGPERFVVHIDAET.F	EPGGPERFVVHIDAETF
18499:5	179	I.PASAHGT[+568.212]NPAS[+568.212]AHMAGM[+15.995]K.V	HexNAc(2)Hex(1),HexNAc(2)Hex(1)	M[+16], S[+568], T[+568]	578.649	5	2889.22	2888.22	1	-1.7	147	NRagged	209.22	209.22	14.54	0.7	15	>gi|443594331|gb|ELT62992.1| glycine dehydrogenase-like protein, partial [Burkholderia cenocepacia K56-2Valvano]	1736	Nsco_20191108_BC_ZIC_HILIC_K56_2_typsin_B1.17823.17823.5	controllerType=0 controllerNumber=1 scan=17823	41.9125	Trypsin	B1	PASAHGT.NPAS.AHMAGM.K	PASAHGTNPASAHMAGMK
30942:3	10	F.VFRPDPLSPTKS[+568.212][+100.064]S[+568.212]YGS.T	HexNAc(2)Hex(1) 100.064,HexNAc(2)Hex(1)	S[+100][+568]*2	992.132	3	2974.38	2974.37	0	4.9	249	CRagged	209.25	209.25	0	3.58	31	>gi|443606062|gb|ELT73867.1| hypothetical protein BURCENK562V_A0544 [Burkholderia cenocepacia K56-2Valvano]	7617	Nsco_20191108_BC_ZIC_HILIC_K56_2_thermolysin_B1.27550.27550.3	controllerType=0 controllerNumber=1 scan=27550	56.6563	Thermolysin	B1	VFRPDPLSPTKS..S.YGS	VFRPDPLSPTKSSYGS
76495:3	72	R.NGKLPEDTAGAATAAAPAEAAS[+568.212]APAQAASGAEQPAAAASAALSTIYFETGK.S	HexNAc(2)Hex(1)	S[+568]	1762.52	3	5285.54	5283.52	2	2.6	390	Specific	209.35	209.35	0	7.83	38	>gi|443604502|gb|ELT72429.1| cytochrome c oxidase, subunit II [Burkholderia cenocepacia K56-2Valvano]	6704	Nsco_20191108_BC_ZIC_HILIC_K56_2_typsin_B2.65307.65307.3	controllerType=0 controllerNumber=1 scan=65307	130.848	Trypsin	B2	NGKLPEDTAGAATAAAPAEAAS.APAQAASGAEQPAAAASAALSTIYFETGK	NGKLPEDTAGAATAAAPAEAASAPAQAASGAEQPAAAASAALSTIYFETGK
06637:2	2	A.QKQQQQQQAANT[+568.212]PKPTSSATAAA.A	HexNAc(2)Hex(1)	T[+568]	1476.21	2	2951.41	2951.41	0	1.1	191	Non	209.42	187.43	13.8	4.05	69	>gi|443605648|gb|ELT73487.1| sporulation and cell division repeat protein [Burkholderia cenocepacia K56-2Valvano]	7357	Nsco_20191108_BC_ZIC_HILIC_K56_2_pepsin_B1.7369.7369.2	controllerType=0 controllerNumber=1 scan=7369	22.8862	Pepsin	B1	QKQQQQQQAANT.PKPTSSATAAA	QKQQQQQQAANTPKPTSSATAAA
40569:3	33	K.PAATTSATTSTTTSAGTASTSTTATAGTTTAAPAPTAS[+568.212]APEAAAKPAK.T	HexNAc(2)Hex(1)	S[+568]	1616.78	3	4848.33	4847.32	1	2.8	101	Specific	209.63	148.76	0.76	4.23	62	>gi|443605668|gb|ELT73505.1| hypothetical protein BURCENK562V_0636 [Burkholderia cenocepacia K56-2Valvano]	7373	Nsco_20191108_BC_ZIC_HILIC_K56_2_typsin_B2.36504.36504.3	controllerType=0 controllerNumber=1 scan=36504	76.4962	Trypsin	B2	PAATTSATTSTTTSAGTASTSTTATAGTTTAAPAPTAS.APEAAAKPAK	PAATTSATTSTTTSAGTASTSTTATAGTTTAAPAPTASAPEAAAKPAK
19747:2	4497	L.KTIC[+57.021]RLS[+568.212]L.S	HexNAc(2)Hex(1)	C[+57], S[+568]	779.899	2	1558.79	1558.79	0	1.7	82	Specific	209.87	18.47	18.47	0	1	>gi|443600192|gb|ELT68409.1| SNARE-like domain protein [Burkholderia cenocepacia K56-2Valvano]	4619	Nsco_20191108_BC_ZIC_HILIC_K56_2_thermolysin_B1.18515.18515.2	controllerType=0 controllerNumber=1 scan=18515	39.9914	Thermolysin	B1	KTIC.RLS.L	KTICRLSL
24561:3	385	L.IDHIGKAWPGNAAS[+568.212]GASASASE.-	HexNAc(2)Hex(1)	S[+568]	889.077	3	2665.22	2665.21	0	1.6	126	CRagged	209.9	209.9	6	4.78	2	>gi|443592790|gb|ELT61568.1| putative lipoprotein [Burkholderia cenocepacia K56-2Valvano]	1003	Nsco_20191108_BC_ZIC_HILIC_K56_2_pepsin_B1.22365.22365.3	controllerType=0 controllerNumber=1 scan=22365	48.4922	Pepsin	B1	IDHIGKAWPGNAAS.GASASASE	IDHIGKAWPGNAASGASASASE
21119:3	33	A.TTSTTTSAGTASTSTTATAGTTTAAPAPTAS[+568.212]APEAAAKPAK.T	HexNAc(2)Hex(1)	S[+568]	1417.35	3	4250.05	4248.03	2	3.6	108	NRagged	209.92	166.87	24.47	3.5	62	>gi|443605668|gb|ELT73505.1| hypothetical protein BURCENK562V_0636 [Burkholderia cenocepacia K56-2Valvano]	7373	Nsco_20191108_BC_ZIC_HILIC_K56_2_typsin_B2.20138.20138.3	controllerType=0 controllerNumber=1 scan=20138	45.8975	Trypsin	B2	TTSTTTSAGTASTSTTATAGTTTAAPAPTAS.APEAAAKPAK	TTSTTTSAGTASTSTTATAGTTTAAPAPTASAPEAAAKPAK
60578:4	8	G.VALRATFIVDPDNTIQHVS[+568.212][+100.064]VNNLNVGRSPEEVLR.I	HexNAc(2)Hex(1) 100.064	S[+100][+568]	1112.08	4	4445.3	4441.28	4	0.3	127	NRagged	210.05	210.05	1.2	3.48	43	>gi|443598353|gb|ELT66717.1| redoxin [Burkholderia cenocepacia K56-2Valvano]	3631	Nsco_20191108_BC_ZIC_HILIC_K56_2_typsin_B2.53095.53095.3	controllerType=0 controllerNumber=1 scan=53095	105.952	Trypsin	B2	VALRATFIVDPDNTIQHVS..VNNLNVGRSPEEVLR	VALRATFIVDPDNTIQHVSVNNLNVGRSPEEVLR
28873:2	5347	W.NIT[+568.212]GASS[+568.212]AADASLA.G	HexNAc(2)Hex(1),HexNAc(2)Hex(1)	S[+568], T[+568]	1193.02	2	2385.04	2385.03	0	3.1	298	Non	210.12	1.04	1.04	0.17	7	>gi|443594043|gb|ELT62726.1| autotransporter-associated beta strand repeat (3 repeats) [Burkholderia cenocepacia K56-2Valvano]	1586	Nsco_20191108_BC_ZIC_HILIC_K56_2_pepsin_B1.25683.25683.2	controllerType=0 controllerNumber=1 scan=25683	54.848	Pepsin	B1	NIT.GASS.AADASLA	NITGASSAADASLA
30776:4	6	K.LSKPAATTSATTSTTTSAGTASTSTTATAGTTTAAPAPT[+568.212]ASAPEAAAKPAK.T	HexNAc(2)Hex(1)	T[+568]	1294.89	4	5176.54	5175.53	1	1	98	Non	210.18	210.18	2.48	4.57	62	>gi|443605668|gb|ELT73505.1| hypothetical protein BURCENK562V_0636 [Burkholderia cenocepacia K56-2Valvano]	7373	Nsco_20191108_BC_ZIC_HILIC_K56_2_thermolysin_B3.28224.28224.4	controllerType=0 controllerNumber=1 scan=28224	60.2926	Thermolysin	B3	LSKPAATTSATTSTTTSAGTASTSTTATAGTTTAAPAPT.ASAPEAAAKPAK	LSKPAATTSATTSTTTSAGTASTSTTATAGTTTAAPAPTASAPEAAAKPAK
65590:2	3	N.AAT[+568.212][+100.064]GEYVDM[+15.995]VEAGVVDPTK.V	HexNAc(2)Hex(1) 100.064	M[+16], T[+100][+568]	1318.6	2	2636.2	2636.2	0	-1.7	480	NRagged	210.35	71.42	27.66	0.48	54	>gi|443592072|gb|ELT60913.1| chaperonin GroL [Burkholderia cenocepacia K56-2Valvano]	606	Nsco_20191108_BC_ZIC_HILIC_K56_2_typsin_B1.57997.57997.2	controllerType=0 controllerNumber=1 scan=57997	112.079	Trypsin	B1	AAT..GEYVDM.VEAGVVDPTK	AATGEYVDMVEAGVVDPTK
34782:1	1467	D.EPYFT[+568.212]AP.P	HexNAc(2)Hex(1)	T[+568]	1392.59	1	1392.59	1392.59	0	-2.4	240	Non	210.7	17.71	17.71	0.71	3	>gi|443597604|gb|ELT66023.1| anhydro-N-acetylmuramic acid kinase [Burkholderia cenocepacia K56-2Valvano]	3222	Nsco_20191108_BC_ZIC_HILIC_K56_2_thermolysin_B2_.30219.30219.2	controllerType=0 controllerNumber=1 scan=30219	58.4383	Thermolysin	B2	EPYFT.AP	EPYFTAP
10492:3	133	A.TEAPAAATS[+568.212]APKAAAKTAKKANRKLGY.A	HexNAc(2)Hex(1)	S[+568]	1085.91	3	3255.72	3254.71	1	0.8	32	Non	210.85	149.55	17.7	5.75	6	>gi|443602480|gb|ELT70558.1| BON domain protein [Burkholderia cenocepacia K56-2Valvano]	5661	Nsco_20191108_BC_ZIC_HILIC_K56_2_pepsin_B2.10655.10655.3	controllerType=0 controllerNumber=1 scan=10655	28.8858	Pepsin	B2	TEAPAAATS.APKAAAKTAKKANRKLGY	TEAPAAATSAPKAAAKTAKKANRKLGY
10210:4	29	P.APTAS[+568.212][+100.064]APEAAAKPAKT[+568.212][+100.064]KR.A	HexNAc(2)Hex(1) 100.064,HexNAc(2)Hex(1) 100.064	S[+100][+568], T[+100][+568]	776.894	4	3104.55	3102.54	2	1.4	134	Non	210.96	193.97	14.19	4.02	35	>gi|443605668|gb|ELT73505.1| hypothetical protein BURCENK562V_0636 [Burkholderia cenocepacia K56-2Valvano]	7373	Nsco_20191108_BC_ZIC_HILIC_K56_2_thermolysin_B2_.10387.10387.4	controllerType=0 controllerNumber=1 scan=10387	28.0021	Thermolysin	B2	APTAS..APEAAAKPAKT..KR	APTASAPEAAAKPAKTKR
44949:2	481	D.SAMPASAPAAAS[+568.212][+100.064]APASSGATTA.P	HexNAc(2)Hex(1) 100.064	S[+100][+568]	1258.07	2	2515.13	2514.14	1	-4.4	37	Non	211.02	170.46	2.4	2.18	8	>gi|443591146|gb|ELT60069.1| hypothetical protein BURCENK562V_A2847 [Burkholderia cenocepacia K56-2Valvano]	141	Nsco_20191108_BC_ZIC_HILIC_K56_2_pepsin_B3_reinject.38438.38438.3	controllerType=0 controllerNumber=1 scan=38438	79.4583	Pepsin	B3	SAMPASAPAAAS..APASSGATTA	SAMPASAPAAASAPASSGATTA
75713:3	1191	S.VAPPLQGDGAAPGGASWPAPPPASGPAPGLPASS[+568.212]VQGT[+568.212]P.-	HexNAc(2)Hex(1),HexNAc(2)Hex(1)	S[+568], T[+568]	1541.4	3	4622.19	4621.17	1	3.2	377	Non	211.13	149.01	0	3.8	5	>gi|443595154|gb|ELT63756.1| hypothetical protein BURCENK562V_1535 [Burkholderia cenocepacia K56-2Valvano]	2124	Nsco_20191108_BC_ZIC_HILIC_K56_2_thermolysin_B2_.61939.61939.3	controllerType=0 controllerNumber=1 scan=61939	117.236	Thermolysin	B2	VAPPLQGDGAAPGGASWPAPPPASGPAPGLPASS.VQGT.P	VAPPLQGDGAAPGGASWPAPPPASGPAPGLPASSVQGTP
64201:4	547	A.FQVDAVAGEGEDS[+568.212][+100.064]GAFDDDAAQADDAQRDESVSPLAPVADSGANEEPSEGADEPPKTDGDGSK.G	HexNAc(2)Hex(1) 100.064	S[+100][+568]	1744.75	4	6975.98	6973.98	2	-0.9	100	NRagged	211.34	211.34	0	3.99	7	>gi|443603144|gb|ELT71169.1| stringent starvation protein B [Burkholderia cenocepacia K56-2Valvano]	6025	Nsco_20191108_BC_ZIC_HILIC_K56_2_typsin_B3.57733.57733.4	controllerType=0 controllerNumber=1 scan=57733	111.79	Trypsin	B3	FQVDAVAGEGEDS..GAFDDDAAQADDAQRDESVSPLAPVADSGANEEPSEGADEPPKTDGDGSK	FQVDAVAGEGEDSGAFDDDAAQADDAQRDESVSPLAPVADSGANEEPSEGADEPPKTDGDGSK
22360:3	54	K.VAPPPADNGAS[+568.212]QPQQFDPNR.A	HexNAc(2)Hex(1)	S[+568]	892.079	3	2674.22	2674.21	0	3.8	56	Specific	211.45	199.86	199.86	5.06	57	>gi|443605648|gb|ELT73487.1| sporulation and cell division repeat protein [Burkholderia cenocepacia K56-2Valvano]	7357	Nsco_20191108_BC_ZIC_HILIC_K56_2_typsin_B1.21271.21271.3	controllerType=0 controllerNumber=1 scan=21271	48.5372	Trypsin	B1	VAPPPADNGAS.QPQQFDPNR	VAPPPADNGASQPQQFDPNR
18112:3	493	A.FAET[+568.212]GS[+568.212]HGRPVK.V	HexNAc(2)Hex(1),HexNAc(2)Hex(1)	S[+568], T[+568]	808.704	3	2424.1	2422.09	2	1.2	37	NRagged	211.6	207.37	207.37	0.45	7	>gi|443602840|gb|ELT70891.1| purine nucleoside permease [Burkholderia cenocepacia K56-2Valvano]	5834	Nsco_20191108_BC_ZIC_HILIC_K56_2_typsin_B2.17467.17467.3	controllerType=0 controllerNumber=1 scan=17467	40.7108	Trypsin	B2	FAET.GS.HGRPVK	FAETGSHGRPVK
41898:3	749	D.SAMPASAPAAASAPASS[+568.212]GAT[+568.212]TAPAANGAPIA.P	HexNAc(2)Hex(1),HexNAc(2)Hex(1)	S[+568], T[+568]	1248.91	3	3744.7	3744.69	0	3.5	37	Non	212.1	202.97	1.2	3.77	2	>gi|443591146|gb|ELT60069.1| hypothetical protein BURCENK562V_A2847 [Burkholderia cenocepacia K56-2Valvano]	141	Nsco_20191108_BC_ZIC_HILIC_K56_2_pepsin_B2.36141.36141.3	controllerType=0 controllerNumber=1 scan=36141	77.5323	Pepsin	B2	SAMPASAPAAASAPASS.GAT.TAPAANGAPIA	SAMPASAPAAASAPASSGATTAPAANGAPIA
37755:4	33	K.LSKPAATTSATTSTTTSAGTASTSTTATAGTTTAAPAPT[+568.212]ASAPEAAAKPAK.T	HexNAc(2)Hex(1)	T[+568]	1294.89	4	5176.55	5175.53	1	4.4	98	Specific	212.25	212.25	3.79	7.33	62	>gi|443605668|gb|ELT73505.1| hypothetical protein BURCENK562V_0636 [Burkholderia cenocepacia K56-2Valvano]	7373	Nsco_20191108_BC_ZIC_HILIC_K56_2_typsin_B2.34161.34161.4	controllerType=0 controllerNumber=1 scan=34161	72.0439	Trypsin	B2	LSKPAATTSATTSTTTSAGTASTSTTATAGTTTAAPAPT.ASAPEAAAKPAK	LSKPAATTSATTSTTTSAGTASTSTTATAGTTTAAPAPTASAPEAAAKPAK
59290:5	23	D.M[+15.995]PS[+568.212]QAGFNLGYLAYNVEHKPVDKLEVR.Q	HexNAc(2)Hex(1)	M[+16], S[+568]	732.765	5	3659.8	3659.78	0	4.6	292	NRagged	212.33	212.33	212.33	4.21	28	>gi|443601095|gb|ELT69255.1| ABC transporter, substrate-binding protein, family 5 [Burkholderia cenocepacia K56-2Valvano]	5139	Nsco_20191108_BC_ZIC_HILIC_K56_2_typsin_B3.53393.53393.5	controllerType=0 controllerNumber=1 scan=53393	104.462	Trypsin	B3	M.PS.QAGFNLGYLAYNVEHKPVDKLEVR	MPSQAGFNLGYLAYNVEHKPVDKLEVR
25204:2	94	K.VAPPPADNGAS[+568.212]QPQQFDPNR.A	HexNAc(2)Hex(1)	S[+568]	1338.61	2	2676.21	2674.21	2	-2.1	56	Specific	212.33	47.88	47.88	0.7	38	>gi|443605648|gb|ELT73487.1| sporulation and cell division repeat protein [Burkholderia cenocepacia K56-2Valvano]	7357	Nsco_20191108_BC_ZIC_HILIC_K56_2_typsin_B3.23934.23934.2	controllerType=0 controllerNumber=1 scan=23934	52.8298	Trypsin	B3	VAPPPADNGAS.QPQQFDPNR	VAPPPADNGASQPQQFDPNR
72401:3	455	Q.GAAGAGVQAQT[+568.212][+100.064]PAAGVGAGAQGGAGANASGNATGAATDAVGAAADGAK.D	HexNAc(2)Hex(1) 100.064	T[+100][+568]	1512.38	3	4535.11	4533.12	2	-2.8	31	NRagged	212.38	186.95	113.54	1.17	11	>gi|443598112|gb|ELT66499.1| hypothetical protein BURCENK562V_3104 [Burkholderia cenocepacia K56-2Valvano]	3500	Nsco_20191108_BC_ZIC_HILIC_K56_2_typsin_B1.63404.63404.3	controllerType=0 controllerNumber=1 scan=63404	121.15	Trypsin	B1	GAAGAGVQAQT..PAAGVGAGAQGGAGANASGNATGAATDAVGAAADGAK	GAAGAGVQAQTPAAGVGAGAQGGAGANASGNATGAATDAVGAAADGAK
27291:3	33	K.PAATTSATTSTTTSAGTASTSTTATAGTTTAAPAPTAS[+568.212]APEAAAKPAK.T	HexNAc(2)Hex(1)	S[+568]	1616.45	3	4847.32	4847.32	0	1.4	101	Specific	212.38	149.99	0.76	3.82	62	>gi|443605668|gb|ELT73505.1| hypothetical protein BURCENK562V_0636 [Burkholderia cenocepacia K56-2Valvano]	7373	Nsco_20191108_BC_ZIC_HILIC_K56_2_typsin_B2.25485.25485.3	controllerType=0 controllerNumber=1 scan=25485	55.8618	Trypsin	B2	PAATTSATTSTTTSAGTASTSTTATAGTTTAAPAPTAS.APEAAAKPAK	PAATTSATTSTTTSAGTASTSTTATAGTTTAAPAPTASAPEAAAKPAK
25924:3	33	K.PAATTSATTSTTTSAGTASTSTTATAGTTTAAPAPTAS[+568.212]APEAAAKPAK.T	HexNAc(2)Hex(1)	S[+568]	1616.45	3	4847.32	4847.32	0	1.1	101	Specific	212.44	155.19	0.76	3.64	62	>gi|443605668|gb|ELT73505.1| hypothetical protein BURCENK562V_0636 [Burkholderia cenocepacia K56-2Valvano]	7373	Nsco_20191108_BC_ZIC_HILIC_K56_2_typsin_B2.24270.24270.3	controllerType=0 controllerNumber=1 scan=24270	53.4695	Trypsin	B2	PAATTSATTSTTTSAGTASTSTTATAGTTTAAPAPTAS.APEAAAKPAK	PAATTSATTSTTTSAGTASTSTTATAGTTTAAPAPTASAPEAAAKPAK
76746:3	343	Q.GAAGAGVQAQT[+568.212][+100.064]PAAGVGAGAQGGAGANASGNATGAATDAVGAAADGAK.D	HexNAc(2)Hex(1) 100.064	T[+100][+568]	1512.39	3	4535.14	4533.12	2	3.2	31	NRagged	212.72	191.79	112.44	3.49	11	>gi|443598112|gb|ELT66499.1| hypothetical protein BURCENK562V_3104 [Burkholderia cenocepacia K56-2Valvano]	3500	Nsco_20191108_BC_ZIC_HILIC_K56_2_typsin_B2.65486.65486.3	controllerType=0 controllerNumber=1 scan=65486	131.244	Trypsin	B2	GAAGAGVQAQT..PAAGVGAGAQGGAGANASGNATGAATDAVGAAADGAK	GAAGAGVQAQTPAAGVGAGAQGGAGANASGNATGAATDAVGAAADGAK
56814:3	55	T.LGGGAWGDNSTVTSGGQPAVS[+568.212]AINNGYQTAQSQQR.I	HexNAc(2)Hex(1)	S[+568]	1350.63	3	4049.87	4045.85	4	1.4	222	Non	212.78	212.78	4.8	3.41	25	>gi|443598009|gb|ELT66406.1| gram-negative porin [Burkholderia cenocepacia K56-2Valvano]	3437	Nsco_20191108_BC_ZIC_HILIC_K56_2_thermolysin_B3.49161.49161.3	controllerType=0 controllerNumber=1 scan=49161	98.4895	Thermolysin	B3	LGGGAWGDNSTVTSGGQPAVS.AINNGYQTAQSQQR	LGGGAWGDNSTVTSGGQPAVSAINNGYQTAQSQQR
94196:1	4844	V.APTDT[+568.212]IR.H	HexNAc(2)Hex(1)	T[+568]	1342.63	1	1342.63	1341.63	1	0.9	16	NRagged	213	4.75	4.75	0	1	>gi|443602439|gb|ELT70520.1| CBS domain protein [Burkholderia cenocepacia K56-2Valvano]	5636	Nsco_20191108_BC_ZIC_HILIC_K56_2_typsin_B1.79649.79649.3	controllerType=0 controllerNumber=1 scan=79649	150.606	Trypsin	B1	APTDT.IR	APTDTIR
56591:4	6	P.DPTRPEPAPDNPPEPAPGT[+568.212][+100.064]DPPVPLPPDVPRPDMPPREPGYDTP.I	HexNAc(2)Hex(1) 100.064	T[+100][+568]	1340.64	4	5359.54	5355.52	4	2.6	8	Non	213.17	213.17	19.94	5.31	33	>gi|443591082|gb|ELT60012.1| hypothetical protein BURCENK562V_A0442 [Burkholderia cenocepacia K56-2Valvano]	98	Nsco_20191108_BC_ZIC_HILIC_K56_2_thermolysin_B1.47139.47139.4	controllerType=0 controllerNumber=1 scan=47139	100.243	Thermolysin	B1	DPTRPEPAPDNPPEPAPGT..DPPVPLPPDVPRPDMPPREPGYDTP	DPTRPEPAPDNPPEPAPGTDPPVPLPPDVPRPDMPPREPGYDTP
06256:3	2	A.AAQKQQQQQQAANT[+568.212]PKPTSSATAAA.A	HexNAc(2)Hex(1)	T[+568]	1031.83	3	3093.49	3093.48	0	2.7	189	Non	213.18	211.43	14.7	6.19	72	>gi|443605648|gb|ELT73487.1| sporulation and cell division repeat protein [Burkholderia cenocepacia K56-2Valvano]	7357	Nsco_20191108_BC_ZIC_HILIC_K56_2_pepsin_B2.7041.7041.3	controllerType=0 controllerNumber=1 scan=7041	23.0837	Pepsin	B2	AAQKQQQQQQAANT.PKPTSSATAAA	AAQKQQQQQQAANTPKPTSSATAAA
18466:3	1355	A.FAET[+568.212]GS[+568.212]HGRPVK.V	HexNAc(2)Hex(1),HexNAc(2)Hex(1)	S[+568], T[+568]	808.705	3	2424.1	2422.09	2	1.8	37	Non	213.79	199.5	199.5	1.97	5	>gi|443602840|gb|ELT70891.1| purine nucleoside permease [Burkholderia cenocepacia K56-2Valvano]	5834	Nsco_20191108_BC_ZIC_HILIC_K56_2_thermolysin_B3.17730.17730.3	controllerType=0 controllerNumber=1 scan=17730	40.7762	Thermolysin	B3	FAET.GS.HGRPVK	FAETGSHGRPVK
62943:5	9	T.LDADRGQTEQTEQVGAEAVPADVQPEPQPADWS[+568.212][+100.064]EEDRKPAAEAAAGDGAEAAGDMPG.E	HexNAc(2)Hex(1) 100.064	S[+100][+568]	1295.99	5	6475.91	6469.88	6	1.8	223	Non	213.85	151.59	151.59	0.73	61	>gi|443597627|gb|ELT66044.1| segregation and condensation protein B [Burkholderia cenocepacia K56-2Valvano]	3241	Nsco_20191108_BC_ZIC_HILIC_K56_2_thermolysin_B2_.52190.52190.7	controllerType=0 controllerNumber=1 scan=52190	96.1447	Thermolysin	B2	LDADRGQTEQTEQVGAEAVPADVQPEPQPADWS..EEDRKPAAEAAAGDGAEAAGDMPG	LDADRGQTEQTEQVGAEAVPADVQPEPQPADWSEEDRKPAAEAAAGDGAEAAGDMPG
38845:3	9	G.VGAGAQGGAGANASGNATGAATDAVGAAADGAKDTTS[+568.212]SAVHS.T	HexNAc(2)Hex(1)	S[+568]	1371.29	3	4111.86	4110.85	1	3.5	46	Non	213.9	181.66	0.38	4.79	33	>gi|443598112|gb|ELT66499.1| hypothetical protein BURCENK562V_3104 [Burkholderia cenocepacia K56-2Valvano]	3500	Nsco_20191108_BC_ZIC_HILIC_K56_2_thermolysin_B1.33765.33765.3	controllerType=0 controllerNumber=1 scan=33765	68.3184	Thermolysin	B1	VGAGAQGGAGANASGNATGAATDAVGAAADGAKDTTS.SAVHS	VGAGAQGGAGANASGNATGAATDAVGAAADGAKDTTSSAVHS
03111:3	564	D.IDGDRGGKKAKAAAAAKKAS[+568.212]EAAA.A	HexNAc(2)Hex(1)	S[+568]	942.493	3	2825.46	2824.45	1	2.8	126	Non	214	192.62	192.62	6.36	1	>gi|443595379|gb|ELT63971.1| SmpA/OmlA family protein, partial [Burkholderia cenocepacia K56-2Valvano]	2209	Nsco_20191108_BC_ZIC_HILIC_K56_2_pepsin_B1.4206.4206.3	controllerType=0 controllerNumber=1 scan=4206	17.5153	Pepsin	B1	IDGDRGGKKAKAAAAAKKAS.EAAA	IDGDRGGKKAKAAAAAKKASEAAA
98923:2	2637	R.PESAELPVRDAT[+568.212]RS[+568.212][+100.064]YPK.L	HexNAc(2)Hex(1),HexNAc(2)Hex(1) 100.064	S[+100][+568], T[+568]	1576.74	2	3152.47	3152.47	0	-2.4	59	Specific	214.05	121.01	0	0.24	2	>gi|443591100|gb|ELT60030.1| peptidase, S8/S53 family [Burkholderia cenocepacia K56-2Valvano]	116	Nsco_20191108_BC_ZIC_HILIC_K56_2_typsin_B1.82956.82956.2	controllerType=0 controllerNumber=1 scan=82956	157.153	Trypsin	B1	PESAELPVRDAT.RS..YPK	PESAELPVRDATRSYPK
38670:5	54	Q.QAANTPKPTSSATAAAAAKPPT[+568.212]ANDANT[+568.212][+100.064]GYFLQVGAYKTEGDAEQQR.A	HexNAc(2)Hex(1),HexNAc(2)Hex(1) 100.064	T[+100][+568]*2	1203.97	5	6015.84	6015.81	0	4.6	198	NRagged	214.12	214.12	0	4.08	57	>gi|443605648|gb|ELT73487.1| sporulation and cell division repeat protein [Burkholderia cenocepacia K56-2Valvano]	7357	Nsco_20191108_BC_ZIC_HILIC_K56_2_typsin_B1.35153.35153.5	controllerType=0 controllerNumber=1 scan=35153	73.5267	Trypsin	B1	QAANTPKPTSSATAAAAAKPPT.ANDANT..GYFLQVGAYKTEGDAEQQR	QAANTPKPTSSATAAAAAKPPTANDANTGYFLQVGAYKTEGDAEQQR
43575:5	176	R.DHGRPSM[+15.995]FFPSATHT[+568.212][+100.064]APAAAGGASGTGATTAGDVPAAAAGAAPSTTAPAAQAQLVK.F	HexNAc(2)Hex(1) 100.064	M[+16], T[+100][+568]	1161.15	5	5801.74	5799.77	2	-5.3	26	Specific	214.45	214.45	0	5.56	22	>gi|443602087|gb|ELT70191.1| membrane protein insertase, YidC/Oxa1 family [Burkholderia cenocepacia K56-2Valvano]	5511	Nsco_20191108_BC_ZIC_HILIC_K56_2_typsin_B1.39373.39373.5	controllerType=0 controllerNumber=1 scan=39373	81.0341	Trypsin	B1	DHGRPSM.FFPSATHT..APAAAGGASGTGATTAGDVPAAAAGAAPSTTAPAAQAQLVK	DHGRPSMFFPSATHTAPAAAGGASGTGATTAGDVPAAAAGAAPSTTAPAAQAQLVK
28871:2	953	F.IT[+568.212]DIAAS[+568.212]DMQAL.V	HexNAc(2)Hex(1),HexNAc(2)Hex(1)	S[+568], T[+568]	1193.02	2	2385.04	2385.04	0	0	103	Specific	214.48	19.8	19.8	0	2	>gi|443601740|gb|ELT69868.1| NAD(+)/NADH kinase [Burkholderia cenocepacia K56-2Valvano]	5339	Nsco_20191108_BC_ZIC_HILIC_K56_2_pepsin_B1.25681.25681.2	controllerType=0 controllerNumber=1 scan=25681	54.8398	Pepsin	B1	IT.DIAAS.DMQAL	ITDIAASDMQAL
77796:5	19	Q.YDATQDYLAPLTATGS[+568.212][+100.064]WGGTYFAHPLNNDRLST[+568.212][+100.064]NGDVALNNSIK.Y	HexNAc(2)Hex(1) 100.064,HexNAc(2)Hex(1) 100.064	S[+100][+568], T[+100][+568]	1217.37	5	6082.82	6078.83	4	-3.9	114	NRagged	214.68	214.68	7.28	0.54	25	>gi|443601277|gb|ELT69425.1| gram-negative porin [Burkholderia cenocepacia K56-2Valvano]	5191	Nsco_20191108_BC_ZIC_HILIC_K56_2_typsin_B2.66233.66233.4	controllerType=0 controllerNumber=1 scan=66233	132.949	Trypsin	B2	YDATQDYLAPLTATGS..WGGTYFAHPLNNDRLST..NGDVALNNSIK	YDATQDYLAPLTATGSWGGTYFAHPLNNDRLSTNGDVALNNSIK
22807:5	54	K.LSKPAATTSATTSTTTSAGTASTSTTATAGTTTAAPAPT[+568.212]ASAPEAAAKPAK.T	HexNAc(2)Hex(1)	T[+568]	1036.32	5	5177.56	5175.53	2	3.9	98	Specific	214.74	214.74	4.8	6.32	42	>gi|443605668|gb|ELT73505.1| hypothetical protein BURCENK562V_0636 [Burkholderia cenocepacia K56-2Valvano]	7373	Nsco_20191108_BC_ZIC_HILIC_K56_2_typsin_B3.21715.21715.5	controllerType=0 controllerNumber=1 scan=21715	48.7447	Trypsin	B3	LSKPAATTSATTSTTTSAGTASTSTTATAGTTTAAPAPT.ASAPEAAAKPAK	LSKPAATTSATTSTTTSAGTASTSTTATAGTTTAAPAPTASAPEAAAKPAK
24595:2	1540	T.PSGAAGT[+568.212]AS[+568.212]ASSNTGAA.R	HexNAc(2)Hex(1),HexNAc(2)Hex(1)	S[+568], T[+568]	1257.53	2	2514.05	2514.05	0	0	187	Non	214.77	122.89	2.4	0.59	4	>gi|443592626|gb|ELT61414.1| putative lipoprotein [Burkholderia cenocepacia K56-2Valvano]	908	Nsco_20191108_BC_ZIC_HILIC_K56_2_thermolysin_B1.22596.22596.2	controllerType=0 controllerNumber=1 scan=22596	47.456	Thermolysin	B1	PSGAAGT.AS.ASSNTGAA	PSGAAGTASASSNTGAA
04742:2	1033	P.FAASAPS[+568.212]QKYQGSKKSA.L	HexNAc(2)Hex(1)	S[+568]	1162.56	2	2324.12	2324.11	0	3.1	51	Non	214.78	38.81	1.2	2.27	3	>gi|443594432|gb|ELT63086.1| hypothetical protein BURCENK562V_0304 [Burkholderia cenocepacia K56-2Valvano]	1805	Nsco_20191108_BC_ZIC_HILIC_K56_2_thermolysin_B2_.5786.5786.2	controllerType=0 controllerNumber=1 scan=5786	21.0478	Thermolysin	B2	FAASAPS.QKYQGSKKSA	FAASAPSQKYQGSKKSA
83848:5	212	A.IFAGGC[+57.021]ESM[+15.995]SMVPMMGNKPSMS[+568.212]PHIFDRNEDFGIAYGMGLTAER.V	HexNAc(2)Hex(1)	C[+57], M[+16], S[+568]	1086.28	5	5427.39	5423.37	4	1	117	NRagged	214.89	214.89	0	1.79	10	>gi|443604552|gb|ELT72477.1| acetyl-CoA C-acetyltransferase [Burkholderia cenocepacia K56-2Valvano]	6751	Nsco_20191108_BC_ZIC_HILIC_K56_2_typsin_B1.72013.72013.5	controllerType=0 controllerNumber=1 scan=72013	135.929	Trypsin	B1	IFAGGC.ESM.SMVPMMGNKPSMS.PHIFDRNEDFGIAYGMGLTAER	IFAGGCESMSMVPMMGNKPSMSPHIFDRNEDFGIAYGMGLTAER
100006:2	2637	R.PESAELPVRDAT[+568.212]RS[+568.212][+100.064]YPK.L	HexNAc(2)Hex(1),HexNAc(2)Hex(1) 100.064	S[+100][+568], T[+568]	1576.74	2	3152.47	3152.47	0	-2.7	59	Specific	215.46	52.36	0	0.04	2	>gi|443591100|gb|ELT60030.1| peptidase, S8/S53 family [Burkholderia cenocepacia K56-2Valvano]	116	Nsco_20191108_BC_ZIC_HILIC_K56_2_typsin_B1.83737.83737.2	controllerType=0 controllerNumber=1 scan=83737	158.627	Trypsin	B1	PESAELPVRDAT.RS..YPK	PESAELPVRDATRSYPK
17484:6	146	G.S[+568.212][+100.064]GAKPGT[+568.212][+100.064]KPETC[+57.021]PTC[+57.021]HGQGTVR.M	HexNAc(2)Hex(1) 100.064,HexNAc(2)Hex(1) 100.064	C[+57]*2, S[+100][+568], T[+100][+568]	611.785	6	3665.68	3662.65	3	3.3	157	NRagged	216.01	216.01	13.3	3.55	12	>gi|443601755|gb|ELT69883.1| chaperone protein DnaJ [Burkholderia cenocepacia K56-2Valvano]	5354	Nsco_20191108_BC_ZIC_HILIC_K56_2_typsin_B3.17003.17003.4	controllerType=0 controllerNumber=1 scan=17003	40.2557	Trypsin	B3	S..GAKPGT..KPETC.PTC.HGQGTVR	SGAKPGTKPETCPTCHGQGTVR
20657:3	51	A.TTSTTTSAGTASTSTTATAGTTTAAPAPTAS[+568.212]APEAAAKPAK.T	HexNAc(2)Hex(1)	S[+568]	1417.35	3	4250.05	4248.03	2	3.3	108	NRagged	216.15	168.71	43.41	3.9	48	>gi|443605668|gb|ELT73505.1| hypothetical protein BURCENK562V_0636 [Burkholderia cenocepacia K56-2Valvano]	7373	Nsco_20191108_BC_ZIC_HILIC_K56_2_typsin_B1.19804.19804.3	controllerType=0 controllerNumber=1 scan=19804	45.8061	Trypsin	B1	TTSTTTSAGTASTSTTATAGTTTAAPAPTAS.APEAAAKPAK	TTSTTTSAGTASTSTTATAGTTTAAPAPTASAPEAAAKPAK
14815:3	122	A.ATAS[+568.212]GVDVLRSRE.A	HexNAc(2)Hex(1)	S[+568]	643.651	3	1928.94	1928.93	0	4.3	424	Non	216.16	83.42	38	1.21	11	>gi|443594658|gb|ELT63293.1| HflK protein [Burkholderia cenocepacia K56-2Valvano]	1945	Nsco_20191108_BC_ZIC_HILIC_K56_2_thermolysin_B1.14424.14424.3	controllerType=0 controllerNumber=1 scan=14424	33.5285	Thermolysin	B1	ATAS.GVDVLRSRE	ATASGVDVLRSRE
96400:2	2278	R.PESAELPVRDAT[+568.212]RS[+568.212][+100.064]YPK.L	HexNAc(2)Hex(1),HexNAc(2)Hex(1) 100.064	S[+100][+568], T[+568]	1576.74	2	3152.46	3152.47	0	-3.1	59	Specific	216.31	93.24	0	0.1	4	>gi|443591100|gb|ELT60030.1| peptidase, S8/S53 family [Burkholderia cenocepacia K56-2Valvano]	116	Nsco_20191108_BC_ZIC_HILIC_K56_2_typsin_B3.82758.82758.2	controllerType=0 controllerNumber=1 scan=82758	155.26	Trypsin	B3	PESAELPVRDAT.RS..YPK	PESAELPVRDATRSYPK
31324:2	1771	A.EPGGPERFVVHIDAET[+568.212]F.Y	HexNAc(2)Hex(1)	T[+568]	1235.08	2	2469.14	2468.14	1	2.4	58	NRagged	216.35	55.21	55.21	2.23	4	>gi|443603634|gb|ELT71627.1| hypothetical protein BURCENK562V_B0445 [Burkholderia cenocepacia K56-2Valvano]	6257	Nsco_20191108_BC_ZIC_HILIC_K56_2_thermolysin_B2_.27393.27393.2	controllerType=0 controllerNumber=1 scan=27393	53.7743	Thermolysin	B2	EPGGPERFVVHIDAET.F	EPGGPERFVVHIDAETF
81272:3	48	R.NGKLPEDTAGAATAAAPAEAASAPAQAAS[+568.212]GAEQPAAAASAALSTIYFETGK.S	HexNAc(2)Hex(1)	S[+568]	1762.18	3	5284.51	5283.52	1	-1.7	390	Specific	216.39	154.67	0.33	3.61	35	>gi|443604502|gb|ELT72429.1| cytochrome c oxidase, subunit II [Burkholderia cenocepacia K56-2Valvano]	6704	Nsco_20191108_BC_ZIC_HILIC_K56_2_typsin_B3.71434.71434.3	controllerType=0 controllerNumber=1 scan=71434	134.48	Trypsin	B3	NGKLPEDTAGAATAAAPAEAASAPAQAAS.GAEQPAAAASAALSTIYFETGK	NGKLPEDTAGAATAAAPAEAASAPAQAASGAEQPAAAASAALSTIYFETGK
70620:4	63	R.NGKLPEDT[+568.212][+100.064]AGAATAAAPAEAAS[+568.212][+100.064]APAQAAS[+568.212]GAEQPAAAASAALSTIYFETGK.S	HexNAc(2)Hex(1) 100.064,HexNAc(2)Hex(1) 100.064,HexNAc(2)Hex(1)	S[+100][+568]*2, T[+100][+568]	1656.03	4	6621.09	6620.07	1	2.3	390	Specific	216.54	216.54	20.98	4.11	36	>gi|443604502|gb|ELT72429.1| cytochrome c oxidase, subunit II [Burkholderia cenocepacia K56-2Valvano]	6704	Nsco_20191108_BC_ZIC_HILIC_K56_2_typsin_B1.62087.62087.4	controllerType=0 controllerNumber=1 scan=62087	118.885	Trypsin	B1	NGKLPEDT..AGAATAAAPAEAAS..APAQAAS.GAEQPAAAASAALSTIYFETGK	NGKLPEDTAGAATAAAPAEAASAPAQAASGAEQPAAAASAALSTIYFETGK
25872:2	21	K.VAPPPADNGAS[+568.212]QPQQFDPNR.A	HexNAc(2)Hex(1)	S[+568]	1338.11	2	2675.2	2674.21	1	-3.9	56	Non	216.6	24.69	24.69	1.96	65	>gi|443605648|gb|ELT73487.1| sporulation and cell division repeat protein [Burkholderia cenocepacia K56-2Valvano]	7357	Nsco_20191108_BC_ZIC_HILIC_K56_2_thermolysin_B3.24106.24106.2	controllerType=0 controllerNumber=1 scan=24106	52.5975	Thermolysin	B3	VAPPPADNGAS.QPQQFDPNR	VAPPPADNGASQPQQFDPNR
16012:2	1889	F.GVSPVEFAQT[+568.212]QRL.L	HexNAc(2)Hex(1)	T[+568]	1000.49	2	1999.98	1999.97	0	3.5	126	Specific	216.62	16.63	16.63	0.23	1	>gi|443601004|gb|ELT69165.1| metal-binding domain of Ada [Burkholderia cenocepacia K56-2Valvano]	5049	Nsco_20191108_BC_ZIC_HILIC_K56_2_thermolysin_B1.15400.15400.2	controllerType=0 controllerNumber=1 scan=15400	34.9849	Thermolysin	B1	GVSPVEFAQT.QRL	GVSPVEFAQTQRL
05515:3	226	P.AADTSAAAPAPAKKDHS[+568.212][+100.064]KPKHQ.L	HexNAc(2)Hex(1) 100.064	S[+100][+568]	965.815	3	2895.43	2895.43	0	-1.3	28	Non	216.66	216.66	8.9	4.49	8	>gi|443590944|gb|ELT59881.1| hypothetical protein BURCENK562V_2433 [Burkholderia cenocepacia K56-2Valvano]	10	Nsco_20191108_BC_ZIC_HILIC_K56_2_thermolysin_B1.6265.6265.3	controllerType=0 controllerNumber=1 scan=6265	21.0814	Thermolysin	B1	AADTSAAAPAPAKKDHS..KPKHQ	AADTSAAAPAPAKKDHSKPKHQ
79868:3	343	Q.GAAGAGVQAQT[+568.212][+100.064]PAAGVGAGAQGGAGANASGNATGAATDAVGAAADGAK.D	HexNAc(2)Hex(1) 100.064	T[+100][+568]	1513.05	3	4537.15	4533.12	4	3	31	NRagged	216.88	200.16	129.5	1.3	11	>gi|443598112|gb|ELT66499.1| hypothetical protein BURCENK562V_3104 [Burkholderia cenocepacia K56-2Valvano]	3500	Nsco_20191108_BC_ZIC_HILIC_K56_2_typsin_B2.67757.67757.3	controllerType=0 controllerNumber=1 scan=67757	136.503	Trypsin	B2	GAAGAGVQAQT..PAAGVGAGAQGGAGANASGNATGAATDAVGAAADGAK	GAAGAGVQAQTPAAGVGAGAQGGAGANASGNATGAATDAVGAAADGAK
32867:3	2	S.KVAPPPADNGAS[+568.212]QPQQFDPNRALQ.G	HexNAc(2)Hex(1)	S[+568]	1039.17	3	3115.48	3114.49	1	-2.9	55	Non	216.91	169.41	169.41	2.14	69	>gi|443605648|gb|ELT73487.1| sporulation and cell division repeat protein [Burkholderia cenocepacia K56-2Valvano]	7357	Nsco_20191108_BC_ZIC_HILIC_K56_2_pepsin_B1.28764.28764.3	controllerType=0 controllerNumber=1 scan=28764	61.3227	Pepsin	B1	KVAPPPADNGAS.QPQQFDPNRALQ	KVAPPPADNGASQPQQFDPNRALQ
25627:4	33	K.LSKPAATTSATTST[+568.212]TTSAGTASTSTTATAGTTTAAPAPTASAPEAAAKPAK.T	HexNAc(2)Hex(1)	T[+568]	1294.64	4	5175.55	5175.53	0	3.8	98	Specific	216.98	216.98	0.94	7.38	62	>gi|443605668|gb|ELT73505.1| hypothetical protein BURCENK562V_0636 [Burkholderia cenocepacia K56-2Valvano]	7373	Nsco_20191108_BC_ZIC_HILIC_K56_2_typsin_B2.24061.24061.4	controllerType=0 controllerNumber=1 scan=24061	53.1412	Trypsin	B2	LSKPAATTSATTST.TTSAGTASTSTTATAGTTTAAPAPTASAPEAAAKPAK	LSKPAATTSATTSTTTSAGTASTSTTATAGTTTAAPAPTASAPEAAAKPAK
19705:3	316	P.VAAS[+568.212]AVPDFDARQK.V	HexNAc(2)Hex(1)	S[+568]	681.666	3	2042.98	2042.98	0	3.1	52	Non	217.04	45.04	45.04	1.67	5	>gi|443596292|gb|ELT64810.1| hypothetical protein BURCENK562V_2581 [Burkholderia cenocepacia K56-2Valvano]	2609	Nsco_20191108_BC_ZIC_HILIC_K56_2_thermolysin_B1.18477.18477.3	controllerType=0 controllerNumber=1 scan=18477	39.9361	Thermolysin	B1	VAAS.AVPDFDARQK	VAASAVPDFDARQK
23500:3	6	K.LSKPAATTSATTSTTTSAGTASTSTTATAGTTTAAPAPTAS[+568.212]APEAAAKPAK.T	HexNAc(2)Hex(1)	S[+568]	1726.19	3	5176.55	5175.53	1	3.4	98	Non	217.17	208.6	15.68	4.36	62	>gi|443605668|gb|ELT73505.1| hypothetical protein BURCENK562V_0636 [Burkholderia cenocepacia K56-2Valvano]	7373	Nsco_20191108_BC_ZIC_HILIC_K56_2_thermolysin_B3.22054.22054.3	controllerType=0 controllerNumber=1 scan=22054	48.8613	Thermolysin	B3	LSKPAATTSATTSTTTSAGTASTSTTATAGTTTAAPAPTAS.APEAAAKPAK	LSKPAATTSATTSTTTSAGTASTSTTATAGTTTAAPAPTASAPEAAAKPAK
32313:3	440	A.AAAPASAAPAAT[+568.212]AS[+568.212]GVDVLRSRE.A	HexNAc(2)Hex(1),HexNAc(2)Hex(1)	S[+568], T[+568]	1092.86	3	3276.55	3275.54	1	3.3	414	Non	217.35	131.87	19.2	5.13	10	>gi|443594658|gb|ELT63293.1| HflK protein [Burkholderia cenocepacia K56-2Valvano]	1945	Nsco_20191108_BC_ZIC_HILIC_K56_2_thermolysin_B2_.28212.28212.3	controllerType=0 controllerNumber=1 scan=28212	55.0812	Thermolysin	B2	AAAPASAAPAAT.AS.GVDVLRSRE	AAAPASAAPAATASGVDVLRSRE
00270:2	9	K.AKAADAAS[+568.212]Q.-	HexNAc(2)Hex(1)	S[+568]	700.819	2	1400.63	1400.63	0	2.5	83	CRagged	217.71	68.7	68.7	0.8	37	>gi|443597624|gb|ELT66041.1| hypothetical protein BURCENK562V_3510 [Burkholderia cenocepacia K56-2Valvano]	3238	Nsco_20191108_BC_ZIC_HILIC_K56_2_typsin_B3.2165.2165.2	controllerType=0 controllerNumber=1 scan=2165	14.4002	Trypsin	B3	AKAADAAS.Q	AKAADAASQ
18810:3	33	T.SAGTASTSTTATAGTTT[+568.212]AAPAPTASAPEAAAKPAK.T	HexNAc(2)Hex(1)	T[+568]	1219.59	3	3656.77	3655.76	1	3	114	NRagged	217.83	217.83	1.2	6.15	62	>gi|443605668|gb|ELT73505.1| hypothetical protein BURCENK562V_0636 [Burkholderia cenocepacia K56-2Valvano]	7373	Nsco_20191108_BC_ZIC_HILIC_K56_2_typsin_B2.18066.18066.3	controllerType=0 controllerNumber=1 scan=18066	41.7473	Trypsin	B2	SAGTASTSTTATAGTTT.AAPAPTASAPEAAAKPAK	SAGTASTSTTATAGTTTAAPAPTASAPEAAAKPAK
26764:3	54	K.LSKPAATTSATTSTTTSAGTASTSTTATAGTTTAAPAPT[+568.212]ASAPEAAAK.P	HexNAc(2)Hex(1)	T[+568]	1627.12	3	4879.36	4879.34	0	2.9	98	Specific	217.95	217.95	4.8	7.38	42	>gi|443605668|gb|ELT73505.1| hypothetical protein BURCENK562V_0636 [Burkholderia cenocepacia K56-2Valvano]	7373	Nsco_20191108_BC_ZIC_HILIC_K56_2_typsin_B3.25401.25401.3	controllerType=0 controllerNumber=1 scan=25401	55.7164	Trypsin	B3	LSKPAATTSATTSTTTSAGTASTSTTATAGTTTAAPAPT.ASAPEAAAK	LSKPAATTSATTSTTTSAGTASTSTTATAGTTTAAPAPTASAPEAAAK
36927:3	33	K.PAATTSATTSTTTSAGTASTSTTATAGTTTAAPAPTAS[+568.212]APEAAAKPAK.T	HexNAc(2)Hex(1)	S[+568]	1617.12	3	4849.34	4847.32	2	3.9	101	Specific	217.97	154.36	0.76	4.21	62	>gi|443605668|gb|ELT73505.1| hypothetical protein BURCENK562V_0636 [Burkholderia cenocepacia K56-2Valvano]	7373	Nsco_20191108_BC_ZIC_HILIC_K56_2_typsin_B2.33490.33490.3	controllerType=0 controllerNumber=1 scan=33490	70.8336	Trypsin	B2	PAATTSATTSTTTSAGTASTSTTATAGTTTAAPAPTAS.APEAAAKPAK	PAATTSATTSTTTSAGTASTSTTATAGTTTAAPAPTASAPEAAAKPAK
00147:3	54	G.KKAKAADAAS[+568.212]Q.-	HexNAc(2)Hex(1)	S[+568]	552.946	3	1656.82	1656.82	0	3.1	81	Non	218.02	83.62	83.62	1.76	11	>gi|443597624|gb|ELT66041.1| hypothetical protein BURCENK562V_3510 [Burkholderia cenocepacia K56-2Valvano]	3238	Nsco_20191108_BC_ZIC_HILIC_K56_2_pepsin_B1.1924.1924.3	controllerType=0 controllerNumber=1 scan=1924	13.0949	Pepsin	B1	KKAKAADAAS.Q	KKAKAADAASQ
40897:5	1	S.KVAPPPADNGAS[+568.212]QPQQFDPNRALQGKTPGQPVPQAAQPAPPNTAPGQAAN.Q	HexNAc(2)Hex(1)	S[+568]	1112.95	5	5560.74	5560.72	0	4.1	55	Non	218.66	218.66	5.96	4.38	73	>gi|443605648|gb|ELT73487.1| sporulation and cell division repeat protein [Burkholderia cenocepacia K56-2Valvano]	7357	Nsco_20191108_BC_ZIC_HILIC_K56_2_pepsin_B3_reinject.35254.35254.5	controllerType=0 controllerNumber=1 scan=35254	72.4148	Pepsin	B3	KVAPPPADNGAS.QPQQFDPNRALQGKTPGQPVPQAAQPAPPNTAPGQAAN	KVAPPPADNGASQPQQFDPNRALQGKTPGQPVPQAAQPAPPNTAPGQAAN
94045:3	575	K.EAGVATEVIAVS[+568.212]VGVT[+568.212]QAQETLR.T	HexNAc(2)Hex(1),HexNAc(2)Hex(1)	S[+568], T[+568]	1156.56	3	3467.65	3464.66	3	-5.6	42	Specific	218.85	218.85	3.89	1.22	6	>gi|443594341|gb|ELT63001.1| electron transfer flavoprotein domain protein [Burkholderia cenocepacia K56-2Valvano]	1745	Nsco_20191108_BC_ZIC_HILIC_K56_2_typsin_B2.77800.77800.2	controllerType=0 controllerNumber=1 scan=77800	161.183	Trypsin	B2	EAGVATEVIAVS.VGVT.QAQETLR	EAGVATEVIAVSVGVTQAQETLR
86193:5	1332	D.EASDADAPVLDAPPAAS[+568.212][+100.064]VPPAPAQPAAPAVVMTVT[+568.212][+100.064]PT[+568.212]NDGRDEVVETVEIVPPPLQDASAK.K	HexNAc(2)Hex(1) 100.064,HexNAc(2)Hex(1) 100.064,HexNAc(2)Hex(1)	S[+100][+568], T[+100][+568]*2	1592.37	5	7957.81	7956.8	1	0.2	29	NRagged	218.91	218.91	0	3.61	14	>gi|443598716|gb|ELT67046.1| signal recognition particle-docking protein FtsY [Burkholderia cenocepacia K56-2Valvano]	3824	Nsco_20191108_BC_ZIC_HILIC_K56_2_typsin_B2.72252.72252.5	controllerType=0 controllerNumber=1 scan=72252	147.59	Trypsin	B2	EASDADAPVLDAPPAAS..VPPAPAQPAAPAVVMTVT..PT.NDGRDEVVETVEIVPPPLQDASAK	EASDADAPVLDAPPAASVPPAPAQPAAPAVVMTVTPTNDGRDEVVETVEIVPPPLQDASAK
65703:2	582	A.QASSTDSGMASES[+568.212]NQPVTDTW.I	HexNAc(2)Hex(1)	S[+568]	1384.07	2	2767.14	2767.13	0	4.2	30	Non	218.96	192.24	0	5.06	7	>gi|443591075|gb|ELT60005.1| BON domain protein [Burkholderia cenocepacia K56-2Valvano]	91	Nsco_20191108_BC_ZIC_HILIC_K56_2_thermolysin_B1.53833.53833.2	controllerType=0 controllerNumber=1 scan=53833	119.569	Thermolysin	B1	QASSTDSGMASES.NQPVTDTW	QASSTDSGMASESNQPVTDTW
39359:3	54	Q.QAANTPKPTSSATAAAAAKPPT[+568.212][+100.064]ANDANT[+568.212]GYFLQVGAYK.T	HexNAc(2)Hex(1) 100.064,HexNAc(2)Hex(1)	T[+100][+568]*2	1668.47	3	5003.4	5001.38	2	4	198	NRagged	219.23	219.23	0	5.72	57	>gi|443605648|gb|ELT73487.1| sporulation and cell division repeat protein [Burkholderia cenocepacia K56-2Valvano]	7357	Nsco_20191108_BC_ZIC_HILIC_K56_2_typsin_B1.35717.35717.3	controllerType=0 controllerNumber=1 scan=35717	74.4937	Trypsin	B1	QAANTPKPTSSATAAAAAKPPT..ANDANT.GYFLQVGAYK	QAANTPKPTSSATAAAAAKPPTANDANTGYFLQVGAYK
101122:5	7	L.NSYLFGGNASYVEELYDAYLNNPAS[+568.212]VPENWREYFDALQNVPATDGSNANDVAHFPIVESFAER.A	HexNAc(2)Hex(1)	S[+568]	1526.1	5	7626.47	7625.47	1	-0.5	7	NRagged	219.32	219.32	0	3.59	41	>gi|443595938|gb|ELT64479.1| oxoglutarate dehydrogenase (succinyl-transferring), E1 component [Burkholderia cenocepacia K56-2Valvano]	2524	Nsco_20191108_BC_ZIC_HILIC_K56_2_typsin_B3.86124.86124.4	controllerType=0 controllerNumber=1 scan=86124	160.941	Trypsin	B3	NSYLFGGNASYVEELYDAYLNNPAS.VPENWREYFDALQNVPATDGSNANDVAHFPIVESFAER	NSYLFGGNASYVEELYDAYLNNPASVPENWREYFDALQNVPATDGSNANDVAHFPIVESFAER
77202:4	72	Y.VTNLNNLIPGT[+568.212][+100.064]EFENLPLEEIVKK.S	HexNAc(2)Hex(1) 100.064	T[+100][+568]	849.449	4	3394.77	3392.76	2	3	36	NRagged	219.42	219.42	49.42	4.81	20	>gi|443598504|gb|ELT66856.1| superoxide dismutase (Fe) [Burkholderia cenocepacia K56-2Valvano]	3724	Nsco_20191108_BC_ZIC_HILIC_K56_2_typsin_B1.67100.67100.4	controllerType=0 controllerNumber=1 scan=67100	127.368	Trypsin	B1	VTNLNNLIPGT..EFENLPLEEIVKK	VTNLNNLIPGTEFENLPLEEIVKK
54355:4	1	D.PTRPEPAPDNPPEPAPGT[+568.212][+100.064]DPPVPLPPDVPRPDMPPREPGY.D	HexNAc(2)Hex(1) 100.064	T[+100][+568]	1233.09	4	4929.35	4927.36	2	-4.3	9	Non	219.51	219.51	12.87	3.25	74	>gi|443591082|gb|ELT60012.1| hypothetical protein BURCENK562V_A0442 [Burkholderia cenocepacia K56-2Valvano]	98	Nsco_20191108_BC_ZIC_HILIC_K56_2_pepsin_B1.45815.45815.4	controllerType=0 controllerNumber=1 scan=45815	105.769	Pepsin	B1	PTRPEPAPDNPPEPAPGT..DPPVPLPPDVPRPDMPPREPGY	PTRPEPAPDNPPEPAPGTDPPVPLPPDVPRPDMPPREPGY
63862:3	614	S.SVAPPLQGDGAAPGGASWPAPPPASGPAPGLPAS[+568.212]SVQGT[+568.212]P.-	HexNAc(2)Hex(1),HexNAc(2)Hex(1)	S[+568], T[+568]	1570.08	3	4708.23	4708.2	0	5	376	Non	219.51	187.4	0	2.36	6	>gi|443595154|gb|ELT63756.1| hypothetical protein BURCENK562V_1535 [Burkholderia cenocepacia K56-2Valvano]	2124	Nsco_20191108_BC_ZIC_HILIC_K56_2_pepsin_B3_reinject.52677.52677.3	controllerType=0 controllerNumber=1 scan=52677	119.192	Pepsin	B3	SVAPPLQGDGAAPGGASWPAPPPASGPAPGLPAS.SVQGT.P	SVAPPLQGDGAAPGGASWPAPPPASGPAPGLPASSVQGTP
83015:3	343	Q.GAAGAGVQAQT[+568.212][+100.064]PAAGVGAGAQGGAGANASGNATGAATDAVGAAADGAK.D	HexNAc(2)Hex(1) 100.064	T[+100][+568]	1512.38	3	4535.13	4533.12	2	1.3	31	NRagged	219.66	219.66	20.64	4.96	11	>gi|443598112|gb|ELT66499.1| hypothetical protein BURCENK562V_3104 [Burkholderia cenocepacia K56-2Valvano]	3500	Nsco_20191108_BC_ZIC_HILIC_K56_2_typsin_B2.70069.70069.3	controllerType=0 controllerNumber=1 scan=70069	141.988	Trypsin	B2	GAAGAGVQAQT..PAAGVGAGAQGGAGANASGNATGAATDAVGAAADGAK	GAAGAGVQAQTPAAGVGAGAQGGAGANASGNATGAATDAVGAAADGAK
01958:5	1009	T.SAAAPAPAKKDHSKPKHQLKHHGS[+568.212][+100.064]KKGQAKAAAASAAGTNDAGTQN.-	HexNAc(2)Hex(1) 100.064	S[+100][+568]	1042.53	5	5208.63	5208.64	0	-1.8	32	Non	219.74	219.74	4.8	1.43	3	>gi|443590944|gb|ELT59881.1| hypothetical protein BURCENK562V_2433 [Burkholderia cenocepacia K56-2Valvano]	10	Nsco_20191108_BC_ZIC_HILIC_K56_2_pepsin_B2.3232.3232.5	controllerType=0 controllerNumber=1 scan=3232	16.7386	Pepsin	B2	SAAAPAPAKKDHSKPKHQLKHHGS..KKGQAKAAAASAAGTNDAGTQN	SAAAPAPAKKDHSKPKHQLKHHGSKKGQAKAAAASAAGTNDAGTQN
24002:3	612	H.AAPKAAPADAAS[+568.212]SVAAGEPRWK.V	HexNAc(2)Hex(1)	S[+568]	897.444	3	2690.32	2690.32	0	0.8	345	Non	219.9	138.69	16.52	2.19	9	>gi|443603168|gb|ELT71192.1| bifunctional uroporphyrinogen-III synthetase/uroporphyrin-III C-methyltransferase, partial [Burkholderia cenocepacia K56-2Valvano]	6048	Nsco_20191108_BC_ZIC_HILIC_K56_2_thermolysin_B2_.21422.21422.3	controllerType=0 controllerNumber=1 scan=21422	43.9064	Thermolysin	B2	AAPKAAPADAAS.SVAAGEPRWK	AAPKAAPADAASSVAAGEPRWK
18814:3	33	T.SAGTASTSTTATAGTTTAAPAPTAS[+568.212]APEAAAKPAK.T	HexNAc(2)Hex(1)	S[+568]	1219.59	3	3656.77	3655.76	1	3	114	NRagged	219.93	188.59	27.95	3.72	62	>gi|443605668|gb|ELT73505.1| hypothetical protein BURCENK562V_0636 [Burkholderia cenocepacia K56-2Valvano]	7373	Nsco_20191108_BC_ZIC_HILIC_K56_2_typsin_B2.18070.18070.3	controllerType=0 controllerNumber=1 scan=18070	41.7544	Trypsin	B2	SAGTASTSTTATAGTTTAAPAPTAS.APEAAAKPAK	SAGTASTSTTATAGTTTAAPAPTASAPEAAAKPAK
82034:3	343	Q.GAAGAGVQAQT[+568.212][+100.064]PAAGVGAGAQGGAGANASGNATGAATDAVGAAADGAK.D	HexNAc(2)Hex(1) 100.064	T[+100][+568]	1512.72	3	4536.14	4533.12	3	2.7	31	NRagged	220.04	220.04	6.97	7	11	>gi|443598112|gb|ELT66499.1| hypothetical protein BURCENK562V_3104 [Burkholderia cenocepacia K56-2Valvano]	3500	Nsco_20191108_BC_ZIC_HILIC_K56_2_typsin_B2.69303.69303.4	controllerType=0 controllerNumber=1 scan=69303	140.175	Trypsin	B2	GAAGAGVQAQT..PAAGVGAGAQGGAGANASGNATGAATDAVGAAADGAK	GAAGAGVQAQTPAAGVGAGAQGGAGANASGNATGAATDAVGAAADGAK
51727:3	1358	G.ATPQDAPAAAS[+568.212]APPPAPAAAPAAKPFTPPPESAIPADDFGK.T	HexNAc(2)Hex(1)	S[+568]	1482.39	3	4445.17	4445.16	0	3.1	28	NRagged	220.41	220.34	8.43	5	2	>gi|443594187|gb|ELT62858.1| cytochrome C [Burkholderia cenocepacia K56-2Valvano]	1674	Nsco_20191108_BC_ZIC_HILIC_K56_2_typsin_B2.45934.45934.3	controllerType=0 controllerNumber=1 scan=45934	93.4291	Trypsin	B2	ATPQDAPAAAS.APPPAPAAAPAAKPFTPPPESAIPADDFGK	ATPQDAPAAASAPPPAPAAAPAAKPFTPPPESAIPADDFGK
41422:4	2	S.KVAPPPADNGAS[+568.212]QPQQFDPNRALQGKTPGQPVPQAAQPAPPNTAPGQA.A	HexNAc(2)Hex(1)	S[+568]	1344.92	4	5376.65	5375.64	1	1.4	55	Non	220.47	220.47	203.51	4.53	72	>gi|443605648|gb|ELT73487.1| sporulation and cell division repeat protein [Burkholderia cenocepacia K56-2Valvano]	7357	Nsco_20191108_BC_ZIC_HILIC_K56_2_pepsin_B2.35764.35764.4	controllerType=0 controllerNumber=1 scan=35764	76.6607	Pepsin	B2	KVAPPPADNGAS.QPQQFDPNRALQGKTPGQPVPQAAQPAPPNTAPGQA	KVAPPPADNGASQPQQFDPNRALQGKTPGQPVPQAAQPAPPNTAPGQA
12441:4	44	M.PFAASAPS[+568.212]QKYQGSKKSAL.R	HexNAc(2)Hex(1)	S[+568]	634.572	4	2535.27	2534.25	1	4.3	50	NRagged	220.64	212.63	1.2	5.01	10	>gi|443594432|gb|ELT63086.1| hypothetical protein BURCENK562V_0304 [Burkholderia cenocepacia K56-2Valvano]	1805	Nsco_20191108_BC_ZIC_HILIC_K56_2_pepsin_B1.12463.12463.4	controllerType=0 controllerNumber=1 scan=12463	31.4276	Pepsin	B1	PFAASAPS.QKYQGSKKSAL	PFAASAPSQKYQGSKKSAL
42406:3	48	N.ADEVQYLNAHGT[+568.212]STPLGDKNESDAVK.A	HexNAc(2)Hex(1)	T[+568]	1109.85	3	3327.53	3327.52	0	2.2	293	NRagged	220.78	220.78	0.8	5.88	21	>gi|443594268|gb|ELT62935.1| beta-ketoacyl-acyl-carrier-protein synthase II [Burkholderia cenocepacia K56-2Valvano]	1712	Nsco_20191108_BC_ZIC_HILIC_K56_2_typsin_B2.38068.38068.3	controllerType=0 controllerNumber=1 scan=38068	79.3878	Trypsin	B2	ADEVQYLNAHGT.STPLGDKNESDAVK	ADEVQYLNAHGTSTPLGDKNESDAVK
22512:3	94	K.VAPPPADNGAS[+568.212]QPQQFDPNR.A	HexNAc(2)Hex(1)	S[+568]	892.413	3	2675.23	2674.21	1	4.2	56	Specific	221.12	221.12	221.12	6.79	38	>gi|443605648|gb|ELT73487.1| sporulation and cell division repeat protein [Burkholderia cenocepacia K56-2Valvano]	7357	Nsco_20191108_BC_ZIC_HILIC_K56_2_typsin_B3.21474.21474.3	controllerType=0 controllerNumber=1 scan=21474	48.3406	Trypsin	B3	VAPPPADNGAS.QPQQFDPNR	VAPPPADNGASQPQQFDPNR
56521:6	741	G.DVPDVSRRVMHWAYFPDPS[+568.212][+100.064]DAHQFADWAEAK.G	HexNAc(2)Hex(1) 100.064	S[+100][+568]	720.002	6	4314.97	4311.96	3	1.4	208	NRagged	221.86	221.86	4.8	4.3	7	>gi|443605320|gb|ELT73178.1| PF05117 family protein [Burkholderia cenocepacia K56-2Valvano]	7136	Nsco_20191108_BC_ZIC_HILIC_K56_2_typsin_B2.49757.49757.4	controllerType=0 controllerNumber=1 scan=49757	99.9785	Trypsin	B2	DVPDVSRRVMHWAYFPDPS..DAHQFADWAEAK	DVPDVSRRVMHWAYFPDPSDAHQFADWAEAK
24355:2	1121	A.EPGGPERFVVHIDAET[+568.212]F.Y	HexNAc(2)Hex(1)	T[+568]	1234.58	2	2468.14	2468.14	0	3.9	58	NRagged	221.91	52.07	52.07	3.74	3	>gi|443603634|gb|ELT71627.1| hypothetical protein BURCENK562V_B0445 [Burkholderia cenocepacia K56-2Valvano]	6257	Nsco_20191108_BC_ZIC_HILIC_K56_2_thermolysin_B1.22374.22374.2	controllerType=0 controllerNumber=1 scan=22374	46.9611	Thermolysin	B1	EPGGPERFVVHIDAET.F	EPGGPERFVVHIDAETF
50883:3	558	K.STIDTAAS[+568.212]NAGVPVSSVNYIVHDAGK.G	HexNAc(2)Hex(1)	S[+568]	1047.84	3	3141.51	3141.5	0	4.4	214	Non	221.95	182.89	16.56	4.28	4	>gi|443595650|gb|ELT64220.1| hypothetical protein BURCENK562V_2512 [Burkholderia cenocepacia K56-2Valvano]	2356	Nsco_20191108_BC_ZIC_HILIC_K56_2_thermolysin_B3.44473.44473.3	controllerType=0 controllerNumber=1 scan=44473	90.1527	Thermolysin	B3	STIDTAAS.NAGVPVSSVNYIVHDAGK	STIDTAASNAGVPVSSVNYIVHDAGK
73860:8	225	G.TEWMVASESVAVEGIGFEFVRDLEPGEAIFIDKAGNFHS[+568.212]QQC[+57.021]AENPT[+568.212]LNPC[+57.021]MFEYVYLARPDSC[+57.021]LDGVPVYNVR.L	HexNAc(2)Hex(1),HexNAc(2)Hex(1)	C[+57]*3, S[+568], T[+568]	1198.18	8	9578.36	9577.37	1	-1.4	203	NRagged	222.11	0.85	0.85	0.29	12	>gi|443592747|gb|ELT61528.1| amidophosphoribosyltransferase [Burkholderia cenocepacia K56-2Valvano]	984	Nsco_20191108_BC_ZIC_HILIC_K56_2_typsin_B3.65618.65618.4	controllerType=0 controllerNumber=1 scan=65618	125.017	Trypsin	B3	TEWMVASESVAVEGIGFEFVRDLEPGEAIFIDKAGNFHS.QQC.AENPT.LNPC.MFEYVYLARPDSC.LDGVPVYNVR	TEWMVASESVAVEGIGFEFVRDLEPGEAIFIDKAGNFHSQQCAENPTLNPCMFEYVYLARPDSCLDGVPVYNVR
28112:4	6	K.LSKPAATTSATTSTTTSAGTAS[+568.212][+100.064]TSTTATAGTTTAAPAPTASAPEAAAKPAK.T	HexNAc(2)Hex(1) 100.064	S[+100][+568]	1319.65	4	5275.57	5275.59	0	-3.8	98	Non	222.12	222.12	0	5.41	62	>gi|443605668|gb|ELT73505.1| hypothetical protein BURCENK562V_0636 [Burkholderia cenocepacia K56-2Valvano]	7373	Nsco_20191108_BC_ZIC_HILIC_K56_2_thermolysin_B3.26071.26071.2	controllerType=0 controllerNumber=1 scan=26071	56.2964	Thermolysin	B3	LSKPAATTSATTSTTTSAGTAS..TSTTATAGTTTAAPAPTASAPEAAAKPAK	LSKPAATTSATTSTTTSAGTASTSTTATAGTTTAAPAPTASAPEAAAKPAK
22271:4	317	S.VQSTPLQPPAPISNSS[+568.212]SVHPGNPKAKAQ.-	HexNAc(2)Hex(1)	S[+568]	852.183	4	3405.71	3405.7	0	2.8	239	Non	222.52	222.52	0	5.5	4	>gi|443595598|gb|ELT64173.1| BON domain protein [Burkholderia cenocepacia K56-2Valvano]	2325	Nsco_20191108_BC_ZIC_HILIC_K56_2_pepsin_B1.20574.20574.4	controllerType=0 controllerNumber=1 scan=20574	45.1003	Pepsin	B1	VQSTPLQPPAPISNSS.SVHPGNPKAKAQ	VQSTPLQPPAPISNSSSVHPGNPKAKAQ
36660:3	6	K.PAATTSATTSTTTSAGTASTSTTATAGTTT[+568.212]AAPAPTASAPEAAAKPAK.T	HexNAc(2)Hex(1)	T[+568]	1617.12	3	4849.34	4847.32	2	2.6	101	Non	222.64	222.64	0	6.98	62	>gi|443605668|gb|ELT73505.1| hypothetical protein BURCENK562V_0636 [Burkholderia cenocepacia K56-2Valvano]	7373	Nsco_20191108_BC_ZIC_HILIC_K56_2_thermolysin_B3.32950.32950.3	controllerType=0 controllerNumber=1 scan=32950	68.8623	Thermolysin	B3	PAATTSATTSTTTSAGTASTSTTATAGTTT.AAPAPTASAPEAAAKPAK	PAATTSATTSTTTSAGTASTSTTATAGTTTAAPAPTASAPEAAAKPAK
98546:2	2278	R.PESAELPVRDAT[+568.212]RS[+568.212][+100.064]YPK.L	HexNAc(2)Hex(1),HexNAc(2)Hex(1) 100.064	S[+100][+568], T[+568]	1576.74	2	3152.47	3152.47	0	-2.7	59	Specific	222.71	92.84	0	0.45	4	>gi|443591100|gb|ELT60030.1| peptidase, S8/S53 family [Burkholderia cenocepacia K56-2Valvano]	116	Nsco_20191108_BC_ZIC_HILIC_K56_2_typsin_B3.84303.84303.2	controllerType=0 controllerNumber=1 scan=84303	158.235	Trypsin	B3	PESAELPVRDAT.RS..YPK	PESAELPVRDATRSYPK
59958:4	227	K.VFQYVKPQDAQALQDASPASGASGAQAAAAPADNATVGAVPDASVQSTPLQPPAPIS[+568.212]NSSSVHPGNPK.A	HexNAc(2)Hex(1)	S[+568]	1794.63	4	7175.49	7172.47	3	0.5	195	Specific	222.84	222.84	29.26	6.97	20	>gi|443595598|gb|ELT64173.1| BON domain protein [Burkholderia cenocepacia K56-2Valvano]	2325	Nsco_20191108_BC_ZIC_HILIC_K56_2_typsin_B3.53991.53991.4	controllerType=0 controllerNumber=1 scan=53991	105.476	Trypsin	B3	VFQYVKPQDAQALQDASPASGASGAQAAAAPADNATVGAVPDASVQSTPLQPPAPIS.NSSSVHPGNPK	VFQYVKPQDAQALQDASPASGASGAQAAAAPADNATVGAVPDASVQSTPLQPPAPISNSSSVHPGNPK
16496:2	987	S.AQAPATTAATPAAAS[+568.212]APSAEQR.A	HexNAc(2)Hex(1)	S[+568]	1304.62	2	2608.23	2607.23	1	1.4	29	NRagged	222.93	222.93	0	6.04	5	>gi|443598613|gb|ELT66949.1| hypothetical protein BURCENK562V_2315 [Burkholderia cenocepacia K56-2Valvano]	3782	Nsco_20191108_BC_ZIC_HILIC_K56_2_typsin_B3.16138.16138.2	controllerType=0 controllerNumber=1 scan=16138	38.7422	Trypsin	B3	AQAPATTAATPAAAS.APSAEQR	AQAPATTAATPAAASAPSAEQR
12827:2	609	D.YDKAAAPAPAS[+568.212]ATATNG.-	HexNAc(2)Hex(1)	S[+568]	1072.99	2	2144.98	2144.97	0	2.9	492	Non	223.1	100.15	97.92	1.54	1	>gi|443594108|gb|ELT62784.1| outer membrane multidrug efflux protein OprB [Burkholderia cenocepacia K56-2Valvano]	1629	Nsco_20191108_BC_ZIC_HILIC_K56_2_pepsin_B2.12672.12672.2	controllerType=0 controllerNumber=1 scan=12672	32.2107	Pepsin	B2	YDKAAAPAPAS.ATATNG	YDKAAAPAPASATATNG
55180:3	129	D.DLQPDDPEVQYHDVKPGDT[+568.212][+100.064]LSAIAK.E	HexNAc(2)Hex(1) 100.064	T[+100][+568]	1140.55	3	3419.64	3419.62	0	3.6	94	NRagged	223.14	223.14	4.8	4.2	16	>gi|443594391|gb|ELT63048.1| LysM domain protein [Burkholderia cenocepacia K56-2Valvano]	1771	Nsco_20191108_BC_ZIC_HILIC_K56_2_typsin_B1.49220.49220.3	controllerType=0 controllerNumber=1 scan=49220	97.5771	Trypsin	B1	DLQPDDPEVQYHDVKPGDT..LSAIAK	DLQPDDPEVQYHDVKPGDTLSAIAK
18195:3	111	Q.IVKAPAKGAS[+568.212]AAQAAPKPTDNSSGTF.V	HexNAc(2)Hex(1)	S[+568]	1019.18	3	3055.51	3053.52	2	-2.7	59	NRagged	223.23	138.76	19	3.96	7	>gi|443591005|gb|ELT59937.1| outer-membrane lipoprotein carrier protein [Burkholderia cenocepacia K56-2Valvano]	32	Nsco_20191108_BC_ZIC_HILIC_K56_2_thermolysin_B1.17220.17220.3	controllerType=0 controllerNumber=1 scan=17220	37.8772	Thermolysin	B1	IVKAPAKGAS.AAQAAPKPTDNSSGTF	IVKAPAKGASAAQAAPKPTDNSSGTF
48505:3	21	K.QQQQQQAANTPKPTSSAT[+568.212]AAAAAKPPTANDANTGYFLQVGAY.K	HexNAc(2)Hex(1)	T[+568]	1615.77	3	4845.3	4845.3	0	-0.1	193	Non	223.26	223.26	0	5.86	65	>gi|443605648|gb|ELT73487.1| sporulation and cell division repeat protein [Burkholderia cenocepacia K56-2Valvano]	7357	Nsco_20191108_BC_ZIC_HILIC_K56_2_thermolysin_B3.42563.42563.3	controllerType=0 controllerNumber=1 scan=42563	86.6259	Thermolysin	B3	QQQQQQAANTPKPTSSAT.AAAAAKPPTANDANTGYFLQVGAY	QQQQQQAANTPKPTSSATAAAAAKPPTANDANTGYFLQVGAY
97260:2	2637	R.PESAELPVRDAT[+568.212]RS[+568.212][+100.064]YPK.L	HexNAc(2)Hex(1),HexNAc(2)Hex(1) 100.064	S[+100][+568], T[+568]	1576.74	2	3152.47	3152.47	0	-1	59	Specific	223.28	110.24	0	0.55	2	>gi|443591100|gb|ELT60030.1| peptidase, S8/S53 family [Burkholderia cenocepacia K56-2Valvano]	116	Nsco_20191108_BC_ZIC_HILIC_K56_2_typsin_B1.81806.81806.2	controllerType=0 controllerNumber=1 scan=81806	154.876	Trypsin	B1	PESAELPVRDAT.RS..YPK	PESAELPVRDATRSYPK
08769:4	290	Q.IVKAPAKGAS[+568.212]AAQAAPKPTDNSSGT.F	HexNAc(2)Hex(1)	S[+568]	727.369	4	2906.45	2906.45	0	2.5	59	Non	223.32	84.45	20.2	6.11	8	>gi|443591005|gb|ELT59937.1| outer-membrane lipoprotein carrier protein [Burkholderia cenocepacia K56-2Valvano]	32	Nsco_20191108_BC_ZIC_HILIC_K56_2_thermolysin_B2_.9116.9116.4	controllerType=0 controllerNumber=1 scan=9116	25.9634	Thermolysin	B2	IVKAPAKGAS.AAQAAPKPTDNSSGT	IVKAPAKGASAAQAAPKPTDNSSGT
19297:3	6	T.SAGTASTSTTATAGTTTAAPAPTAS[+568.212]APEAAAKPAK.T	HexNAc(2)Hex(1)	S[+568]	1219.59	3	3656.76	3655.76	1	1.4	114	Non	223.5	186.6	22.58	4.34	62	>gi|443605668|gb|ELT73505.1| hypothetical protein BURCENK562V_0636 [Burkholderia cenocepacia K56-2Valvano]	7373	Nsco_20191108_BC_ZIC_HILIC_K56_2_thermolysin_B3.18398.18398.3	controllerType=0 controllerNumber=1 scan=18398	41.9147	Thermolysin	B3	SAGTASTSTTATAGTTTAAPAPTAS.APEAAAKPAK	SAGTASTSTTATAGTTTAAPAPTASAPEAAAKPAK
90953:4	48	L.LGGAGGLESVFTVLALHNNVSPPT[+568.212][+100.064]INIFNQDPEC[+57.021]DLDYC[+57.021]ANTAR.D	HexNAc(2)Hex(1) 100.064	C[+57]*2, T[+100][+568]	1358.39	4	5430.56	5428.55	2	0.2	341	NRagged	223.51	223.51	0	5.36	21	>gi|443594268|gb|ELT62935.1| beta-ketoacyl-acyl-carrier-protein synthase II [Burkholderia cenocepacia K56-2Valvano]	1712	Nsco_20191108_BC_ZIC_HILIC_K56_2_typsin_B2.75649.75649.4	controllerType=0 controllerNumber=1 scan=75649	156.258	Trypsin	B2	LGGAGGLESVFTVLALHNNVSPPT..INIFNQDPEC.DLDYC.ANTAR	LGGAGGLESVFTVLALHNNVSPPTINIFNQDPECDLDYCANTAR
33614:3	33	K.PAATTSATTSTTTSAGTASTSTTATAGTTTAAPAPTAS[+568.212]APEAAAKPAK.T	HexNAc(2)Hex(1)	S[+568]	1616.45	3	4847.32	4847.32	0	1	101	Specific	223.57	161.69	8.73	5.05	62	>gi|443605668|gb|ELT73505.1| hypothetical protein BURCENK562V_0636 [Burkholderia cenocepacia K56-2Valvano]	7373	Nsco_20191108_BC_ZIC_HILIC_K56_2_typsin_B2.30761.30761.3	controllerType=0 controllerNumber=1 scan=30761	65.7181	Trypsin	B2	PAATTSATTSTTTSAGTASTSTTATAGTTTAAPAPTAS.APEAAAKPAK	PAATTSATTSTTTSAGTASTSTTATAGTTTAAPAPTASAPEAAAKPAK
41424:4	2	S.KVAPPPADNGASQPQQFDPNRALQGKT[+568.212]PGQPVPQAAQPAPPNTAPGQA.A	HexNAc(2)Hex(1)	T[+568]	1344.92	4	5376.65	5375.64	1	1.4	55	Non	223.66	223.66	2.68	5.48	72	>gi|443605648|gb|ELT73487.1| sporulation and cell division repeat protein [Burkholderia cenocepacia K56-2Valvano]	7357	Nsco_20191108_BC_ZIC_HILIC_K56_2_pepsin_B2.35766.35766.4	controllerType=0 controllerNumber=1 scan=35766	76.6658	Pepsin	B2	KVAPPPADNGASQPQQFDPNRALQGKT.PGQPVPQAAQPAPPNTAPGQA	KVAPPPADNGASQPQQFDPNRALQGKTPGQPVPQAAQPAPPNTAPGQA
39040:5	2	S.KVAPPPADNGASQPQQFDPNRALQGKT[+568.212]PGQPVPQAAQPAPPNTAPGQAAN.Q	HexNAc(2)Hex(1)	T[+568]	1113.35	5	5562.74	5560.72	2	1.3	55	Non	223.8	223.8	8.35	4.73	69	>gi|443605648|gb|ELT73487.1| sporulation and cell division repeat protein [Burkholderia cenocepacia K56-2Valvano]	7357	Nsco_20191108_BC_ZIC_HILIC_K56_2_pepsin_B1.33585.33585.5	controllerType=0 controllerNumber=1 scan=33585	72.435	Pepsin	B1	KVAPPPADNGASQPQQFDPNRALQGKT.PGQPVPQAAQPAPPNTAPGQAAN	KVAPPPADNGASQPQQFDPNRALQGKTPGQPVPQAAQPAPPNTAPGQAAN
31694:6	66	A.GSSEAEPRQTDDEGSDVAPAADGMAPAAGPS[+568.212]KTPALDTYTT[+568.212]NLT[+568.212][+100.064]QRAR.D	HexNAc(2)Hex(1),HexNAc(2)Hex(1),HexNAc(2)Hex(1) 100.064	S[+568], T[+100][+568]*2	1114.17	6	6679.98	6678.98	1	0.6	155	Non	224	48.32	2.07	0.39	14	>gi|443597065|gb|ELT65517.1| type VI secretion ATPase, ClpV1 family [Burkholderia cenocepacia K56-2Valvano]	2947	Nsco_20191108_BC_ZIC_HILIC_K56_2_thermolysin_B1.28119.28119.3	controllerType=0 controllerNumber=1 scan=28119	57.6967	Thermolysin	B1	GSSEAEPRQTDDEGSDVAPAADGMAPAAGPS.KTPALDTYTT.NLT..QRAR	GSSEAEPRQTDDEGSDVAPAADGMAPAAGPSKTPALDTYTTNLTQRAR
76265:5	141	D.KVEMVQVVAPETS[+568.212][+100.064]YAALDEMVGHAEAILQK.L	HexNAc(2)Hex(1) 100.064	S[+100][+568]	786.394	5	3927.94	3924.93	3	-1.2	287	Non	224.13	224.13	0.4	3.57	11	>gi|443591026|gb|ELT59958.1| serine--tRNA ligase [Burkholderia cenocepacia K56-2Valvano]	53	Nsco_20191108_BC_ZIC_HILIC_K56_2_thermolysin_B3.64286.64286.5	controllerType=0 controllerNumber=1 scan=64286	128.231	Thermolysin	B3	KVEMVQVVAPETS..YAALDEMVGHAEAILQK	KVEMVQVVAPETSYAALDEMVGHAEAILQK
54838:3	273	Y.MANNDGANFPEPAAPAANAAQPAS[+568.212]GAPASGADASNAQ.A	HexNAc(2)Hex(1)	S[+568]	1321.91	3	3963.73	3962.71	1	4.1	153	Non	224.2	224.2	10.85	5.68	14	>gi|443593207|gb|ELT61961.1| cytochrome C domain protein, partial [Burkholderia cenocepacia K56-2Valvano]	1169	Nsco_20191108_BC_ZIC_HILIC_K56_2_thermolysin_B2_.45838.45838.3	controllerType=0 controllerNumber=1 scan=45838	83.7652	Thermolysin	B2	MANNDGANFPEPAAPAANAAQPAS.GAPASGADASNAQ	MANNDGANFPEPAAPAANAAQPASGAPASGADASNAQ
45083:3	258	E.KSGTPVAQPDTAAS[+568.212]AAADAANNAAKAL.D	HexNAc(2)Hex(1)	S[+568]	1017.5	3	3050.47	3050.46	0	3.1	32	NRagged	224.25	218.65	20.3	4.94	7	>gi|443597491|gb|ELT65913.1| putative lipoprotein [Burkholderia cenocepacia K56-2Valvano]	3195	Nsco_20191108_BC_ZIC_HILIC_K56_2_pepsin_B2.38714.38714.3	controllerType=0 controllerNumber=1 scan=38714	83.8091	Pepsin	B2	KSGTPVAQPDTAAS.AAADAANNAAKAL	KSGTPVAQPDTAASAAADAANNAAKAL
89951:3	343	Q.GAAGAGVQAQTPAAGVGAGAQGGAGANAS[+568.212][+100.064]GNATGAATDAVGAAADGAK.D	HexNAc(2)Hex(1) 100.064	S[+100][+568]	1512.39	3	4535.14	4533.12	2	2.8	31	NRagged	224.33	224.33	4.8	6.96	11	>gi|443598112|gb|ELT66499.1| hypothetical protein BURCENK562V_3104 [Burkholderia cenocepacia K56-2Valvano]	3500	Nsco_20191108_BC_ZIC_HILIC_K56_2_typsin_B2.74929.74929.3	controllerType=0 controllerNumber=1 scan=74929	154.47	Trypsin	B2	GAAGAGVQAQTPAAGVGAGAQGGAGANAS..GNATGAATDAVGAAADGAK	GAAGAGVQAQTPAAGVGAGAQGGAGANASGNATGAATDAVGAAADGAK
25171:3	33	K.PAATTSATTSTTTSAGTASTSTTATAGTTTAAPAPTAS[+568.212]APEAAAKPAK.T	HexNAc(2)Hex(1)	S[+568]	1616.44	3	4847.31	4847.32	0	-0.5	101	Specific	224.38	186.94	0.76	4.68	62	>gi|443605668|gb|ELT73505.1| hypothetical protein BURCENK562V_0636 [Burkholderia cenocepacia K56-2Valvano]	7373	Nsco_20191108_BC_ZIC_HILIC_K56_2_typsin_B2.23699.23699.3	controllerType=0 controllerNumber=1 scan=23699	52.5292	Trypsin	B2	PAATTSATTSTTTSAGTASTSTTATAGTTTAAPAPTAS.APEAAAKPAK	PAATTSATTSTTTSAGTASTSTTATAGTTTAAPAPTASAPEAAAKPAK
15901:2	290	K.LQQWSQQSAAGAKPAS[+568.212]GE.-	HexNAc(2)Hex(1)	S[+568]	1206.56	2	2412.11	2412.1	0	3.8	125	Non	224.43	67.92	67.92	1.08	8	>gi|443597491|gb|ELT65913.1| putative lipoprotein [Burkholderia cenocepacia K56-2Valvano]	3195	Nsco_20191108_BC_ZIC_HILIC_K56_2_thermolysin_B3.15491.15491.2	controllerType=0 controllerNumber=1 scan=15491	36.7812	Thermolysin	B3	LQQWSQQSAAGAKPAS.GE	LQQWSQQSAAGAKPASGE
00210:2	2278	R.AAS[+568.212]DAK.Q	HexNAc(2)Hex(1)	S[+568]	565.752	2	1130.5	1130.49	0	2.4	991	Specific	224.47	1.89	1.89	1.77	8	>gi|443602182|gb|ELT70271.1| GHKL domain protein [Burkholderia cenocepacia K56-2Valvano]	5563	Nsco_20191108_BC_ZIC_HILIC_K56_2_typsin_B2.1970.1970.2	controllerType=0 controllerNumber=1 scan=1970	13.2464	Trypsin	B2	AAS.DAK	AASDAK
106442:3	474	Q.GAAGAGVQAQT[+568.212][+100.064]PAAGVGAGAQGGAGANASGNATGAATDAVGAAADGAK.D	HexNAc(2)Hex(1) 100.064	T[+100][+568]	1512.39	3	4535.15	4533.12	2	3.9	31	NRagged	224.55	175.96	9.7	4.54	6	>gi|443598112|gb|ELT66499.1| hypothetical protein BURCENK562V_3104 [Burkholderia cenocepacia K56-2Valvano]	3500	Nsco_20191108_BC_ZIC_HILIC_K56_2_typsin_B3.89952.89952.2	controllerType=0 controllerNumber=1 scan=89952	168.11	Trypsin	B3	GAAGAGVQAQT..PAAGVGAGAQGGAGANASGNATGAATDAVGAAADGAK	GAAGAGVQAQTPAAGVGAGAQGGAGANASGNATGAATDAVGAAADGAK
58368:5	227	Y.VKPQDAQALQDASPASGAS[+568.212]GAQAAAAPADNAT[+568.212]VGAVPDASVQSTPLQPPAPISNSSSVHPGNPK.A	HexNAc(2)Hex(1),HexNAc(2)Hex(1)	S[+568], T[+568]	1441.5	5	7203.46	7203.43	0	5	199	NRagged	224.62	224.62	0	4.36	20	>gi|443595598|gb|ELT64173.1| BON domain protein [Burkholderia cenocepacia K56-2Valvano]	2325	Nsco_20191108_BC_ZIC_HILIC_K56_2_typsin_B3.52463.52463.5	controllerType=0 controllerNumber=1 scan=52463	102.489	Trypsin	B3	VKPQDAQALQDASPASGAS.GAQAAAAPADNAT.VGAVPDASVQSTPLQPPAPISNSSSVHPGNPK	VKPQDAQALQDASPASGASGAQAAAAPADNATVGAVPDASVQSTPLQPPAPISNSSSVHPGNPK
50421:2	761	A.QASSTDSGMASES[+568.212]NQPVTDTWITTK.V	HexNAc(2)Hex(1)	S[+568]	1605.7	2	3210.38	3210.4	0	-4.9	30	NRagged	225.31	225.31	3.6	5.46	7	>gi|443591075|gb|ELT60005.1| BON domain protein [Burkholderia cenocepacia K56-2Valvano]	91	Nsco_20191108_BC_ZIC_HILIC_K56_2_typsin_B3.45707.45707.2	controllerType=0 controllerNumber=1 scan=45707	91.4537	Trypsin	B3	QASSTDSGMASES.NQPVTDTWITTK	QASSTDSGMASESNQPVTDTWITTK
28075:2	73	K.VAPPPADNGAS[+568.212]QPQQFDPNRA.L	HexNAc(2)Hex(1)	S[+568]	1373.13	2	2745.26	2745.25	0	3.9	56	Non	225.8	120.3	120.3	6.17	13	>gi|443605648|gb|ELT73487.1| sporulation and cell division repeat protein [Burkholderia cenocepacia K56-2Valvano]	7357	Nsco_20191108_BC_ZIC_HILIC_K56_2_thermolysin_B1.25360.25360.2	controllerType=0 controllerNumber=1 scan=25360	52.5664	Thermolysin	B1	VAPPPADNGAS.QPQQFDPNRA	VAPPPADNGASQPQQFDPNRA
09474:3	111	Q.IVKAPAKGAS[+568.212]AAQAAPKPTDNSSGT.F	HexNAc(2)Hex(1)	S[+568]	969.49	3	2906.45	2906.45	0	2.4	59	Non	225.85	225.85	20.2	8.23	7	>gi|443591005|gb|ELT59937.1| outer-membrane lipoprotein carrier protein [Burkholderia cenocepacia K56-2Valvano]	32	Nsco_20191108_BC_ZIC_HILIC_K56_2_thermolysin_B1.9639.9639.3	controllerType=0 controllerNumber=1 scan=9639	25.8781	Thermolysin	B1	IVKAPAKGAS.AAQAAPKPTDNSSGT	IVKAPAKGASAAQAAPKPTDNSSGT
38536:3	615	T.T[+568.212]S[+568.212]S[+568.212][+100.064]SEEEAFEEAK.A	HexNAc(2)Hex(1),HexNAc(2)Hex(1),HexNAc(2)Hex(1) 100.064	S[+100][+568]*2, T[+568]	1084.11	3	3250.31	3248.31	2	-3.6	49	NRagged	226.13	226.13	0	2.28	8	>gi|443598592|gb|ELT66931.1| hypothetical protein BURCENK562V_0830 [Burkholderia cenocepacia K56-2Valvano]	3772	Nsco_20191108_BC_ZIC_HILIC_K56_2_typsin_B1.35043.35043.3	controllerType=0 controllerNumber=1 scan=35043	73.3483	Trypsin	B1	T.S.S..SEEEAFEEAK	TSSSEEEAFEEAK
32683:4	51	K.LSKPAATTSATTST[+568.212]TTSAGTASTSTTATAGTTTAAPAPTASAPEAAAKPAK.T	HexNAc(2)Hex(1)	T[+568]	1294.64	4	5175.55	5175.53	0	3.8	98	Specific	226.21	226.21	0.77	8.62	48	>gi|443605668|gb|ELT73505.1| hypothetical protein BURCENK562V_0636 [Burkholderia cenocepacia K56-2Valvano]	7373	Nsco_20191108_BC_ZIC_HILIC_K56_2_typsin_B1.30199.30199.4	controllerType=0 controllerNumber=1 scan=30199	65.0204	Trypsin	B1	LSKPAATTSATTST.TTSAGTASTSTTATAGTTTAAPAPTASAPEAAAKPAK	LSKPAATTSATTSTTTSAGTASTSTTATAGTTTAAPAPTASAPEAAAKPAK
72309:4	132	H.NSAIFNTAGAVLHWKAAAQWDFAVGYS[+568.212]YT[+568.212]AATQSNGITSAAK.Y	HexNAc(2)Hex(1),HexNAc(2)Hex(1)	S[+568], T[+568]	1375.15	4	5497.59	5496.57	1	3.4	290	NRagged	226.38	226.38	4.68	5.59	22	>gi|443598009|gb|ELT66406.1| gram-negative porin [Burkholderia cenocepacia K56-2Valvano]	3437	Nsco_20191108_BC_ZIC_HILIC_K56_2_typsin_B1.63339.63339.2	controllerType=0 controllerNumber=1 scan=63339	121.049	Trypsin	B1	NSAIFNTAGAVLHWKAAAQWDFAVGYS.YT.AATQSNGITSAAK	NSAIFNTAGAVLHWKAAAQWDFAVGYSYTAATQSNGITSAAK
37777:3	603	T.AAPAS[+568.212]AATAGSRLDDVLARGA.L	HexNAc(2)Hex(1)	S[+568]	837.082	3	2509.23	2509.23	0	2.1	29	Non	226.41	110.94	67.13	2.5	3	>gi|443605781|gb|ELT73605.1| ABC transporter, substrate-binding protein, family 3 [Burkholderia cenocepacia K56-2Valvano]	7452	Nsco_20191108_BC_ZIC_HILIC_K56_2_thermolysin_B1.32913.32913.3	controllerType=0 controllerNumber=1 scan=32913	66.6403	Thermolysin	B1	AAPAS.AATAGSRLDDVLARGA	AAPASAATAGSRLDDVLARGA
38964:3	217	Q.VADARNGKLPEDTAGAAT[+568.212]AAAPAEAAS[+568.212]APAQAASGAEQPA.A	HexNAc(2)Hex(1),HexNAc(2)Hex(1)	S[+568], T[+568]	1595.08	3	4783.22	4782.2	1	3.9	385	Non	226.43	204.84	0.8	7.68	24	>gi|443604502|gb|ELT72429.1| cytochrome c oxidase, subunit II [Burkholderia cenocepacia K56-2Valvano]	6704	Nsco_20191108_BC_ZIC_HILIC_K56_2_thermolysin_B2_.33508.33508.3	controllerType=0 controllerNumber=1 scan=33508	63.5736	Thermolysin	B2	VADARNGKLPEDTAGAAT.AAAPAEAAS.APAQAASGAEQPA	VADARNGKLPEDTAGAATAAAPAEAASAPAQAASGAEQPA
43781:3	481	D.SAMPASAPAAASAPASS[+568.212]GAT[+568.212]TAPAANGAPIA.P	HexNAc(2)Hex(1),HexNAc(2)Hex(1)	S[+568], T[+568]	1248.9	3	3744.69	3744.69	0	0.5	37	Non	226.59	225.32	1.2	3.15	8	>gi|443591146|gb|ELT60069.1| hypothetical protein BURCENK562V_A2847 [Burkholderia cenocepacia K56-2Valvano]	141	Nsco_20191108_BC_ZIC_HILIC_K56_2_pepsin_B3_reinject.37497.37497.3	controllerType=0 controllerNumber=1 scan=37497	77.2824	Pepsin	B3	SAMPASAPAAASAPASS.GAT.TAPAANGAPIA	SAMPASAPAAASAPASSGATTAPAANGAPIA
24924:4	178	K.GASAAQAAPKPTDNSS[+568.212]GTFVFARPGK.F	HexNAc(2)Hex(1)	S[+568]	776.376	4	3102.48	3101.49	1	-3.4	66	Non	227.11	224.53	2.4	5.93	9	>gi|443591005|gb|ELT59937.1| outer-membrane lipoprotein carrier protein [Burkholderia cenocepacia K56-2Valvano]	32	Nsco_20191108_BC_ZIC_HILIC_K56_2_thermolysin_B3.23294.23294.2	controllerType=0 controllerNumber=1 scan=23294	51.1555	Thermolysin	B3	GASAAQAAPKPTDNSS.GTFVFARPGK	GASAAQAAPKPTDNSSGTFVFARPGK
35415:5	235	P.KMVVHALHHVAT[+568.212][+100.064]PEISTHFVSNVDGADLAR.V	HexNAc(2)Hex(1) 100.064	T[+100][+568]	785.395	5	3922.94	3919.95	3	-4.1	157	NRagged	227.19	227.19	2.5	3.88	10	>gi|443598375|gb|ELT66739.1| glucose-6-phosphate isomerase [Burkholderia cenocepacia K56-2Valvano]	3653	Nsco_20191108_BC_ZIC_HILIC_K56_2_typsin_B2.32236.32236.4	controllerType=0 controllerNumber=1 scan=32236	68.3602	Trypsin	B2	KMVVHALHHVAT..PEISTHFVSNVDGADLAR	KMVVHALHHVATPEISTHFVSNVDGADLAR
40944:4	2	S.KVAPPPADNGAS[+568.212]QPQQFDPNRALQGKTPGQPVPQAAQPAPPNTAPGQAANQ.T	HexNAc(2)Hex(1)	S[+568]	1422.95	4	5688.77	5688.78	0	-1.9	55	Non	227.29	227.29	105.34	2.77	72	>gi|443605648|gb|ELT73487.1| sporulation and cell division repeat protein [Burkholderia cenocepacia K56-2Valvano]	7357	Nsco_20191108_BC_ZIC_HILIC_K56_2_pepsin_B2.35388.35388.4	controllerType=0 controllerNumber=1 scan=35388	75.7877	Pepsin	B2	KVAPPPADNGAS.QPQQFDPNRALQGKTPGQPVPQAAQPAPPNTAPGQAANQ	KVAPPPADNGASQPQQFDPNRALQGKTPGQPVPQAAQPAPPNTAPGQAANQ
31902:5	183	I.PAT[+568.212][+100.064]DHS[+568.212]LHFGKAQT[+568.212]ETDVKLPPGQHTLTLQLGDGAHR.S	HexNAc(2)Hex(1) 100.064,HexNAc(2)Hex(1),HexNAc(2)Hex(1)	S[+568], T[+100][+568]*2	1157.16	5	5781.76	5778.73	3	3.9	127	NRagged	227.57	4.23	1.2	4.85	13	>gi|443591745|gb|ELT60613.1| hypothetical protein BURCENK562V_0404 [Burkholderia cenocepacia K56-2Valvano]	446	Nsco_20191108_BC_ZIC_HILIC_K56_2_typsin_B3.29841.29841.5	controllerType=0 controllerNumber=1 scan=29841	63.7169	Trypsin	B3	PAT..DHS.LHFGKAQT.ETDVKLPPGQHTLTLQLGDGAHR	PATDHSLHFGKAQTETDVKLPPGQHTLTLQLGDGAHR
06160:3	2	A.AAQKQQQQQQAANTPKPT[+568.212]SSATAAA.A	HexNAc(2)Hex(1)	T[+568]	1032.17	3	3094.49	3093.48	1	3	189	Non	227.94	165.68	0.16	4.8	72	>gi|443605648|gb|ELT73487.1| sporulation and cell division repeat protein [Burkholderia cenocepacia K56-2Valvano]	7357	Nsco_20191108_BC_ZIC_HILIC_K56_2_pepsin_B2.6964.6964.3	controllerType=0 controllerNumber=1 scan=6964	22.9725	Pepsin	B2	AAQKQQQQQQAANTPKPT.SSATAAA	AAQKQQQQQQAANTPKPTSSATAAA
60171:5	29	D.M[+15.995]PS[+568.212]QAGFNLGYLAYNVEHKPVDKLEVR.Q	HexNAc(2)Hex(1)	M[+16], S[+568]	732.765	5	3659.8	3659.78	0	4.9	292	NRagged	228.08	228.08	228.08	5.06	30	>gi|443601095|gb|ELT69255.1| ABC transporter, substrate-binding protein, family 5 [Burkholderia cenocepacia K56-2Valvano]	5139	Nsco_20191108_BC_ZIC_HILIC_K56_2_typsin_B1.53407.53407.5	controllerType=0 controllerNumber=1 scan=53407	104.499	Trypsin	B1	M.PS.QAGFNLGYLAYNVEHKPVDKLEVR	MPSQAGFNLGYLAYNVEHKPVDKLEVR
44478:3	52	A.QASSTDSGMASES[+568.212]NQPVTDTWITTK.V	HexNAc(2)Hex(1)	S[+568]	1071.47	3	3212.4	3210.4	2	-3.5	30	Non	228.26	228.26	3.6	4.53	18	>gi|443591075|gb|ELT60005.1| BON domain protein [Burkholderia cenocepacia K56-2Valvano]	91	Nsco_20191108_BC_ZIC_HILIC_K56_2_thermolysin_B3.39371.39371.3	controllerType=0 controllerNumber=1 scan=39371	80.9728	Thermolysin	B3	QASSTDSGMASES.NQPVTDTWITTK	QASSTDSGMASESNQPVTDTWITTK
79448:5	98	K.EAATNAVAATAVTAEAVEPAPADT[+568.212][+100.064]PAAEPAVHAVAPVAAEAAEVPT[+568.212]S[+568.212]AADAETAIVPAAQAG.A	HexNAc(2)Hex(1) 100.064,HexNAc(2)Hex(1),HexNAc(2)Hex(1)	S[+568], T[+100][+568]*2	1505.72	5	7524.57	7518.53	6	2.5	231	Non	228.36	228.36	0	3.5	13	>gi|443604757|gb|ELT72664.1| hypothetical protein BURCENK562V_A1162, partial [Burkholderia cenocepacia K56-2Valvano]	6859	Nsco_20191108_BC_ZIC_HILIC_K56_2_thermolysin_B3.66714.66714.5	controllerType=0 controllerNumber=1 scan=66714	133.385	Thermolysin	B3	EAATNAVAATAVTAEAVEPAPADT..PAAEPAVHAVAPVAAEAAEVPT.S.AADAETAIVPAAQAG	EAATNAVAATAVTAEAVEPAPADTPAAEPAVHAVAPVAAEAAEVPTSAADAETAIVPAAQAG
35160:3	49	L.YSKAADAGGAKPAAGASAAPAAPAPVAVPAS[+568.212]AVSGSAGQ.-	HexNAc(2)Hex(1)	S[+568]	1296.97	3	3888.91	3888.9	0	2.1	148	CRagged	228.41	187.46	0.49	5.28	7	>gi|443596149|gb|ELT64670.1| hypothetical protein BURCENK562V_3632 [Burkholderia cenocepacia K56-2Valvano]	2600	Nsco_20191108_BC_ZIC_HILIC_K56_2_pepsin_B1.30537.30537.3	controllerType=0 controllerNumber=1 scan=30537	65.1836	Pepsin	B1	YSKAADAGGAKPAAGASAAPAAPAPVAVPAS.AVSGSAGQ	YSKAADAGGAKPAAGASAAPAAPAPVAVPASAVSGSAGQ
86426:3	474	Q.GAAGAGVQAQT[+568.212][+100.064]PAAGVGAGAQGGAGANASGNATGAATDAVGAAADGAK.D	HexNAc(2)Hex(1) 100.064	T[+100][+568]	1513.05	3	4537.15	4533.12	4	2.5	31	NRagged	228.57	228.57	13.49	5.63	6	>gi|443598112|gb|ELT66499.1| hypothetical protein BURCENK562V_3104 [Burkholderia cenocepacia K56-2Valvano]	3500	Nsco_20191108_BC_ZIC_HILIC_K56_2_typsin_B3.75466.75466.3	controllerType=0 controllerNumber=1 scan=75466	141.446	Trypsin	B3	GAAGAGVQAQT..PAAGVGAGAQGGAGANASGNATGAATDAVGAAADGAK	GAAGAGVQAQTPAAGVGAGAQGGAGANASGNATGAATDAVGAAADGAK
27225:2	1771	A.EPGGPERFVVHIDAET[+568.212]F.Y	HexNAc(2)Hex(1)	T[+568]	1234.57	2	2468.14	2468.14	0	1.8	58	NRagged	228.6	72.63	72.63	3.73	4	>gi|443603634|gb|ELT71627.1| hypothetical protein BURCENK562V_B0445 [Burkholderia cenocepacia K56-2Valvano]	6257	Nsco_20191108_BC_ZIC_HILIC_K56_2_thermolysin_B2_.24076.24076.2	controllerType=0 controllerNumber=1 scan=24076	48.3077	Thermolysin	B2	EPGGPERFVVHIDAET.F	EPGGPERFVVHIDAETF
19203:2	2	S.KVAPPPADNGAS[+568.212]QPQQFDPNRA.L	HexNAc(2)Hex(1)	S[+568]	1437.18	2	2873.35	2873.34	0	2.4	55	Non	228.67	83.07	83.07	2.89	69	>gi|443605648|gb|ELT73487.1| sporulation and cell division repeat protein [Burkholderia cenocepacia K56-2Valvano]	7357	Nsco_20191108_BC_ZIC_HILIC_K56_2_pepsin_B1.18145.18145.2	controllerType=0 controllerNumber=1 scan=18145	40.6328	Pepsin	B1	KVAPPPADNGAS.QPQQFDPNRA	KVAPPPADNGASQPQQFDPNRA
31242:3	1	S.KVAPPPADNGAS[+568.212]QPQQFDPNRALQ.G	HexNAc(2)Hex(1)	S[+568]	1038.84	3	3114.49	3114.49	0	1.7	55	Non	228.81	172.55	172.55	4.95	73	>gi|443605648|gb|ELT73487.1| sporulation and cell division repeat protein [Burkholderia cenocepacia K56-2Valvano]	7357	Nsco_20191108_BC_ZIC_HILIC_K56_2_pepsin_B3_reinject.27617.27617.3	controllerType=0 controllerNumber=1 scan=27617	56.9653	Pepsin	B3	KVAPPPADNGAS.QPQQFDPNRALQ	KVAPPPADNGASQPQQFDPNRALQ
17896:2	2136	I.ATAGAS[+568.212][+100.064]T[+568.212]GAIGVSSYF.M	HexNAc(2)Hex(1) 100.064,HexNAc(2)Hex(1)	S[+100][+568], T[+568]	1348.6	2	2696.19	2696.19	0	-1.3	260	NRagged	229.07	43.45	0	0.16	4	>gi|443605040|gb|ELT72920.1| hypothetical protein BURCENK562V_A3108 [Burkholderia cenocepacia K56-2Valvano]	7001	Nsco_20191108_BC_ZIC_HILIC_K56_2_pepsin_B1.17133.17133.2	controllerType=0 controllerNumber=1 scan=17133	38.9798	Pepsin	B1	ATAGAS..T.GAIGVSSYF	ATAGASTGAIGVSSYF
26050:2	1771	A.EPGGPERFVVHIDAET[+568.212]F.Y	HexNAc(2)Hex(1)	T[+568]	1235.07	2	2469.14	2468.14	1	0.5	58	NRagged	229.17	43.82	43.82	2.43	4	>gi|443603634|gb|ELT71627.1| hypothetical protein BURCENK562V_B0445 [Burkholderia cenocepacia K56-2Valvano]	6257	Nsco_20191108_BC_ZIC_HILIC_K56_2_thermolysin_B2_.23116.23116.2	controllerType=0 controllerNumber=1 scan=23116	46.6618	Thermolysin	B2	EPGGPERFVVHIDAET.F	EPGGPERFVVHIDAETF
110905:3	474	Q.GAAGAGVQAQT[+568.212][+100.064]PAAGVGAGAQGGAGANASGNATGAATDAVGAAADGAK.D	HexNAc(2)Hex(1) 100.064	T[+100][+568]	1513.05	3	4537.14	4533.12	4	1	31	NRagged	229.23	229.23	14.23	4.88	6	>gi|443598112|gb|ELT66499.1| hypothetical protein BURCENK562V_3104 [Burkholderia cenocepacia K56-2Valvano]	3500	Nsco_20191108_BC_ZIC_HILIC_K56_2_typsin_B3.93290.93290.3	controllerType=0 controllerNumber=1 scan=93290	175.234	Trypsin	B3	GAAGAGVQAQT..PAAGVGAGAQGGAGANASGNATGAATDAVGAAADGAK	GAAGAGVQAQTPAAGVGAGAQGGAGANASGNATGAATDAVGAAADGAK
60011:3	1307	K.ASPPYAADKPIVAVFPPVVPAAPAS[+568.212]SASATR.-	HexNAc(2)Hex(1)	S[+568]	1192.62	3	3575.84	3573.82	2	2.5	291	Specific	229.28	229.28	2.4	8.39	3	>gi|443599855|gb|ELT68098.1| PRC-barrel domain protein [Burkholderia cenocepacia K56-2Valvano]	4452	Nsco_20191108_BC_ZIC_HILIC_K56_2_typsin_B1.53235.53235.3	controllerType=0 controllerNumber=1 scan=53235	104.136	Trypsin	B1	ASPPYAADKPIVAVFPPVVPAAPAS.SASATR	ASPPYAADKPIVAVFPPVVPAAPASSASATR
51176:3	481	D.SAMPASAPAAASAPASS[+568.212]GAT[+568.212]TAPAANGAPIAPAM.P	HexNAc(2)Hex(1),HexNAc(2)Hex(1)	S[+568], T[+568]	1348.62	3	4043.84	4043.82	0	4.7	37	Non	229.33	77.46	1.2	2.1	8	>gi|443591146|gb|ELT60069.1| hypothetical protein BURCENK562V_A2847 [Burkholderia cenocepacia K56-2Valvano]	141	Nsco_20191108_BC_ZIC_HILIC_K56_2_pepsin_B3_reinject.43489.43489.3	controllerType=0 controllerNumber=1 scan=43489	92.7848	Pepsin	B3	SAMPASAPAAASAPASS.GAT.TAPAANGAPIAPAM	SAMPASAPAAASAPASSGATTAPAANGAPIAPAM
25286:3	381	K.AAPADAAS[+568.212]SVAAGEPRWK.V	HexNAc(2)Hex(1)	S[+568]	775.038	3	2323.1	2323.09	0	3.1	349	Non	229.71	118.92	0.8	5.1	6	>gi|443603168|gb|ELT71192.1| bifunctional uroporphyrinogen-III synthetase/uroporphyrin-III C-methyltransferase, partial [Burkholderia cenocepacia K56-2Valvano]	6048	Nsco_20191108_BC_ZIC_HILIC_K56_2_thermolysin_B1.23147.23147.3	controllerType=0 controllerNumber=1 scan=23147	48.4719	Thermolysin	B1	AAPADAAS.SVAAGEPRWK	AAPADAASSVAAGEPRWK
70622:4	63	R.NGKLPEDTAGAAT[+568.212][+100.064]AAAPAEAAS[+568.212][+100.064]APAQAAS[+568.212]GAEQPAAAASAALSTIYFETGK.S	HexNAc(2)Hex(1) 100.064,HexNAc(2)Hex(1) 100.064,HexNAc(2)Hex(1)	S[+100][+568]*2, T[+100][+568]	1656.03	4	6621.09	6620.07	1	2.3	390	Specific	229.88	229.88	0	6.33	36	>gi|443604502|gb|ELT72429.1| cytochrome c oxidase, subunit II [Burkholderia cenocepacia K56-2Valvano]	6704	Nsco_20191108_BC_ZIC_HILIC_K56_2_typsin_B1.62089.62089.4	controllerType=0 controllerNumber=1 scan=62089	118.892	Trypsin	B1	NGKLPEDTAGAAT..AAAPAEAAS..APAQAAS.GAEQPAAAASAALSTIYFETGK	NGKLPEDTAGAATAAAPAEAASAPAQAASGAEQPAAAASAALSTIYFETGK
29317:2	769	A.AAQQASVPAAAS[+568.212]AT[+568.212]VVVK.A	HexNAc(2)Hex(1),HexNAc(2)Hex(1)	S[+568], T[+568]	1403.18	2	2805.36	2805.35	0	3.5	11	Non	230.11	178.62	53.57	6.79	7	>gi|443603690|gb|ELT71680.1| hypothetical protein BURCENK562V_A2523, partial [Burkholderia cenocepacia K56-2Valvano]	6280	Nsco_20191108_BC_ZIC_HILIC_K56_2_thermolysin_B2_.25787.25787.2	controllerType=0 controllerNumber=1 scan=25787	51.1313	Thermolysin	B2	AAQQASVPAAAS.AT.VVVK	AAQQASVPAAASATVVVK
25891:2	21	K.VAPPPADNGAS[+568.212]QPQQFDPNR.A	HexNAc(2)Hex(1)	S[+568]	1338.61	2	2676.21	2674.21	2	-4.2	56	Non	230.58	37.71	37.71	3.5	65	>gi|443605648|gb|ELT73487.1| sporulation and cell division repeat protein [Burkholderia cenocepacia K56-2Valvano]	7357	Nsco_20191108_BC_ZIC_HILIC_K56_2_thermolysin_B3.24123.24123.2	controllerType=0 controllerNumber=1 scan=24123	52.6256	Thermolysin	B3	VAPPPADNGAS.QPQQFDPNR	VAPPPADNGASQPQQFDPNR
36227:4	33	K.LSKPAATTSATTSTTTSAGTASTSTTATAGTTT[+568.212]AAPAPTASAPEAAAKPAK.T	HexNAc(2)Hex(1)	T[+568]	1295.14	4	5177.56	5175.53	2	4.2	98	Specific	230.7	230.7	0	8.78	62	>gi|443605668|gb|ELT73505.1| hypothetical protein BURCENK562V_0636 [Burkholderia cenocepacia K56-2Valvano]	7373	Nsco_20191108_BC_ZIC_HILIC_K56_2_typsin_B2.32864.32864.4	controllerType=0 controllerNumber=1 scan=32864	69.4813	Trypsin	B2	LSKPAATTSATTSTTTSAGTASTSTTATAGTTT.AAPAPTASAPEAAAKPAK	LSKPAATTSATTSTTTSAGTASTSTTATAGTTTAAPAPTASAPEAAAKPAK
79987:5	1332	Q.SADAQQADEASDADAPVLDAPPAAS[+568.212]VPPAPAQPAAPAVVMTVTPTNDGRDEVVET[+568.212]VEIVPPPLQDASAKK.S	HexNAc(2)Hex(1),HexNAc(2)Hex(1)	S[+568], T[+568]	1621.38	5	8102.86	8102.87	0	-0.8	21	NRagged	230.85	32.23	0	3.5	14	>gi|443598716|gb|ELT67046.1| signal recognition particle-docking protein FtsY [Burkholderia cenocepacia K56-2Valvano]	3824	Nsco_20191108_BC_ZIC_HILIC_K56_2_typsin_B2.67845.67845.5	controllerType=0 controllerNumber=1 scan=67845	136.727	Trypsin	B2	SADAQQADEASDADAPVLDAPPAAS.VPPAPAQPAAPAVVMTVTPTNDGRDEVVET.VEIVPPPLQDASAKK	SADAQQADEASDADAPVLDAPPAASVPPAPAQPAAPAVVMTVTPTNDGRDEVVETVEIVPPPLQDASAKK
40295:4	2	S.KVAPPPADNGAS[+568.212][+100.064]QPQQFDPNRALQGKTPGQPVPQAAQPAPPNTAPGQAAN.Q	HexNAc(2)Hex(1) 100.064	S[+100][+568]	1415.95	4	5660.76	5660.79	0	-4.7	55	Non	231.01	231.01	2.42	4.78	72	>gi|443605648|gb|ELT73487.1| sporulation and cell division repeat protein [Burkholderia cenocepacia K56-2Valvano]	7357	Nsco_20191108_BC_ZIC_HILIC_K56_2_pepsin_B2.34872.34872.4	controllerType=0 controllerNumber=1 scan=34872	74.5736	Pepsin	B2	KVAPPPADNGAS..QPQQFDPNRALQGKTPGQPVPQAAQPAPPNTAPGQAAN	KVAPPPADNGASQPQQFDPNRALQGKTPGQPVPQAAQPAPPNTAPGQAAN
83620:3	228	Q.GTLLDIDHGT[+568.212][+100.064]YPFVTSSNC[+57.021]VAGAASAGAGVGPQK.L	HexNAc(2)Hex(1) 100.064	C[+57], T[+100][+568]	1329.63	3	3986.87	3986.88	0	-2.8	235	NRagged	231.19	24.82	1.56	1.32	14	>gi|443594669|gb|ELT63304.1| adenylosuccinate synthase [Burkholderia cenocepacia K56-2Valvano]	1956	Nsco_20191108_BC_ZIC_HILIC_K56_2_typsin_B1.71849.71849.4	controllerType=0 controllerNumber=1 scan=71849	135.623	Trypsin	B1	GTLLDIDHGT..YPFVTSSNC.VAGAASAGAGVGPQK	GTLLDIDHGTYPFVTSSNCVAGAASAGAGVGPQK
55236:4	1	D.PTRPEPAPDNPPEPAPGT[+568.212][+100.064]DPPVPLPPDVPRPDMPPREPGY.D	HexNAc(2)Hex(1) 100.064	T[+100][+568]	1233.59	4	4931.35	4927.36	4	-4.5	9	Non	231.67	231.67	12.87	3.07	63	>gi|443591082|gb|ELT60012.1| hypothetical protein BURCENK562V_A0442 [Burkholderia cenocepacia K56-2Valvano]	98	Nsco_20191108_BC_ZIC_HILIC_K56_2_pepsin_B2.46785.46785.4	controllerType=0 controllerNumber=1 scan=46785	106.628	Pepsin	B2	PTRPEPAPDNPPEPAPGT..DPPVPLPPDVPRPDMPPREPGY	PTRPEPAPDNPPEPAPGTDPPVPLPPDVPRPDMPPREPGY
08568:2	54	K.AAAAAASADAGASAPAAASS[+568.212]T[+568.212]K.A	HexNAc(2)Hex(1),HexNAc(2)Hex(1)	S[+568], T[+568]	1463.16	2	2925.3	2925.3	0	3.2	158	Specific	231.68	209.52	1.2	7.93	42	>gi|443605668|gb|ELT73505.1| hypothetical protein BURCENK562V_0636 [Burkholderia cenocepacia K56-2Valvano]	7373	Nsco_20191108_BC_ZIC_HILIC_K56_2_typsin_B3.9371.9371.2	controllerType=0 controllerNumber=1 scan=9371	28.0114	Trypsin	B3	AAAAAASADAGASAPAAASS.T.K	AAAAAASADAGASAPAAASSTK
45190:5	66	Q.AVQQAQPERIEPVFGQPIQTEET[+568.212][+100.064]HVQQQTAS[+568.212]RPPVTQTIAGIQNR.A	HexNAc(2)Hex(1) 100.064,HexNAc(2)Hex(1)	S[+568], T[+100][+568]	1250.62	5	6249.08	6243.07	6	-1	262	Non	231.68	231.68	0	5.56	13	>gi|443597060|gb|ELT65512.1| type VI secretion-associated protein, ImpA family [Burkholderia cenocepacia K56-2Valvano]	2942	Nsco_20191108_BC_ZIC_HILIC_K56_2_thermolysin_B3.39941.39941.5	controllerType=0 controllerNumber=1 scan=39941	82.0028	Thermolysin	B3	AVQQAQPERIEPVFGQPIQTEET..HVQQQTAS.RPPVTQTIAGIQNR	AVQQAQPERIEPVFGQPIQTEETHVQQQTASRPPVTQTIAGIQNR
23544:3	707	R.LNEHPQMPFAAS[+568.212]APSQK.Y	HexNAc(2)Hex(1)	S[+568]	807.711	3	2421.12	2421.11	0	2.1	43	Specific	231.86	135.21	31.86	3.59	6	>gi|443594432|gb|ELT63086.1| hypothetical protein BURCENK562V_0304 [Burkholderia cenocepacia K56-2Valvano]	1805	Nsco_20191108_BC_ZIC_HILIC_K56_2_typsin_B1.22302.22302.3	controllerType=0 controllerNumber=1 scan=22302	50.4303	Trypsin	B1	LNEHPQMPFAAS.APSQK	LNEHPQMPFAASAPSQK
10515:3	133	A.TEAPAAATS[+568.212]APKAAAKTAKKANRKLGY.A	HexNAc(2)Hex(1)	S[+568]	1085.58	3	3254.72	3254.71	0	3.6	32	Non	232.04	103.46	21.07	6.35	6	>gi|443602480|gb|ELT70558.1| BON domain protein [Burkholderia cenocepacia K56-2Valvano]	5661	Nsco_20191108_BC_ZIC_HILIC_K56_2_pepsin_B2.10672.10672.3	controllerType=0 controllerNumber=1 scan=10672	28.9077	Pepsin	B2	TEAPAAATS.APKAAAKTAKKANRKLGY	TEAPAAATSAPKAAAKTAKKANRKLGY
18278:4	298	R.VHGADTSGYGAQPAPLVHSGAPAAAS[+568.212]SNAR.D	HexNAc(2)Hex(1)	S[+568]	847.153	4	3385.59	3385.58	0	4	63	Non	232.16	200.8	2.4	6.77	2	>gi|443599704|gb|ELT67963.1| hypothetical protein BURCENK562V_A2967 [Burkholderia cenocepacia K56-2Valvano]	4377	Nsco_20191108_BC_ZIC_HILIC_K56_2_thermolysin_B3.17575.17575.4	controllerType=0 controllerNumber=1 scan=17575	40.4998	Thermolysin	B3	VHGADTSGYGAQPAPLVHSGAPAAAS.SNAR	VHGADTSGYGAQPAPLVHSGAPAAASSNAR
59452:4	279	K.VFQYVKPQDAQALQDASPASGAS[+568.212]GAQAAAAPADNATVGAVPDASVQSTPLQPPAPISNSSSVHPGNPK.A	HexNAc(2)Hex(1)	S[+568]	1794.12	4	7173.47	7172.47	1	-1.1	195	Specific	232.27	69.48	0	4.36	13	>gi|443595598|gb|ELT64173.1| BON domain protein [Burkholderia cenocepacia K56-2Valvano]	2325	Nsco_20191108_BC_ZIC_HILIC_K56_2_typsin_B1.52693.52693.4	controllerType=0 controllerNumber=1 scan=52693	103.064	Trypsin	B1	VFQYVKPQDAQALQDASPASGAS.GAQAAAAPADNATVGAVPDASVQSTPLQPPAPISNSSSVHPGNPK	VFQYVKPQDAQALQDASPASGASGAQAAAAPADNATVGAVPDASVQSTPLQPPAPISNSSSVHPGNPK
40222:3	59	H.DEPPAS[+568.212][+100.064]DT[+568.212][+100.064]T[+568.212]VAAAPAPAPK.D	HexNAc(2)Hex(1) 100.064,HexNAc(2)Hex(1) 100.064,HexNAc(2)Hex(1)	S[+100][+568], T[+100][+568]*2	1237.89	3	3711.67	3710.65	1	2.7	59	NRagged	232.47	232.47	0	5.67	17	>gi|443592743|gb|ELT61524.1| sporulation and cell division repeat protein [Burkholderia cenocepacia K56-2Valvano]	980	Nsco_20191108_BC_ZIC_HILIC_K56_2_typsin_B1.36512.36512.3	controllerType=0 controllerNumber=1 scan=36512	76.0102	Trypsin	B1	DEPPAS..DT..T.VAAAPAPAPK	DEPPASDTTVAAAPAPAPK
26833:4	6	K.LSKPAATTSATTST[+568.212]TTSAGTASTSTTATAGTTTAAPAPTASAPEAAAK.P	HexNAc(2)Hex(1)	T[+568]	1220.6	4	4879.36	4879.34	0	3	98	Non	232.79	232.79	2.4	6.04	62	>gi|443605668|gb|ELT73505.1| hypothetical protein BURCENK562V_0636 [Burkholderia cenocepacia K56-2Valvano]	7373	Nsco_20191108_BC_ZIC_HILIC_K56_2_thermolysin_B3.24899.24899.4	controllerType=0 controllerNumber=1 scan=24899	54.0082	Thermolysin	B3	LSKPAATTSATTST.TTSAGTASTSTTATAGTTTAAPAPTASAPEAAAK	LSKPAATTSATTSTTTSAGTASTSTTATAGTTTAAPAPTASAPEAAAK
57245:4	227	K.VFQYVKPQDAQALQDASPASGASGAQAAAAPADNATVGAVPDASVQST[+568.212]PLQPPAPISNSSSVHPGNPK.A	HexNAc(2)Hex(1)	T[+568]	1793.88	4	7172.5	7172.47	0	3.3	195	Specific	232.82	232.82	0	8.09	20	>gi|443595598|gb|ELT64173.1| BON domain protein [Burkholderia cenocepacia K56-2Valvano]	2325	Nsco_20191108_BC_ZIC_HILIC_K56_2_typsin_B3.51505.51505.4	controllerType=0 controllerNumber=1 scan=51505	100.963	Trypsin	B3	VFQYVKPQDAQALQDASPASGASGAQAAAAPADNATVGAVPDASVQST.PLQPPAPISNSSSVHPGNPK	VFQYVKPQDAQALQDASPASGASGAQAAAAPADNATVGAVPDASVQSTPLQPPAPISNSSSVHPGNPK
22287:3	2	F.VSKVAPPPADNGAS[+568.212]QPQQFDPNRA.L	HexNAc(2)Hex(1)	S[+568]	1020.49	3	3059.45	3059.44	0	1.8	53	CRagged	233.05	216.78	126.3	5.09	69	>gi|443605648|gb|ELT73487.1| sporulation and cell division repeat protein [Burkholderia cenocepacia K56-2Valvano]	7357	Nsco_20191108_BC_ZIC_HILIC_K56_2_pepsin_B1.20586.20586.3	controllerType=0 controllerNumber=1 scan=20586	45.1236	Pepsin	B1	VSKVAPPPADNGAS.QPQQFDPNRA	VSKVAPPPADNGASQPQQFDPNRA
40666:2	459	K.AADAGGAKPAAGAS[+568.212]AAPAAPAPVAVPASAVSGSAGQ.-	HexNAc(2)Hex(1)	S[+568]	1755.86	2	3510.72	3510.71	0	3.6	151	Non	233.17	153.33	51.42	5.06	6	>gi|443596149|gb|ELT64670.1| hypothetical protein BURCENK562V_3632 [Burkholderia cenocepacia K56-2Valvano]	2600	Nsco_20191108_BC_ZIC_HILIC_K56_2_thermolysin_B3.36173.36173.2	controllerType=0 controllerNumber=1 scan=36173	74.9258	Thermolysin	B3	AADAGGAKPAAGAS.AAPAAPAPVAVPASAVSGSAGQ	AADAGGAKPAAGASAAPAAPAPVAVPASAVSGSAGQ
40862:4	20	Q.QAANT[+568.212][+100.064]PKPT[+568.212]SSATAAAAAKPPTANDANTGYFLQVGAYK.T	HexNAc(2)Hex(1) 100.064,HexNAc(2)Hex(1)	T[+100][+568]*2	1251.11	4	5001.4	5001.38	0	4.7	198	NRagged	233.5	233.5	0	5.18	62	>gi|443605648|gb|ELT73487.1| sporulation and cell division repeat protein [Burkholderia cenocepacia K56-2Valvano]	7357	Nsco_20191108_BC_ZIC_HILIC_K56_2_typsin_B2.36743.36743.4	controllerType=0 controllerNumber=1 scan=36743	76.9506	Trypsin	B2	QAANT..PKPT.SSATAAAAAKPPTANDANTGYFLQVGAYK	QAANTPKPTSSATAAAAAKPPTANDANTGYFLQVGAYK
10489:2	290	K.KLQQWSQQSAAGAKPAS[+568.212]GE.-	HexNAc(2)Hex(1)	S[+568]	1270.61	2	2540.21	2540.2	0	3.9	124	Non	233.58	85.52	85.52	2.23	8	>gi|443597491|gb|ELT65913.1| putative lipoprotein [Burkholderia cenocepacia K56-2Valvano]	3195	Nsco_20191108_BC_ZIC_HILIC_K56_2_thermolysin_B3.11039.11039.3	controllerType=0 controllerNumber=1 scan=11039	29.4915	Thermolysin	B3	KLQQWSQQSAAGAKPAS.GE	KLQQWSQQSAAGAKPASGE
36777:4	54	K.LSKPAATTSATTST[+568.212]TTSAGTASTSTTATAGTTTAAPAPTASAPEAAAKPAK.T	HexNAc(2)Hex(1)	T[+568]	1294.64	4	5175.55	5175.53	0	4.4	98	Specific	233.75	233.75	2.4	8.8	42	>gi|443605668|gb|ELT73505.1| hypothetical protein BURCENK562V_0636 [Burkholderia cenocepacia K56-2Valvano]	7373	Nsco_20191108_BC_ZIC_HILIC_K56_2_typsin_B3.33917.33917.4	controllerType=0 controllerNumber=1 scan=33917	70.6969	Trypsin	B3	LSKPAATTSATTST.TTSAGTASTSTTATAGTTTAAPAPTASAPEAAAKPAK	LSKPAATTSATTSTTTSAGTASTSTTATAGTTTAAPAPTASAPEAAAKPAK
23410:3	21	K.VAPPPADNGAS[+568.212]QPQQFDPNR.A	HexNAc(2)Hex(1)	S[+568]	892.078	3	2674.22	2674.21	0	2.8	56	Non	233.86	177.74	177.74	3.63	65	>gi|443605648|gb|ELT73487.1| sporulation and cell division repeat protein [Burkholderia cenocepacia K56-2Valvano]	7357	Nsco_20191108_BC_ZIC_HILIC_K56_2_thermolysin_B3.21981.21981.3	controllerType=0 controllerNumber=1 scan=21981	48.7319	Thermolysin	B3	VAPPPADNGAS.QPQQFDPNR	VAPPPADNGASQPQQFDPNR
26172:4	413	K.GASAAQAAPKPTDNS[+568.212]SGTFVFARPGK.F	HexNAc(2)Hex(1)	S[+568]	776.376	4	3102.48	3101.49	1	-3.8	66	Specific	233.87	233.87	1.2	6.94	8	>gi|443591005|gb|ELT59937.1| outer-membrane lipoprotein carrier protein [Burkholderia cenocepacia K56-2Valvano]	32	Nsco_20191108_BC_ZIC_HILIC_K56_2_typsin_B2.24475.24475.4	controllerType=0 controllerNumber=1 scan=24475	53.83	Trypsin	B2	GASAAQAAPKPTDNS.SGTFVFARPGK	GASAAQAAPKPTDNSSGTFVFARPGK
10642:3	192	A.TEAPAAATS[+568.212]APKAAAKTAKKANRKLGY.A	HexNAc(2)Hex(1)	S[+568]	1085.58	3	3254.71	3254.71	0	0.2	32	Non	234.04	231	19.71	6.91	4	>gi|443602480|gb|ELT70558.1| BON domain protein [Burkholderia cenocepacia K56-2Valvano]	5661	Nsco_20191108_BC_ZIC_HILIC_K56_2_pepsin_B1.10885.10885.3	controllerType=0 controllerNumber=1 scan=10885	28.8535	Pepsin	B1	TEAPAAATS.APKAAAKTAKKANRKLGY	TEAPAAATSAPKAAAKTAKKANRKLGY
03437:3	133	A.ATSAPKAAAKT[+568.212]AKKANRKLGY.A	HexNAc(2)Hex(1)	T[+568]	905.491	3	2714.46	2714.46	0	1.1	38	Non	234.16	127.99	13.2	6.46	6	>gi|443602480|gb|ELT70558.1| BON domain protein [Burkholderia cenocepacia K56-2Valvano]	5661	Nsco_20191108_BC_ZIC_HILIC_K56_2_pepsin_B2.4435.4435.3	controllerType=0 controllerNumber=1 scan=4435	18.4867	Pepsin	B2	ATSAPKAAAKT.AKKANRKLGY	ATSAPKAAAKTAKKANRKLGY
68291:3	455	Q.GAAGAGVQAQT[+568.212][+100.064]PAAGVGAGAQGGAGANASGNATGAATDAVGAAADGAK.D	HexNAc(2)Hex(1) 100.064	T[+100][+568]	1512.38	3	4535.13	4533.12	2	-0.2	31	NRagged	234.17	230.03	90.59	3.65	11	>gi|443598112|gb|ELT66499.1| hypothetical protein BURCENK562V_3104 [Burkholderia cenocepacia K56-2Valvano]	3500	Nsco_20191108_BC_ZIC_HILIC_K56_2_typsin_B1.60174.60174.3	controllerType=0 controllerNumber=1 scan=60174	115.545	Trypsin	B1	GAAGAGVQAQT..PAAGVGAGAQGGAGANASGNATGAATDAVGAAADGAK	GAAGAGVQAQTPAAGVGAGAQGGAGANASGNATGAATDAVGAAADGAK
39527:4	20	Q.QQAANTPKPTSS[+568.212]ATAAAAAKPPT[+568.212]ANDANTGYFLQVGAYK.T	HexNAc(2)Hex(1),HexNAc(2)Hex(1)	S[+568], T[+568]	1258.1	4	5029.38	5029.37	0	2.4	197	NRagged	234.22	234.22	0	5.63	62	>gi|443605648|gb|ELT73487.1| sporulation and cell division repeat protein [Burkholderia cenocepacia K56-2Valvano]	7357	Nsco_20191108_BC_ZIC_HILIC_K56_2_typsin_B2.35562.35562.4	controllerType=0 controllerNumber=1 scan=35562	74.6523	Trypsin	B2	QQAANTPKPTSS.ATAAAAAKPPT.ANDANTGYFLQVGAYK	QQAANTPKPTSSATAAAAAKPPTANDANTGYFLQVGAYK
27230:2	1771	A.EPGGPERFVVHIDAET[+568.212]F.Y	HexNAc(2)Hex(1)	T[+568]	1234.57	2	2468.14	2468.14	0	1.8	58	NRagged	234.26	99.28	99.28	4.1	4	>gi|443603634|gb|ELT71627.1| hypothetical protein BURCENK562V_B0445 [Burkholderia cenocepacia K56-2Valvano]	6257	Nsco_20191108_BC_ZIC_HILIC_K56_2_thermolysin_B2_.24079.24079.2	controllerType=0 controllerNumber=1 scan=24079	48.3161	Thermolysin	B2	EPGGPERFVVHIDAET.F	EPGGPERFVVHIDAETF
44116:2	734	R.GSGASAAGADAAAAT[+568.212]S[+568.212]AVPFAQTLK.Q	HexNAc(2)Hex(1),HexNAc(2)Hex(1)	S[+568], T[+568]	1664.77	2	3328.53	3327.52	1	2.8	23	Specific	234.38	225.85	14.4	8.41	6	>gi|443592535|gb|ELT61330.1| hypothetical protein BURCENK562V_3076, partial [Burkholderia cenocepacia K56-2Valvano]	867	Nsco_20191108_BC_ZIC_HILIC_K56_2_typsin_B2.39514.39514.2	controllerType=0 controllerNumber=1 scan=39514	81.9598	Trypsin	B2	GSGASAAGADAAAAT.S.AVPFAQTLK	GSGASAAGADAAAATSAVPFAQTLK
30817:3	10	F.VFRPDPLSPTKS[+568.212]S[+568.212][+100.064]YGS.T	HexNAc(2)Hex(1),HexNAc(2)Hex(1) 100.064	S[+100][+568]*2	992.132	3	2974.38	2974.37	0	4.5	249	CRagged	234.43	234.43	0.68	5.02	31	>gi|443606062|gb|ELT73867.1| hypothetical protein BURCENK562V_A0544 [Burkholderia cenocepacia K56-2Valvano]	7617	Nsco_20191108_BC_ZIC_HILIC_K56_2_thermolysin_B1.27446.27446.3	controllerType=0 controllerNumber=1 scan=27446	56.4697	Thermolysin	B1	VFRPDPLSPTKS.S..YGS	VFRPDPLSPTKSSYGS
43348:4	2	S.KVAPPPADNGASQPQQFDPNRALQGKT[+568.212]PGQPVPQAAQPAPPNTAPGQAANQTQGGL.L	HexNAc(2)Hex(1)	T[+568]	1537.01	4	6145.02	6145.01	0	1.7	55	NRagged	234.7	234.7	1.48	4.68	72	>gi|443605648|gb|ELT73487.1| sporulation and cell division repeat protein [Burkholderia cenocepacia K56-2Valvano]	7357	Nsco_20191108_BC_ZIC_HILIC_K56_2_pepsin_B2.37338.37338.4	controllerType=0 controllerNumber=1 scan=37338	80.3733	Pepsin	B2	KVAPPPADNGASQPQQFDPNRALQGKT.PGQPVPQAAQPAPPNTAPGQAANQTQGGL	KVAPPPADNGASQPQQFDPNRALQGKTPGQPVPQAAQPAPPNTAPGQAANQTQGGL
41340:4	20	Q.QQAANTPKPTSS[+568.212]ATAAAAAKPPT[+568.212]ANDANTGYFLQVGAYK.T	HexNAc(2)Hex(1),HexNAc(2)Hex(1)	S[+568], T[+568]	1258.85	4	5032.39	5029.37	3	3	197	NRagged	234.72	232.62	1.42	4.37	62	>gi|443605648|gb|ELT73487.1| sporulation and cell division repeat protein [Burkholderia cenocepacia K56-2Valvano]	7357	Nsco_20191108_BC_ZIC_HILIC_K56_2_typsin_B2.37120.37120.4	controllerType=0 controllerNumber=1 scan=37120	77.5793	Trypsin	B2	QQAANTPKPTSS.ATAAAAAKPPT.ANDANTGYFLQVGAYK	QQAANTPKPTSSATAAAAAKPPTANDANTGYFLQVGAYK
12499:4	295	H.DHFGM[+15.995]T[+568.212]PNEAHDAVR.T	HexNAc(2)Hex(1)	M[+16], T[+568]	571.497	4	2282.97	2280.96	2	1.6	159	NRagged	234.88	234.88	234.88	2.41	11	>gi|443595066|gb|ELT63674.1| pyridoxal-dependent decarboxylase, pyridoxal-binding domain protein [Burkholderia cenocepacia K56-2Valvano]	2085	Nsco_20191108_BC_ZIC_HILIC_K56_2_typsin_B1.12725.12725.4	controllerType=0 controllerNumber=1 scan=12725	32.8055	Trypsin	B1	DHFGM.T.PNEAHDAVR	DHFGMTPNEAHDAVR
19339:4	25	L.NEHPQM[+15.995]PFAAS[+568.212]APSQKYQGSKKSAL.R	HexNAc(2)Hex(1)	M[+16], S[+568]	822.392	4	3286.55	3286.54	0	1.7	44	Specific	235.23	235.23	0.92	6.82	10	>gi|443594432|gb|ELT63086.1| hypothetical protein BURCENK562V_0304 [Burkholderia cenocepacia K56-2Valvano]	1805	Nsco_20191108_BC_ZIC_HILIC_K56_2_pepsin_B2.18120.18120.4	controllerType=0 controllerNumber=1 scan=18120	40.861	Pepsin	B2	NEHPQM.PFAAS.APSQKYQGSKKSAL	NEHPQMPFAASAPSQKYQGSKKSAL
73347:2	110	D.C[+57.021]GIVNVNIGT[+568.212]S[+568.212][+100.064]GAEIGGAFGGEK.E	HexNAc(2)Hex(1),HexNAc(2)Hex(1) 100.064	C[+57], S[+100][+568], T[+568]	1723.8	2	3446.59	3443.56	3	3.5	481	NRagged	235.38	235.38	1.2	5.58	24	>gi|443595772|gb|ELT64328.1| aldehyde dehydrogenase (NAD) family protein [Burkholderia cenocepacia K56-2Valvano]	2423	Nsco_20191108_BC_ZIC_HILIC_K56_2_typsin_B1.64108.64108.2	controllerType=0 controllerNumber=1 scan=64108	122.371	Trypsin	B1	C.GIVNVNIGT.S..GAEIGGAFGGEK	CGIVNVNIGTSGAEIGGAFGGEK
21291:3	290	Q.IVKAPAKGAS[+568.212]AAQAAPKPTDNSSGTFV.F	HexNAc(2)Hex(1)	S[+568]	1051.54	3	3152.6	3152.58	0	3.8	59	Non	235.76	200.83	15.4	7.12	8	>gi|443591005|gb|ELT59937.1| outer-membrane lipoprotein carrier protein [Burkholderia cenocepacia K56-2Valvano]	32	Nsco_20191108_BC_ZIC_HILIC_K56_2_thermolysin_B2_.19263.19263.3	controllerType=0 controllerNumber=1 scan=19263	40.6044	Thermolysin	B2	IVKAPAKGAS.AAQAAPKPTDNSSGTFV	IVKAPAKGASAAQAAPKPTDNSSGTFV
14310:2	1947	D.KIQLPPFS[+568.212]WTTYPE.R	HexNAc(2)Hex(1)	S[+568]	1138.05	2	2275.09	2275.09	0	-0.9	216	Non	236.12	63.08	4	1.54	9	>gi|443596778|gb|ELT65260.1| phospholipase C, phosphocholine-specific [Burkholderia cenocepacia K56-2Valvano]	2820	Nsco_20191108_BC_ZIC_HILIC_K56_2_thermolysin_B3.14249.14249.2	controllerType=0 controllerNumber=1 scan=14249	34.6817	Thermolysin	B3	KIQLPPFS.WTTYPE	KIQLPPFSWTTYPE
04994:3	19	T.AAPAPTAS[+568.212]APEAAAKPAKTKR.A	HexNAc(2)Hex(1)	S[+568]	858.451	3	2573.34	2573.33	0	3.5	131	Non	236.21	163.06	39.48	6.21	22	>gi|443605668|gb|ELT73505.1| hypothetical protein BURCENK562V_0636 [Burkholderia cenocepacia K56-2Valvano]	7373	Nsco_20191108_BC_ZIC_HILIC_K56_2_thermolysin_B1.5812.5812.3	controllerType=0 controllerNumber=1 scan=5812	20.4057	Thermolysin	B1	AAPAPTAS.APEAAAKPAKTKR	AAPAPTASAPEAAAKPAKTKR
89078:3	26	G.LMFGYAC[+57.021]DET[+568.212][+100.064]PELMPLPIYLS[+568.212][+100.064]HR.L	HexNAc(2)Hex(1) 100.064,HexNAc(2)Hex(1) 100.064	C[+57], S[+100][+568], T[+100][+568]	1364.63	3	4091.87	4089.86	2	-0.4	125	NRagged	236.23	236.23	236.23	5.55	32	>gi|443602513|gb|ELT70587.1| methionine adenosyltransferase [Burkholderia cenocepacia K56-2Valvano]	5680	Nsco_20191108_BC_ZIC_HILIC_K56_2_typsin_B1.75985.75985.3	controllerType=0 controllerNumber=1 scan=75985	143.262	Trypsin	B1	LMFGYAC.DET..PELMPLPIYLS..HR	LMFGYACDETPELMPLPIYLSHR
14699:3	1945	K.LLSVPAPAS[+568.212]TEGDHHDK.-	HexNAc(2)Hex(1)	S[+568]	781.367	3	2342.09	2342.09	0	-0.3	36	Specific	236.35	175.49	17.22	2.07	3	>gi|443598725|gb|ELT67055.1| hypothetical protein BURCENK562V_1882 [Burkholderia cenocepacia K56-2Valvano]	3833	Nsco_20191108_BC_ZIC_HILIC_K56_2_typsin_B2.14609.14609.3	controllerType=0 controllerNumber=1 scan=14609	35.5359	Trypsin	B2	LLSVPAPAS.TEGDHHDK	LLSVPAPASTEGDHHDK
37551:3	459	A.ADAGGAKPAAGASAAPAAPAPVAVPASAVS[+568.212]GS[+568.212][+100.064]AGQ.-	HexNAc(2)Hex(1),HexNAc(2)Hex(1) 100.064	S[+100][+568]*2	1369.98	3	4107.93	4107.95	0	-4.2	152	Non	236.44	236.44	0.06	3.56	6	>gi|443596149|gb|ELT64670.1| hypothetical protein BURCENK562V_3632 [Burkholderia cenocepacia K56-2Valvano]	2600	Nsco_20191108_BC_ZIC_HILIC_K56_2_thermolysin_B3.33656.33656.3	controllerType=0 controllerNumber=1 scan=33656	70.1839	Thermolysin	B3	ADAGGAKPAAGASAAPAAPAPVAVPASAVS.GS..AGQ	ADAGGAKPAAGASAAPAAPAPVAVPASAVSGSAGQ
25567:4	178	K.GASAAQAAPKPTDNS[+568.212]SGTFVFARPGK.F	HexNAc(2)Hex(1)	S[+568]	776.378	4	3102.49	3101.49	1	-2	66	Non	236.59	236.59	1.2	5.59	9	>gi|443591005|gb|ELT59937.1| outer-membrane lipoprotein carrier protein [Burkholderia cenocepacia K56-2Valvano]	32	Nsco_20191108_BC_ZIC_HILIC_K56_2_thermolysin_B3.23812.23812.4	controllerType=0 controllerNumber=1 scan=23812	52.0455	Thermolysin	B3	GASAAQAAPKPTDNS.SGTFVFARPGK	GASAAQAAPKPTDNSSGTFVFARPGK
99140:6	930	S.GESMRLPQAVMVQTVT[+568.212]GDYPEDGTLTGVTDPDMVC[+57.021]VPDPSTIC[+57.021]LIPWAVDPTAQVIHDC[+57.021]VHFDGSPVEISPR.Y	HexNAc(2)Hex(1)	C[+57]*3, T[+568]	1409.33	6	8450.96	8443.92	7	2.1	41	NRagged	236.71	49.09	0	0.68	5	>gi|443594461|gb|ELT63113.1| glutamine synthetase, catalytic domain protein [Burkholderia cenocepacia K56-2Valvano]	1831	Nsco_20191108_BC_ZIC_HILIC_K56_2_typsin_B3.84733.84733.3	controllerType=0 controllerNumber=1 scan=84733	158.951	Trypsin	B3	GESMRLPQAVMVQTVT.GDYPEDGTLTGVTDPDMVC.VPDPSTIC.LIPWAVDPTAQVIHDC.VHFDGSPVEISPR	GESMRLPQAVMVQTVTGDYPEDGTLTGVTDPDMVCVPDPSTICLIPWAVDPTAQVIHDCVHFDGSPVEISPR
26332:2	1771	A.EPGGPERFVVHIDAET[+568.212]F.Y	HexNAc(2)Hex(1)	T[+568]	1235.58	2	2470.14	2468.14	2	0.7	58	NRagged	236.8	100.48	100.48	2.25	4	>gi|443603634|gb|ELT71627.1| hypothetical protein BURCENK562V_B0445 [Burkholderia cenocepacia K56-2Valvano]	6257	Nsco_20191108_BC_ZIC_HILIC_K56_2_thermolysin_B2_.23353.23353.2	controllerType=0 controllerNumber=1 scan=23353	47.1272	Thermolysin	B2	EPGGPERFVVHIDAET.F	EPGGPERFVVHIDAETF
10694:5	192	A.TEAPAAATSAPKAAAKT[+568.212]AKKANRKLGY.A	HexNAc(2)Hex(1)	T[+568]	651.75	5	3254.72	3254.71	0	3	32	Non	236.84	236.84	9.6	7.88	4	>gi|443602480|gb|ELT70558.1| BON domain protein [Burkholderia cenocepacia K56-2Valvano]	5661	Nsco_20191108_BC_ZIC_HILIC_K56_2_pepsin_B1.10932.10932.2	controllerType=0 controllerNumber=1 scan=10932	28.9425	Pepsin	B1	TEAPAAATSAPKAAAKT.AKKANRKLGY	TEAPAAATSAPKAAAKTAKKANRKLGY
22494:3	94	K.VAPPPADNGAS[+568.212]QPQQFDPNR.A	HexNAc(2)Hex(1)	S[+568]	892.745	3	2676.22	2674.21	2	0.9	56	Specific	237.13	60.04	60.04	3.82	38	>gi|443605648|gb|ELT73487.1| sporulation and cell division repeat protein [Burkholderia cenocepacia K56-2Valvano]	7357	Nsco_20191108_BC_ZIC_HILIC_K56_2_typsin_B3.21459.21459.3	controllerType=0 controllerNumber=1 scan=21459	48.3138	Trypsin	B3	VAPPPADNGAS.QPQQFDPNR	VAPPPADNGASQPQQFDPNR
06934:3	28	M.EAVSLGKEKPQAT[+568.212]GHDEAS[+568.212][+100.064]WAQNR.R	HexNAc(2)Hex(1),HexNAc(2)Hex(1) 100.064	S[+100][+568], T[+568]	1283.26	3	3847.78	3845.76	2	3.2	139	NRagged	237.15	237.15	1.2	6.63	28	>gi|443591915|gb|ELT60764.1| peptidoglycan-associated lipoprotein [Burkholderia cenocepacia K56-2Valvano]	530	Nsco_20191108_BC_ZIC_HILIC_K56_2_typsin_B1.7889.7889.3	controllerType=0 controllerNumber=1 scan=7889	24.8814	Trypsin	B1	EAVSLGKEKPQAT.GHDEAS..WAQNR	EAVSLGKEKPQATGHDEASWAQNR
49820:3	157	Y.MANNDGANFPEPAAPAANAAQPAS[+568.212]GAPASGADASNAQA.-	HexNAc(2)Hex(1)	S[+568]	1345.93	3	4035.76	4033.75	2	2.5	153	Non	237.38	215.4	42.78	4.56	10	>gi|443593207|gb|ELT61961.1| cytochrome C domain protein, partial [Burkholderia cenocepacia K56-2Valvano]	1169	Nsco_20191108_BC_ZIC_HILIC_K56_2_thermolysin_B1.42150.42150.3	controllerType=0 controllerNumber=1 scan=42150	86.9079	Thermolysin	B1	MANNDGANFPEPAAPAANAAQPAS.GAPASGADASNAQA	MANNDGANFPEPAAPAANAAQPASGAPASGADASNAQA
40568:2	1944	G.YKPLASDS[+568.212][+100.064]QYPSNIQAAEQR.I	HexNAc(2)Hex(1) 100.064	S[+100][+568]	1467.69	2	2934.38	2934.39	0	-1.7	45	Non	238.2	224.24	0.8	2.71	2	>gi|443604092|gb|ELT72054.1| hypothetical protein BURCENK562V_A1538 [Burkholderia cenocepacia K56-2Valvano]	6502	Nsco_20191108_BC_ZIC_HILIC_K56_2_thermolysin_B3.36094.36094.2	controllerType=0 controllerNumber=1 scan=36094	74.7991	Thermolysin	B3	YKPLASDS..QYPSNIQAAEQR	YKPLASDSQYPSNIQAAEQR
00090:2	349	R.T[+568.212]QADK.E	HexNAc(2)Hex(1)	T[+568]	565.752	2	1130.5	1130.49	0	2	186	Specific	238.32	18.17	18.17	1.45	9	>gi|443594428|gb|ELT63082.1| PF09832 family protein [Burkholderia cenocepacia K56-2Valvano]	1801	Nsco_20191108_BC_ZIC_HILIC_K56_2_typsin_B1.1901.1901.2	controllerType=0 controllerNumber=1 scan=1901	13.2544	Trypsin	B1	T.QADK	TQADK
02091:5	444	T.SAAAPAPAKKDHSKPKHQLKHHGSKKGQAKAAAASAAGTNDAGT[+568.212][+100.064]QN.-	HexNAc(2)Hex(1) 100.064	T[+100][+568]	1042.93	5	5210.65	5208.64	2	0	32	Non	238.53	238.53	238.53	4.15	5	>gi|443590944|gb|ELT59881.1| hypothetical protein BURCENK562V_2433 [Burkholderia cenocepacia K56-2Valvano]	10	Nsco_20191108_BC_ZIC_HILIC_K56_2_pepsin_B1.3351.3351.5	controllerType=0 controllerNumber=1 scan=3351	16.2604	Pepsin	B1	SAAAPAPAKKDHSKPKHQLKHHGSKKGQAKAAAASAAGTNDAGT..QN	SAAAPAPAKKDHSKPKHQLKHHGSKKGQAKAAAASAAGTNDAGTQN
63872:2	4	L.TGPT[+568.212][+100.064]S[+568.212][+100.064]AIAINI.Q	HexNAc(2)Hex(1) 100.064,HexNAc(2)Hex(1) 100.064	S[+100][+568], T[+100][+568]	1198.07	2	2395.14	2394.14	1	-3.1	281	CRagged	238.6	113.66	12.52	2.79	138	>sp|PEPA_PIG|(Common contaminant protein)	15455	Nsco_20191108_BC_ZIC_HILIC_K56_2_pepsin_B1.52416.52416.2	controllerType=0 controllerNumber=1 scan=52416	125.325	Pepsin	B1	TGPT..S..AIAINI	TGPTSAIAINI
42582:3	28	G.VGAGAQGGAGANASGNATGAAT[+568.212]DAVGAAADGAKDTTSSAVHS.T	HexNAc(2)Hex(1)	T[+568]	1371.29	3	4111.85	4110.85	1	0.9	46	Non	238.87	151.14	2.8	6.46	34	>gi|443598112|gb|ELT66499.1| hypothetical protein BURCENK562V_3104 [Burkholderia cenocepacia K56-2Valvano]	3500	Nsco_20191108_BC_ZIC_HILIC_K56_2_thermolysin_B2_.36365.36365.3	controllerType=0 controllerNumber=1 scan=36365	68.158	Thermolysin	B2	VGAGAQGGAGANASGNATGAAT.DAVGAAADGAKDTTSSAVHS	VGAGAQGGAGANASGNATGAATDAVGAAADGAKDTTSSAVHS
08347:3	116	Q.IVKAPAKGAS[+568.212]AAQAAPKPTDN.S	HexNAc(2)Hex(1)	S[+568]	858.779	3	2574.32	2574.31	0	3.5	59	Non	238.91	238.91	23.8	7.65	5	>gi|443591005|gb|ELT59937.1| outer-membrane lipoprotein carrier protein [Burkholderia cenocepacia K56-2Valvano]	32	Nsco_20191108_BC_ZIC_HILIC_K56_2_pepsin_B2.8793.8793.3	controllerType=0 controllerNumber=1 scan=8793	25.7779	Pepsin	B2	IVKAPAKGAS.AAQAAPKPTDN	IVKAPAKGASAAQAAPKPTDN
26095:2	1121	A.EPGGPERFVVHIDAET[+568.212]F.Y	HexNAc(2)Hex(1)	T[+568]	1234.57	2	2468.14	2468.14	0	1.1	58	NRagged	238.96	121.27	121.27	4.49	3	>gi|443603634|gb|ELT71627.1| hypothetical protein BURCENK562V_B0445 [Burkholderia cenocepacia K56-2Valvano]	6257	Nsco_20191108_BC_ZIC_HILIC_K56_2_thermolysin_B1.23751.23751.2	controllerType=0 controllerNumber=1 scan=23751	49.5763	Thermolysin	B1	EPGGPERFVVHIDAET.F	EPGGPERFVVHIDAETF
73893:3	173	G.AATAAAPAEAASAPAQAASGAEQPAAAASAALS[+568.212][+100.064]T[+568.212][+100.064]IYFETGK.S	HexNAc(2)Hex(1) 100.064,HexNAc(2)Hex(1) 100.064	S[+100][+568], T[+100][+568]	1691.14	3	5071.41	5069.39	2	2.4	400	Non	239.19	239.19	1.2	6.41	33	>gi|443604502|gb|ELT72429.1| cytochrome c oxidase, subunit II [Burkholderia cenocepacia K56-2Valvano]	6704	Nsco_20191108_BC_ZIC_HILIC_K56_2_thermolysin_B3.62504.62504.3	controllerType=0 controllerNumber=1 scan=62504	124.506	Thermolysin	B3	AATAAAPAEAASAPAQAASGAEQPAAAASAALS..T..IYFETGK	AATAAAPAEAASAPAQAASGAEQPAAAASAALSTIYFETGK
43701:2	679	R.GS[+568.212]GASAAGADAAAAT[+568.212]SAVPFAQTLK.Q	HexNAc(2)Hex(1),HexNAc(2)Hex(1)	S[+568], T[+568]	1664.76	2	3328.52	3327.52	1	-1.7	23	Specific	239.36	105.95	5.4	4.92	5	>gi|443592535|gb|ELT61330.1| hypothetical protein BURCENK562V_3076, partial [Burkholderia cenocepacia K56-2Valvano]	867	Nsco_20191108_BC_ZIC_HILIC_K56_2_typsin_B3.39962.39962.2	controllerType=0 controllerNumber=1 scan=39962	81.5394	Trypsin	B3	GS.GASAAGADAAAAT.SAVPFAQTLK	GSGASAAGADAAAATSAVPFAQTLK
41657:5	733	K.SIRPTPASFGMLIDS[+568.212][+100.064]SGHVVAHPDAK.L	HexNAc(2)Hex(1) 100.064	S[+100][+568]	673.138	5	3361.66	3358.65	3	0.2	179	Specific	240.05	18.18	1.2	1.24	4	>gi|443602441|gb|ELT70522.1| methyl-accepting chemotaxis protein signaling domain protein [Burkholderia cenocepacia K56-2Valvano]	5638	Nsco_20191108_BC_ZIC_HILIC_K56_2_typsin_B2.37385.37385.5	controllerType=0 controllerNumber=1 scan=37385	78.0418	Trypsin	B2	SIRPTPASFGMLIDS..SGHVVAHPDAK	SIRPTPASFGMLIDSSGHVVAHPDAK
97541:3	579	S.NYAGSGSS[+568.212][+100.064]YANEAQGVFGGGAAAAGAAAAAAAPLQVPAGFDTEAFLR.S	HexNAc(2)Hex(1) 100.064	S[+100][+568]	1682.47	3	5045.39	5041.36	4	2.6	185	NRagged	240.15	240.15	1.2	5.63	8	>gi|443593464|gb|ELT62203.1| Tim44-like domain protein [Burkholderia cenocepacia K56-2Valvano]	1287	Nsco_20191108_BC_ZIC_HILIC_K56_2_typsin_B1.82004.82004.3	controllerType=0 controllerNumber=1 scan=82004	155.277	Trypsin	B1	NYAGSGSS..YANEAQGVFGGGAAAAGAAAAAAAPLQVPAGFDTEAFLR	NYAGSGSSYANEAQGVFGGGAAAAGAAAAAAAPLQVPAGFDTEAFLR
26098:4	33	K.LSKPAATTSATTSTTTSAGTASTSTTATAGTTTAAPAPT[+568.212]ASAPEAAAKPAK.T	HexNAc(2)Hex(1)	T[+568]	1294.64	4	5175.55	5175.53	0	3.8	98	Specific	240.25	240.25	4.74	8.92	62	>gi|443605668|gb|ELT73505.1| hypothetical protein BURCENK562V_0636 [Burkholderia cenocepacia K56-2Valvano]	7373	Nsco_20191108_BC_ZIC_HILIC_K56_2_typsin_B2.24418.24418.4	controllerType=0 controllerNumber=1 scan=24418	53.7413	Trypsin	B2	LSKPAATTSATTSTTTSAGTASTSTTATAGTTTAAPAPT.ASAPEAAAKPAK	LSKPAATTSATTSTTTSAGTASTSTTATAGTTTAAPAPTASAPEAAAKPAK
79621:3	474	Q.GAAGAGVQAQT[+568.212][+100.064]PAAGVGAGAQGGAGANASGNATGAATDAVGAAADGAK.D	HexNAc(2)Hex(1) 100.064	T[+100][+568]	1512.39	3	4535.14	4533.12	2	3.3	31	NRagged	240.28	240.28	9.7	6.97	6	>gi|443598112|gb|ELT66499.1| hypothetical protein BURCENK562V_3104 [Burkholderia cenocepacia K56-2Valvano]	3500	Nsco_20191108_BC_ZIC_HILIC_K56_2_typsin_B3.70154.70154.3	controllerType=0 controllerNumber=1 scan=70154	132.346	Trypsin	B3	GAAGAGVQAQT..PAAGVGAGAQGGAGANASGNATGAATDAVGAAADGAK	GAAGAGVQAQTPAAGVGAGAQGGAGANASGNATGAATDAVGAAADGAK
103721:4	2	D.TLVGTDS[+568.212][+100.064]HT[+568.212][+100.064]TMINGIGVVGWGVGGIEAEAGMLGQPVYFLTPDVVGVELK.G	HexNAc(2)Hex(1) 100.064,HexNAc(2)Hex(1) 100.064	S[+100][+568], T[+100][+568]	1582.04	4	6325.13	6321.1	4	3.5	207	NRagged	240.29	240.29	1.2	4.19	59	>gi|443596500|gb|ELT65003.1| aconitate hydratase 1 [Burkholderia cenocepacia K56-2Valvano]	2714	Nsco_20191108_BC_ZIC_HILIC_K56_2_typsin_B1.86328.86328.4	controllerType=0 controllerNumber=1 scan=86328	162.378	Trypsin	B1	TLVGTDS..HT..TMINGIGVVGWGVGGIEAEAGMLGQPVYFLTPDVVGVELK	TLVGTDSHTTMINGIGVVGWGVGGIEAEAGMLGQPVYFLTPDVVGVELK
02301:4	613	D.IDGDRGGKKAKAAAAAKKAS[+568.212]EAAA.A	HexNAc(2)Hex(1)	S[+568]	706.872	4	2824.47	2824.45	0	4.3	126	Non	240.3	240.3	240.3	6.48	1	>gi|443595379|gb|ELT63971.1| SmpA/OmlA family protein, partial [Burkholderia cenocepacia K56-2Valvano]	2209	Nsco_20191108_BC_ZIC_HILIC_K56_2_pepsin_B2.3463.3463.3	controllerType=0 controllerNumber=1 scan=3463	17.0527	Pepsin	B2	IDGDRGGKKAKAAAAAKKAS.EAAA	IDGDRGGKKAKAAAAAKKASEAAA
74552:5	363	G.GAAPADTPADLQAEATGVDTSAESS[+568.212][+100.064]EPAAGEEAVPAATHDAAAEPAEPTEPVMPAATTVSSAPPAIVDR.R	HexNAc(2)Hex(1) 100.064	S[+100][+568]	1455.48	5	7273.38	7273.37	0	2.2	7	NRagged	240.35	240.35	0	5.72	10	>gi|443602819|gb|ELT70872.1| ZipA C-terminal FtsZ-binding-like domain protein, partial [Burkholderia cenocepacia K56-2Valvano]	5823	Nsco_20191108_BC_ZIC_HILIC_K56_2_typsin_B2.63855.63855.5	controllerType=0 controllerNumber=1 scan=63855	127.65	Trypsin	B2	GAAPADTPADLQAEATGVDTSAESS..EPAAGEEAVPAATHDAAAEPAEPTEPVMPAATTVSSAPPAIVDR	GAAPADTPADLQAEATGVDTSAESSEPAAGEEAVPAATHDAAAEPAEPTEPVMPAATTVSSAPPAIVDR
99479:2	2278	R.PESAELPVRDAT[+568.212]RS[+568.212][+100.064]YPK.L	HexNAc(2)Hex(1),HexNAc(2)Hex(1) 100.064	S[+100][+568], T[+568]	1576.74	2	3152.47	3152.47	0	-1.3	59	Specific	240.36	133.34	0	0.81	4	>gi|443591100|gb|ELT60030.1| peptidase, S8/S53 family [Burkholderia cenocepacia K56-2Valvano]	116	Nsco_20191108_BC_ZIC_HILIC_K56_2_typsin_B3.84973.84973.2	controllerType=0 controllerNumber=1 scan=84973	159.281	Trypsin	B3	PESAELPVRDAT.RS..YPK	PESAELPVRDATRSYPK
40542:3	37	H.DEPPAS[+568.212][+100.064]DT[+568.212][+100.064]T[+568.212]VAAAPAPAPK.D	HexNAc(2)Hex(1) 100.064,HexNAc(2)Hex(1) 100.064,HexNAc(2)Hex(1)	S[+100][+568], T[+100][+568]*2	1237.56	3	3710.67	3710.65	0	4.1	59	NRagged	240.45	240.45	0	5.76	26	>gi|443592743|gb|ELT61524.1| sporulation and cell division repeat protein [Burkholderia cenocepacia K56-2Valvano]	980	Nsco_20191108_BC_ZIC_HILIC_K56_2_typsin_B3.37171.37171.3	controllerType=0 controllerNumber=1 scan=37171	76.5733	Trypsin	B3	DEPPAS..DT..T.VAAAPAPAPK	DEPPASDTTVAAAPAPAPK
29229:2	1121	A.EPGGPERFVVHIDAET[+568.212]F.Y	HexNAc(2)Hex(1)	T[+568]	1234.57	2	2468.14	2468.14	0	1.5	58	NRagged	241.07	96.63	96.63	3.64	3	>gi|443603634|gb|ELT71627.1| hypothetical protein BURCENK562V_B0445 [Burkholderia cenocepacia K56-2Valvano]	6257	Nsco_20191108_BC_ZIC_HILIC_K56_2_thermolysin_B1.26228.26228.2	controllerType=0 controllerNumber=1 scan=26228	54.2392	Thermolysin	B1	EPGGPERFVVHIDAET.F	EPGGPERFVVHIDAETF
06900:3	28	L.GVNDSQMEAVS[+568.212]LGKEKPQAT[+568.212]GHDEASWAQNR.R	HexNAc(2)Hex(1),HexNAc(2)Hex(1)	S[+568], T[+568]	1493.33	3	4477.98	4476.98	1	-2.5	132	NRagged	241.34	241.34	4.8	5.8	28	>gi|443591915|gb|ELT60764.1| peptidoglycan-associated lipoprotein [Burkholderia cenocepacia K56-2Valvano]	530	Nsco_20191108_BC_ZIC_HILIC_K56_2_typsin_B1.7851.7851.3	controllerType=0 controllerNumber=1 scan=7851	24.8081	Trypsin	B1	GVNDSQMEAVS.LGKEKPQAT.GHDEASWAQNR	GVNDSQMEAVSLGKEKPQATGHDEASWAQNR
31721:3	94	K.VAPPPADNGAS[+568.212]QPQQFDPNRALQGK.T	HexNAc(2)Hex(1)	S[+568]	1058.51	3	3173.5	3171.51	2	-3.5	56	Specific	242.13	129.42	129.42	3.98	38	>gi|443605648|gb|ELT73487.1| sporulation and cell division repeat protein [Burkholderia cenocepacia K56-2Valvano]	7357	Nsco_20191108_BC_ZIC_HILIC_K56_2_typsin_B3.29652.29652.3	controllerType=0 controllerNumber=1 scan=29652	63.3067	Trypsin	B3	VAPPPADNGAS.QPQQFDPNRALQGK	VAPPPADNGASQPQQFDPNRALQGK
18891:5	29	A.ATTSATTSTTTSAGTASTS[+568.212]TTATAGTTTAAPAPTASAPEAAAKPAKTKR.A	HexNAc(2)Hex(1)	S[+568]	1013.9	5	5065.49	5064.47	1	3.8	103	Non	242.33	242.33	0	7.81	35	>gi|443605668|gb|ELT73505.1| hypothetical protein BURCENK562V_0636 [Burkholderia cenocepacia K56-2Valvano]	7373	Nsco_20191108_BC_ZIC_HILIC_K56_2_thermolysin_B2_.17343.17343.5	controllerType=0 controllerNumber=1 scan=17343	37.7321	Thermolysin	B2	ATTSATTSTTTSAGTASTS.TTATAGTTTAAPAPTASAPEAAAKPAKTKR	ATTSATTSTTTSAGTASTSTTATAGTTTAAPAPTASAPEAAAKPAKTKR
36896:3	994	Q.AASAAAAQQAS[+568.212]VPAAAS[+568.212][+100.064]AT[+568.212]V.V	HexNAc(2)Hex(1),HexNAc(2)Hex(1) 100.064,HexNAc(2)Hex(1)	S[+100][+568]*2, T[+568]	1173.87	3	3519.59	3518.58	1	2.3	6	Non	242.35	44.1	0	2.14	2	>gi|443603690|gb|ELT71680.1| hypothetical protein BURCENK562V_A2523, partial [Burkholderia cenocepacia K56-2Valvano]	6280	Nsco_20191108_BC_ZIC_HILIC_K56_2_pepsin_B3_reinject.32149.32149.3	controllerType=0 controllerNumber=1 scan=32149	65.8129	Pepsin	B3	AASAAAAQQAS.VPAAAS..AT.V	AASAAAAQQASVPAAASATV
08623:3	29	T.ATAGTTTAAPAPTAS[+568.212]APEAAAKPAKTKR.A	HexNAc(2)Hex(1)	S[+568]	1059.55	3	3176.62	3176.62	0	2	124	Non	242.43	240.34	40.27	6.79	35	>gi|443605668|gb|ELT73505.1| hypothetical protein BURCENK562V_0636 [Burkholderia cenocepacia K56-2Valvano]	7373	Nsco_20191108_BC_ZIC_HILIC_K56_2_thermolysin_B2_.8996.8996.3	controllerType=0 controllerNumber=1 scan=8996	25.7458	Thermolysin	B2	ATAGTTTAAPAPTAS.APEAAAKPAKTKR	ATAGTTTAAPAPTASAPEAAAKPAKTKR
19368:4	91	F.RLNEHPQMPFAAS[+568.212]APSQKYQGSKKSAL.R	HexNAc(2)Hex(1)	S[+568]	886.192	4	3541.75	3539.73	2	2.5	42	Specific	242.61	242.61	3.32	6.41	5	>gi|443594432|gb|ELT63086.1| hypothetical protein BURCENK562V_0304 [Burkholderia cenocepacia K56-2Valvano]	1805	Nsco_20191108_BC_ZIC_HILIC_K56_2_pepsin_B3_reinject.18238.18238.4	controllerType=0 controllerNumber=1 scan=18238	40.7264	Pepsin	B3	RLNEHPQMPFAAS.APSQKYQGSKKSAL	RLNEHPQMPFAASAPSQKYQGSKKSAL
22658:3	381	H.AAPKAAPADAAS[+568.212]SVAAGEPRWK.V	HexNAc(2)Hex(1)	S[+568]	897.447	3	2690.32	2690.32	0	3.5	345	Non	242.74	185.54	25.72	5.92	6	>gi|443603168|gb|ELT71192.1| bifunctional uroporphyrinogen-III synthetase/uroporphyrin-III C-methyltransferase, partial [Burkholderia cenocepacia K56-2Valvano]	6048	Nsco_20191108_BC_ZIC_HILIC_K56_2_thermolysin_B1.20913.20913.3	controllerType=0 controllerNumber=1 scan=20913	44.226	Thermolysin	B1	AAPKAAPADAAS.SVAAGEPRWK	AAPKAAPADAASSVAAGEPRWK
77102:4	79	A.NVDPEIFAAIEQENRRQEDHIELIAS[+568.212][+100.064]ENYTSPAVMAAQGSQLTNK.Y	HexNAc(2)Hex(1) 100.064	S[+100][+568]	1424.69	4	5695.73	5695.72	0	2.2	11	NRagged	242.84	242.84	0	5.41	18	>gi|443591949|gb|ELT60798.1| glycine hydroxymethyltransferase [Burkholderia cenocepacia K56-2Valvano]	564	Nsco_20191108_BC_ZIC_HILIC_K56_2_typsin_B1.67021.67021.2	controllerType=0 controllerNumber=1 scan=67021	127.241	Trypsin	B1	NVDPEIFAAIEQENRRQEDHIELIAS..ENYTSPAVMAAQGSQLTNK	NVDPEIFAAIEQENRRQEDHIELIASENYTSPAVMAAQGSQLTNK
36338:5	20	Q.QAANTPKPTSSATAAAAAKPPT[+568.212][+100.064]ANDANT[+568.212]GYFLQVGAYKTEGDAEQQR.A	HexNAc(2)Hex(1) 100.064,HexNAc(2)Hex(1)	T[+100][+568]*2	1203.97	5	6015.84	6015.81	0	4.4	198	NRagged	242.86	242.86	0	5.34	62	>gi|443605648|gb|ELT73487.1| sporulation and cell division repeat protein [Burkholderia cenocepacia K56-2Valvano]	7357	Nsco_20191108_BC_ZIC_HILIC_K56_2_typsin_B2.32957.32957.5	controllerType=0 controllerNumber=1 scan=32957	69.7005	Trypsin	B2	QAANTPKPTSSATAAAAAKPPT..ANDANT.GYFLQVGAYKTEGDAEQQR	QAANTPKPTSSATAAAAAKPPTANDANTGYFLQVGAYKTEGDAEQQR
31333:2	1771	A.EPGGPERFVVHIDAET[+568.212]F.Y	HexNAc(2)Hex(1)	T[+568]	1235.08	2	2469.14	2468.14	1	2.4	58	NRagged	243.75	39.98	39.98	3.6	4	>gi|443603634|gb|ELT71627.1| hypothetical protein BURCENK562V_B0445 [Burkholderia cenocepacia K56-2Valvano]	6257	Nsco_20191108_BC_ZIC_HILIC_K56_2_thermolysin_B2_.27399.27399.2	controllerType=0 controllerNumber=1 scan=27399	53.79	Thermolysin	B2	EPGGPERFVVHIDAET.F	EPGGPERFVVHIDAETF
27358:3	6	K.S[+568.212]VGHLEENGLTIGGASTPPK.G	HexNAc(2)Hex(1)	S[+568]	845.082	3	2533.23	2532.22	1	3.3	75	Non	243.95	222.03	1.2	7.26	62	>gi|443605668|gb|ELT73505.1| hypothetical protein BURCENK562V_0636 [Burkholderia cenocepacia K56-2Valvano]	7373	Nsco_20191108_BC_ZIC_HILIC_K56_2_thermolysin_B3.25327.25327.3	controllerType=0 controllerNumber=1 scan=25327	54.7568	Thermolysin	B3	S.VGHLEENGLTIGGASTPPK	SVGHLEENGLTIGGASTPPK
30718:2	73	K.VAPPPADNGAS[+568.212]QPQQFDPNRA.L	HexNAc(2)Hex(1)	S[+568]	1373.62	2	2746.24	2745.25	1	-3.6	56	Non	244.09	60.89	60.89	3.89	13	>gi|443605648|gb|ELT73487.1| sporulation and cell division repeat protein [Burkholderia cenocepacia K56-2Valvano]	7357	Nsco_20191108_BC_ZIC_HILIC_K56_2_thermolysin_B1.27377.27377.2	controllerType=0 controllerNumber=1 scan=27377	56.3522	Thermolysin	B1	VAPPPADNGAS.QPQQFDPNRA	VAPPPADNGASQPQQFDPNRA
26705:2	1121	A.EPGGPERFVVHIDAET[+568.212]F.Y	HexNAc(2)Hex(1)	T[+568]	1234.58	2	2468.14	2468.14	0	3.7	58	NRagged	244.13	108.42	108.42	5.48	3	>gi|443603634|gb|ELT71627.1| hypothetical protein BURCENK562V_B0445 [Burkholderia cenocepacia K56-2Valvano]	6257	Nsco_20191108_BC_ZIC_HILIC_K56_2_thermolysin_B1.24248.24248.2	controllerType=0 controllerNumber=1 scan=24248	50.5051	Thermolysin	B1	EPGGPERFVVHIDAET.F	EPGGPERFVVHIDAETF
11382:3	211	A.TEAPAAATSAPKAAAKT[+568.212]AKKANRKLGY.A	HexNAc(2)Hex(1)	T[+568]	1085.91	3	3255.72	3254.71	1	0.3	32	Non	244.21	146.32	9.6	6.44	5	>gi|443602480|gb|ELT70558.1| BON domain protein [Burkholderia cenocepacia K56-2Valvano]	5661	Nsco_20191108_BC_ZIC_HILIC_K56_2_pepsin_B3_reinject.11241.11241.3	controllerType=0 controllerNumber=1 scan=11241	29.3005	Pepsin	B3	TEAPAAATSAPKAAAKT.AKKANRKLGY	TEAPAAATSAPKAAAKTAKKANRKLGY
71000:2	3	Y.NAAT[+568.212]GEYVDM[+15.995]VEAGVVDPTK.V	HexNAc(2)Hex(1)	M[+16], T[+568]	1325.6	2	2650.19	2650.18	0	3.6	479	NRagged	244.44	244.44	14.96	4.82	54	>gi|443592072|gb|ELT60913.1| chaperonin GroL [Burkholderia cenocepacia K56-2Valvano]	606	Nsco_20191108_BC_ZIC_HILIC_K56_2_typsin_B1.62365.62365.2	controllerType=0 controllerNumber=1 scan=62365	119.376	Trypsin	B1	NAAT.GEYVDM.VEAGVVDPTK	NAATGEYVDMVEAGVVDPTK
25685:4	469	K.GAS[+568.212]AAQAAPKPTDNSSGTFVFARPGK.F	HexNAc(2)Hex(1)	S[+568]	776.377	4	3102.49	3101.49	1	-2.6	66	Specific	244.99	244.99	244.99	4.57	8	>gi|443591005|gb|ELT59937.1| outer-membrane lipoprotein carrier protein [Burkholderia cenocepacia K56-2Valvano]	32	Nsco_20191108_BC_ZIC_HILIC_K56_2_typsin_B3.24359.24359.4	controllerType=0 controllerNumber=1 scan=24359	53.579	Trypsin	B3	GAS.AAQAAPKPTDNSSGTFVFARPGK	GASAAQAAPKPTDNSSGTFVFARPGK
77093:4	79	A.NVDPEIFAAIEQENRRQEDHIELIAS[+568.212][+100.064]ENYTSPAVMAAQGSQLTNK.Y	HexNAc(2)Hex(1) 100.064	S[+100][+568]	1424.69	4	5695.73	5695.72	0	2.2	11	NRagged	245.07	245.07	0	5.95	18	>gi|443591949|gb|ELT60798.1| glycine hydroxymethyltransferase [Burkholderia cenocepacia K56-2Valvano]	564	Nsco_20191108_BC_ZIC_HILIC_K56_2_typsin_B1.67015.67015.2	controllerType=0 controllerNumber=1 scan=67015	127.223	Trypsin	B1	NVDPEIFAAIEQENRRQEDHIELIAS..ENYTSPAVMAAQGSQLTNK	NVDPEIFAAIEQENRRQEDHIELIASENYTSPAVMAAQGSQLTNK
60917:4	185	R.GVVLAVGAEHVT[+568.212][+100.064]VEGINLVK.K	HexNAc(2)Hex(1) 100.064	T[+100][+568]	669.11	4	2673.42	2672.42	1	-3.5	22	Non	245.07	245.07	245.07	3.69	9	>gi|443603982|gb|ELT71955.1| ribosomal protein L24 [Burkholderia cenocepacia K56-2Valvano]	6433	Nsco_20191108_BC_ZIC_HILIC_K56_2_thermolysin_B3.52406.52406.3	controllerType=0 controllerNumber=1 scan=52406	104.557	Thermolysin	B3	GVVLAVGAEHVT..VEGINLVK	GVVLAVGAEHVTVEGINLVK
68732:4	72	R.NGKLPEDT[+568.212][+100.064]AGAAT[+568.212]AAAPAEAASAPAQAAS[+568.212][+100.064]GAEQPAAAASAALSTIYFETGK.S	HexNAc(2)Hex(1) 100.064,HexNAc(2)Hex(1),HexNAc(2)Hex(1) 100.064	S[+100][+568], T[+100][+568]*2	1655.77	4	6620.08	6620.07	0	1	390	Specific	245.22	245.22	0	7.99	38	>gi|443604502|gb|ELT72429.1| cytochrome c oxidase, subunit II [Burkholderia cenocepacia K56-2Valvano]	6704	Nsco_20191108_BC_ZIC_HILIC_K56_2_typsin_B2.59641.59641.4	controllerType=0 controllerNumber=1 scan=59641	118.77	Trypsin	B2	NGKLPEDT..AGAAT.AAAPAEAASAPAQAAS..GAEQPAAAASAALSTIYFETGK	NGKLPEDTAGAATAAAPAEAASAPAQAASGAEQPAAAASAALSTIYFETGK
22957:3	20	K.VAPPPADNGAS[+568.212]QPQQFDPNR.A	HexNAc(2)Hex(1)	S[+568]	892.079	3	2674.22	2674.21	0	3.7	56	Specific	245.43	201.99	201.99	7.15	62	>gi|443605648|gb|ELT73487.1| sporulation and cell division repeat protein [Burkholderia cenocepacia K56-2Valvano]	7357	Nsco_20191108_BC_ZIC_HILIC_K56_2_typsin_B2.21742.21742.3	controllerType=0 controllerNumber=1 scan=21742	48.8806	Trypsin	B2	VAPPPADNGAS.QPQQFDPNR	VAPPPADNGASQPQQFDPNR
26072:2	1771	A.EPGGPERFVVHIDAET[+568.212]F.Y	HexNAc(2)Hex(1)	T[+568]	1234.57	2	2468.14	2468.14	0	1.1	58	NRagged	245.54	38.95	38.95	2.56	4	>gi|443603634|gb|ELT71627.1| hypothetical protein BURCENK562V_B0445 [Burkholderia cenocepacia K56-2Valvano]	6257	Nsco_20191108_BC_ZIC_HILIC_K56_2_thermolysin_B2_.23135.23135.2	controllerType=0 controllerNumber=1 scan=23135	46.7772	Thermolysin	B2	EPGGPERFVVHIDAET.F	EPGGPERFVVHIDAETF
76024:4	63	R.NGKLPEDTAGAAT[+568.212]AAAPAEAASAPAQAAS[+568.212]GAEQPAAAASAALSTIYFETGK.S	HexNAc(2)Hex(1),HexNAc(2)Hex(1)	S[+568], T[+568]	1463.94	4	5852.74	5851.73	1	0.5	390	Specific	245.58	245.58	0	7.38	36	>gi|443604502|gb|ELT72429.1| cytochrome c oxidase, subunit II [Burkholderia cenocepacia K56-2Valvano]	6704	Nsco_20191108_BC_ZIC_HILIC_K56_2_typsin_B1.66215.66215.4	controllerType=0 controllerNumber=1 scan=66215	125.847	Trypsin	B1	NGKLPEDTAGAAT.AAAPAEAASAPAQAAS.GAEQPAAAASAALSTIYFETGK	NGKLPEDTAGAATAAAPAEAASAPAQAASGAEQPAAAASAALSTIYFETGK
18291:4	298	R.VHGADTSGYGAQPAPLVHSGAPAAAS[+568.212]SNAR.D	HexNAc(2)Hex(1)	S[+568]	847.153	4	3385.59	3385.58	0	3.2	63	Non	245.82	245.82	1.44	7.3	2	>gi|443599704|gb|ELT67963.1| hypothetical protein BURCENK562V_A2967 [Burkholderia cenocepacia K56-2Valvano]	4377	Nsco_20191108_BC_ZIC_HILIC_K56_2_thermolysin_B3.17590.17590.4	controllerType=0 controllerNumber=1 scan=17590	40.5274	Thermolysin	B3	VHGADTSGYGAQPAPLVHSGAPAAAS.SNAR	VHGADTSGYGAQPAPLVHSGAPAAASSNAR
35398:3	80	L.YSKAADAGGAKPAAGASAAPAAPAPVAVPAS[+568.212]AVSGSAGQ.-	HexNAc(2)Hex(1)	S[+568]	1296.98	3	3888.91	3888.9	0	3.8	148	CRagged	245.84	169.88	0.49	5.18	9	>gi|443596149|gb|ELT64670.1| hypothetical protein BURCENK562V_3632 [Burkholderia cenocepacia K56-2Valvano]	2600	Nsco_20191108_BC_ZIC_HILIC_K56_2_pepsin_B2.30961.30961.3	controllerType=0 controllerNumber=1 scan=30961	65.8613	Pepsin	B2	YSKAADAGGAKPAAGASAAPAAPAPVAVPAS.AVSGSAGQ	YSKAADAGGAKPAAGASAAPAAPAPVAVPASAVSGSAGQ
71555:4	173	G.AATAAAPAEAASAPAQAASGAEQPAAAAS[+568.212][+100.064]AALS[+568.212]T[+568.212][+100.064]IYFETGK.S	HexNAc(2)Hex(1) 100.064,HexNAc(2)Hex(1),HexNAc(2)Hex(1) 100.064	S[+100][+568]*2, T[+100][+568]	1410.66	4	5639.62	5637.6	2	2.7	400	Non	246.27	0.87	0	3.55	33	>gi|443604502|gb|ELT72429.1| cytochrome c oxidase, subunit II [Burkholderia cenocepacia K56-2Valvano]	6704	Nsco_20191108_BC_ZIC_HILIC_K56_2_thermolysin_B3.60727.60727.4	controllerType=0 controllerNumber=1 scan=60727	120.684	Thermolysin	B3	AATAAAPAEAASAPAQAASGAEQPAAAAS..AALS.T..IYFETGK	AATAAAPAEAASAPAQAASGAEQPAAAASAALSTIYFETGK
40401:4	54	K.LSKPAATTSATTSTTTS[+568.212]AGTASTSTTATAGTTTAAPAPTASAPEAAAKPAK.T	HexNAc(2)Hex(1)	S[+568]	1295.14	4	5177.56	5175.53	2	4.3	98	Specific	246.65	246.65	0	8.89	42	>gi|443605668|gb|ELT73505.1| hypothetical protein BURCENK562V_0636 [Burkholderia cenocepacia K56-2Valvano]	7373	Nsco_20191108_BC_ZIC_HILIC_K56_2_typsin_B3.37051.37051.4	controllerType=0 controllerNumber=1 scan=37051	76.3759	Trypsin	B3	LSKPAATTSATTSTTTS.AGTASTSTTATAGTTTAAPAPTASAPEAAAKPAK	LSKPAATTSATTSTTTSAGTASTSTTATAGTTTAAPAPTASAPEAAAKPAK
96283:3	211	S.NYAGSGSS[+568.212][+100.064]YANEAQGVFGGGAAAAGAAAAAAAPLQVPAGFDTEAFLR.S	HexNAc(2)Hex(1) 100.064	S[+100][+568]	1681.46	3	5042.37	5041.36	1	1.9	185	NRagged	246.76	246.76	1.2	6.54	11	>gi|443593464|gb|ELT62203.1| Tim44-like domain protein [Burkholderia cenocepacia K56-2Valvano]	1287	Nsco_20191108_BC_ZIC_HILIC_K56_2_typsin_B3.82677.82677.3	controllerType=0 controllerNumber=1 scan=82677	155.103	Trypsin	B3	NYAGSGSS..YANEAQGVFGGGAAAAGAAAAAAAPLQVPAGFDTEAFLR	NYAGSGSSYANEAQGVFGGGAAAAGAAAAAAAPLQVPAGFDTEAFLR
30187:3	158	L.VEQGRQNAAAS[+568.212]T[+568.212]GASAADAASAPAATVPSAA.A	HexNAc(2)Hex(1),HexNAc(2)Hex(1)	S[+568], T[+568]	1302.6	3	3905.78	3905.76	0	4	383	CRagged	246.84	234.1	5.6	6.07	11	>gi|443594658|gb|ELT63293.1| HflK protein [Burkholderia cenocepacia K56-2Valvano]	1945	Nsco_20191108_BC_ZIC_HILIC_K56_2_pepsin_B3_reinject.26724.26724.3	controllerType=0 controllerNumber=1 scan=26724	55.2189	Pepsin	B3	VEQGRQNAAAS.T.GASAADAASAPAATVPSAA	VEQGRQNAAASTGASAADAASAPAATVPSAA
69378:4	48	G.KLPEDT[+568.212][+100.064]AGAATAAAPAEAASAPAQAAS[+568.212][+100.064]GAEQPAAAASAALSTIYFETGK.S	HexNAc(2)Hex(1) 100.064,HexNAc(2)Hex(1) 100.064	S[+100][+568], T[+100][+568]	1471.7	4	5883.79	5880.79	3	-3.1	392	NRagged	247.05	247.05	17.87	3.65	35	>gi|443604502|gb|ELT72429.1| cytochrome c oxidase, subunit II [Burkholderia cenocepacia K56-2Valvano]	6704	Nsco_20191108_BC_ZIC_HILIC_K56_2_typsin_B3.62082.62082.4	controllerType=0 controllerNumber=1 scan=62082	119.247	Trypsin	B3	KLPEDT..AGAATAAAPAEAASAPAQAAS..GAEQPAAAASAALSTIYFETGK	KLPEDTAGAATAAAPAEAASAPAQAASGAEQPAAAASAALSTIYFETGK
00122:3	87	G.KKAKAADAAS[+568.212]Q.-	HexNAc(2)Hex(1)	S[+568]	552.946	3	1656.82	1656.82	0	3.4	81	Non	247.22	113.08	113.08	3.21	12	>gi|443597624|gb|ELT66041.1| hypothetical protein BURCENK562V_3510 [Burkholderia cenocepacia K56-2Valvano]	3238	Nsco_20191108_BC_ZIC_HILIC_K56_2_pepsin_B2.1894.1894.3	controllerType=0 controllerNumber=1 scan=1894	13.1721	Pepsin	B2	KKAKAADAAS.Q	KKAKAADAASQ
28968:5	28	G.VGAGAQGGAGANASGNATGAATDAVGAAADGAKDTTS[+568.212]SAVHSTKKH.T	HexNAc(2)Hex(1)	S[+568]	922.038	5	4606.16	4605.14	1	2.9	46	Non	247.47	201.8	2.4	7.62	34	>gi|443598112|gb|ELT66499.1| hypothetical protein BURCENK562V_3104 [Burkholderia cenocepacia K56-2Valvano]	3500	Nsco_20191108_BC_ZIC_HILIC_K56_2_thermolysin_B2_.25507.25507.5	controllerType=0 controllerNumber=1 scan=25507	50.6964	Thermolysin	B2	VGAGAQGGAGANASGNATGAATDAVGAAADGAKDTTS.SAVHSTKKH	VGAGAQGGAGANASGNATGAATDAVGAAADGAKDTTSSAVHSTKKH
26816:4	51	K.LSKPAATTSATTSTTTSAGT[+568.212]ASTSTTATAGTTTAAPAPTASAPEAAAKPAK.T	HexNAc(2)Hex(1)	T[+568]	1295.14	4	5177.55	5175.53	2	3.1	98	Specific	247.48	247.48	0	9.07	48	>gi|443605668|gb|ELT73505.1| hypothetical protein BURCENK562V_0636 [Burkholderia cenocepacia K56-2Valvano]	7373	Nsco_20191108_BC_ZIC_HILIC_K56_2_typsin_B1.25297.25297.4	controllerType=0 controllerNumber=1 scan=25297	56.207	Trypsin	B1	LSKPAATTSATTSTTTSAGT.ASTSTTATAGTTTAAPAPTASAPEAAAKPAK	LSKPAATTSATTSTTTSAGTASTSTTATAGTTTAAPAPTASAPEAAAKPAK
06257:3	2	A.AAQKQQQQQQAANTPKPT[+568.212]SSATAAA.A	HexNAc(2)Hex(1)	T[+568]	1031.83	3	3093.49	3093.48	0	2.7	189	Non	247.58	171.31	0.16	6.25	72	>gi|443605648|gb|ELT73487.1| sporulation and cell division repeat protein [Burkholderia cenocepacia K56-2Valvano]	7357	Nsco_20191108_BC_ZIC_HILIC_K56_2_pepsin_B2.7042.7042.3	controllerType=0 controllerNumber=1 scan=7042	23.0856	Pepsin	B2	AAQKQQQQQQAANTPKPT.SSATAAA	AAQKQQQQQQAANTPKPTSSATAAA
03931:3	73	Q.AAAQKQQQQQQAANT[+568.212]PKPTSSAT.A	HexNAc(2)Hex(1)	T[+568]	984.477	3	2951.42	2951.41	0	3	188	Non	247.65	158.99	11.7	7.61	13	>gi|443605648|gb|ELT73487.1| sporulation and cell division repeat protein [Burkholderia cenocepacia K56-2Valvano]	7357	Nsco_20191108_BC_ZIC_HILIC_K56_2_thermolysin_B1.4813.4813.3	controllerType=0 controllerNumber=1 scan=4813	18.5086	Thermolysin	B1	AAAQKQQQQQQAANT.PKPTSSAT	AAAQKQQQQQQAANTPKPTSSAT
19155:3	2	S.KVAPPPADNGAS[+568.212]QPQQFDPNRA.L	HexNAc(2)Hex(1)	S[+568]	958.456	3	2873.35	2873.34	0	3.1	55	Non	247.66	188.83	188.83	7.11	69	>gi|443605648|gb|ELT73487.1| sporulation and cell division repeat protein [Burkholderia cenocepacia K56-2Valvano]	7357	Nsco_20191108_BC_ZIC_HILIC_K56_2_pepsin_B1.18107.18107.3	controllerType=0 controllerNumber=1 scan=18107	40.5662	Pepsin	B1	KVAPPPADNGAS.QPQQFDPNRA	KVAPPPADNGASQPQQFDPNRA
32524:3	20	K.VAPPPADNGAS[+568.212]QPQQFDPNRALQGK.T	HexNAc(2)Hex(1)	S[+568]	1058.5	3	3173.5	3171.51	2	-5.1	56	Specific	247.68	79.52	79.52	3.98	62	>gi|443605648|gb|ELT73487.1| sporulation and cell division repeat protein [Burkholderia cenocepacia K56-2Valvano]	7357	Nsco_20191108_BC_ZIC_HILIC_K56_2_typsin_B2.29893.29893.3	controllerType=0 controllerNumber=1 scan=29893	64.2058	Trypsin	B2	VAPPPADNGAS.QPQQFDPNRALQGK	VAPPPADNGASQPQQFDPNRALQGK
16185:4	116	Q.IVKAPAKGAS[+568.212]AAQAAPKPTDNSSGTF.V	HexNAc(2)Hex(1)	S[+568]	764.137	4	3053.53	3053.52	0	3.2	59	NRagged	247.94	247.94	19	7.17	5	>gi|443591005|gb|ELT59937.1| outer-membrane lipoprotein carrier protein [Burkholderia cenocepacia K56-2Valvano]	32	Nsco_20191108_BC_ZIC_HILIC_K56_2_pepsin_B2.15583.15583.4	controllerType=0 controllerNumber=1 scan=15583	36.9823	Pepsin	B2	IVKAPAKGAS.AAQAAPKPTDNSSGTF	IVKAPAKGASAAQAAPKPTDNSSGTF
22961:3	20	K.VAPPPADNGAS[+568.212]QPQQFDPNR.A	HexNAc(2)Hex(1)	S[+568]	892.079	3	2674.22	2674.21	0	3.7	56	Specific	248.05	187.89	187.89	4.45	62	>gi|443605648|gb|ELT73487.1| sporulation and cell division repeat protein [Burkholderia cenocepacia K56-2Valvano]	7357	Nsco_20191108_BC_ZIC_HILIC_K56_2_typsin_B2.21745.21745.3	controllerType=0 controllerNumber=1 scan=21745	48.8826	Trypsin	B2	VAPPPADNGAS.QPQQFDPNR	VAPPPADNGASQPQQFDPNR
41236:5	1	S.KVAPPPADNGAS[+568.212]QPQQFDPNRALQGKTPGQPVPQAAQPAPPNTAPGQA.A	HexNAc(2)Hex(1)	S[+568]	1075.94	5	5375.66	5375.64	0	3	55	Non	248.11	248.11	3.9	6.58	73	>gi|443605648|gb|ELT73487.1| sporulation and cell division repeat protein [Burkholderia cenocepacia K56-2Valvano]	7357	Nsco_20191108_BC_ZIC_HILIC_K56_2_pepsin_B3_reinject.35522.35522.5	controllerType=0 controllerNumber=1 scan=35522	73.0191	Pepsin	B3	KVAPPPADNGAS.QPQQFDPNRALQGKTPGQPVPQAAQPAPPNTAPGQA	KVAPPPADNGASQPQQFDPNRALQGKTPGQPVPQAAQPAPPNTAPGQA
22526:3	54	K.LSKPAATTSATTSTTTSAGTASTSTTATAGTTTAAPAPTAS[+568.212]APEAAAKPAK.T	HexNAc(2)Hex(1)	S[+568]	1726.18	3	5176.52	5175.53	1	-1.7	98	Specific	248.26	234.74	23.46	5.09	42	>gi|443605668|gb|ELT73505.1| hypothetical protein BURCENK562V_0636 [Burkholderia cenocepacia K56-2Valvano]	7373	Nsco_20191108_BC_ZIC_HILIC_K56_2_typsin_B3.21487.21487.3	controllerType=0 controllerNumber=1 scan=21487	48.3692	Trypsin	B3	LSKPAATTSATTSTTTSAGTASTSTTATAGTTTAAPAPTAS.APEAAAKPAK	LSKPAATTSATTSTTTSAGTASTSTTATAGTTTAAPAPTASAPEAAAKPAK
82491:3	19	L.APLTATGSWGGTYFAHPLNNDRLS[+568.212]T[+568.212]NGDVALNNSIK.Y	HexNAc(2)Hex(1),HexNAc(2)Hex(1)	S[+568], T[+568]	1638.44	3	4913.32	4909.29	4	2.2	122	NRagged	248.42	248.42	4.8	6.78	25	>gi|443601277|gb|ELT69425.1| gram-negative porin [Burkholderia cenocepacia K56-2Valvano]	5191	Nsco_20191108_BC_ZIC_HILIC_K56_2_typsin_B2.69670.69670.3	controllerType=0 controllerNumber=1 scan=69670	141.014	Trypsin	B2	APLTATGSWGGTYFAHPLNNDRLS.T.NGDVALNNSIK	APLTATGSWGGTYFAHPLNNDRLSTNGDVALNNSIK
19459:3	2	S.KVAPPPADNGAS[+568.212]QPQQFDPNRA.L	HexNAc(2)Hex(1)	S[+568]	958.456	3	2873.35	2873.34	0	3.3	55	Non	248.93	180.65	180.65	7.48	72	>gi|443605648|gb|ELT73487.1| sporulation and cell division repeat protein [Burkholderia cenocepacia K56-2Valvano]	7357	Nsco_20191108_BC_ZIC_HILIC_K56_2_pepsin_B2.18223.18223.3	controllerType=0 controllerNumber=1 scan=18223	41.0468	Pepsin	B2	KVAPPPADNGAS.QPQQFDPNRA	KVAPPPADNGASQPQQFDPNRA
26999:4	6	K.LSKPAATTSATTSTTTSAGTASTSTTATAGTTTAAPAPT[+568.212]ASAPEAAAK.P	HexNAc(2)Hex(1)	T[+568]	1221.1	4	4881.36	4879.34	2	2	98	Non	249.19	249.19	3.67	5.71	62	>gi|443605668|gb|ELT73505.1| hypothetical protein BURCENK562V_0636 [Burkholderia cenocepacia K56-2Valvano]	7373	Nsco_20191108_BC_ZIC_HILIC_K56_2_thermolysin_B3.25034.25034.4	controllerType=0 controllerNumber=1 scan=25034	54.2469	Thermolysin	B3	LSKPAATTSATTSTTTSAGTASTSTTATAGTTTAAPAPT.ASAPEAAAK	LSKPAATTSATTSTTTSAGTASTSTTATAGTTTAAPAPTASAPEAAAK
30318:5	107	E.DFNSYAT[+568.212][+100.064]HRGDHLTAQR.A	HexNAc(2)Hex(1) 100.064	T[+100][+568]	532.446	5	2658.2	2657.21	1	-3.4	668	NRagged	249.26	249.26	2.4	3.47	20	>gi|443604855|gb|ELT72752.1| 2-methylisocitrate dehydratase, Fe/S-dependent [Burkholderia cenocepacia K56-2Valvano]	6908	Nsco_20191108_BC_ZIC_HILIC_K56_2_typsin_B2.28034.28034.5	controllerType=0 controllerNumber=1 scan=28034	60.7161	Trypsin	B2	DFNSYAT..HRGDHLTAQR	DFNSYATHRGDHLTAQR
56469:3	761	D.SGMASES[+568.212]NQPVT[+568.212]DTWITTK.V	HexNAc(2)Hex(1),HexNAc(2)Hex(1)	S[+568], T[+568]	1064.8	3	3192.38	3189.38	3	-3.1	36	NRagged	249.31	249.31	4.8	3.68	7	>gi|443591075|gb|ELT60005.1| BON domain protein [Burkholderia cenocepacia K56-2Valvano]	91	Nsco_20191108_BC_ZIC_HILIC_K56_2_typsin_B3.50912.50912.3	controllerType=0 controllerNumber=1 scan=50912	100.118	Trypsin	B3	SGMASES.NQPVT.DTWITTK	SGMASESNQPVTDTWITTK
73097:3	455	Q.GAAGAGVQAQT[+568.212][+100.064]PAAGVGAGAQGGAGANASGNATGAATDAVGAAADGAK.D	HexNAc(2)Hex(1) 100.064	T[+100][+568]	1512.38	3	4535.13	4533.12	2	1.3	31	NRagged	249.61	249.61	33.8	5.05	11	>gi|443598112|gb|ELT66499.1| hypothetical protein BURCENK562V_3104 [Burkholderia cenocepacia K56-2Valvano]	3500	Nsco_20191108_BC_ZIC_HILIC_K56_2_typsin_B1.63920.63920.4	controllerType=0 controllerNumber=1 scan=63920	122.044	Trypsin	B1	GAAGAGVQAQT..PAAGVGAGAQGGAGANASGNATGAATDAVGAAADGAK	GAAGAGVQAQTPAAGVGAGAQGGAGANASGNATGAATDAVGAAADGAK
34779:1	1467	D.EPYFT[+568.212]AP.P	HexNAc(2)Hex(1)	T[+568]	1392.59	1	1392.59	1392.59	0	-2.4	240	Non	249.74	60.75	60.75	2.34	3	>gi|443597604|gb|ELT66023.1| anhydro-N-acetylmuramic acid kinase [Burkholderia cenocepacia K56-2Valvano]	3222	Nsco_20191108_BC_ZIC_HILIC_K56_2_thermolysin_B2_.30216.30216.2	controllerType=0 controllerNumber=1 scan=30216	58.4288	Thermolysin	B2	EPYFT.AP	EPYFTAP
54190:3	29	K.KAILESVYQGAGQAAS[+568.212]APMPPTQWSYDK.N	HexNAc(2)Hex(1)	S[+568]	1188.57	3	3563.69	3562.68	1	2.9	328	Specific	249.99	245.15	60.5	6.68	30	>gi|443601095|gb|ELT69255.1| ABC transporter, substrate-binding protein, family 5 [Burkholderia cenocepacia K56-2Valvano]	5139	Nsco_20191108_BC_ZIC_HILIC_K56_2_typsin_B1.48396.48396.3	controllerType=0 controllerNumber=1 scan=48396	96.26	Trypsin	B1	KAILESVYQGAGQAAS.APMPPTQWSYDK	KAILESVYQGAGQAASAPMPPTQWSYDK
100013:6	2026	G.ESMRLPQAVMVQTVT[+568.212][+100.064]GEYPEDGSLTGVTDPDM[+15.995]VC[+57.021]VPDTSTIRLIPWAVDPTAQVIHDC[+57.021]VHFDGSPVEISPR.Y	HexNAc(2)Hex(1) 100.064	C[+57]*2, M[+16], T[+100][+568]	1419.01	6	8509.02	8503.02	6	-3	41	NRagged	250.16	250.16	0	3.66	5	>gi|443591861|gb|ELT60716.1| glutamine synthetase, catalytic domain protein [Burkholderia cenocepacia K56-2Valvano]	516	Nsco_20191108_BC_ZIC_HILIC_K56_2_typsin_B1.83744.83744.6	controllerType=0 controllerNumber=1 scan=83744	158.64	Trypsin	B1	ESMRLPQAVMVQTVT..GEYPEDGSLTGVTDPDM.VC.VPDTSTIRLIPWAVDPTAQVIHDC.VHFDGSPVEISPR	ESMRLPQAVMVQTVTGEYPEDGSLTGVTDPDMVCVPDTSTIRLIPWAVDPTAQVIHDCVHFDGSPVEISPR
00172:3	455	K.DT[+568.212]TSSAVHSTKK.H	HexNAc(2)Hex(1)	T[+568]	610.623	3	1829.85	1829.85	0	2.2	79	Specific	250.3	191.7	0.8	6.47	11	>gi|443598112|gb|ELT66499.1| hypothetical protein BURCENK562V_3104 [Burkholderia cenocepacia K56-2Valvano]	3500	Nsco_20191108_BC_ZIC_HILIC_K56_2_typsin_B1.2097.2097.3	controllerType=0 controllerNumber=1 scan=2097	14.3265	Trypsin	B1	DT.TSSAVHSTKK	DTTSSAVHSTKK
08570:3	33	K.AAAAAASADAGASAPAAASS[+568.212]T[+568.212]K.A	HexNAc(2)Hex(1),HexNAc(2)Hex(1)	S[+568], T[+568]	975.773	3	2925.3	2925.3	0	3.2	158	Specific	250.39	245.83	1.2	5.13	62	>gi|443605668|gb|ELT73505.1| hypothetical protein BURCENK562V_0636 [Burkholderia cenocepacia K56-2Valvano]	7373	Nsco_20191108_BC_ZIC_HILIC_K56_2_typsin_B2.9567.9567.3	controllerType=0 controllerNumber=1 scan=9567	27.5086	Trypsin	B2	AAAAAASADAGASAPAAASS.T.K	AAAAAASADAGASAPAAASSTK
80999:3	467	Q.GTLLDIDHGTYPFVTSSNC[+57.021]VAGAAS[+568.212][+100.064]AGAGVGPQK.L	HexNAc(2)Hex(1) 100.064	C[+57], S[+100][+568]	1329.63	3	3986.88	3986.88	0	-1.6	235	NRagged	250.41	228.98	6.64	4.69	12	>gi|443594669|gb|ELT63304.1| adenylosuccinate synthase [Burkholderia cenocepacia K56-2Valvano]	1956	Nsco_20191108_BC_ZIC_HILIC_K56_2_typsin_B2.68576.68576.4	controllerType=0 controllerNumber=1 scan=68576	138.437	Trypsin	B2	GTLLDIDHGTYPFVTSSNC.VAGAAS..AGAGVGPQK	GTLLDIDHGTYPFVTSSNCVAGAASAGAGVGPQK
22720:3	33	A.PAPT[+568.212]AS[+568.212]APEAAAKPAK.T	HexNAc(2)Hex(1),HexNAc(2)Hex(1)	S[+568], T[+568]	872.417	3	2615.24	2614.22	1	3.4	133	NRagged	250.71	184.17	184.17	6.15	62	>gi|443605668|gb|ELT73505.1| hypothetical protein BURCENK562V_0636 [Burkholderia cenocepacia K56-2Valvano]	7373	Nsco_20191108_BC_ZIC_HILIC_K56_2_typsin_B2.21557.21557.6	controllerType=0 controllerNumber=1 scan=21557	48.5272	Trypsin	B2	PAPT.AS.APEAAAKPAK	PAPTASAPEAAAKPAK
30741:3	6	K.PAATTSATTSTTTSAGTASTSTTATAGTTT[+568.212]AAPAPTASAPEAAAKPAKT.K	HexNAc(2)Hex(1)	T[+568]	1650.12	3	4948.34	4948.37	0	-4.7	101	Non	250.71	250.71	0	5.89	62	>gi|443605668|gb|ELT73505.1| hypothetical protein BURCENK562V_0636 [Burkholderia cenocepacia K56-2Valvano]	7373	Nsco_20191108_BC_ZIC_HILIC_K56_2_thermolysin_B3.28195.28195.3	controllerType=0 controllerNumber=1 scan=28195	60.2349	Thermolysin	B3	PAATTSATTSTTTSAGTASTSTTATAGTTT.AAPAPTASAPEAAAKPAKT	PAATTSATTSTTTSAGTASTSTTATAGTTTAAPAPTASAPEAAAKPAKT
53883:4	120	Y.HSSC[+57.021]PEPGIAGLAEVSS[+568.212]TPYPDPTQFDPKSPYYDPKSTQEAPRW.L	HexNAc(2)Hex(1)	C[+57], S[+568]	1365.62	4	5459.46	5458.47	1	-3.4	54	Non	250.94	250.94	0	5.99	6	>gi|443596651|gb|ELT65142.1| EVE domain protein [Burkholderia cenocepacia K56-2Valvano]	2781	Nsco_20191108_BC_ZIC_HILIC_K56_2_thermolysin_B1.45171.45171.4	controllerType=0 controllerNumber=1 scan=45171	94.9102	Thermolysin	B1	HSSC.PEPGIAGLAEVSS.TPYPDPTQFDPKSPYYDPKSTQEAPRW	HSSCPEPGIAGLAEVSSTPYPDPTQFDPKSPYYDPKSTQEAPRW
16430:4	290	Q.IVKAPAKGAS[+568.212]AAQAAPKPTDNSSGTF.V	HexNAc(2)Hex(1)	S[+568]	764.137	4	3053.53	3053.52	0	3.8	59	NRagged	251.11	251.11	17.75	6.84	8	>gi|443591005|gb|ELT59937.1| outer-membrane lipoprotein carrier protein [Burkholderia cenocepacia K56-2Valvano]	32	Nsco_20191108_BC_ZIC_HILIC_K56_2_thermolysin_B2_.15401.15401.4	controllerType=0 controllerNumber=1 scan=15401	34.9961	Thermolysin	B2	IVKAPAKGAS.AAQAAPKPTDNSSGTF	IVKAPAKGASAAQAAPKPTDNSSGTF
22369:3	54	K.VAPPPADNGAS[+568.212]QPQQFDPNR.A	HexNAc(2)Hex(1)	S[+568]	892.079	3	2674.22	2674.21	0	3.8	56	Specific	251.19	251.19	251.19	6.99	57	>gi|443605648|gb|ELT73487.1| sporulation and cell division repeat protein [Burkholderia cenocepacia K56-2Valvano]	7357	Nsco_20191108_BC_ZIC_HILIC_K56_2_typsin_B1.21278.21278.3	controllerType=0 controllerNumber=1 scan=21278	48.5535	Trypsin	B1	VAPPPADNGAS.QPQQFDPNR	VAPPPADNGASQPQQFDPNR
06192:4	133	A.PAAATSAPKAAAKT[+568.212]AKKANRKLGY.A	HexNAc(2)Hex(1)	T[+568]	739.155	4	2953.6	2953.58	0	4.3	35	Non	251.85	251.85	13.2	8.9	6	>gi|443602480|gb|ELT70558.1| BON domain protein [Burkholderia cenocepacia K56-2Valvano]	5661	Nsco_20191108_BC_ZIC_HILIC_K56_2_pepsin_B2.6992.6992.4	controllerType=0 controllerNumber=1 scan=6992	23.0207	Pepsin	B2	PAAATSAPKAAAKT.AKKANRKLGY	PAAATSAPKAAAKTAKKANRKLGY
21089:3	2083	K.SAAAVARPAEVAT[+568.212]TGASGVPAAR.-	HexNAc(2)Hex(1)	T[+568]	883.781	3	2649.33	2649.32	0	2.4	479	Specific	252.01	248.25	0	8.2	4	>gi|443604747|gb|ELT72656.1| fusaric acid resistance protein FusA [Burkholderia cenocepacia K56-2Valvano]	6853	Nsco_20191108_BC_ZIC_HILIC_K56_2_typsin_B2.20106.20106.3	controllerType=0 controllerNumber=1 scan=20106	45.8223	Trypsin	B2	SAAAVARPAEVAT.TGASGVPAAR	SAAAVARPAEVATTGASGVPAAR
48720:2	3	H.EENGQS[+568.212][+100.064]AFETVTEASFPGK.W	HexNAc(2)Hex(1) 100.064	S[+100][+568]	1349.11	2	2697.2	2696.19	1	2.5	24	NRagged	252.37	238.09	24.96	4.41	53	>gi|443598353|gb|ELT66717.1| redoxin [Burkholderia cenocepacia K56-2Valvano]	3631	Nsco_20191108_BC_ZIC_HILIC_K56_2_typsin_B3.44269.44269.2	controllerType=0 controllerNumber=1 scan=44269	89.0932	Trypsin	B3	EENGQS..AFETVTEASFPGK	EENGQSAFETVTEASFPGK
25168:3	33	K.PAATTSATTSTTTSAGTASTSTTATAGT[+568.212]TTAAPAPTASAPEAAAKPAK.T	HexNAc(2)Hex(1)	T[+568]	1616.44	3	4847.31	4847.32	0	-0.5	101	Specific	252.57	252.57	0	7.64	62	>gi|443605668|gb|ELT73505.1| hypothetical protein BURCENK562V_0636 [Burkholderia cenocepacia K56-2Valvano]	7373	Nsco_20191108_BC_ZIC_HILIC_K56_2_typsin_B2.23697.23697.3	controllerType=0 controllerNumber=1 scan=23697	52.5267	Trypsin	B2	PAATTSATTSTTTSAGTASTSTTATAGT.TTAAPAPTASAPEAAAKPAK	PAATTSATTSTTTSAGTASTSTTATAGTTTAAPAPTASAPEAAAKPAK
39452:4	94	Q.QAANT[+568.212][+100.064]PKPT[+568.212]SSATAAAAAKPPTANDANTGYFLQVGAYK.T	HexNAc(2)Hex(1) 100.064,HexNAc(2)Hex(1)	T[+100][+568]*2	1251.11	4	5001.4	5001.38	0	4.8	198	NRagged	252.71	252.71	0	7.98	38	>gi|443605648|gb|ELT73487.1| sporulation and cell division repeat protein [Burkholderia cenocepacia K56-2Valvano]	7357	Nsco_20191108_BC_ZIC_HILIC_K56_2_typsin_B3.36147.36147.4	controllerType=0 controllerNumber=1 scan=36147	74.4613	Trypsin	B3	QAANT..PKPT.SSATAAAAAKPPTANDANTGYFLQVGAYK	QAANTPKPTSSATAAAAAKPPTANDANTGYFLQVGAYK
05275:3	308	P.FAAS[+568.212]APSQKYQGSKKSA.L	HexNAc(2)Hex(1)	S[+568]	775.379	3	2324.12	2324.11	0	3.3	51	Non	252.72	142.84	28.14	3.94	5	>gi|443594432|gb|ELT63086.1| hypothetical protein BURCENK562V_0304 [Burkholderia cenocepacia K56-2Valvano]	1805	Nsco_20191108_BC_ZIC_HILIC_K56_2_thermolysin_B1.6062.6062.3	controllerType=0 controllerNumber=1 scan=6062	20.8043	Thermolysin	B1	FAAS.APSQKYQGSKKSA	FAASAPSQKYQGSKKSA
77782:3	474	Q.GAAGAGVQAQT[+568.212][+100.064]PAAGVGAGAQGGAGANASGNATGAATDAVGAAADGAK.D	HexNAc(2)Hex(1) 100.064	T[+100][+568]	1512.38	3	4535.13	4533.12	2	0.4	31	NRagged	252.93	245.76	120.23	3.69	6	>gi|443598112|gb|ELT66499.1| hypothetical protein BURCENK562V_3104 [Burkholderia cenocepacia K56-2Valvano]	3500	Nsco_20191108_BC_ZIC_HILIC_K56_2_typsin_B3.68659.68659.3	controllerType=0 controllerNumber=1 scan=68659	129.838	Trypsin	B3	GAAGAGVQAQT..PAAGVGAGAQGGAGANASGNATGAATDAVGAAADGAK	GAAGAGVQAQTPAAGVGAGAQGGAGANASGNATGAATDAVGAAADGAK
75949:7	15	R.ELES[+568.212]PLAAVQM[+15.995]GLIYVNPEGPDGNPDPVAAAHDIRET[+568.212][+100.064]FAR.M	HexNAc(2)Hex(1),HexNAc(2)Hex(1) 100.064	M[+16], S[+568], T[+100][+568]	788.665	7	5514.61	5512.59	2	3.2	204	Specific	253.07	253.07	1.2	6.08	44	>gi|443600020|gb|ELT68251.1| catalase/peroxidase HPI [Burkholderia cenocepacia K56-2Valvano]	4557	Nsco_20191108_BC_ZIC_HILIC_K56_2_typsin_B3.67284.67284.7	controllerType=0 controllerNumber=1 scan=67284	127.68	Trypsin	B3	ELES.PLAAVQM.GLIYVNPEGPDGNPDPVAAAHDIRET..FAR	ELESPLAAVQMGLIYVNPEGPDGNPDPVAAAHDIRETFAR
76714:3	15	L.IDWRYVYM[+15.995]VT[+568.212][+100.064]NQDNVISGQAGGELDLK.A	HexNAc(2)Hex(1) 100.064	M[+16], T[+100][+568]	1257.59	3	3770.77	3768.78	2	-4.4	33	CRagged	253.16	253.16	7.6	4.13	22	>gi|443600975|gb|ELT69139.1| inclusion body protein [Burkholderia cenocepacia K56-2Valvano]	5036	Nsco_20191108_BC_ZIC_HILIC_K56_2_thermolysin_B3.64613.64613.2	controllerType=0 controllerNumber=1 scan=64613	128.904	Thermolysin	B3	IDWRYVYM.VT..NQDNVISGQAGGELDLK	IDWRYVYMVTNQDNVISGQAGGELDLK
27365:3	262	S.VSVSTSHT[+568.212][+100.064]T[+568.212]ISGGGSR.G	HexNAc(2)Hex(1) 100.064,HexNAc(2)Hex(1)	T[+100][+568]*2	923.758	3	2769.26	2769.25	0	2.2	502	NRagged	253.17	253.17	0	4.86	11	>sp|K2C1_HUMAN|(Common contaminant protein)	15433	Nsco_20191108_BC_ZIC_HILIC_K56_2_typsin_B2.25543.25543.3	controllerType=0 controllerNumber=1 scan=25543	55.9508	Trypsin	B2	VSVSTSHT..T.ISGGGSR	VSVSTSHTTISGGGSR
69831:4	72	K.QVADARNGKLPEDTAGAATAAAPAEAAS[+568.212]APAQAASGAEQPAAAASAALSTIYFETGK.S	HexNAc(2)Hex(1)	S[+568]	1482.22	4	5925.85	5923.85	2	-0.7	384	Specific	253.37	253.37	22.79	5.24	38	>gi|443604502|gb|ELT72429.1| cytochrome c oxidase, subunit II [Burkholderia cenocepacia K56-2Valvano]	6704	Nsco_20191108_BC_ZIC_HILIC_K56_2_typsin_B2.60424.60424.4	controllerType=0 controllerNumber=1 scan=60424	120.384	Trypsin	B2	QVADARNGKLPEDTAGAATAAAPAEAAS.APAQAASGAEQPAAAASAALSTIYFETGK	QVADARNGKLPEDTAGAATAAAPAEAASAPAQAASGAEQPAAAASAALSTIYFETGK
73457:4	72	R.NGKLPEDTAGAAT[+568.212]AAAPAEAASAPAQAAS[+568.212]GAEQPAAAASAALSTIYFETGK.S	HexNAc(2)Hex(1),HexNAc(2)Hex(1)	S[+568], T[+568]	1463.69	4	5851.73	5851.73	0	-0.5	390	Specific	253.44	253.44	0	7.19	38	>gi|443604502|gb|ELT72429.1| cytochrome c oxidase, subunit II [Burkholderia cenocepacia K56-2Valvano]	6704	Nsco_20191108_BC_ZIC_HILIC_K56_2_typsin_B2.63059.63059.4	controllerType=0 controllerNumber=1 scan=63059	125.954	Trypsin	B2	NGKLPEDTAGAAT.AAAPAEAASAPAQAAS.GAEQPAAAASAALSTIYFETGK	NGKLPEDTAGAATAAAPAEAASAPAQAASGAEQPAAAASAALSTIYFETGK
14169:2	280	E.KSGTPVAQPDTAAS[+568.212]AAAD.A	HexNAc(2)Hex(1)	S[+568]	1113.51	2	2226.02	2226.01	0	2.1	32	Non	253.63	143	143	4.39	3	>gi|443597491|gb|ELT65913.1| putative lipoprotein [Burkholderia cenocepacia K56-2Valvano]	3195	Nsco_20191108_BC_ZIC_HILIC_K56_2_pepsin_B1.13983.13983.2	controllerType=0 controllerNumber=1 scan=13983	33.9487	Pepsin	B1	KSGTPVAQPDTAAS.AAAD	KSGTPVAQPDTAASAAAD
26184:3	33	K.LSKPAATTSATTSTTTSAGTASTSTTATAGTTTAAPAPT[+568.212]ASAPEAAAK.P	HexNAc(2)Hex(1)	T[+568]	1627.79	3	4881.36	4879.34	2	2.9	98	Specific	253.68	253.68	4.8	9	62	>gi|443605668|gb|ELT73505.1| hypothetical protein BURCENK562V_0636 [Burkholderia cenocepacia K56-2Valvano]	7373	Nsco_20191108_BC_ZIC_HILIC_K56_2_typsin_B2.24488.24488.3	controllerType=0 controllerNumber=1 scan=24488	53.8547	Trypsin	B2	LSKPAATTSATTSTTTSAGTASTSTTATAGTTTAAPAPT.ASAPEAAAK	LSKPAATTSATTSTTTSAGTASTSTTATAGTTTAAPAPTASAPEAAAK
09266:4	111	Q.IVKAPAKGAS[+568.212]AAQAAPKPTDNSSGT.F	HexNAc(2)Hex(1)	S[+568]	727.37	4	2906.46	2906.45	0	3.7	59	Non	253.79	228.09	228.09	7.09	7	>gi|443591005|gb|ELT59937.1| outer-membrane lipoprotein carrier protein [Burkholderia cenocepacia K56-2Valvano]	32	Nsco_20191108_BC_ZIC_HILIC_K56_2_thermolysin_B1.9456.9456.4	controllerType=0 controllerNumber=1 scan=9456	25.6467	Thermolysin	B1	IVKAPAKGAS.AAQAAPKPTDNSSGT	IVKAPAKGASAAQAAPKPTDNSSGT
74262:4	395	D.SGAFDDDAAQADDAQRDES[+568.212]VS[+568.212][+100.064]PLAPVADSGANEEPSEGADEPPKT[+568.212][+100.064]DGDGSK.G	HexNAc(2)Hex(1),HexNAc(2)Hex(1) 100.064,HexNAc(2)Hex(1) 100.064	S[+100][+568]*2, T[+100][+568]	1749.75	4	6995.99	6992.95	3	4.1	112	Non	253.83	253.83	0	6.85	8	>gi|443603144|gb|ELT71169.1| stringent starvation protein B [Burkholderia cenocepacia K56-2Valvano]	6025	Nsco_20191108_BC_ZIC_HILIC_K56_2_thermolysin_B3.62765.62765.4	controllerType=0 controllerNumber=1 scan=62765	125.054	Thermolysin	B3	SGAFDDDAAQADDAQRDES.VS..PLAPVADSGANEEPSEGADEPPKT..DGDGSK	SGAFDDDAAQADDAQRDESVSPLAPVADSGANEEPSEGADEPPKTDGDGSK
30286:3	17	R.VHGIDNSGAGS[+568.212]QPAATVEGGAPVVR.A	HexNAc(2)Hex(1)	S[+568]	972.131	3	2914.38	2914.39	0	-3.9	63	Non	253.89	252.96	1.2	5.83	21	>gi|443598083|gb|ELT66474.1| hypothetical protein BURCENK562V_A2079 [Burkholderia cenocepacia K56-2Valvano]	3476	Nsco_20191108_BC_ZIC_HILIC_K56_2_thermolysin_B3.27821.27821.3	controllerType=0 controllerNumber=1 scan=27821	59.5567	Thermolysin	B3	VHGIDNSGAGS.QPAATVEGGAPVVR	VHGIDNSGAGSQPAATVEGGAPVVR
07677:4	29	T.AGTTTAAPAPTAS[+568.212]APEAAAKPAKTKR.A	HexNAc(2)Hex(1)	S[+568]	751.892	4	3004.54	3004.53	0	4.3	126	Non	253.93	253.93	2.4	7.54	35	>gi|443605668|gb|ELT73505.1| hypothetical protein BURCENK562V_0636 [Burkholderia cenocepacia K56-2Valvano]	7373	Nsco_20191108_BC_ZIC_HILIC_K56_2_thermolysin_B2_.8202.8202.4	controllerType=0 controllerNumber=1 scan=8202	24.6371	Thermolysin	B2	AGTTTAAPAPTAS.APEAAAKPAKTKR	AGTTTAAPAPTASAPEAAAKPAKTKR
93524:4	29	E.IGIIIGPNTDIPAPDVNTNEQVMAWMMDTYS[+568.212][+100.064]MNQGQTSTGVVTGKPISLGGSLGR.K	HexNAc(2)Hex(1) 100.064	S[+100][+568]	1601.03	4	6401.09	6401.08	0	1.2	144	NRagged	253.99	253.99	0	4.08	33	>gi|443602131|gb|ELT70227.1| Glu/Leu/Phe/Val dehydrogenase, dimerization domain protein [Burkholderia cenocepacia K56-2Valvano]	5530	Nsco_20191108_BC_ZIC_HILIC_K56_2_typsin_B3.80689.80689.4	controllerType=0 controllerNumber=1 scan=80689	151.238	Trypsin	B3	IGIIIGPNTDIPAPDVNTNEQVMAWMMDTYS..MNQGQTSTGVVTGKPISLGGSLGR	IGIIIGPNTDIPAPDVNTNEQVMAWMMDTYSMNQGQTSTGVVTGKPISLGGSLGR
33744:4	33	K.LSKPAATTSATTSTTTSAGTASTS[+568.212]TTATAGTTTAAPAPTASAPEAAAKPAK.T	HexNAc(2)Hex(1)	S[+568]	1294.64	4	5175.55	5175.53	0	4.1	98	Specific	254.49	254.49	0	8.93	62	>gi|443605668|gb|ELT73505.1| hypothetical protein BURCENK562V_0636 [Burkholderia cenocepacia K56-2Valvano]	7373	Nsco_20191108_BC_ZIC_HILIC_K56_2_typsin_B2.30863.30863.4	controllerType=0 controllerNumber=1 scan=30863	65.9086	Trypsin	B2	LSKPAATTSATTSTTTSAGTASTS.TTATAGTTTAAPAPTASAPEAAAKPAK	LSKPAATTSATTSTTTSAGTASTSTTATAGTTTAAPAPTASAPEAAAKPAK
22654:4	484	S.VQSTPLQPPAPISNSS[+568.212]SVHPGNPKAKAQ.-	HexNAc(2)Hex(1)	S[+568]	852.435	4	3406.72	3405.7	1	4.3	239	Non	254.52	254.52	0	5.52	5	>gi|443595598|gb|ELT64173.1| BON domain protein [Burkholderia cenocepacia K56-2Valvano]	2325	Nsco_20191108_BC_ZIC_HILIC_K56_2_pepsin_B3_reinject.20868.20868.4	controllerType=0 controllerNumber=1 scan=20868	44.874	Pepsin	B3	VQSTPLQPPAPISNSS.SVHPGNPKAKAQ	VQSTPLQPPAPISNSSSVHPGNPKAKAQ
75837:5	812	G.GAAPADTPADLQAEATGVDTSAESSEPAAGEEAVPAAT[+568.212][+100.064]HDAAAEPAEPTEPVMPAATTVSSAPPAIVDR.R	HexNAc(2)Hex(1) 100.064	T[+100][+568]	1455.48	5	7273.37	7273.37	0	0.1	7	Non	254.82	254.82	0	3.55	7	>gi|443602819|gb|ELT70872.1| ZipA C-terminal FtsZ-binding-like domain protein, partial [Burkholderia cenocepacia K56-2Valvano]	5823	Nsco_20191108_BC_ZIC_HILIC_K56_2_thermolysin_B3.63950.63950.5	controllerType=0 controllerNumber=1 scan=63950	127.547	Thermolysin	B3	GAAPADTPADLQAEATGVDTSAESSEPAAGEEAVPAAT..HDAAAEPAEPTEPVMPAATTVSSAPPAIVDR	GAAPADTPADLQAEATGVDTSAESSEPAAGEEAVPAATHDAAAEPAEPTEPVMPAATTVSSAPPAIVDR
02839:5	76	T.SAAAPAPAKKDHSKPKHQLKHHGSKKGQAKAAAAS[+568.212]AAGT[+568.212]ND.A	HexNAc(2)Hex(1),HexNAc(2)Hex(1)	S[+568], T[+568]	1042.53	5	5208.6	5205.58	3	2.5	32	Non	254.94	254.94	166.1	5.55	9	>gi|443590944|gb|ELT59881.1| hypothetical protein BURCENK562V_2433 [Burkholderia cenocepacia K56-2Valvano]	10	Nsco_20191108_BC_ZIC_HILIC_K56_2_pepsin_B3_reinject.3735.3735.5	controllerType=0 controllerNumber=1 scan=3735	16.8082	Pepsin	B3	SAAAPAPAKKDHSKPKHQLKHHGSKKGQAKAAAAS.AAGT.ND	SAAAPAPAKKDHSKPKHQLKHHGSKKGQAKAAAASAAGTND
28921:3	612	K.AAPADAAS[+568.212]SVAAGEPRWK.V	HexNAc(2)Hex(1)	S[+568]	775.039	3	2323.1	2323.09	0	4.4	349	Non	254.96	123.18	34.56	3.6	9	>gi|443603168|gb|ELT71192.1| bifunctional uroporphyrinogen-III synthetase/uroporphyrin-III C-methyltransferase, partial [Burkholderia cenocepacia K56-2Valvano]	6048	Nsco_20191108_BC_ZIC_HILIC_K56_2_thermolysin_B2_.25473.25473.3	controllerType=0 controllerNumber=1 scan=25473	50.6491	Thermolysin	B2	AAPADAAS.SVAAGEPRWK	AAPADAASSVAAGEPRWK
80523:3	474	Q.GAAGAGVQAQT[+568.212][+100.064]PAAGVGAGAQGGAGANASGNATGAATDAVGAAADGAK.D	HexNAc(2)Hex(1) 100.064	T[+100][+568]	1512.05	3	4534.13	4533.12	1	2.2	31	NRagged	254.97	229.21	117.23	3.88	6	>gi|443598112|gb|ELT66499.1| hypothetical protein BURCENK562V_3104 [Burkholderia cenocepacia K56-2Valvano]	3500	Nsco_20191108_BC_ZIC_HILIC_K56_2_typsin_B3.70841.70841.3	controllerType=0 controllerNumber=1 scan=70841	133.418	Trypsin	B3	GAAGAGVQAQT..PAAGVGAGAQGGAGANASGNATGAATDAVGAAADGAK	GAAGAGVQAQTPAAGVGAGAQGGAGANASGNATGAATDAVGAAADGAK
40796:3	189	A.FYC[+57.021]RLPAEAGGET[+568.212][+100.064]PI.C	HexNAc(2)Hex(1) 100.064	C[+57], T[+100][+568]	784.034	3	2350.09	2349.08	1	1.1	141	Non	255.03	218.41	218.41	2.9	19	>gi|443592157|gb|ELT60986.1| taurine catabolism dioxygenase, TauD/TfdA family [Burkholderia cenocepacia K56-2Valvano]	643	Nsco_20191108_BC_ZIC_HILIC_K56_2_thermolysin_B2_.34935.34935.2	controllerType=0 controllerNumber=1 scan=34935	65.837	Thermolysin	B2	FYC.RLPAEAGGET..PI	FYCRLPAEAGGETPI
05309:3	269	E.KAPSSKAAPPAAAS[+568.212]QAAARQT.-	HexNAc(2)Hex(1)	S[+568]	850.099	3	2548.28	2548.27	0	3.8	370	Non	255.31	255.31	10.48	6.91	3	>gi|443605593|gb|ELT73435.1| periplasmic multidrug efflux lipoprotein [Burkholderia cenocepacia K56-2Valvano]	7305	Nsco_20191108_BC_ZIC_HILIC_K56_2_pepsin_B1.6205.6205.3	controllerType=0 controllerNumber=1 scan=6205	21.0087	Pepsin	B1	KAPSSKAAPPAAAS.QAAARQT	KAPSSKAAPPAAASQAAARQT
37730:3	508	A.ADAGGAKPAAGASAAPAAPAPVAVPAS[+568.212][+100.064]AVS[+568.212]GSAGQ.-	HexNAc(2)Hex(1) 100.064,HexNAc(2)Hex(1)	S[+100][+568]*2	1369.98	3	4107.93	4107.95	0	-4.6	152	Non	255.33	255.33	0	5.74	8	>gi|443596149|gb|ELT64670.1| hypothetical protein BURCENK562V_3632 [Burkholderia cenocepacia K56-2Valvano]	2600	Nsco_20191108_BC_ZIC_HILIC_K56_2_typsin_B1.34389.34389.3	controllerType=0 controllerNumber=1 scan=34389	72.2145	Trypsin	B1	ADAGGAKPAAGASAAPAAPAPVAVPAS..AVS.GSAGQ	ADAGGAKPAAGASAAPAAPAPVAVPASAVSGSAGQ
24367:2	1121	A.EPGGPERFVVHIDAET[+568.212]F.Y	HexNAc(2)Hex(1)	T[+568]	1234.58	2	2468.14	2468.14	0	3.9	58	NRagged	255.34	122.2	122.2	5.56	3	>gi|443603634|gb|ELT71627.1| hypothetical protein BURCENK562V_B0445 [Burkholderia cenocepacia K56-2Valvano]	6257	Nsco_20191108_BC_ZIC_HILIC_K56_2_thermolysin_B1.22380.22380.2	controllerType=0 controllerNumber=1 scan=22380	46.9738	Thermolysin	B1	EPGGPERFVVHIDAET.F	EPGGPERFVVHIDAETF
20980:4	37	K.PAAPKPAPAT[+568.212]VANAGAASPDSGDASSPASPAGAR.F	HexNAc(2)Hex(1)	T[+568]	889.426	4	3554.68	3553.68	1	0.3	117	Specific	255.8	255.8	2.8	5.26	26	>gi|443592743|gb|ELT61524.1| sporulation and cell division repeat protein [Burkholderia cenocepacia K56-2Valvano]	980	Nsco_20191108_BC_ZIC_HILIC_K56_2_typsin_B3.20115.20115.4	controllerType=0 controllerNumber=1 scan=20115	45.8896	Trypsin	B3	PAAPKPAPAT.VANAGAASPDSGDASSPASPAGAR	PAAPKPAPATVANAGAASPDSGDASSPASPAGAR
27789:3	73	K.VAPPPADNGAS[+568.212]QPQQFDPNRA.L	HexNAc(2)Hex(1)	S[+568]	915.757	3	2745.26	2745.25	0	3	56	Non	256.17	169.84	169.84	3.89	13	>gi|443605648|gb|ELT73487.1| sporulation and cell division repeat protein [Burkholderia cenocepacia K56-2Valvano]	7357	Nsco_20191108_BC_ZIC_HILIC_K56_2_thermolysin_B1.25141.25141.3	controllerType=0 controllerNumber=1 scan=25141	52.1648	Thermolysin	B1	VAPPPADNGAS.QPQQFDPNRA	VAPPPADNGASQPQQFDPNRA
26191:3	33	K.LSKPAATTSATTSTTTSAGT[+568.212]ASTSTTATAGTTTAAPAPTASAPEAAAK.P	HexNAc(2)Hex(1)	T[+568]	1628.12	3	4882.36	4879.34	3	1.3	98	Specific	256.28	256.28	0	8.44	62	>gi|443605668|gb|ELT73505.1| hypothetical protein BURCENK562V_0636 [Burkholderia cenocepacia K56-2Valvano]	7373	Nsco_20191108_BC_ZIC_HILIC_K56_2_typsin_B2.24495.24495.3	controllerType=0 controllerNumber=1 scan=24495	53.8679	Trypsin	B2	LSKPAATTSATTSTTTSAGT.ASTSTTATAGTTTAAPAPTASAPEAAAK	LSKPAATTSATTSTTTSAGTASTSTTATAGTTTAAPAPTASAPEAAAK
34047:3	1404	R.RTGSVNNAPGAFSAS[+568.212]GVYPIAER.V	HexNAc(2)Hex(1)	S[+568]	963.799	3	2889.38	2889.37	0	2.4	229	Specific	256.85	177.1	21.8	4.09	4	>gi|443591735|gb|ELT60603.1| diguanylate cyclase (GGDEF) domain protein [Burkholderia cenocepacia K56-2Valvano]	436	Nsco_20191108_BC_ZIC_HILIC_K56_2_typsin_B2.31112.31112.3	controllerType=0 controllerNumber=1 scan=31112	66.3601	Trypsin	B2	RTGSVNNAPGAFSAS.GVYPIAER	RTGSVNNAPGAFSASGVYPIAER
30118:2	184	K.VAPPPADNGAS[+568.212]QPQQFDPNRA.L	HexNAc(2)Hex(1)	S[+568]	1373.13	2	2745.26	2745.25	0	4.6	56	Non	256.86	72.36	72.36	3.32	13	>gi|443605648|gb|ELT73487.1| sporulation and cell division repeat protein [Burkholderia cenocepacia K56-2Valvano]	7357	Nsco_20191108_BC_ZIC_HILIC_K56_2_thermolysin_B2_.26386.26386.2	controllerType=0 controllerNumber=1 scan=26386	52.1021	Thermolysin	B2	VAPPPADNGAS.QPQQFDPNRA	VAPPPADNGASQPQQFDPNRA
39380:5	21	Q.QAANTPKPTSSATAAAAAKPPT[+568.212][+100.064]ANDANT[+568.212]GYFLQVGAYKTEGDAEQQR.A	HexNAc(2)Hex(1) 100.064,HexNAc(2)Hex(1)	T[+100][+568]*2	1203.97	5	6015.84	6015.81	0	4.7	198	Non	256.91	256.91	0	5.6	65	>gi|443605648|gb|ELT73487.1| sporulation and cell division repeat protein [Burkholderia cenocepacia K56-2Valvano]	7357	Nsco_20191108_BC_ZIC_HILIC_K56_2_thermolysin_B3.35191.35191.5	controllerType=0 controllerNumber=1 scan=35191	73.1461	Thermolysin	B3	QAANTPKPTSSATAAAAAKPPT..ANDANT.GYFLQVGAYKTEGDAEQQR	QAANTPKPTSSATAAAAAKPPTANDANTGYFLQVGAYKTEGDAEQQR
68424:3	2074	R.ALIDAGVPASSVFAAAFGS[+568.212]EQPVSSNADDEGRAK.N	HexNAc(2)Hex(1)	S[+568]	1301.95	3	3903.83	3902.83	1	-0.7	160	Specific	257.25	257.25	6	6.11	2	>gi|443592239|gb|ELT61058.1| OmpA family protein [Burkholderia cenocepacia K56-2Valvano]	690	Nsco_20191108_BC_ZIC_HILIC_K56_2_typsin_B1.60275.60275.3	controllerType=0 controllerNumber=1 scan=60275	115.698	Trypsin	B1	ALIDAGVPASSVFAAAFGS.EQPVSSNADDEGRAK	ALIDAGVPASSVFAAAFGSEQPVSSNADDEGRAK
48593:4	446	R.PS[+568.212]MFFPSATHTAPAAAGGAS[+568.212][+100.064]GTGATTAGDVPAAAAGAAPSTTAPAAQAQLVK.F	HexNAc(2)Hex(1),HexNAc(2)Hex(1) 100.064	S[+100][+568]*2	1472.46	4	5886.8	5886.78	0	3.9	30	Non	257.25	257.25	6.11	4.38	12	>gi|443602087|gb|ELT70191.1| membrane protein insertase, YidC/Oxa1 family [Burkholderia cenocepacia K56-2Valvano]	5511	Nsco_20191108_BC_ZIC_HILIC_K56_2_thermolysin_B3.42634.42634.4	controllerType=0 controllerNumber=1 scan=42634	86.7681	Thermolysin	B3	PS.MFFPSATHTAPAAAGGAS..GTGATTAGDVPAAAAGAAPSTTAPAAQAQLVK	PSMFFPSATHTAPAAAGGASGTGATTAGDVPAAAAGAAPSTTAPAAQAQLVK
40840:2	1030	A.NAAPGQVVVGGKVPDEAT[+568.212][+100.064]K.A	HexNAc(2)Hex(1) 100.064	T[+100][+568]	1253.64	2	2506.26	2505.26	1	1.8	12	NRagged	257.27	257.27	257.27	6.08	5	>gi|443597063|gb|ELT65515.1| OmpA family protein, partial [Burkholderia cenocepacia K56-2Valvano]	2945	Nsco_20191108_BC_ZIC_HILIC_K56_2_typsin_B3.37422.37422.2	controllerType=0 controllerNumber=1 scan=37422	77.0163	Trypsin	B3	NAAPGQVVVGGKVPDEAT..K	NAAPGQVVVGGKVPDEATK
26375:3	33	K.SVGHLEENGLTIGGAS[+568.212]TPPK.G	HexNAc(2)Hex(1)	S[+568]	844.746	3	2532.22	2532.22	0	1.6	75	Specific	257.6	195.79	11.82	4.49	62	>gi|443605668|gb|ELT73505.1| hypothetical protein BURCENK562V_0636 [Burkholderia cenocepacia K56-2Valvano]	7373	Nsco_20191108_BC_ZIC_HILIC_K56_2_typsin_B2.24677.24677.3	controllerType=0 controllerNumber=1 scan=24677	54.2826	Trypsin	B2	SVGHLEENGLTIGGAS.TPPK	SVGHLEENGLTIGGASTPPK
26540:3	25	L.NEHPQMPFAAS[+568.212]APSQKYQG.S	HexNAc(2)Hex(1)	S[+568]	886.064	3	2656.18	2656.17	0	2.3	44	CRagged	257.78	178.69	21.09	5.14	10	>gi|443594432|gb|ELT63086.1| hypothetical protein BURCENK562V_0304 [Burkholderia cenocepacia K56-2Valvano]	1805	Nsco_20191108_BC_ZIC_HILIC_K56_2_pepsin_B2.23934.23934.3	controllerType=0 controllerNumber=1 scan=23934	51.6796	Pepsin	B2	NEHPQMPFAAS.APSQKYQG	NEHPQMPFAASAPSQKYQG
40837:2	1030	A.NAAPGQVVVGGKVPDEAT[+568.212][+100.064]K.A	HexNAc(2)Hex(1) 100.064	T[+100][+568]	1253.64	2	2506.26	2505.26	1	1.8	12	NRagged	257.95	257.95	257.95	6.08	5	>gi|443597063|gb|ELT65515.1| OmpA family protein, partial [Burkholderia cenocepacia K56-2Valvano]	2945	Nsco_20191108_BC_ZIC_HILIC_K56_2_typsin_B3.37419.37419.2	controllerType=0 controllerNumber=1 scan=37419	77.0043	Trypsin	B3	NAAPGQVVVGGKVPDEAT..K	NAAPGQVVVGGKVPDEATK
20201:3	33	S.TTTSAGTASTSTTATAGTTT[+568.212]AAPAPTASAPEAAAKPAK.T	HexNAc(2)Hex(1)	T[+568]	1320.98	3	3960.91	3958.9	2	2.3	111	NRagged	258.02	113.61	0	6.06	62	>gi|443605668|gb|ELT73505.1| hypothetical protein BURCENK562V_0636 [Burkholderia cenocepacia K56-2Valvano]	7373	Nsco_20191108_BC_ZIC_HILIC_K56_2_typsin_B2.19325.19325.3	controllerType=0 controllerNumber=1 scan=19325	44.2995	Trypsin	B2	TTTSAGTASTSTTATAGTTT.AAPAPTASAPEAAAKPAK	TTTSAGTASTSTTATAGTTTAAPAPTASAPEAAAKPAK
76056:4	72	R.NGKLPEDTAGAAT[+568.212]AAAPAEAASAPAQAAS[+568.212]GAEQPAAAASAALSTIYFETGK.S	HexNAc(2)Hex(1),HexNAc(2)Hex(1)	S[+568], T[+568]	1463.69	4	5851.72	5851.73	0	-1.4	390	Specific	258.03	258.03	0	7.14	38	>gi|443604502|gb|ELT72429.1| cytochrome c oxidase, subunit II [Burkholderia cenocepacia K56-2Valvano]	6704	Nsco_20191108_BC_ZIC_HILIC_K56_2_typsin_B2.64962.64962.2	controllerType=0 controllerNumber=1 scan=64962	130.052	Trypsin	B2	NGKLPEDTAGAAT.AAAPAEAASAPAQAAS.GAEQPAAAASAALSTIYFETGK	NGKLPEDTAGAATAAAPAEAASAPAQAASGAEQPAAAASAALSTIYFETGK
19436:3	1	S.KVAPPPADNGAS[+568.212]QPQQFDPNRA.L	HexNAc(2)Hex(1)	S[+568]	958.455	3	2873.35	2873.34	0	2.8	55	Non	258.07	182.55	182.55	7.07	73	>gi|443605648|gb|ELT73487.1| sporulation and cell division repeat protein [Burkholderia cenocepacia K56-2Valvano]	7357	Nsco_20191108_BC_ZIC_HILIC_K56_2_pepsin_B3_reinject.18295.18295.3	controllerType=0 controllerNumber=1 scan=18295	40.8104	Pepsin	B3	KVAPPPADNGAS.QPQQFDPNRA	KVAPPPADNGASQPQQFDPNRA
32599:3	20	K.VAPPPADNGAS[+568.212]QPQQFDPNRALQGK.T	HexNAc(2)Hex(1)	S[+568]	1058.17	3	3172.5	3171.51	1	-2.4	56	Specific	258.21	94.2	94.2	3.88	62	>gi|443605648|gb|ELT73487.1| sporulation and cell division repeat protein [Burkholderia cenocepacia K56-2Valvano]	7357	Nsco_20191108_BC_ZIC_HILIC_K56_2_typsin_B2.29953.29953.3	controllerType=0 controllerNumber=1 scan=29953	64.3093	Trypsin	B2	VAPPPADNGAS.QPQQFDPNRALQGK	VAPPPADNGASQPQQFDPNRALQGK
10686:3	192	A.TEAPAAATS[+568.212]APKAAAKTAKKANRKLGY.A	HexNAc(2)Hex(1)	S[+568]	1085.58	3	3254.72	3254.71	0	3.2	32	Non	258.44	121.86	25.53	7.74	4	>gi|443602480|gb|ELT70558.1| BON domain protein [Burkholderia cenocepacia K56-2Valvano]	5661	Nsco_20191108_BC_ZIC_HILIC_K56_2_pepsin_B1.10927.10927.3	controllerType=0 controllerNumber=1 scan=10927	28.9315	Pepsin	B1	TEAPAAATS.APKAAAKTAKKANRKLGY	TEAPAAATSAPKAAAKTAKKANRKLGY
41638:4	148	R.AAYDDTVLAGDDRGREQT[+568.212]LPS[+568.212][+100.064]DEQEPEGVGN.E	HexNAc(2)Hex(1),HexNAc(2)Hex(1) 100.064	S[+100][+568], T[+568]	1136.25	4	4541.96	4540.97	1	-2.8	1322	Non	258.47	258.47	1.2	3.65	22	>gi|443593757|gb|ELT62469.1| excinuclease ABC, A subunit [Burkholderia cenocepacia K56-2Valvano]	1434	Nsco_20191108_BC_ZIC_HILIC_K56_2_thermolysin_B2_.35593.35593.3	controllerType=0 controllerNumber=1 scan=35593	66.8981	Thermolysin	B2	AAYDDTVLAGDDRGREQT.LPS..DEQEPEGVGN	AAYDDTVLAGDDRGREQTLPSDEQEPEGVGN
110817:3	474	Q.GAAGAGVQAQTPAAGVGAGAQGGAGANAS[+568.212][+100.064]GNATGAATDAVGAAADGAK.D	HexNAc(2)Hex(1) 100.064	S[+100][+568]	1512.72	3	4536.14	4533.12	3	1.2	31	NRagged	258.52	258.52	4.8	6.16	6	>gi|443598112|gb|ELT66499.1| hypothetical protein BURCENK562V_3104 [Burkholderia cenocepacia K56-2Valvano]	3500	Nsco_20191108_BC_ZIC_HILIC_K56_2_typsin_B3.93214.93214.3	controllerType=0 controllerNumber=1 scan=93214	175.07	Trypsin	B3	GAAGAGVQAQTPAAGVGAGAQGGAGANAS..GNATGAATDAVGAAADGAK	GAAGAGVQAQTPAAGVGAGAQGGAGANASGNATGAATDAVGAAADGAK
25775:5	6	K.LSKPAATTSATTSTTTSAGTASTSTTATAGTTTAAPAPT[+568.212][+100.064]ASAPEAAAKPAK.T	HexNAc(2)Hex(1) 100.064	T[+100][+568]	1056.32	5	5277.57	5275.59	2	-5.4	98	Non	258.86	258.86	4.8	4.62	62	>gi|443605668|gb|ELT73505.1| hypothetical protein BURCENK562V_0636 [Burkholderia cenocepacia K56-2Valvano]	7373	Nsco_20191108_BC_ZIC_HILIC_K56_2_thermolysin_B3.24016.24016.5	controllerType=0 controllerNumber=1 scan=24016	52.4403	Thermolysin	B3	LSKPAATTSATTSTTTSAGTASTSTTATAGTTTAAPAPT..ASAPEAAAKPAK	LSKPAATTSATTSTTTSAGTASTSTTATAGTTTAAPAPTASAPEAAAKPAK
66979:6	25	R.YTGKRELES[+568.212]PLAAVQMGLIYVNPEGPDGNPDPVAAAHDIR.E	HexNAc(2)Hex(1)	S[+568]	806.229	6	4832.34	4829.35	3	-4	199	Specific	259.73	259.73	9.48	4.47	37	>gi|443600020|gb|ELT68251.1| catalase/peroxidase HPI [Burkholderia cenocepacia K56-2Valvano]	4557	Nsco_20191108_BC_ZIC_HILIC_K56_2_typsin_B2.58205.58205.6	controllerType=0 controllerNumber=1 scan=58205	115.586	Trypsin	B2	YTGKRELES.PLAAVQMGLIYVNPEGPDGNPDPVAAAHDIR	YTGKRELESPLAAVQMGLIYVNPEGPDGNPDPVAAAHDIR
27126:3	54	K.PAATTSATTSTTTSAGTASTSTTATAGTTTAAPAPTAS[+568.212]APEAAAKPAK.T	HexNAc(2)Hex(1)	S[+568]	1617.45	3	4850.33	4847.32	3	0.2	101	Specific	259.98	233.22	8.64	5.49	42	>gi|443605668|gb|ELT73505.1| hypothetical protein BURCENK562V_0636 [Burkholderia cenocepacia K56-2Valvano]	7373	Nsco_20191108_BC_ZIC_HILIC_K56_2_typsin_B3.25722.25722.3	controllerType=0 controllerNumber=1 scan=25722	56.317	Trypsin	B3	PAATTSATTSTTTSAGTASTSTTATAGTTTAAPAPTAS.APEAAAKPAK	PAATTSATTSTTTSAGTASTSTTATAGTTTAAPAPTASAPEAAAKPAK
44027:2	734	R.GSGAS[+568.212]AAGADAAAAT[+568.212]SAVPFAQTLK.Q	HexNAc(2)Hex(1),HexNAc(2)Hex(1)	S[+568], T[+568]	1664.27	2	3327.53	3327.52	0	2.5	23	Specific	260.09	134.13	134.13	7.88	6	>gi|443592535|gb|ELT61330.1| hypothetical protein BURCENK562V_3076, partial [Burkholderia cenocepacia K56-2Valvano]	867	Nsco_20191108_BC_ZIC_HILIC_K56_2_typsin_B2.39444.39444.2	controllerType=0 controllerNumber=1 scan=39444	81.8503	Trypsin	B2	GSGAS.AAGADAAAAT.SAVPFAQTLK	GSGASAAGADAAAATSAVPFAQTLK
17702:3	869	R.VHGADTSGYGAQPAPLVHS[+568.212]GAPAAASSNAR.D	HexNAc(2)Hex(1)	S[+568]	1129.2	3	3385.59	3385.58	0	3.1	63	Specific	260.24	149.54	5.55	7.53	3	>gi|443599704|gb|ELT67963.1| hypothetical protein BURCENK562V_A2967 [Burkholderia cenocepacia K56-2Valvano]	4377	Nsco_20191108_BC_ZIC_HILIC_K56_2_typsin_B1.17127.17127.3	controllerType=0 controllerNumber=1 scan=17127	40.6298	Trypsin	B1	VHGADTSGYGAQPAPLVHS.GAPAAASSNAR	VHGADTSGYGAQPAPLVHSGAPAAASSNAR
89931:3	78	N.AIVAGDAEIVIAGGQENMS[+568.212][+100.064]ASPHVLPGSR.D	HexNAc(2)Hex(1) 100.064	S[+100][+568]	1172.57	3	3515.71	3514.72	1	-4.7	95	NRagged	260.26	241.14	4.8	4.09	20	>gi|443603827|gb|ELT71807.1| acetyl-CoA C-acetyltransferase, partial [Burkholderia cenocepacia K56-2Valvano]	6338	Nsco_20191108_BC_ZIC_HILIC_K56_2_typsin_B1.76588.76588.3	controllerType=0 controllerNumber=1 scan=76588	144.457	Trypsin	B1	AIVAGDAEIVIAGGQENMS..ASPHVLPGSR	AIVAGDAEIVIAGGQENMSASPHVLPGSR
38501:4	2	S.KVAPPPADNGASQPQQFDPNRALQGKT[+568.212]PGQPVPQAAQPAPPNTA.P	HexNAc(2)Hex(1)	T[+568]	1256.38	4	5022.49	5022.47	0	3.5	55	Non	260.34	260.34	2.68	7.63	69	>gi|443605648|gb|ELT73487.1| sporulation and cell division repeat protein [Burkholderia cenocepacia K56-2Valvano]	7357	Nsco_20191108_BC_ZIC_HILIC_K56_2_pepsin_B1.33143.33143.4	controllerType=0 controllerNumber=1 scan=33143	71.3519	Pepsin	B1	KVAPPPADNGASQPQQFDPNRALQGKT.PGQPVPQAAQPAPPNTA	KVAPPPADNGASQPQQFDPNRALQGKTPGQPVPQAAQPAPPNTA
37102:3	1175	A.ADAGGAKPAAGASAAPAAPAPVAVPAS[+568.212]AVS[+568.212][+100.064]GSAGQ.-	HexNAc(2)Hex(1),HexNAc(2)Hex(1) 100.064	S[+100][+568]*2	1369.98	3	4107.93	4107.95	0	-5	152	Non	260.86	260.86	0	5.84	5	>gi|443596149|gb|ELT64670.1| hypothetical protein BURCENK562V_3632 [Burkholderia cenocepacia K56-2Valvano]	2600	Nsco_20191108_BC_ZIC_HILIC_K56_2_typsin_B2.33614.33614.3	controllerType=0 controllerNumber=1 scan=33614	71.0589	Trypsin	B2	ADAGGAKPAAGASAAPAAPAPVAVPAS.AVS..GSAGQ	ADAGGAKPAAGASAAPAAPAPVAVPASAVSGSAGQ
17861:3	33	A.GTASTSTTATAGTTTAAPAPTAS[+568.212]APEAAAKPAK.T	HexNAc(2)Hex(1)	S[+568]	1166.57	3	3497.7	3497.69	0	3.2	116	NRagged	261.5	227.46	30.79	5.5	62	>gi|443605668|gb|ELT73505.1| hypothetical protein BURCENK562V_0636 [Burkholderia cenocepacia K56-2Valvano]	7373	Nsco_20191108_BC_ZIC_HILIC_K56_2_typsin_B2.17271.17271.3	controllerType=0 controllerNumber=1 scan=17271	40.3803	Trypsin	B2	GTASTSTTATAGTTTAAPAPTAS.APEAAAKPAK	GTASTSTTATAGTTTAAPAPTASAPEAAAKPAK
06746:3	210	P.VEKAPSSKAAPPAAAS[+568.212]QA.A	HexNAc(2)Hex(1)	S[+568]	750.375	3	2249.11	2249.1	0	3.8	368	Non	261.65	158.6	85.06	3.83	16	>gi|443605593|gb|ELT73435.1| periplasmic multidrug efflux lipoprotein [Burkholderia cenocepacia K56-2Valvano]	7305	Nsco_20191108_BC_ZIC_HILIC_K56_2_thermolysin_B2_.7396.7396.3	controllerType=0 controllerNumber=1 scan=7396	23.3592	Thermolysin	B2	VEKAPSSKAAPPAAAS.QA	VEKAPSSKAAPPAAASQA
78919:4	173	L.PEDTAGAATAAAPAEAASAPAQAASGAEQPAAAASAALS[+568.212][+100.064]T[+568.212][+100.064]IYFETGK.S	HexNAc(2)Hex(1) 100.064,HexNAc(2)Hex(1) 100.064	S[+100][+568], T[+100][+568]	1410.9	4	5640.6	5639.61	1	-3.7	394	CRagged	261.79	98.16	1.2	2.13	33	>gi|443604502|gb|ELT72429.1| cytochrome c oxidase, subunit II [Burkholderia cenocepacia K56-2Valvano]	6704	Nsco_20191108_BC_ZIC_HILIC_K56_2_thermolysin_B3.66314.66314.4	controllerType=0 controllerNumber=1 scan=66314	132.489	Thermolysin	B3	PEDTAGAATAAAPAEAASAPAQAASGAEQPAAAASAALS..T..IYFETGK	PEDTAGAATAAAPAEAASAPAQAASGAEQPAAAASAALSTIYFETGK
39525:4	20	Q.QQAANT[+568.212]PKPTS[+568.212]SATAAAAAKPPTANDANTGYFLQVGAYK.T	HexNAc(2)Hex(1),HexNAc(2)Hex(1)	S[+568], T[+568]	1258.1	4	5029.38	5029.37	0	2.4	197	NRagged	262.15	262.15	6.08	4.69	62	>gi|443605648|gb|ELT73487.1| sporulation and cell division repeat protein [Burkholderia cenocepacia K56-2Valvano]	7357	Nsco_20191108_BC_ZIC_HILIC_K56_2_typsin_B2.35560.35560.4	controllerType=0 controllerNumber=1 scan=35560	74.6473	Trypsin	B2	QQAANT.PKPTS.SATAAAAAKPPTANDANTGYFLQVGAYK	QQAANTPKPTSSATAAAAAKPPTANDANTGYFLQVGAYK
07072:4	192	A.PAAATSAPKAAAKT[+568.212]AKKANRKLGY.A	HexNAc(2)Hex(1)	T[+568]	739.154	4	2953.6	2953.58	0	4.1	35	Non	262.25	262.25	11.32	8.56	4	>gi|443602480|gb|ELT70558.1| BON domain protein [Burkholderia cenocepacia K56-2Valvano]	5661	Nsco_20191108_BC_ZIC_HILIC_K56_2_pepsin_B1.7755.7755.4	controllerType=0 controllerNumber=1 scan=7755	23.5503	Pepsin	B1	PAAATSAPKAAAKT.AKKANRKLGY	PAAATSAPKAAAKTAKKANRKLGY
106835:3	474	Q.GAAGAGVQAQTPAAGVGAGAQGGAGANAS[+568.212][+100.064]GNATGAATDAVGAAADGAK.D	HexNAc(2)Hex(1) 100.064	S[+100][+568]	1512.39	3	4535.14	4533.12	2	3.2	31	NRagged	262.28	262.28	4.66	7.16	6	>gi|443598112|gb|ELT66499.1| hypothetical protein BURCENK562V_3104 [Burkholderia cenocepacia K56-2Valvano]	3500	Nsco_20191108_BC_ZIC_HILIC_K56_2_typsin_B3.90244.90244.3	controllerType=0 controllerNumber=1 scan=90244	168.725	Trypsin	B3	GAAGAGVQAQTPAAGVGAGAQGGAGANAS..GNATGAATDAVGAAADGAK	GAAGAGVQAQTPAAGVGAGAQGGAGANASGNATGAATDAVGAAADGAK
51161:3	481	D.SAMPASAPAAASAPASS[+568.212]GAT[+568.212]TAPAANGAPIAPAM.P	HexNAc(2)Hex(1),HexNAc(2)Hex(1)	S[+568], T[+568]	1348.95	3	4044.83	4043.82	1	2.2	37	Non	262.28	262.28	1.2	5.29	8	>gi|443591146|gb|ELT60069.1| hypothetical protein BURCENK562V_A2847 [Burkholderia cenocepacia K56-2Valvano]	141	Nsco_20191108_BC_ZIC_HILIC_K56_2_pepsin_B3_reinject.43473.43473.3	controllerType=0 controllerNumber=1 scan=43473	92.7407	Pepsin	B3	SAMPASAPAAASAPASS.GAT.TAPAANGAPIAPAM	SAMPASAPAAASAPASSGATTAPAANGAPIAPAM
25172:3	635	R.VHGIDNSGAGS[+568.212]QPAATVEGGAPVVR.A	HexNAc(2)Hex(1)	S[+568]	972.474	3	2915.41	2914.39	1	4.3	63	Specific	262.31	262.31	1.2	8.16	4	>gi|443598083|gb|ELT66474.1| hypothetical protein BURCENK562V_A2079 [Burkholderia cenocepacia K56-2Valvano]	3476	Nsco_20191108_BC_ZIC_HILIC_K56_2_typsin_B3.23909.23909.3	controllerType=0 controllerNumber=1 scan=23909	52.7975	Trypsin	B3	VHGIDNSGAGS.QPAATVEGGAPVVR	VHGIDNSGAGSQPAATVEGGAPVVR
15550:4	102	Q.IVKAPAKGAS[+568.212]AAQAAPKPTDNSSGTF.V	HexNAc(2)Hex(1)	S[+568]	764.137	4	3053.53	3053.52	0	3.1	59	NRagged	262.5	262.5	19	7.22	6	>gi|443591005|gb|ELT59937.1| outer-membrane lipoprotein carrier protein [Burkholderia cenocepacia K56-2Valvano]	32	Nsco_20191108_BC_ZIC_HILIC_K56_2_pepsin_B1.15179.15179.4	controllerType=0 controllerNumber=1 scan=15179	35.9161	Pepsin	B1	IVKAPAKGAS.AAQAAPKPTDNSSGTF	IVKAPAKGASAAQAAPKPTDNSSGTF
22463:4	2386	T.ANAGPFASAATAQS[+568.212]DAS[+568.212][+100.064]AGHAAAAGERPHAGPGSEPP.-	HexNAc(2)Hex(1),HexNAc(2)Hex(1) 100.064	S[+100][+568]*2	1148.77	4	4592.04	4591.04	1	1	117	Non	262.53	262.53	0	5.42	2	>gi|443605357|gb|ELT73215.1| hypothetical protein BURCENK562V_1653 [Burkholderia cenocepacia K56-2Valvano]	7173	Nsco_20191108_BC_ZIC_HILIC_K56_2_typsin_B1.21351.21351.4	controllerType=0 controllerNumber=1 scan=21351	48.6842	Trypsin	B1	ANAGPFASAATAQS.DAS..AGHAAAAGERPHAGPGSEPP	ANAGPFASAATAQSDASAGHAAAAGERPHAGPGSEPP
06605:3	2	A.QKQQQQQQAANTPKPTS[+568.212]SATAAA.A	HexNAc(2)Hex(1)	S[+568]	984.478	3	2951.42	2951.41	0	4.4	191	Non	262.66	182.15	0.16	4.96	69	>gi|443605648|gb|ELT73487.1| sporulation and cell division repeat protein [Burkholderia cenocepacia K56-2Valvano]	7357	Nsco_20191108_BC_ZIC_HILIC_K56_2_pepsin_B1.7340.7340.3	controllerType=0 controllerNumber=1 scan=7340	22.8531	Pepsin	B1	QKQQQQQQAANTPKPTS.SATAAA	QKQQQQQQAANTPKPTSSATAAA
68604:6	416	G.GAAPADTPADLQAEATGVDT[+568.212][+100.064]SAESSEPAAGEEAVPAATHDAAAEPAEPTEPVMPAATTVSSAPPAIVDRR.I	HexNAc(2)Hex(1) 100.064	T[+100][+568]	1240.09	6	7435.49	7429.47	6	0.5	7	NRagged	262.92	262.92	0	3.85	6	>gi|443602819|gb|ELT70872.1| ZipA C-terminal FtsZ-binding-like domain protein, partial [Burkholderia cenocepacia K56-2Valvano]	5823	Nsco_20191108_BC_ZIC_HILIC_K56_2_typsin_B3.61482.61482.6	controllerType=0 controllerNumber=1 scan=61482	118.181	Trypsin	B3	GAAPADTPADLQAEATGVDT..SAESSEPAAGEEAVPAATHDAAAEPAEPTEPVMPAATTVSSAPPAIVDRR	GAAPADTPADLQAEATGVDTSAESSEPAAGEEAVPAATHDAAAEPAEPTEPVMPAATTVSSAPPAIVDRR
44138:3	711	R.ENAAHSAS[+568.212]SADAQYQQAIAALDAAK.L	HexNAc(2)Hex(1)	S[+568]	1024.47	3	3071.41	3070.4	1	2.4	123	Specific	263.22	209.37	14.32	5.87	10	>gi|443604751|gb|ELT72660.1| HlyD family secretion protein [Burkholderia cenocepacia K56-2Valvano]	6857	Nsco_20191108_BC_ZIC_HILIC_K56_2_typsin_B2.39533.39533.3	controllerType=0 controllerNumber=1 scan=39533	81.9989	Trypsin	B2	ENAAHSAS.SADAQYQQAIAALDAAK	ENAAHSASSADAQYQQAIAALDAAK
53557:3	23	K.KAILESVYQGAGQAAS[+568.212]APMPPTQWSYDK.N	HexNAc(2)Hex(1)	S[+568]	1188.24	3	3562.69	3562.68	0	4.4	328	Specific	263.33	261.71	6.48	8.74	28	>gi|443601095|gb|ELT69255.1| ABC transporter, substrate-binding protein, family 5 [Burkholderia cenocepacia K56-2Valvano]	5139	Nsco_20191108_BC_ZIC_HILIC_K56_2_typsin_B3.48429.48429.3	controllerType=0 controllerNumber=1 scan=48429	96.0452	Trypsin	B3	KAILESVYQGAGQAAS.APMPPTQWSYDK	KAILESVYQGAGQAASAPMPPTQWSYDK
19463:3	1	S.KVAPPPADNGAS[+568.212]QPQQFDPNRA.L	HexNAc(2)Hex(1)	S[+568]	958.455	3	2873.35	2873.34	0	2.8	55	Non	263.52	162.81	162.81	4.98	73	>gi|443605648|gb|ELT73487.1| sporulation and cell division repeat protein [Burkholderia cenocepacia K56-2Valvano]	7357	Nsco_20191108_BC_ZIC_HILIC_K56_2_pepsin_B3_reinject.18316.18316.3	controllerType=0 controllerNumber=1 scan=18316	40.8357	Pepsin	B3	KVAPPPADNGAS.QPQQFDPNRA	KVAPPPADNGASQPQQFDPNRA
04917:3	29	T.AAPAPTAS[+568.212]APEAAAKPAKTKRA.S	HexNAc(2)Hex(1)	S[+568]	882.129	3	2644.37	2644.37	0	2.2	131	Non	263.68	184.97	50.94	5.72	35	>gi|443605668|gb|ELT73505.1| hypothetical protein BURCENK562V_0636 [Burkholderia cenocepacia K56-2Valvano]	7373	Nsco_20191108_BC_ZIC_HILIC_K56_2_thermolysin_B2_.5922.5922.3	controllerType=0 controllerNumber=1 scan=5922	21.2393	Thermolysin	B2	AAPAPTAS.APEAAAKPAKTKRA	AAPAPTASAPEAAAKPAKTKRA
38981:4	21	K.QQQQQQAANTPKPTSSATAAAAAKPPTANDANT[+568.212][+100.064]GYFLQVGAYKTEGDAEQQR.A	HexNAc(2)Hex(1) 100.064	T[+100][+568]	1522.72	4	6087.87	6087.89	0	-3.5	193	Non	263.7	263.7	0	6.3	65	>gi|443605648|gb|ELT73487.1| sporulation and cell division repeat protein [Burkholderia cenocepacia K56-2Valvano]	7357	Nsco_20191108_BC_ZIC_HILIC_K56_2_thermolysin_B3.34881.34881.4	controllerType=0 controllerNumber=1 scan=34881	72.4645	Thermolysin	B3	QQQQQQAANTPKPTSSATAAAAAKPPTANDANT..GYFLQVGAYKTEGDAEQQR	QQQQQQAANTPKPTSSATAAAAAKPPTANDANTGYFLQVGAYKTEGDAEQQR
28512:3	44	F.RLNEHPQMPFAAS[+568.212]APSQ.K	HexNAc(2)Hex(1)	S[+568]	817.047	3	2449.13	2449.12	0	3.5	42	CRagged	263.76	161.96	63.15	3.29	10	>gi|443594432|gb|ELT63086.1| hypothetical protein BURCENK562V_0304 [Burkholderia cenocepacia K56-2Valvano]	1805	Nsco_20191108_BC_ZIC_HILIC_K56_2_pepsin_B1.25394.25394.3	controllerType=0 controllerNumber=1 scan=25394	54.25	Pepsin	B1	RLNEHPQMPFAAS.APSQ	RLNEHPQMPFAASAPSQ
09661:3	102	Q.IVKAPAKGAS[+568.212]AAQAAPKPTDNSSGT.F	HexNAc(2)Hex(1)	S[+568]	969.492	3	2906.46	2906.45	0	4.5	59	Non	263.76	193.92	136.92	6.02	6	>gi|443591005|gb|ELT59937.1| outer-membrane lipoprotein carrier protein [Burkholderia cenocepacia K56-2Valvano]	32	Nsco_20191108_BC_ZIC_HILIC_K56_2_pepsin_B1.10042.10042.3	controllerType=0 controllerNumber=1 scan=10042	27.4267	Pepsin	B1	IVKAPAKGAS.AAQAAPKPTDNSSGT	IVKAPAKGASAAQAAPKPTDNSSGT
33471:3	21	K.VAPPPADNGAS[+568.212]QPQQFDPNRALQGK.T	HexNAc(2)Hex(1)	S[+568]	1058.17	3	3172.51	3171.51	1	-0.7	56	Non	263.82	121.28	121.28	5.02	65	>gi|443605648|gb|ELT73487.1| sporulation and cell division repeat protein [Burkholderia cenocepacia K56-2Valvano]	7357	Nsco_20191108_BC_ZIC_HILIC_K56_2_thermolysin_B3.30442.30442.3	controllerType=0 controllerNumber=1 scan=30442	64.3632	Thermolysin	B3	VAPPPADNGAS.QPQQFDPNRALQGK	VAPPPADNGASQPQQFDPNRALQGK
77777:3	474	Q.GAAGAGVQAQT[+568.212][+100.064]PAAGVGAGAQGGAGANASGNATGAATDAVGAAADGAK.D	HexNAc(2)Hex(1) 100.064	T[+100][+568]	1512.38	3	4535.13	4533.12	2	0.4	31	NRagged	264.31	264.31	9.7	6.04	6	>gi|443598112|gb|ELT66499.1| hypothetical protein BURCENK562V_3104 [Burkholderia cenocepacia K56-2Valvano]	3500	Nsco_20191108_BC_ZIC_HILIC_K56_2_typsin_B3.68656.68656.3	controllerType=0 controllerNumber=1 scan=68656	129.835	Trypsin	B3	GAAGAGVQAQT..PAAGVGAGAQGGAGANASGNATGAATDAVGAAADGAK	GAAGAGVQAQTPAAGVGAGAQGGAGANASGNATGAATDAVGAAADGAK
[truncated: 2,548 more rows]

## Sheet: best unique glycopeptides
Query #:z	Protein_x000D_ Rank	Peptide_x000D_ < ProteinMetrics Confidential >	Glycans_x000D_ NHFAGNa	Modification Type(s)	Observed_x000D_ m/z	z	Observed_x000D_ (M+H)	Calc._x000D_ mass (M+H)	Off-by-x_x000D_ error	Mass error_x000D_ (ppm)	Starting_x000D_ position	Cleavage	Score	Delta	Delta_x000D_ Mod	|Log Prob|	# of unique_x000D_ peptides	Protein Name	Protein_x000D_ DB number	Comment	Scan #	Scan Time	Enzyme	replicate	Peptide sequence (site defined by ful stop)	Peptide sequence
[truncated: 584 more rows]

[truncated: 1 more sheets: Curated list]
