# Supplementary material for: Burkholderia PglL enzymes are Serine preferring oligosaccharyltransferases which target conserved proteins across the Burkholderia genus
Source: Commun Biol. 2021 Sep 7;4:1045. doi: 10.1038/s42003-021-02588-y (PMC8423747; doi:10.1038/s42003-021-02588-y)
Supplement: Supplementary file 6 — Supplementary Data 3 [file 42003_2021_2588_MOESM6_ESM.zip]

Archive with 8 entries (8 files):
- Supplementary_Data_3D_K56_2_Best_Localised_Unique_Glycopeptides.pdf
- __MACOSX/._Supplementary_Data_3D_K56_2_Best_Localised_Unique_Glycopeptides.pdf
- Supplementary_Data_3A_H111_Best_Scoring_Unique_Glycopeptides.pdf
- __MACOSX/._Supplementary_Data_3A_H111_Best_Scoring_Unique_Glycopeptides.pdf
- Supplementary_Data_3B_K56_2_Best_Scoring_Unique_glycopeptides.pdf
- __MACOSX/._Supplementary_Data_3B_K56_2_Best_Scoring_Unique_glycopeptides.pdf
- Supplementary_Data_3C_H111_Best_localisation_glycopeptides.pdf
- __MACOSX/._Supplementary_Data_3C_H111_Best_localisation_glycopeptides.pdf
