# Supplementary material for: Burkholderia PglL enzymes are Serine preferring oligosaccharyltransferases which target conserved proteins across the Burkholderia genus
Source: Commun Biol. 2021 Sep 7;4:1045. doi: 10.1038/s42003-021-02588-y (PMC8423747; doi:10.1038/s42003-021-02588-y)
Supplement: Supplementary file 10 — Supplementary Data 7 [file 42003_2021_2588_MOESM10_ESM.xlsx]

## Sheet: Trypsin_K56_2
Protein Accession	Modification Site	AminoAcid	Localized Glycans	Localized	Lowest Qvalue	Best Localization Level	Max Site Specific Probability
UPI0000005459	68	T	N1	FALSE	0.633	Level2	0.46
UPI0000005459	68	T	N2U1	FALSE	0.633	Level2	0.27
UPI0000005459	69	S	N1	FALSE	0.633	Level2	0.46
UPI0000005459	69	S	N2U1	FALSE	0.633	Level2	0.27
UPI0000005459	77	S	N1	FALSE	0.633	Level2	0.46
UPI0000005459	77	S	N2U1	FALSE	0.633	Level2	0.27
UPI0000005459	88	T	N1	TRUE	0.633	Level2	0.619
UPI000000545B	79	T	N2U1	TRUE	0.815	Level1	0.598
UPI000000545B	90	T	H1N2	TRUE	0.815	Level1	0.598
UPI000000545D	83	T	H1N2	TRUE	0.82	Level2	0.814
UPI000000545D	85	T	H1N2	TRUE	0.82	Level2	0.814
UPI000000545D	92	T	H1N2	FALSE	0.82	Level2	0.458
UPI000000545D	92	T	N2U1	FALSE	0.82	Level2	0.271
UPI000000545D	96	S	H1N2	FALSE	0.82	Level2	0.458
UPI000000545D	96	S	N2U1	FALSE	0.82	Level2	0.271
UPI000000545D	98	S	H1N2	FALSE	0.82	Level2	0.458
UPI000000545D	98	S	N2U1	FALSE	0.82	Level2	0.271
UPI00000AEB2D	10	S	N2U1	TRUE	0	Level2	0.239
UPI00000AEB2D	36	S	N1	FALSE	0	Level2	0.107
UPI00000AEB2D	40	T	N1	FALSE	0	Level2	0.104
UPI00000AEB2D	43	T	N1	FALSE	0	Level2	0.104
UPI00000AEB2D	6	S	N2U1	TRUE	0	Level2	0.247
UPI00000AF125	369	S	H1N1	TRUE	0.777	Level1	0.624
UPI00000B35C3	253	T	N1	FALSE	0.52	Level2	0.41
UPI00000B35C3	254	S	N1	FALSE	0.52	Level2	0.41
UPI00000B35C3	280	T	N1	TRUE	0.52	Level2	0.548
UPI00000B4F6C	10	T	H1N1	FALSE	0.797	Level2	0.552
UPI00000B4F6C	10	T	H1N2	FALSE	0.797	Level2	0.284
UPI00000B4F6C	2	S	H1N1	FALSE	0.81	Level3	-1
UPI00000B4F6C	3	T	N1	TRUE	0.797	Level2	0.524
UPI00000B4F6C	3	T	H1N1	FALSE	0.81	Level3	-1
UPI00000B4F6C	5	T	H1N1	FALSE	0.797	Level2	0.552
UPI00000B4F6C	5	T	H1N2	FALSE	0.797	Level2	0.284
UPI00000B4F6C	7	T	H1N1	FALSE	0.797	Level2	0.552
UPI00000B4F6C	7	T	H1N2	FALSE	0.797	Level2	0.284
UPI00000B9C59	484	T	N2U1	FALSE	0.454	Level3	-1
UPI00000B9C59	486	T	N2U1	FALSE	0.454	Level3	-1
UPI00000B9C59	585	T	H1N1	TRUE	0.185	Level1	0.435
UPI00000B9C59	589	T	H1N2	TRUE	0.185	Level1	0.259
UPI00000B9C59	594	S	H1N1	TRUE	0.185	Level1	0.387
UPI00000B9C59	610	S	N2U1	TRUE	0.185	Level1	0.306
UPI00000BB494	165	T	H1N1	FALSE	0.586	Level3	-1
UPI00000BB494	165	T	H1N2	FALSE	0.586	Level3	-1
UPI00000BB494	168	S	H1N1	FALSE	0.586	Level3	-1
UPI00000BB494	168	S	H1N2	FALSE	0.586	Level3	-1
UPI00001276A2	135	S	H1N1	FALSE	0	Level2	0.383
UPI00001276A2	135	S	H1N2	FALSE	0.002	Level3	-1
UPI00001276A2	135	S	N2U1	FALSE	0	Level2	0.287
UPI00001276A2	139	T	H1N1	FALSE	0	Level2	0.383
UPI00001276A2	139	T	H1N2	FALSE	0.002	Level3	-1
UPI00001276A2	139	T	N2U1	FALSE	0	Level2	0.287
UPI00001276A2	140	T	H1N1	FALSE	0	Level2	0.383
UPI00001276A2	140	T	H1N2	FALSE	0.002	Level3	-1
UPI00001276A2	140	T	N2U1	FALSE	0	Level2	0.287
UPI00001276A2	149	S	H1N1	FALSE	0.002	Level3	-1
UPI00001276A2	149	S	H1N2	FALSE	0.002	Level3	-1
UPI00001276A2	149	S	N2U1	TRUE	0	Level2	0.678
UPI00001276A2	151	S	H1N1	FALSE	0.002	Level3	-1
UPI00001276A2	151	S	H1N2	FALSE	0.002	Level3	-1
UPI00001276A2	151	S	N2U1	TRUE	0.004	Level2	0.678
UPI00001276A2	154	S	H1N1	FALSE	0.002	Level3	-1
UPI00001276A2	154	S	H1N2	FALSE	0.002	Level3	-1
UPI00001276A2	154	S	N2U1	FALSE	0.171	Level3	-1
UPI00001276A2	156	S	H1N1	FALSE	0.002	Level2	0.299
UPI00001276A2	156	S	H1N2	FALSE	0.002	Level3	-1
UPI00001276A2	156	S	N2U1	FALSE	0.004	Level2	0.554
UPI00001276A2	157	S	H1N1	FALSE	0.002	Level2	0.299
UPI00001276A2	157	S	H1N2	FALSE	0.002	Level3	-1
UPI00001276A2	157	S	N2U1	FALSE	0.004	Level2	0.554
UPI00001276A2	296	T	H1N1	TRUE	0.187	Level1	0.648
UPI00001276A2	296	T	N2U1	TRUE	0.751	Level2	0.384
UPI00001276A2	305	T	N1	TRUE	0.187	Level1	0.435
UPI00001276A2	308	T	H1N1	FALSE	0.751	Level2	0.308
UPI00001276A2	308	T	H1N2	TRUE	0.187	Level1	0.435
UPI00001276A2	313	T	H1N1	TRUE	0.187	Level1	0.648
UPI00001276A2	313	T	H1N2	FALSE	0.751	Level2	0.268
UPI0000259CB3	80	S	H1N1	FALSE	0.815	Level3	-1
UPI0000259CB3	80	S	H1N2	FALSE	0.815	Level3	-1
UPI0000259CB3	80	S	N2U1	FALSE	0.815	Level3	-1
UPI0000259CB3	89	S	H1N1	FALSE	0.815	Level3	-1
UPI0000259CB3	89	S	H1N2	FALSE	0.815	Level3	-1
UPI0000259CB3	89	S	N2U1	FALSE	0.815	Level3	-1
UPI0000259CB3	90	T	H1N1	FALSE	0.815	Level3	-1
UPI0000259CB3	90	T	H1N2	FALSE	0.815	Level3	-1
UPI0000259CB3	90	T	N2U1	FALSE	0.815	Level3	-1
UPI0000259CB3	92	T	H1N1	FALSE	0.815	Level3	-1
UPI0000259CB3	92	T	H1N2	FALSE	0.815	Level3	-1
UPI0000259CB3	92	T	N2U1	FALSE	0.815	Level3	-1
UPI000025A297	287	T	H1N2	TRUE	0.716	Level1	0.605
UPI000025A297	303	T	N1	TRUE	0.716	Level1	0.56
UPI000025A297	313	S	H1N1	TRUE	0.716	Level1	0.569
UPI000029691F	258	S	N2U1	FALSE	0.042	Level3	-1
UPI000029691F	263	T	N2U1	FALSE	0.042	Level3	-1
UPI000029691F	277	T	N2U1	TRUE	0.052	Level1	0.484
UPI000029691F	279	T	N2U1	FALSE	0.052	Level3	-1
UPI000029691F	283	S	N2U1	FALSE	0.071	Level3	-1
UPI00002A323A	109	T	N1	FALSE	0.818	Level3	-1
UPI00002A323A	109	T	H1N1	FALSE	0.818	Level3	-1
UPI00002A323A	109	T	H1N2	FALSE	0.818	Level3	-1
UPI00002A323A	98	S	N1	FALSE	0.818	Level3	-1
UPI00002A323A	98	S	H1N1	FALSE	0.818	Level3	-1
UPI00002A323A	98	S	H1N2	FALSE	0.818	Level3	-1
UPI00002A36B9	111	T	H1N2	TRUE	0.736	Level1	0.762
UPI00002A36B9	119	S	N1	TRUE	0.736	Level1	0.861
UPI00002A36B9	121	T	N1	TRUE	0.736	Level1	0.9
UPI00002D2D68	120	T	H1N1	FALSE	0.785	Level2	0.151
UPI00002D2D68	132	T	H1N1	FALSE	0.785	Level2	0.151
UPI00002D2D68	143	T	N2U1	TRUE	0.785	Level2	0.13
UPI00003A6C6F	49	S	H1N2	TRUE	0	Level1	1
UPI00003A6C6F	52	S	N1	TRUE	0	Level1	1
UPI00003A7052	92	S	N1	FALSE	0.716	Level3	-1
UPI00003A7052	95	T	N1	FALSE	0.716	Level3	-1
UPI00003A7052	96	S	N1	FALSE	0.716	Level3	-1
UPI00003A713E	63	S	N1	FALSE	0.759	Level3	-1
UPI00003A713E	63	S	H1N1	FALSE	0.759	Level3	-1
UPI00003A713E	63	S	H1N2	FALSE	0.759	Level3	-1
UPI00003A713E	63	S	N2U1	FALSE	0.759	Level3	-1
UPI00003A713E	66	T	N1	FALSE	0.759	Level3	-1
UPI00003A713E	66	T	H1N1	FALSE	0.759	Level3	-1
UPI00003A713E	66	T	H1N2	FALSE	0.759	Level3	-1
UPI00003A713E	66	T	N2U1	FALSE	0.759	Level3	-1
UPI00003A713E	67	S	N1	FALSE	0.759	Level3	-1
UPI00003A713E	67	S	H1N1	FALSE	0.759	Level3	-1
UPI00003A713E	67	S	H1N2	FALSE	0.759	Level3	-1
UPI00003A713E	67	S	N2U1	FALSE	0.759	Level3	-1
UPI00003A713E	68	S	N1	FALSE	0.759	Level3	-1
UPI00003A713E	68	S	H1N1	FALSE	0.759	Level3	-1
UPI00003A713E	68	S	H1N2	FALSE	0.759	Level3	-1
UPI00003A713E	68	S	N2U1	FALSE	0.759	Level3	-1
UPI00003A713E	72	S	N2U1	FALSE	0.759	Level3	-1
UPI00003A713E	74	T	N2U1	FALSE	0.759	Level3	-1
UPI00003A7DFF	126	T	H1N2	TRUE	0.815	Level1	0.715
UPI00003A80F9	29	T	H1N1	TRUE	0.818	Level1	0.692
UPI00003A80F9	37	S	N2U1	TRUE	0.818	Level1	0.794
UPI00003A80F9	51	T	N2U1	TRUE	0.818	Level1	0.899
UPI00003A818F	248	T	N1	TRUE	0.314	Level1	0.396
UPI00003A818F	250	S	N1	TRUE	0.314	Level1	0.586
UPI000052D5DA	10	T	N1	TRUE	0.013	Level1	1
UPI000052D5DA	10	T	H1N1	TRUE	0.27	Level2	0.499
UPI000052D5DA	10	T	H1N2	FALSE	0.27	Level2	0.083
UPI000052D5DA	21	S	N1	TRUE	0.013	Level1	1
UPI000052D5DA	21	S	H1N1	FALSE	0.27	Level2	0.471
UPI000052D5DA	21	S	H1N2	FALSE	0.27	Level2	0.12
UPI000052D5DA	23	S	N1	TRUE	0.013	Level1	1
UPI000052D5DA	23	S	H1N1	FALSE	0.27	Level2	0.471
UPI000052D5DA	23	S	H1N2	FALSE	0.27	Level2	0.12
UPI000052D5DA	49	T	N1	TRUE	0.27	Level2	0.659
UPI000052D5DA	49	T	H1N1	FALSE	0.46	Level2	0.471
UPI000052D5DA	49	T	H1N2	FALSE	0.46	Level2	0.12
UPI000052D5DA	9	T	N1	TRUE	0.013	Level1	1
UPI000052D5DA	9	T	H1N1	TRUE	0.27	Level2	0.499
UPI000052D5DA	9	T	H1N2	FALSE	0.27	Level2	0.083
UPI000052D624	165	S	N1	FALSE	0.797	Level2	0.292
UPI000052D624	165	S	N2U1	FALSE	0.797	Level2	0.416
UPI000052D624	166	T	N1	FALSE	0.797	Level2	0.292
UPI000052D624	166	T	N2U1	FALSE	0.797	Level2	0.416
UPI000052D624	170	S	N1	FALSE	0.797	Level2	0.292
UPI000052D624	170	S	N2U1	FALSE	0.797	Level2	0.416
UPI000052D624	181	S	N2U1	TRUE	0.797	Level2	0.753
UPI000052D65F	352	T	N2U1	FALSE	0.275	Level3	-1
UPI000052D65F	359	T	N2U1	FALSE	0.275	Level3	-1
UPI000052D6DC	120	S	H1N1	TRUE	0.336	Level1	0.5
UPI000052D6DC	99	T	N2U1	TRUE	0.336	Level1	0.5
UPI000052D6E5	13	T	N1	TRUE	0.785	Level2	0.462
UPI000052D6E5	15	T	N1	FALSE	0.785	Level2	0.276
UPI000052D6E5	15	T	N2U1	FALSE	0.785	Level2	0.151
UPI000052D6E5	16	S	N1	FALSE	0.785	Level2	0.276
UPI000052D6E5	161	T	H1N1	FALSE	0.572	Level2	0.326
UPI000052D6E5	161	T	N2U1	FALSE	0.572	Level2	0.337
UPI000052D6E5	162	T	H1N1	FALSE	0.572	Level2	0.326
UPI000052D6E5	162	T	N2U1	FALSE	0.572	Level2	0.337
UPI000052D6E5	16	S	N2U1	FALSE	0.785	Level2	0.151
UPI000052D6E5	168	S	H1N1	FALSE	0.572	Level2	0.326
UPI000052D6E5	168	S	N2U1	FALSE	0.572	Level2	0.337
UPI000052D6E5	171	S	N2U1	FALSE	0.572	Level2	0.399
UPI000052D6E5	178	T	N2U1	FALSE	0.572	Level2	0.399
UPI000052D6E5	181	T	H1N1	TRUE	0.572	Level2	0.617
UPI000052D6E5	20	S	N1	FALSE	0.785	Level2	0.276
UPI000052D6E5	20	S	N2U1	FALSE	0.785	Level2	0.151
UPI000052D6E5	21	S	N1	FALSE	0.785	Level2	0.276
UPI000052D6E5	21	S	N2U1	FALSE	0.785	Level2	0.151
UPI000052D6E5	28	S	H1N1	FALSE	0.785	Level2	0.213
UPI000052D6E5	30	S	H1N1	FALSE	0.785	Level2	0.213
UPI000052D768	113	T	N1	FALSE	0.828	Level3	-1
UPI000052D768	113	T	H1N1	FALSE	0.828	Level3	-1
UPI000052D768	113	T	H1N2	FALSE	0.828	Level3	-1
UPI000052D768	117	S	N1	FALSE	0.828	Level3	-1
UPI000052D768	117	S	H1N1	FALSE	0.828	Level3	-1
UPI000052D768	117	S	H1N2	FALSE	0.828	Level3	-1
UPI000052D768	121	T	N1	FALSE	0.828	Level3	-1
UPI000052D768	121	T	H1N1	FALSE	0.828	Level3	-1
UPI000052D768	121	T	H1N2	FALSE	0.828	Level3	-1
UPI000052D768	123	S	N1	FALSE	0.828	Level3	-1
UPI000052D768	123	S	H1N1	FALSE	0.828	Level3	-1
UPI000052D768	123	S	H1N2	FALSE	0.828	Level3	-1
UPI000052D768	124	S	N1	FALSE	0.828	Level3	-1
UPI000052D768	124	S	H1N1	FALSE	0.828	Level3	-1
UPI000052D768	124	S	H1N2	FALSE	0.828	Level3	-1
UPI000052D91F	345	T	H1N1	TRUE	0.818	Level1	1
UPI000052D91F	348	S	H1N1	TRUE	0.818	Level1	1
UPI000052D954	137	S	H1N1	TRUE	0.013	Level1	0.401
UPI000052D954	137	S	N2U1	TRUE	0.151	Level2	0.361
UPI000052D954	159	S	N1	FALSE	0.151	Level2	0.527
UPI000052D954	159	S	H1N1	TRUE	0.009	Level1	0.27
UPI000052D954	159	S	H1N2	FALSE	0.151	Level2	0.276
UPI000052D954	171	S	N1	FALSE	0.151	Level2	0.527
UPI000052D954	171	S	H1N2	FALSE	0.151	Level2	0.251
UPI000052D954	174	T	N1	FALSE	0.151	Level2	0.527
UPI000052D954	174	T	H1N2	FALSE	0.151	Level2	0.251
UPI000052D954	20	T	N1	FALSE	0.242	Level3	-1
UPI000052D954	20	T	N2U1	FALSE	0.242	Level3	-1
UPI000052D954	29	S	N1	FALSE	0.242	Level3	-1
UPI000052D954	29	S	N2U1	FALSE	0.242	Level3	-1
UPI000052D954	31	T	N1	FALSE	0.242	Level3	-1
UPI000052D954	31	T	N2U1	FALSE	0.242	Level3	-1
UPI000052D9D9	11	T	N1	FALSE	0.825	Level3	-1
UPI000052D9D9	18	T	N1	FALSE	0.825	Level3	-1
UPI000052D9D9	22	T	N1	FALSE	0.825	Level3	-1
UPI000052DA7D	283	S	N1	TRUE	0.757	Level1	0.892
UPI000052DA7D	296	S	N1	TRUE	0.757	Level1	0.892
UPI000052DA7D	297	T	N1	TRUE	0.757	Level1	0.892
UPI000052DA7D	304	T	N2U1	TRUE	0.757	Level1	0.675
UPI000052DBC5	135	T	H1N1	TRUE	0.815	Level1	1
UPI000052DBC5	136	S	H1N1	TRUE	0.815	Level1	1
UPI000052DBE6	10	T	N1	FALSE	0.317	Level2	0.397
UPI000052DBE6	32	T	N1	TRUE	0.317	Level2	0.452
UPI000052DBE6	4	T	N1	FALSE	0.317	Level2	0.413
UPI000052DBE6	43	S	N1	FALSE	0.317	Level2	0.442
UPI000052DBE6	47	S	N1	FALSE	0.317	Level2	0.442
UPI000052DBE6	6	S	N1	FALSE	0.317	Level2	0.413
UPI000052DC46	134	S	H1N2	TRUE	0.797	Level2	0.665
UPI000052DC46	138	T	H1N1	TRUE	0.797	Level2	0.536
UPI000052DC46	148	S	H1N1	FALSE	0.797	Level2	0.565
UPI000052DC46	148	S	H1N2	FALSE	0.797	Level2	0.435
UPI000052DC46	151	T	H1N1	FALSE	0.797	Level2	0.565
UPI000052DC46	151	T	H1N2	FALSE	0.797	Level2	0.435
UPI000052DC46	72	S	H1N2	TRUE	0.818	Level1	0.422
UPI000052DC46	87	S	H1N1	TRUE	0.818	Level1	0.711
UPI000052DC46	92	T	H1N1	TRUE	0.818	Level1	0.711
UPI000052DC47	214	S	N2U1	TRUE	0.785	Level2	0.422
UPI000052DC47	227	T	N1	FALSE	0.785	Level2	0.422
UPI000052DC47	229	T	N1	FALSE	0.785	Level2	0.422
UPI000052DD2F	57	S	N2U1	TRUE	0.532	Level2	0.647
UPI000052DD2F	61	S	N2U1	FALSE	0.532	Level3	-1
UPI000052DD2F	63	S	N2U1	FALSE	0.532	Level3	-1
UPI000052DD2F	71	T	N2U1	FALSE	0.532	Level2	0.414
UPI000052DD2F	72	T	N2U1	FALSE	0.532	Level2	0.386
UPI000052DD2F	73	T	N2U1	FALSE	0.532	Level2	0.336
UPI000052DD2F	74	S	N2U1	FALSE	0.532	Level2	0.336
UPI000052DD2F	75	T	N2U1	FALSE	0.532	Level2	0.336
UPI000052DE20	153	S	H1N1	TRUE	0.215	Level1	1
UPI000052DE20	163	S	H1N1	TRUE	0.215	Level1	1
UPI000052DE99	335	S	N1	TRUE	0.688	Level1	0.335
UPI000052DE99	340	S	N1	TRUE	0.688	Level1	0.335
UPI000052DE99	356	S	H1N1	TRUE	0.688	Level1	0.171
UPI000052DF38	119	T	N2U1	TRUE	0.151	Level2	0.761
UPI000052DF38	129	S	H1N2	FALSE	0.151	Level2	0.381
UPI000052DF38	129	S	N2U1	FALSE	0.151	Level2	0.619
UPI000052DF38	130	S	H1N2	FALSE	0.151	Level2	0.381
UPI000052DF38	130	S	N2U1	FALSE	0.151	Level2	0.619
UPI000052DF38	71	T	N2U1	FALSE	0.818	Level3	-1
UPI000052DF38	72	S	N2U1	FALSE	0.818	Level3	-1
UPI000052DF38	74	S	N2U1	FALSE	0.818	Level3	-1
UPI000052DF38	96	S	N1	FALSE	0.818	Level3	-1
UPI000052DF38	96	S	H1N1	FALSE	0.818	Level3	-1
UPI000052DF38	96	S	H1N2	FALSE	0.818	Level3	-1
UPI000052DF38	97	T	N1	FALSE	0.818	Level3	-1
UPI000052DF38	97	T	H1N1	FALSE	0.818	Level3	-1
UPI000052DF38	97	T	H1N2	FALSE	0.818	Level3	-1
UPI000052DF38	99	T	N1	FALSE	0.818	Level3	-1
UPI000052DF38	99	T	H1N1	FALSE	0.818	Level3	-1
UPI000052DF38	99	T	H1N2	FALSE	0.818	Level3	-1
UPI000052E023	128	T	H1N2	TRUE	0.669	Level1	0.526
UPI000052E023	134	T	N1	TRUE	0.669	Level1	0.763
UPI000052E023	137	T	N1	TRUE	0.669	Level1	0.763
UPI000052E097	13	S	N1	FALSE	0.816	Level3	-1
UPI000052E097	13	S	H1N1	FALSE	0.816	Level3	-1
UPI000052E097	13	S	H1N2	FALSE	0.816	Level3	-1
UPI000052E097	15	T	N1	FALSE	0.816	Level3	-1
UPI000052E097	15	T	H1N1	FALSE	0.816	Level3	-1
UPI000052E097	15	T	H1N2	FALSE	0.816	Level3	-1
UPI000052E097	21	T	N1	FALSE	0.816	Level3	-1
UPI000052E097	21	T	H1N1	FALSE	0.816	Level3	-1
UPI000052E097	21	T	H1N2	FALSE	0.816	Level3	-1
UPI000052E097	32	T	N2U1	FALSE	0.816	Level3	-1
UPI000052E097	33	T	N2U1	FALSE	0.816	Level3	-1
UPI000052E097	56	S	N1	FALSE	0.615	Level2	0.724
UPI000052E097	63	S	N1	FALSE	0.615	Level2	0.724
UPI000052E097	69	S	N1	FALSE	0.615	Level2	0.724
UPI000052E097	90	T	N1	TRUE	0.615	Level2	0.829
UPI000052E0B7	38	T	N2U1	TRUE	0.78	Level1	0.5
UPI000052E19B	32	T	H1N1	TRUE	0.781	Level2	0.757
UPI000052E19B	39	T	H1N1	FALSE	0.781	Level2	0.478
UPI000052E19B	45	S	H1N1	FALSE	0.781	Level2	0.478
UPI000052E19B	51	S	H1N2	TRUE	0.781	Level2	0.523
UPI000052E236	19	T	H1N1	FALSE	0.818	Level3	-1
UPI000052E236	19	T	N2U1	FALSE	0.818	Level3	-1
UPI000052E236	2	T	H1N1	FALSE	0.818	Level3	-1
UPI000052E236	2	T	H1N2	FALSE	0.818	Level3	-1
UPI000052E236	3	T	H1N1	FALSE	0.818	Level3	-1
UPI000052E236	3	T	H1N2	FALSE	0.818	Level3	-1
UPI000052E236	6	T	H1N1	FALSE	0.818	Level3	-1
UPI000052E236	6	T	N2U1	FALSE	0.818	Level3	-1
UPI000052E236	9	S	H1N1	FALSE	0.818	Level3	-1
UPI000052E236	9	S	N2U1	FALSE	0.818	Level3	-1
UPI000052E29A	23	T	N2U1	TRUE	0.52	Level1	1
UPI000052E2E7	105	S	N1	FALSE	0.82	Level2	0.299
UPI000052E2E7	105	S	H1N2	FALSE	0.82	Level2	0.701
UPI000052E2E7	118	T	N1	FALSE	0.82	Level2	0.299
UPI000052E2E7	118	T	H1N2	FALSE	0.82	Level2	0.701
UPI000052E2E7	120	T	H1N2	TRUE	0.82	Level2	0.799
UPI000052E2E7	123	S	H1N2	TRUE	0.82	Level2	0.799
UPI000052E37F	103	S	N1	TRUE	0.694	Level1	0.454
UPI000052E37F	86	S	N2U1	TRUE	0.694	Level1	0.454
UPI000052E42A	92	S	N1	FALSE	0.751	Level3	-1
UPI000052E42A	94	T	N1	FALSE	0.751	Level3	-1
UPI000052E499	104	T	H1N2	FALSE	0.818	Level3	-1
UPI000052E499	104	T	N2U1	FALSE	0.818	Level3	-1
UPI000052E499	106	S	H1N2	FALSE	0.818	Level3	-1
UPI000052E499	106	S	N2U1	FALSE	0.818	Level3	-1
UPI000052E499	107	T	H1N2	FALSE	0.818	Level3	-1
UPI000052E499	107	T	N2U1	FALSE	0.818	Level3	-1
UPI000052E499	72	S	H1N2	FALSE	0.818	Level3	-1
UPI000052E499	73	S	H1N2	FALSE	0.818	Level3	-1
UPI000052E499	77	T	H1N2	FALSE	0.818	Level3	-1
UPI000052E499	83	S	H1N2	FALSE	0.818	Level3	-1
UPI000052E499	91	T	H1N2	FALSE	0.818	Level3	-1
UPI000052E499	95	T	H1N2	FALSE	0.818	Level3	-1
UPI000052E499	96	T	H1N2	FALSE	0.818	Level3	-1
UPI000052E656	215	T	H1N2	TRUE	0.758	Level1	1
UPI000052E656	66	S	N1	FALSE	0.818	Level2	0.204
UPI000052E656	66	S	H1N1	FALSE	0.818	Level2	0.204
UPI000052E656	66	S	H1N2	FALSE	0.818	Level2	0.269
UPI000052E656	67	S	N1	FALSE	0.818	Level2	0.204
UPI000052E656	67	S	H1N1	FALSE	0.818	Level2	0.204
UPI000052E656	67	S	H1N2	FALSE	0.818	Level2	0.269
UPI000052E656	69	S	N1	FALSE	0.818	Level2	0.204
UPI000052E656	69	S	H1N1	FALSE	0.818	Level2	0.204
UPI000052E656	69	S	H1N2	FALSE	0.818	Level2	0.269
UPI000052E656	83	T	H1N2	TRUE	0.818	Level2	0.414
UPI000052E69F	27	T	N1	TRUE	0.694	Level2	0.349
UPI000052E69F	28	S	H1N1	FALSE	0.694	Level2	0.522
UPI000052E69F	28	S	N2U1	FALSE	0.694	Level2	0.261
UPI000052E69F	29	S	H1N1	FALSE	0.694	Level2	0.522
UPI000052E69F	29	S	N2U1	FALSE	0.694	Level2	0.261
UPI000052E69F	36	S	H1N1	FALSE	0.694	Level2	0.522
UPI000052E69F	36	S	N2U1	FALSE	0.694	Level2	0.261
UPI000052E710	2	S	H1N1	FALSE	0.785	Level2	0.52
UPI000052E710	2	S	N2U1	FALSE	0.785	Level2	0.48
UPI000052E710	34	T	N2U1	TRUE	0.785	Level2	0.559
UPI000052E710	5	T	H1N1	FALSE	0.785	Level2	0.52
UPI000052E710	5	T	N2U1	FALSE	0.785	Level2	0.48
UPI000052E710	9	S	H1N1	FALSE	0.785	Level2	0.52
UPI000052E710	9	S	N2U1	FALSE	0.785	Level2	0.48
UPI000052E767	18	S	N2U1	FALSE	0.815	Level3	-1
UPI000052E767	22	S	N2U1	FALSE	0.815	Level3	-1
UPI000052E767	3	T	N2U1	FALSE	0.815	Level3	-1
UPI000052E76E	189	T	N1	FALSE	0.548	Level3	-1
UPI000052E76E	190	S	N1	FALSE	0.548	Level3	-1
UPI000052E76E	208	S	H1N1	FALSE	0.548	Level3	-1
UPI000052E76E	209	S	H1N1	FALSE	0.548	Level3	-1
UPI000052E76E	63	S	N2U1	TRUE	0.382	Level1	0.295
UPI000052E76E	92	S	H1N2	TRUE	0.382	Level1	0.256
UPI000052E818	190	T	H1N2	TRUE	0.785	Level2	0.696
UPI000052E818	211	S	N1	FALSE	0.785	Level2	0.3
UPI000052E818	211	S	N2U1	FALSE	0.785	Level2	0.3
UPI000052E818	212	S	N1	FALSE	0.785	Level2	0.3
UPI000052E818	212	S	N2U1	FALSE	0.785	Level2	0.3
UPI000052E818	220	T	N1	FALSE	0.785	Level2	0.3
UPI000052E818	220	T	N2U1	FALSE	0.785	Level2	0.3
UPI000052E850	39	T	H1N1	FALSE	0.757	Level3	-1
UPI000052E850	43	T	H1N1	FALSE	0.757	Level3	-1
UPI000052E850	49	S	H1N1	FALSE	0.757	Level3	-1
UPI000052E850	55	T	H1N1	FALSE	0.757	Level3	-1
UPI000052E850	55	T	H1N2	FALSE	0.815	Level3	-1
UPI000052E850	63	S	N1	FALSE	0.757	Level3	-1
UPI000052E850	63	S	H1N1	FALSE	0.757	Level3	-1
UPI000052E850	63	S	H1N2	FALSE	0.757	Level3	-1
UPI000052E850	68	T	N1	FALSE	0.757	Level3	-1
UPI000052E850	68	T	H1N1	FALSE	0.757	Level3	-1
UPI000052E850	68	T	H1N2	FALSE	0.757	Level3	-1
UPI000052E850	69	S	N1	FALSE	0.757	Level3	-1
UPI000052E850	69	S	H1N1	FALSE	0.757	Level3	-1
UPI000052E850	69	S	H1N2	FALSE	0.757	Level3	-1
UPI000052E85E	90	S	H1N2	TRUE	0.048	Level1	1
UPI000052E911	10	S	N1	FALSE	0.821	Level2	0.381
UPI000052E911	16	S	H1N2	TRUE	0.821	Level2	0.239
UPI000052E911	5	T	N1	FALSE	0.821	Level2	0.381
UPI000052E911	6	S	N1	FALSE	0.821	Level2	0.381
UPI000052E911	7	T	N1	FALSE	0.821	Level2	0.381
UPI000052E932	13	S	H1N1	FALSE	0.818	Level3	-1
UPI000052E932	6	S	N1	FALSE	0.818	Level3	-1
UPI000052E932	6	S	H1N2	FALSE	0.818	Level3	-1
UPI000052E932	8	T	N1	FALSE	0.818	Level3	-1
UPI000052E932	8	T	H1N2	FALSE	0.818	Level3	-1
UPI000052E932	9	T	H1N1	FALSE	0.818	Level3	-1
UPI000052E9EB	411	S	H1N2	TRUE	0.699	Level2	0.73
UPI000052E9EB	415	S	N1	FALSE	0.699	Level2	0.414
UPI000052E9EB	415	S	H1N1	FALSE	0.699	Level2	0.117
UPI000052E9EB	415	S	H1N2	FALSE	0.699	Level2	0.288
UPI000052E9EB	416	S	N1	FALSE	0.699	Level2	0.414
UPI000052E9EB	416	S	H1N1	FALSE	0.699	Level2	0.117
UPI000052E9EB	416	S	H1N2	FALSE	0.699	Level2	0.288
UPI000052E9EB	422	T	N1	FALSE	0.699	Level2	0.414
UPI000052E9EB	422	T	H1N1	FALSE	0.699	Level2	0.117
UPI000052E9EB	422	T	H1N2	FALSE	0.699	Level2	0.288
UPI000052EA83	101	S	N2U1	TRUE	0.757	Level1	0.522
UPI000052EA83	79	T	H1N2	TRUE	0.757	Level1	0.522
UPI000052EA83	82	S	H1N2	TRUE	0.757	Level1	0.522
UPI000052EA83	93	T	N2U1	TRUE	0.757	Level1	0.522
UPI000052ECDB	115	S	N1	TRUE	0.477	Level2	0.375
UPI000052ECDB	117	T	N2U1	TRUE	0.477	Level2	0.181
UPI000052ECDB	126	T	N1	FALSE	0.477	Level2	0.328
UPI000052ECDB	131	T	N1	FALSE	0.477	Level2	0.328
UPI000052ECDB	132	T	N1	FALSE	0.477	Level2	0.328
UPI000052ECDB	133	T	N1	FALSE	0.477	Level2	0.328
UPI000052ECDB	380	S	H1N1	TRUE	0.815	Level2	0.249
UPI000052ECDB	398	S	N2U1	FALSE	0.815	Level2	0.406
UPI000052ECDB	402	T	N2U1	FALSE	0.815	Level2	0.406
UPI000052ECDB	404	S	N2U1	FALSE	0.815	Level2	0.406
UPI000052ECDB	407	T	N2U1	FALSE	0.815	Level2	0.406
UPI000052ECDB	677	T	N2U1	TRUE	0.814	Level1	1
UPI000052ECDB	684	T	N2U1	TRUE	0.814	Level1	1
UPI000052ED11	4	T	H1N2	TRUE	0.729	Level1	1
UPI000052ED11	6	T	H1N2	TRUE	0.729	Level1	1
UPI000052ED11	8	S	H1N2	TRUE	0.729	Level1	1
UPI000052EE16	103	S	N1	TRUE	0.462	Level1	0.423
UPI000052EE16	104	S	N1	TRUE	0.462	Level1	0.423
UPI000052EE16	108	T	N2U1	TRUE	0.462	Level1	0.425
UPI000052EE16	110	S	N2U1	TRUE	0.462	Level1	0.432
UPI000052EE16	12	T	H1N1	FALSE	0.572	Level2	0.266
UPI000052EE16	12	T	H1N2	FALSE	0.572	Level2	0.266
UPI000052EE16	13	T	H1N1	FALSE	0.572	Level2	0.266
UPI000052EE16	13	T	H1N2	FALSE	0.572	Level2	0.266
UPI000052EE16	23	T	N1	TRUE	0.572	Level2	0.533
UPI000052EE16	34	S	N1	TRUE	0.572	Level2	0.533
UPI000052EF4A	68	T	H1N1	FALSE	0.771	Level2	0.126
UPI000052EF4A	70	T	H1N1	FALSE	0.771	Level2	0.126
UPI000052EF4A	74	T	H1N1	FALSE	0.771	Level2	0.126
UPI000052EF4A	75	T	H1N1	FALSE	0.771	Level2	0.126
UPI000052EF4A	79	S	H1N1	FALSE	0.771	Level2	0.126
UPI000052EF4A	82	T	H1N1	FALSE	0.771	Level2	0.126
UPI000052EF4A	84	S	H1N1	FALSE	0.771	Level2	0.126
UPI000052EF4A	93	T	H1N2	TRUE	0.771	Level2	0.151
UPI000052EF4F	18	S	N1	FALSE	0.757	Level2	0.152
UPI000052EF4F	18	S	H1N1	FALSE	0.757	Level2	0.387
UPI000052EF4F	18	S	H1N2	FALSE	0.757	Level2	0.23
UPI000052EF4F	23	T	N1	FALSE	0.757	Level2	0.152
UPI000052EF4F	23	T	H1N1	FALSE	0.757	Level2	0.387
UPI000052EF4F	23	T	H1N2	FALSE	0.757	Level2	0.23
UPI000052EF4F	34	S	H1N1	TRUE	0.757	Level2	0.607
UPI000052EF68	15	S	H1N1	FALSE	0.757	Level3	-1
UPI000052EF68	17	S	N1	FALSE	0.757	Level3	-1
UPI000052EF68	18	S	N1	FALSE	0.757	Level3	-1
UPI000052EF68	19	S	N1	FALSE	0.757	Level3	-1
UPI000052EF68	3	S	H1N1	FALSE	0.757	Level3	-1
UPI000052EF68	5	S	H1N1	FALSE	0.757	Level3	-1
UPI000053461E	61	S	H1N1	TRUE	0	Level1	0.684
UPI000053461E	61	S	H1N2	TRUE	0	Level1	1
UPI000053461E	61	S	N2U1	TRUE	0	Level1	0.756
UPI000053461E	70	S	H1N1	TRUE	0	Level1	0.756
UPI000053461E	70	S	H1N2	TRUE	0	Level1	1
UPI000053461E	70	S	N2U1	TRUE	0	Level1	0.684
UPI0000599ADE	35	T	H1N2	TRUE	0.611	Level1	1
UPI0000599ADE	58	T	H1N2	TRUE	0.611	Level1	1
UPI00005D2316	16	S	N2U1	TRUE	0.815	Level1	0.696
UPI00005D2316	17	T	N2U1	TRUE	0.815	Level1	0.696
UPI00005D2316	2	S	N1	TRUE	0.815	Level1	0.696
UPI00005D2316	9	T	N1	TRUE	0.815	Level1	0.696
UPI000066316B	116	T	H1N2	TRUE	0.571	Level2	0.234
UPI000066316B	131	T	H1N1	FALSE	0.571	Level2	0.343
UPI000066316B	136	S	H1N1	FALSE	0.571	Level2	0.343
UPI000066316B	137	S	H1N1	FALSE	0.571	Level2	0.343
UPI000066316B	138	S	H1N1	FALSE	0.571	Level2	0.343
UPI000066316B	145	S	N2U1	TRUE	0.571	Level2	0.234
UPI0000663A8F	328	S	N1	FALSE	0.785	Level2	0.18
UPI0000663A8F	328	S	H1N1	FALSE	0.785	Level2	0.127
UPI0000663A8F	328	S	H1N2	FALSE	0.785	Level2	0.12
UPI0000663A8F	336	T	N1	FALSE	0.785	Level2	0.18
UPI0000663A8F	336	T	H1N1	FALSE	0.785	Level2	0.127
UPI0000663A8F	336	T	H1N2	FALSE	0.785	Level2	0.12
UPI0000663A8F	338	S	N1	FALSE	0.785	Level2	0.18
UPI0000663A8F	338	S	H1N1	FALSE	0.785	Level2	0.127
UPI0000663A8F	338	S	H1N2	FALSE	0.785	Level2	0.118
UPI0000663A8F	340	T	N1	FALSE	0.785	Level2	0.19
UPI0000663A8F	340	T	H1N1	FALSE	0.785	Level2	0.116
UPI0000663A8F	340	T	H1N2	FALSE	0.785	Level2	0.107
UPI0000663A8F	341	T	N1	FALSE	0.785	Level2	0.19
UPI0000663A8F	341	T	H1N1	FALSE	0.785	Level2	0.116
UPI0000663A8F	341	T	H1N2	FALSE	0.785	Level2	0.107
UPI0000663A8F	349	S	N1	FALSE	0.785	Level2	0.224
UPI0000663A8F	349	S	H1N1	FALSE	0.785	Level2	0.083
UPI0000663A8F	349	S	H1N2	FALSE	0.785	Level2	0.227
UPI0000663A8F	350	S	N1	FALSE	0.785	Level2	0.224
UPI0000663A8F	350	S	H1N1	FALSE	0.785	Level2	0.083
UPI0000663A8F	350	S	H1N2	FALSE	0.785	Level2	0.227
UPI0000663A8F	362	T	N1	TRUE	0.785	Level2	0.47
UPI0000663A8F	479	S	H1N1	FALSE	0.808	Level3	-1
UPI0000663A8F	479	S	N2U1	FALSE	0.808	Level3	-1
UPI0000663A8F	483	S	H1N1	FALSE	0.808	Level3	-1
UPI0000663A8F	483	S	N2U1	FALSE	0.808	Level3	-1
UPI0000663A8F	487	T	H1N1	FALSE	0.808	Level3	-1
UPI0000663A8F	487	T	N2U1	FALSE	0.808	Level3	-1
UPI0000663A8F	489	T	H1N1	FALSE	0.808	Level3	-1
UPI0000663A8F	489	T	N2U1	FALSE	0.808	Level3	-1
UPI0000663A8F	492	S	N1	FALSE	0.808	Level3	-1
UPI0000663A8F	494	T	N1	FALSE	0.808	Level3	-1
UPI0000663A8F	502	T	N1	FALSE	0.808	Level3	-1
UPI0000663A8F	503	T	N1	FALSE	0.808	Level3	-1
UPI0000663A8F	505	S	N1	FALSE	0.808	Level3	-1
UPI00006D9B2A	79	T	H1N1	FALSE	0.818	Level3	-1
UPI00006D9B2A	79	T	H1N2	FALSE	0.818	Level3	-1
UPI00006D9B2A	85	T	H1N1	FALSE	0.818	Level3	-1
UPI00006D9B2A	85	T	H1N2	FALSE	0.818	Level3	-1
UPI00006D9D01	81	T	N1	TRUE	0.622	Level1	0.819
UPI00006D9D01	92	S	N1	TRUE	0.622	Level1	0.738
UPI00006D9EC7	12	S	H1N1	FALSE	0.757	Level2	0.268
UPI00006D9EC7	24	S	H1N1	FALSE	0.757	Level2	0.268
UPI00006D9EC7	31	S	N1	TRUE	0.757	Level2	0.661
UPI00006D9EC7	37	S	N1	TRUE	0.757	Level2	0.661
UPI00006D9EC7	43	S	N1	TRUE	0.757	Level2	0.661
UPI00006D9EDF	150	T	N1	TRUE	0.208	Level2	0.288
UPI00006D9EDF	150	T	H1N1	FALSE	0.195	Level2	0.234
UPI00006D9EDF	150	T	N2U1	TRUE	0.392	Level2	0.328
UPI00006D9EDF	155	S	N1	TRUE	0.208	Level2	0.288
UPI00006D9EDF	155	S	H1N1	FALSE	0.195	Level2	0.234
UPI00006D9EDF	155	S	N2U1	FALSE	0.554	Level3	-1
UPI00006D9EDF	159	S	H1N1	TRUE	0.195	Level2	0.265
UPI00006D9EDF	159	S	N2U1	FALSE	0.554	Level3	-1
UPI00006D9EDF	165	S	H1N1	FALSE	0.195	Level2	0.312
UPI00006D9EDF	165	S	H1N2	TRUE	0.183	Level2	0.172
UPI00006D9EDF	17	S	H1N2	FALSE	0.815	Level3	-1
UPI00006D9EDF	172	S	N1	FALSE	0.183	Level2	0.228
UPI00006D9EDF	172	S	H1N1	FALSE	0.183	Level2	0.315
UPI00006D9EDF	172	S	H1N2	FALSE	0.183	Level2	0.161
UPI00006D9EDF	173	S	N1	FALSE	0.183	Level2	0.228
UPI00006D9EDF	173	S	H1N1	FALSE	0.183	Level2	0.315
UPI00006D9EDF	173	S	H1N2	FALSE	0.183	Level2	0.161
UPI00006D9EDF	174	S	N1	FALSE	0.183	Level2	0.228
UPI00006D9EDF	174	S	H1N1	FALSE	0.183	Level2	0.315
UPI00006D9EDF	174	S	H1N2	FALSE	0.183	Level2	0.161
UPI00006D9EDF	180	T	N1	TRUE	0.183	Level2	0.287
UPI00006D9EDF	180	T	H1N1	FALSE	0.392	Level2	0.286
UPI00006D9EDF	180	T	N2U1	TRUE	0.195	Level2	0.252
UPI00006D9EDF	24	S	H1N2	FALSE	0.815	Level3	-1
UPI00006D9EDF	29	S	N1	FALSE	0.815	Level3	-1
UPI00006D9EDF	29	S	H1N2	FALSE	0.815	Level3	-1
UPI00006D9EDF	31	T	N1	FALSE	0.815	Level3	-1
UPI00006D9EDF	31	T	H1N2	FALSE	0.815	Level3	-1
UPI00006D9EDF	32	S	N1	FALSE	0.815	Level3	-1
UPI00006D9EDF	32	S	H1N2	FALSE	0.815	Level3	-1
UPI00006D9EDF	35	T	N1	FALSE	0.815	Level3	-1
UPI00006D9EDF	35	T	H1N2	FALSE	0.815	Level3	-1
UPI00006D9EF0	196	S	H1N2	TRUE	0.548	Level1	0.766
UPI00006D9EF0	203	S	H1N2	TRUE	0.548	Level1	0.766
UPI00006D9EF0	212	T	H1N1	TRUE	0.548	Level1	0.533
UPI00006D9F22	357	S	N2U1	TRUE	0.66	Level2	0.32
UPI00006D9F22	362	S	H1N1	FALSE	0.66	Level2	0.516
UPI00006D9F22	362	S	H1N2	FALSE	0.66	Level2	0.258
UPI00006D9F22	378	S	H1N1	FALSE	0.66	Level2	0.516
UPI00006D9F22	378	S	H1N2	FALSE	0.66	Level2	0.258
UPI00006D9F22	379	T	H1N1	FALSE	0.66	Level2	0.516
UPI00006D9F22	379	T	H1N2	FALSE	0.66	Level2	0.258
UPI00006D9F56	30	S	N1	FALSE	0.705	Level2	0.25
UPI00006D9F56	32	T	N1	FALSE	0.705	Level2	0.25
UPI00006D9F56	33	S	N1	FALSE	0.705	Level2	0.25
UPI00006D9F56	44	T	H1N1	TRUE	0.705	Level2	0.252
UPI00006D9FB7	170	T	H1N1	TRUE	0.453	Level1	0.706
UPI00006D9FB7	174	S	N2U1	TRUE	0.453	Level1	0.706
UPI00006DA1DA	84	S	N2U1	FALSE	0.335	Level2	0.261
UPI00006DA1DA	85	T	N2U1	FALSE	0.335	Level2	0.261
UPI00006DA1DA	91	T	N2U1	FALSE	0.335	Level2	0.261
UPI00006DA1DA	98	T	H1N1	TRUE	0.335	Level2	0.345
UPI00006DA1FB	139	T	H1N1	TRUE	0.805	Level2	0.529
UPI00006DA1FB	156	S	H1N1	TRUE	0.805	Level2	0.529
UPI00006DA1FB	157	S	H1N1	FALSE	0.805	Level2	0.486
UPI00006DA1FB	157	S	H1N2	FALSE	0.805	Level2	0.171
UPI00006DA1FB	161	T	H1N1	FALSE	0.805	Level2	0.486
UPI00006DA1FB	161	T	H1N2	FALSE	0.805	Level2	0.171
UPI00006DA1FB	163	T	H1N1	FALSE	0.805	Level2	0.486
UPI00006DA1FB	163	T	H1N2	FALSE	0.805	Level2	0.171
UPI00006DA1FB	168	S	H1N1	FALSE	0.805	Level2	0.486
UPI00006DA1FB	168	S	H1N2	FALSE	0.805	Level2	0.171
UPI0000D7ECC9	17	S	H1N1	FALSE	0.828	Level2	0.416
UPI0000D7ECC9	24	S	H1N1	FALSE	0.828	Level2	0.416
UPI0000D7ECC9	36	T	N1	TRUE	0.828	Level2	0.416
UPI0000D7ECD0	13	T	H1N2	FALSE	0.611	Level3	-1
UPI0000D7ECD0	13	T	N2U1	FALSE	0.611	Level3	-1
UPI0000D7ECD0	15	S	H1N2	FALSE	0.611	Level3	-1
UPI0000D7ECD0	15	S	N2U1	FALSE	0.611	Level3	-1
UPI0000D7ECD0	8	S	H1N2	FALSE	0.611	Level3	-1
UPI0000D7ECD0	8	S	N2U1	FALSE	0.611	Level3	-1
UPI0000E8FB86	116	T	H1N2	TRUE	0	Level1	0.795
UPI0000E937EC	322	S	N2U1	TRUE	0.815	Level1	0.988
UPI0000E938D5	150	S	H1N1	TRUE	0.249	Level1	0.559
UPI0000E95530	334	S	N1	FALSE	0.445	Level3	-1
UPI0000E95530	334	S	H1N2	FALSE	0.445	Level3	-1
UPI0000E95530	339	T	N1	FALSE	0.445	Level3	-1
UPI0000E95530	339	T	H1N2	FALSE	0.445	Level3	-1
UPI0000E95530	344	S	N1	FALSE	0.445	Level3	-1
UPI0000E95530	344	S	H1N2	FALSE	0.445	Level3	-1
UPI0000E98586	139	S	H1N1	TRUE	0.068	Level1	0.879
UPI0000E98586	148	S	H1N2	TRUE	0.068	Level1	0.625
UPI0000E98586	153	T	H1N1	TRUE	0.068	Level1	0.746
UPI0000E9A593	71	T	N1	FALSE	0.818	Level3	-1
UPI0000E9A593	71	T	H1N1	FALSE	0.818	Level3	-1
UPI0000E9A593	71	T	H1N2	FALSE	0.818	Level3	-1
UPI0000E9A593	72	S	N1	FALSE	0.818	Level3	-1
UPI0000E9A593	72	S	H1N1	FALSE	0.818	Level3	-1
UPI0000E9A593	72	S	H1N2	FALSE	0.818	Level3	-1
UPI0000E9A593	75	T	N1	FALSE	0.818	Level3	-1
UPI0000E9A593	75	T	H1N1	FALSE	0.818	Level3	-1
UPI0000E9A593	75	T	H1N2	FALSE	0.818	Level3	-1
UPI0000E9A593	86	T	N1	FALSE	0.818	Level3	-1
UPI0000E9A593	86	T	H1N1	FALSE	0.818	Level3	-1
UPI0000E9A593	86	T	H1N2	FALSE	0.818	Level3	-1
UPI0000F0D2AB	142	T	H1N1	TRUE	0.42	Level1	0.906
UPI0000F0D2AB	145	S	H1N1	TRUE	0.42	Level1	0.854
UPI0000F0D2AB	155	T	H1N1	TRUE	0.42	Level1	0.854
UPI000170D363	55	S	N1	FALSE	0.587	Level2	0.723
UPI000170D363	55	S	H1N2	FALSE	0.587	Level2	0.277
UPI000170D363	56	T	N1	FALSE	0.587	Level2	0.723
UPI000170D363	56	T	H1N2	FALSE	0.587	Level2	0.277
UPI000170D363	63	T	N1	TRUE	0.587	Level2	0.777
UPI000170D363	69	T	N1	TRUE	0.587	Level2	0.777
UPI000170D3DF	210	S	N1	FALSE	0.811	Level2	0.233
UPI000170D3DF	210	S	H1N1	FALSE	0.811	Level2	0.193
UPI000170D3DF	210	S	H1N2	FALSE	0.811	Level2	0.07
UPI000170D3DF	216	S	N1	FALSE	0.811	Level2	0.233
UPI000170D3DF	216	S	H1N1	FALSE	0.811	Level2	0.193
UPI000170D3DF	216	S	H1N2	FALSE	0.811	Level2	0.07
UPI000170D3DF	222	T	N1	FALSE	0.811	Level2	0.233
UPI000170D3DF	222	T	H1N1	FALSE	0.811	Level2	0.193
UPI000170D3DF	222	T	H1N2	FALSE	0.811	Level2	0.07
UPI000170D3DF	224	S	N1	FALSE	0.811	Level2	0.231
UPI000170D3DF	224	S	H1N1	FALSE	0.811	Level2	0.192
UPI000170D3DF	224	S	H1N2	FALSE	0.811	Level2	0.068
UPI000170D3DF	231	T	N1	TRUE	0.811	Level2	0.514
UPI000170D3DF	238	T	H1N1	TRUE	0.811	Level2	0.647
UPI0001765FC1	324	T	H1N2	TRUE	0.793	Level1	0.89
UPI0001765FC1	335	T	H1N2	TRUE	0.793	Level1	0.89
UPI0001765FC1	337	T	H1N2	TRUE	0.793	Level1	0.89
UPI00017B8E7F	331	T	N1	FALSE	0.715	Level2	0.417
UPI00017B8E7F	331	T	N2U1	FALSE	0.785	Level3	-1
UPI00017B8E7F	342	S	N1	FALSE	0.715	Level2	0.473
UPI00017B8E7F	342	S	N2U1	FALSE	0.785	Level3	-1
UPI00017B8E7F	348	S	N1	TRUE	0.715	Level2	0.54
UPI00017B8E7F	348	S	N2U1	FALSE	0.785	Level3	-1
UPI00017B8E7F	351	S	N2U1	TRUE	0.715	Level2	0.349
UPI00017B8E7F	360	T	N2U1	FALSE	0.785	Level3	-1
UPI00017B8E7F	377	T	N1	FALSE	0.5	Level2	0.205
UPI00017B8E7F	388	S	N1	FALSE	0.5	Level2	0.205
UPI00017B8E7F	389	S	N1	FALSE	0.5	Level2	0.205
UPI00017B8E7F	395	T	N1	FALSE	0.5	Level2	0.205
UPI00017B8E7F	403	T	H1N2	TRUE	0.5	Level2	0.286
UPI00017B8E88	174	T	N1	TRUE	0.794	Level1	1
UPI00017B8E88	177	S	N1	TRUE	0.794	Level1	1
UPI00017B8E88	187	T	N1	TRUE	0.794	Level1	1
UPI00017B8E88	189	T	N1	TRUE	0.794	Level1	1
UPI00017B8E8B	82	S	N2U1	FALSE	0.815	Level2	0.735
UPI00017B8E8B	89	T	N2U1	FALSE	0.815	Level2	0.735
UPI00017B8E8B	90	S	N2U1	FALSE	0.815	Level2	0.735
UPI00017B8E8B	92	T	N2U1	TRUE	0.815	Level2	0.898
UPI00017B8E8B	96	S	N2U1	TRUE	0.815	Level2	0.898
UPI00017B8E96	18	T	H1N1	FALSE	0.757	Level3	-1
UPI00017B8E96	226	S	H1N1	TRUE	0.548	Level1	0.55
UPI00017B8E96	231	T	H1N1	TRUE	0.548	Level1	0.55
UPI00017B8E96	242	S	N1	TRUE	0.548	Level1	0.256
UPI00017B8E96	253	S	H1N2	TRUE	0.548	Level1	0.295
UPI00017B8E96	26	T	H1N1	FALSE	0.757	Level3	-1
UPI00017B8E96	485	T	N1	FALSE	0.818	Level2	0.611
UPI00017B8E96	485	T	H1N1	FALSE	0.818	Level2	0.111
UPI00017B8E96	485	T	H1N2	FALSE	0.818	Level2	0.139
UPI00017B8E96	489	S	N1	FALSE	0.818	Level2	0.611
UPI00017B8E96	489	S	H1N1	FALSE	0.818	Level2	0.111
UPI00017B8E96	489	S	H1N2	FALSE	0.818	Level2	0.139
UPI00017B8E96	494	S	N1	TRUE	0.818	Level2	0.611
UPI00017B8E96	496	T	N1	TRUE	0.818	Level2	0.611
UPI00017B8E96	738	S	N1	TRUE	0.108	Level1	0.628
UPI00017B8E96	738	S	N2U1	FALSE	0.777	Level3	-1
UPI00017B8E96	740	T	N1	TRUE	0.108	Level1	0.628
UPI00017B8E96	740	T	N2U1	FALSE	0.777	Level3	-1
UPI00017B8E96	749	T	N1	FALSE	0.615	Level3	-1
UPI00017B8E96	749	T	N2U1	FALSE	0.777	Level3	-1
UPI00017B8E96	750	T	N1	FALSE	0.615	Level3	-1
UPI00017B8E96	750	T	N2U1	FALSE	0.777	Level3	-1
UPI00017B8E96	752	T	N1	TRUE	0.108	Level1	0.645
UPI00017B8E96	752	T	N2U1	FALSE	0.777	Level3	-1
UPI00017B8E96	754	T	N1	FALSE	0.615	Level3	-1
UPI00017B8E96	754	T	N2U1	FALSE	0.777	Level3	-1
UPI00017B8E96	757	T	N1	FALSE	0.777	Level3	-1
UPI00017B8E96	757	T	N2U1	FALSE	0.777	Level3	-1
UPI00017B8E98	32	T	H1N1	FALSE	0.643	Level3	-1
UPI00017B8E98	32	T	H1N2	FALSE	0.643	Level3	-1
UPI00017B8E98	35	T	H1N1	FALSE	0.643	Level3	-1
UPI00017B8E98	35	T	H1N2	FALSE	0.643	Level3	-1
UPI00017B8E9A	103	S	N1	FALSE	0.813	Level2	0.452
UPI00017B8E9A	105	T	N1	FALSE	0.813	Level2	0.452
UPI00017B8E9A	111	T	N2U1	TRUE	0.813	Level2	0.646
UPI00017B8E9A	96	T	N1	FALSE	0.813	Level2	0.467
UPI00017B8E9A	98	T	N1	FALSE	0.813	Level2	0.467
UPI00017B8E9C	542	S	N2U1	TRUE	0.818	Level1	0.73
UPI00017B8E9C	546	S	N2U1	TRUE	0.818	Level1	0.73
UPI00017B8EA7	326	T	N2U1	FALSE	0.821	Level3	-1
UPI00017B8EA7	328	S	N2U1	FALSE	0.821	Level3	-1
UPI00017B8EA7	332	T	N2U1	FALSE	0.821	Level3	-1
UPI00017B8EA9	151	T	H1N2	TRUE	0.533	Level1	0.56
UPI00017B8EA9	153	S	H1N2	TRUE	0.533	Level1	0.56
UPI00017B8EA9	171	S	N2U1	TRUE	0.533	Level1	0.268
UPI00017B8EAB	308	T	N1	FALSE	0.82	Level3	-1
UPI00017B8EAB	308	T	H1N2	FALSE	0.82	Level3	-1
UPI00017B8EAB	313	T	N1	FALSE	0.82	Level3	-1
UPI00017B8EAB	313	T	H1N2	FALSE	0.82	Level3	-1
UPI00017B8EAB	314	S	N1	FALSE	0.82	Level3	-1
UPI00017B8EAB	314	S	H1N2	FALSE	0.82	Level3	-1
UPI00017B8EAB	323	T	H1N1	FALSE	0.82	Level3	-1
UPI00017B8EAB	324	S	H1N1	FALSE	0.82	Level3	-1
UPI00017B8EB2	53	T	N2U1	FALSE	0.784	Level3	-1
UPI00017B8EB2	62	T	N2U1	FALSE	0.784	Level3	-1
UPI00017B8EB2	77	S	N2U1	FALSE	0.784	Level3	-1
UPI00017B8EB2	85	T	N2U1	FALSE	0.784	Level3	-1
UPI00017B8EB2	90	S	N2U1	FALSE	0.784	Level3	-1
UPI00017B8EB5	180	T	H1N1	TRUE	0.818	Level1	0.697
UPI00017B8EB9	239	T	H1N1	TRUE	0.66	Level1	0.424
UPI00017B8EBA	288	S	N1	FALSE	0.023	Level3	-1
UPI00017B8EBA	288	S	N2U1	FALSE	0.023	Level3	-1
UPI00017B8EBA	290	T	N1	FALSE	0.023	Level3	-1
UPI00017B8EBA	290	T	N2U1	FALSE	0.023	Level3	-1
UPI00017B8EBA	298	S	N1	FALSE	0.023	Level3	-1
UPI00017B8EBA	298	S	N2U1	FALSE	0.023	Level3	-1
UPI00017B8EBC	234	T	H1N1	FALSE	0.818	Level3	-1
UPI00017B8EBC	234	T	N2U1	FALSE	0.818	Level3	-1
UPI00017B8EBC	235	T	H1N1	FALSE	0.818	Level3	-1
UPI00017B8EBC	235	T	N2U1	FALSE	0.818	Level3	-1
UPI00017B8EBC	245	T	H1N1	FALSE	0.818	Level3	-1
UPI00017B8EBC	245	T	N2U1	FALSE	0.818	Level3	-1
UPI00017B8EBC	256	S	N1	FALSE	0.818	Level3	-1
UPI00017B8EBC	257	S	N1	FALSE	0.818	Level3	-1
UPI00017B8EBD	131	T	H1N1	FALSE	0.818	Level2	0.359
UPI00017B8EBD	139	T	H1N1	FALSE	0.818	Level2	0.359
UPI00017B8EBD	158	S	H1N2	TRUE	0.818	Level2	0.533
UPI00017B8EBD	411	T	N1	FALSE	0.818	Level3	-1
UPI00017B8EBD	411	T	H1N1	TRUE	0.736	Level1	1
UPI00017B8EBD	411	T	H1N2	FALSE	0.818	Level3	-1
UPI00017B8EBD	412	S	N1	FALSE	0.818	Level3	-1
UPI00017B8EBD	412	S	H1N1	TRUE	0.736	Level1	1
UPI00017B8EBD	412	S	H1N2	FALSE	0.818	Level3	-1
UPI00017B8EBD	420	T	N1	FALSE	0.618	Level3	-1
UPI00017B8EBD	420	T	H1N1	TRUE	0.736	Level1	1
UPI00017B8EBD	420	T	H1N2	FALSE	0.818	Level3	-1
UPI00017B8EBD	425	T	N1	FALSE	0.618	Level3	-1
UPI00017B8EBD	425	T	H1N1	TRUE	0.736	Level1	1
UPI00017B8EBD	425	T	H1N2	FALSE	0.818	Level3	-1
UPI00017B8EBE	254	T	N1	FALSE	0.757	Level2	0.106
UPI00017B8EBE	254	T	H1N1	FALSE	0.757	Level2	0.298
UPI00017B8EBE	254	T	H1N2	FALSE	0.757	Level2	0.096
UPI00017B8EBE	254	T	N2U1	FALSE	0.757	Level2	0.202
UPI00017B8EBE	255	S	N1	FALSE	0.757	Level2	0.106
UPI00017B8EBE	255	S	H1N1	FALSE	0.757	Level2	0.298
UPI00017B8EBE	255	S	H1N2	FALSE	0.757	Level2	0.096
UPI00017B8EBE	255	S	N2U1	FALSE	0.757	Level2	0.202
UPI00017B8EBE	262	S	N1	FALSE	0.757	Level2	0.113
UPI00017B8EBE	262	S	H1N1	FALSE	0.757	Level2	0.277
UPI00017B8EBE	262	S	H1N2	FALSE	0.757	Level2	0.096
UPI00017B8EBE	262	S	N2U1	FALSE	0.757	Level2	0.209
UPI00017B8EBE	266	T	N1	FALSE	0.757	Level2	0.113
UPI00017B8EBE	266	T	H1N1	FALSE	0.757	Level2	0.277
UPI00017B8EBE	266	T	H1N2	FALSE	0.757	Level2	0.096
UPI00017B8EBE	266	T	N2U1	FALSE	0.757	Level2	0.209
UPI00017B8EBE	279	T	H1N1	TRUE	0.757	Level2	0.381
UPI00017B8EC1	142	S	N1	TRUE	0.186	Level1	0.463
UPI00017B8EC1	142	S	H1N2	FALSE	0.186	Level2	0.667
UPI00017B8EC1	149	T	N1	FALSE	0.186	Level2	0.422
UPI00017B8EC1	149	T	H1N2	TRUE	0.186	Level1	0.707
UPI00017B8EC1	167	S	H1N2	TRUE	0.186	Level1	0.843
UPI00017B8EC3	269	S	H1N1	TRUE	0.572	Level1	0.461
UPI00017B8EC3	278	T	N1	TRUE	0.572	Level1	0.42
UPI00017B8ECA	35	S	H1N1	TRUE	0.403	Level1	0.201
UPI00017B8ECA	453	T	N2U1	FALSE	0.818	Level3	-1
UPI00017B8ECA	454	T	N2U1	FALSE	0.818	Level3	-1
UPI00017B8ECA	457	T	N2U1	FALSE	0.818	Level3	-1
UPI00017B8ECA	462	S	N2U1	FALSE	0.818	Level3	-1
UPI00017B8ED7	162	T	H1N1	TRUE	0.779	Level1	1
UPI00017B8EE1	111	S	N1	FALSE	0.785	Level3	-1
UPI00017B8EE1	111	S	H1N2	FALSE	0.785	Level3	-1
UPI00017B8EE1	113	T	N1	FALSE	0.785	Level3	-1
UPI00017B8EE1	113	T	H1N2	FALSE	0.785	Level3	-1
UPI00017B8EE1	115	T	N1	FALSE	0.785	Level3	-1
UPI00017B8EE1	115	T	H1N2	FALSE	0.785	Level3	-1
UPI00017B8EE1	118	S	N1	FALSE	0.785	Level3	-1
UPI00017B8EE1	118	S	H1N2	FALSE	0.785	Level3	-1
UPI00017B8EE1	138	S	N1	TRUE	0.374	Level1	0.527
UPI00017B8EE1	150	S	N2U1	TRUE	0.374	Level1	0.527
UPI00017B8EE3	186	S	H1N1	FALSE	0.526	Level2	0.667
UPI00017B8EE3	192	S	H1N1	FALSE	0.526	Level2	0.667
UPI00017B8EE3	196	T	H1N1	TRUE	0.526	Level2	0.667
UPI00017B8EE6	247	S	N1	TRUE	0.488	Level2	0.541
UPI00017B8EE6	260	S	N1	FALSE	0.488	Level2	0.492
UPI00017B8EE6	260	S	H1N2	FALSE	0.488	Level2	0.169
UPI00017B8EE6	264	S	N1	FALSE	0.488	Level2	0.492
UPI00017B8EE6	264	S	H1N2	FALSE	0.488	Level2	0.169
UPI00017B8EE6	265	T	N1	FALSE	0.488	Level2	0.492
UPI00017B8EE6	265	T	H1N2	FALSE	0.488	Level2	0.169
UPI00017B8EE6	272	S	N1	FALSE	0.488	Level2	0.492
UPI00017B8EE6	272	S	H1N2	FALSE	0.488	Level2	0.169
UPI00017B8EE6	279	T	N1	FALSE	0.488	Level2	0.492
UPI00017B8EE6	279	T	H1N2	FALSE	0.488	Level2	0.169
UPI00017B8EE6	358	T	N1	FALSE	0.785	Level3	-1
UPI00017B8EE6	358	T	H1N1	FALSE	0.785	Level3	-1
UPI00017B8EE6	358	T	H1N2	FALSE	0.785	Level3	-1
UPI00017B8EE6	359	T	N1	FALSE	0.785	Level3	-1
UPI00017B8EE6	359	T	H1N1	FALSE	0.785	Level3	-1
UPI00017B8EE6	359	T	H1N2	FALSE	0.785	Level3	-1
UPI00017B8EE6	364	T	N1	FALSE	0.785	Level3	-1
UPI00017B8EE6	364	T	H1N1	FALSE	0.785	Level3	-1
UPI00017B8EE6	364	T	H1N2	FALSE	0.785	Level3	-1
UPI00017B8EE6	366	S	N1	FALSE	0.785	Level3	-1
UPI00017B8EE6	366	S	H1N1	FALSE	0.785	Level3	-1
UPI00017B8EE6	366	S	H1N2	FALSE	0.785	Level3	-1
UPI00017B8EE6	499	S	N1	TRUE	0	Level1	1
UPI00017B8EE6	499	S	H1N1	FALSE	0.548	Level2	0.215
UPI00017B8EE6	499	S	H1N2	TRUE	0	Level1	1
UPI00017B8EE6	502	S	N1	TRUE	0	Level1	1
UPI00017B8EE6	502	S	H1N1	FALSE	0	Level2	0.244
UPI00017B8EE6	502	S	H1N2	TRUE	0	Level1	1
UPI00017B8EE6	508	S	N1	TRUE	0	Level1	1
UPI00017B8EE6	508	S	H1N1	FALSE	0	Level2	0.244
UPI00017B8EE6	508	S	H1N2	TRUE	0	Level1	1
UPI00017B8EE6	514	S	H1N2	TRUE	0	Level1	1
UPI00017B8EE8	103	T	N1	FALSE	0.389	Level3	-1
UPI00017B8EE8	103	T	H1N1	FALSE	0.389	Level3	-1
UPI00017B8EE8	103	T	H1N2	FALSE	0.389	Level3	-1
UPI00017B8EE8	111	S	N1	FALSE	0.389	Level3	-1
UPI00017B8EE8	111	S	H1N1	FALSE	0.389	Level3	-1
UPI00017B8EE8	111	S	H1N2	FALSE	0.389	Level3	-1
UPI00017B8EE8	118	T	N1	FALSE	0.389	Level3	-1
UPI00017B8EE8	118	T	H1N1	FALSE	0.389	Level3	-1
UPI00017B8EE8	118	T	H1N2	FALSE	0.389	Level3	-1
UPI00017B8EEF	267	S	N2U1	TRUE	0.819	Level1	0.666
UPI00017B8EEF	268	T	N1	TRUE	0.819	Level1	0.889
UPI00017B8EEF	272	S	N1	TRUE	0.819	Level1	0.889
UPI00017B8EEF	274	S	N1	TRUE	0.819	Level1	0.889
UPI00017B8EF0	122	S	N1	TRUE	0.797	Level1	0.5
UPI00017B8EF0	290	S	H1N2	FALSE	0.818	Level3	-1
UPI00017B8EF0	300	T	H1N2	FALSE	0.818	Level3	-1
UPI00017B8EF0	301	T	H1N2	FALSE	0.818	Level3	-1
UPI00017B8EF0	302	T	H1N2	FALSE	0.818	Level3	-1
UPI00017B8EF0	303	T	H1N2	FALSE	0.818	Level3	-1
UPI00017B8EF0	305	S	N1	FALSE	0.818	Level3	-1
UPI00017B8EF0	305	S	H1N2	FALSE	0.818	Level3	-1
UPI00017B8EF0	311	S	N1	FALSE	0.818	Level3	-1
UPI00017B8EF0	311	S	H1N2	FALSE	0.818	Level3	-1
UPI00017B8EF4	300	S	N2U1	TRUE	0.257	Level1	0.853
UPI00017B8EF4	312	S	N2U1	TRUE	0.257	Level1	0.853
UPI00017B8EF4	313	S	N2U1	TRUE	0.257	Level1	0.853
UPI00017B8EF8	195	T	N1	TRUE	0.256	Level1	0.764
UPI00017B8EF8	205	S	N1	TRUE	0.256	Level1	0.764
UPI00017B8EF8	207	T	N1	TRUE	0.256	Level1	0.854
UPI00017B8EF8	209	S	N1	TRUE	0.256	Level1	0.854
UPI00017B8EFB	30	S	H1N1	FALSE	0.818	Level3	-1
UPI00017B8EFB	35	S	H1N1	FALSE	0.818	Level3	-1
UPI00017B8F00	31	S	N1	FALSE	0	Level3	-1
UPI00017B8F00	36	S	N1	FALSE	0	Level3	-1
UPI00017B8F00	38	T	N1	FALSE	0	Level3	-1
UPI00017B8F00	40	T	N1	FALSE	0	Level3	-1
UPI00017B8F00	49	S	N1	FALSE	0	Level3	-1
UPI00017B8F00	49	S	H1N1	TRUE	0	Level2	0.275
UPI00017B8F00	49	S	H1N2	TRUE	0	Level1	0.96
UPI00017B8F00	51	T	N1	FALSE	0	Level2	0.198
UPI00017B8F00	51	T	H1N1	FALSE	0	Level2	0.16
UPI00017B8F00	51	T	H1N2	FALSE	0	Level2	0.048
UPI00017B8F00	54	T	N1	FALSE	0	Level2	0.198
UPI00017B8F00	54	T	H1N1	FALSE	0	Level2	0.16
UPI00017B8F00	54	T	H1N2	FALSE	0.035	Level2	0.048
UPI00017B8F00	55	T	N1	FALSE	0	Level2	0.198
UPI00017B8F00	55	T	H1N1	FALSE	0.035	Level2	0.16
UPI00017B8F00	55	T	H1N2	FALSE	0.035	Level2	0.048
UPI00017B8F00	69	S	N1	FALSE	0	Level2	0.198
UPI00017B8F00	69	S	H1N1	FALSE	0.002	Level2	0.16
UPI00017B8F00	69	S	H1N2	TRUE	0	Level1	0.272
UPI00017B8F00	70	T	N1	FALSE	0	Level2	0.198
UPI00017B8F00	70	T	H1N1	FALSE	0.002	Level2	0.16
UPI00017B8F00	70	T	H1N2	FALSE	0.035	Level2	0.105
UPI00017B8F00	71	T	N1	FALSE	0.035	Level2	0.198
UPI00017B8F00	71	T	H1N1	TRUE	0.002	Level2	0.24
UPI00017B8F00	71	T	H1N2	FALSE	0.035	Level2	0.048
UPI00017B8F02	299	T	N1	FALSE	0.818	Level2	0.667
UPI00017B8F02	299	T	H1N2	FALSE	0.818	Level2	0.333
UPI00017B8F02	301	S	N1	FALSE	0.818	Level2	0.667
UPI00017B8F02	301	S	H1N2	FALSE	0.818	Level2	0.333
UPI00017B8F02	315	S	N1	TRUE	0.818	Level2	0.667
UPI00017B8F02	343	T	N1	FALSE	0.818	Level2	0.325
UPI00017B8F02	343	T	H1N2	FALSE	0.818	Level2	0.325
UPI00017B8F02	346	T	N1	FALSE	0.818	Level2	0.325
UPI00017B8F02	346	T	H1N2	FALSE	0.818	Level2	0.325
UPI00017B8F02	362	T	N2U1	TRUE	0.818	Level2	0.651
UPI00017B8F02	367	S	N2U1	TRUE	0.818	Level2	0.651
UPI00017B8F10	131	T	N1	FALSE	0.447	Level3	-1
UPI00017B8F10	131	T	N2U1	FALSE	0.447	Level3	-1
UPI00017B8F10	135	T	N1	FALSE	0.447	Level3	-1
UPI00017B8F10	135	T	N2U1	FALSE	0.447	Level3	-1
UPI00017B8F10	138	T	N1	FALSE	0.447	Level3	-1
UPI00017B8F10	138	T	N2U1	FALSE	0.447	Level3	-1
UPI00017B8F16	145	T	N2U1	FALSE	0.454	Level2	0.148
UPI00017B8F16	153	T	N2U1	FALSE	0.454	Level2	0.148
UPI00017B8F16	161	S	N1	TRUE	0.454	Level2	0.275
UPI00017B8F16	162	S	N1	FALSE	0.454	Level2	0.256
UPI00017B8F16	162	S	H1N2	FALSE	0.454	Level2	0.132
UPI00017B8F16	165	T	N1	FALSE	0.454	Level2	0.256
UPI00017B8F16	165	T	H1N2	FALSE	0.454	Level2	0.132
UPI00017B8F16	167	T	N1	FALSE	0.454	Level2	0.256
UPI00017B8F16	167	T	H1N2	FALSE	0.454	Level2	0.132
UPI00017B8F16	169	S	N1	FALSE	0.454	Level2	0.256
UPI00017B8F16	169	S	H1N2	FALSE	0.454	Level2	0.132
UPI00017B8F20	198	S	N2U1	FALSE	0.829	Level2	0.436
UPI00017B8F20	201	T	N2U1	FALSE	0.829	Level2	0.436
UPI00017B8F20	202	T	N2U1	FALSE	0.829	Level2	0.436
UPI00017B8F20	206	T	N1	TRUE	0.829	Level2	0.482
UPI00017B8F20	208	S	N1	TRUE	0.829	Level2	0.482
UPI00017B8F24	38	S	N1	FALSE	0.791	Level3	-1
UPI00017B8F24	40	T	N1	FALSE	0.791	Level3	-1
UPI00017B8F24	46	S	N1	FALSE	0.791	Level3	-1
UPI00017B8F24	47	T	N1	FALSE	0.791	Level3	-1
UPI00017B8F24	51	T	N1	FALSE	0.791	Level3	-1
UPI00017B8F24	54	T	N1	FALSE	0.791	Level3	-1
UPI00017B8F27	29	T	N1	FALSE	0.716	Level2	0.192
UPI00017B8F27	29	T	H1N1	FALSE	0.716	Level3	-1
UPI00017B8F27	29	T	H1N2	FALSE	0.716	Level2	0.211
UPI00017B8F27	29	T	N2U1	FALSE	0.716	Level3	-1
UPI00017B8F27	30	T	N1	FALSE	0.716	Level2	0.192
UPI00017B8F27	30	T	H1N1	FALSE	0.716	Level3	-1
UPI00017B8F27	30	T	H1N2	FALSE	0.716	Level2	0.211
UPI00017B8F27	30	T	N2U1	FALSE	0.716	Level3	-1
UPI00017B8F27	31	T	N1	FALSE	0.716	Level2	0.192
UPI00017B8F27	31	T	H1N1	FALSE	0.716	Level3	-1
UPI00017B8F27	31	T	H1N2	FALSE	0.716	Level2	0.211
UPI00017B8F27	31	T	N2U1	FALSE	0.716	Level3	-1
UPI00017B8F27	325	S	H1N2	TRUE	0.785	Level1	1
UPI00017B8F27	38	S	H1N1	FALSE	0.721	Level3	-1
UPI00017B8F27	38	S	N2U1	TRUE	0.716	Level2	0.221
UPI00017B8F27	45	S	H1N1	TRUE	0.716	Level2	0.29
UPI00017B8F27	45	S	N2U1	FALSE	0.716	Level3	-1
UPI00017B8F2D	199	S	H1N2	TRUE	0.065	Level2	0.611
UPI00017B8F2D	201	T	H1N2	TRUE	0.065	Level2	0.611
UPI00017B8F2D	204	S	H1N2	FALSE	0.065	Level2	0.588
UPI00017B8F2D	206	S	H1N2	FALSE	0.065	Level2	0.588
UPI00017B8F2D	214	T	H1N1	TRUE	0.065	Level2	0.209
UPI00017B8F2E	16	S	H1N2	FALSE	0.736	Level3	-1
UPI00017B8F2E	16	S	N2U1	FALSE	0.736	Level3	-1
UPI00017B8F2E	23	T	H1N2	FALSE	0.736	Level3	-1
UPI00017B8F2E	23	T	N2U1	FALSE	0.736	Level3	-1
UPI00017B8F2E	4	T	H1N2	FALSE	0.736	Level3	-1
UPI00017B8F2E	4	T	N2U1	FALSE	0.736	Level3	-1
UPI00017B8F2E	9	T	H1N2	FALSE	0.736	Level3	-1
UPI00017B8F2E	9	T	N2U1	FALSE	0.736	Level3	-1
UPI00017B8F39	236	S	N2U1	TRUE	0.777	Level1	0.38
UPI00017B8F3C	131	T	N1	FALSE	0.608	Level3	-1
UPI00017B8F3C	131	T	H1N1	FALSE	0.608	Level3	-1
UPI00017B8F3C	131	T	H1N2	FALSE	0.608	Level3	-1
UPI00017B8F3C	132	T	N1	FALSE	0.608	Level3	-1
UPI00017B8F3C	132	T	H1N1	FALSE	0.608	Level3	-1
UPI00017B8F3C	132	T	H1N2	FALSE	0.608	Level3	-1
UPI00017B8F3C	135	S	N1	FALSE	0.608	Level3	-1
UPI00017B8F3C	135	S	H1N1	FALSE	0.608	Level3	-1
UPI00017B8F3C	135	S	H1N2	FALSE	0.608	Level3	-1
UPI00017B8F44	188	S	N1	FALSE	0.642	Level3	-1
UPI00017B8F44	188	S	H1N1	FALSE	0.642	Level3	-1
UPI00017B8F44	188	S	H1N2	FALSE	0.642	Level3	-1
UPI00017B8F44	198	T	N1	FALSE	0.642	Level3	-1
UPI00017B8F44	198	T	H1N1	FALSE	0.642	Level3	-1
UPI00017B8F44	198	T	H1N2	FALSE	0.642	Level3	-1
UPI00017B8F44	202	S	N1	FALSE	0.642	Level3	-1
UPI00017B8F44	202	S	H1N1	FALSE	0.642	Level3	-1
UPI00017B8F44	202	S	H1N2	FALSE	0.642	Level3	-1
UPI00017B8F45	326	S	N1	FALSE	0.785	Level3	-1
UPI00017B8F45	326	S	H1N2	FALSE	0.785	Level3	-1
UPI00017B8F45	327	T	N1	FALSE	0.785	Level3	-1
UPI00017B8F45	327	T	H1N2	FALSE	0.785	Level3	-1
UPI00017B8F45	55	S	N1	FALSE	0.736	Level2	0.267
UPI00017B8F45	55	S	N2U1	FALSE	0.736	Level2	0.533
UPI00017B8F45	57	S	N1	FALSE	0.736	Level2	0.267
UPI00017B8F45	57	S	N2U1	FALSE	0.736	Level2	0.533
UPI00017B8F45	59	T	N1	FALSE	0.736	Level2	0.267
UPI00017B8F45	59	T	N2U1	FALSE	0.736	Level2	0.533
UPI00017B8F45	61	S	H1N2	TRUE	0.736	Level2	0.4
UPI00017B8F54	266	S	N1	TRUE	0.325	Level1	1
UPI00017B8F55	163	S	N1	FALSE	0.818	Level3	-1
UPI00017B8F55	164	S	N1	FALSE	0.818	Level3	-1
UPI00017B8F55	171	S	N1	FALSE	0.818	Level3	-1
UPI00017B8F56	204	S	N2U1	TRUE	0.473	Level1	0.695
UPI00017B8F56	206	T	N2U1	TRUE	0.473	Level1	0.695
UPI00017B8F69	27	T	N2U1	FALSE	0.807	Level3	-1
UPI00017B8F69	30	T	N2U1	FALSE	0.807	Level3	-1
UPI00017B8F69	43	S	N2U1	FALSE	0.807	Level3	-1
UPI00017B8F69	46	S	N2U1	FALSE	0.807	Level3	-1
UPI00017B8F69	52	S	N2U1	FALSE	0.807	Level3	-1
UPI00017B8F6E	42	T	H1N1	FALSE	0.769	Level3	-1
UPI00017B8F6E	42	T	H1N2	FALSE	0.769	Level3	-1
UPI00017B8F6E	50	T	H1N1	FALSE	0.769	Level3	-1
UPI00017B8F6E	50	T	H1N2	FALSE	0.769	Level3	-1
UPI00017B8F71	60	S	H1N1	FALSE	0.815	Level3	-1
UPI00017B8F71	60	S	N2U1	FALSE	0.815	Level3	-1
UPI00017B8F71	66	T	H1N1	FALSE	0.815	Level3	-1
UPI00017B8F71	66	T	N2U1	FALSE	0.815	Level3	-1
UPI00017B8F71	68	S	H1N1	FALSE	0.815	Level3	-1
UPI00017B8F71	68	S	N2U1	FALSE	0.815	Level3	-1
UPI00017B8F71	69	S	H1N2	FALSE	0.815	Level3	-1
UPI00017B8F71	79	S	H1N2	FALSE	0.815	Level3	-1
UPI00017B8F72	268	T	H1N1	TRUE	0.785	Level1	1
UPI00017B8F72	276	T	H1N1	TRUE	0.785	Level1	1
UPI00017B8F72	291	S	H1N1	TRUE	0.785	Level1	1
UPI00017B8F76	177	S	H1N2	TRUE	0.807	Level2	0.46
UPI00017B8F76	190	S	N1	TRUE	0.807	Level2	0.315
UPI00017B8F76	203	T	N2U1	FALSE	0.807	Level2	0.315
UPI00017B8F76	208	S	N2U1	FALSE	0.807	Level2	0.315
UPI00017B8F76	358	T	N1	FALSE	0.736	Level2	0.264
UPI00017B8F76	358	T	H1N1	FALSE	0.736	Level2	0.175
UPI00017B8F76	358	T	H1N2	FALSE	0.736	Level2	0.175
UPI00017B8F76	360	S	N1	FALSE	0.736	Level2	0.264
UPI00017B8F76	360	S	H1N1	FALSE	0.736	Level2	0.175
UPI00017B8F76	360	S	H1N2	FALSE	0.736	Level2	0.175
UPI00017B8F76	365	T	N1	TRUE	0.736	Level2	0.779
UPI00017B8F83	191	T	N1	FALSE	0.622	Level2	0.084
UPI00017B8F83	191	T	H1N1	FALSE	0.622	Level2	0.474
UPI00017B8F83	191	T	H1N2	FALSE	0.622	Level2	0.12
UPI00017B8F83	194	S	N1	FALSE	0.622	Level2	0.084
UPI00017B8F83	194	S	H1N1	FALSE	0.622	Level2	0.474
UPI00017B8F83	194	S	H1N2	FALSE	0.622	Level2	0.12
UPI00017B8F83	204	S	N1	FALSE	0.622	Level2	0.084
UPI00017B8F83	204	S	H1N1	FALSE	0.622	Level2	0.474
UPI00017B8F83	204	S	H1N2	FALSE	0.622	Level2	0.12
UPI00017B8F83	210	T	H1N1	TRUE	0.622	Level2	0.493
UPI00017B8F83	220	S	H1N1	TRUE	0.622	Level2	0.493
UPI00017B8F83	364	S	H1N2	TRUE	0.815	Level2	0.369
UPI00017B8F83	370	S	H1N1	FALSE	0.815	Level2	0.369
UPI00017B8F83	373	S	H1N1	FALSE	0.815	Level2	0.369
UPI00017B8F8B	241	T	N2U1	FALSE	0.736	Level2	0.25
UPI00017B8F8B	250	T	N2U1	FALSE	0.736	Level2	0.25
UPI00017B8F8B	268	T	H1N1	TRUE	0.736	Level2	0.314
UPI00017B8F8C	265	T	N2U1	FALSE	0.818	Level3	-1
UPI00017B8F8C	268	S	N2U1	FALSE	0.818	Level3	-1
UPI00017B8F8C	287	S	H1N1	FALSE	0.818	Level3	-1
UPI00017B8F8C	287	S	N2U1	FALSE	0.818	Level3	-1
UPI00017B8F8C	288	T	H1N1	FALSE	0.818	Level3	-1
UPI00017B8F8C	288	T	N2U1	FALSE	0.818	Level3	-1
UPI00017B8F8D	145	S	N1	FALSE	0.826	Level3	-1
UPI00017B8F8D	146	S	N1	FALSE	0.826	Level3	-1
UPI00017B8F8D	160	T	N1	FALSE	0.826	Level3	-1
UPI00017B8F8D	173	T	N2U1	FALSE	0.826	Level3	-1
UPI00017B8F8D	180	S	N2U1	FALSE	0.826	Level3	-1
UPI00017B8F8D	181	T	N2U1	FALSE	0.826	Level3	-1
UPI00017B8F8D	216	S	N1	TRUE	0.548	Level2	0.889
UPI00017B8F8D	217	T	N1	TRUE	0.548	Level2	0.889
UPI00017B8F8D	219	T	N1	FALSE	0.548	Level2	0.663
UPI00017B8F8D	219	T	N2U1	FALSE	0.548	Level2	0.389
UPI00017B8F8D	230	S	N1	FALSE	0.548	Level2	0.663
UPI00017B8F8D	230	S	N2U1	FALSE	0.548	Level2	0.389
UPI00017B8F8D	54	T	N2U1	FALSE	0.776	Level3	-1
UPI00017B8F8D	58	T	N2U1	FALSE	0.776	Level3	-1
UPI00017B8F8D	64	T	H1N1	FALSE	0.776	Level3	-1
UPI00017B8F8D	66	T	H1N1	FALSE	0.776	Level3	-1
UPI00017B8F8D	77	T	H1N1	FALSE	0.776	Level3	-1
UPI00017B8F8D	79	S	H1N1	FALSE	0.776	Level3	-1
UPI00017B8F90	176	S	N1	TRUE	0.785	Level2	0.543
UPI00017B8F90	186	T	N1	TRUE	0.785	Level2	0.543
UPI00017B8F90	198	T	H1N1	FALSE	0.785	Level2	0.272
UPI00017B8F90	198	T	H1N2	FALSE	0.785	Level2	0.272
UPI00017B8F90	199	S	H1N1	FALSE	0.785	Level2	0.272
UPI00017B8F90	199	S	H1N2	FALSE	0.785	Level2	0.272
UPI00017B8F9A	12	T	N1	TRUE	0.819	Level1	0.757
UPI00017B8F9A	17	S	N2U1	TRUE	0.819	Level1	0.545
UPI00017B8F9A	29	T	H1N1	TRUE	0.819	Level1	0.666
UPI00017B8F9A	5	T	N1	TRUE	0.819	Level1	0.757
UPI00017B8FA9	55	T	H1N1	TRUE	0.52	Level2	0.286
UPI00017B8FA9	70	T	N1	FALSE	0.52	Level2	0.214
UPI00017B8FA9	70	T	H1N2	FALSE	0.52	Level2	0.573
UPI00017B8FA9	72	T	N1	FALSE	0.52	Level2	0.25
UPI00017B8FA9	72	T	H1N2	FALSE	0.52	Level2	0.5
UPI00017B8FA9	77	S	N1	FALSE	0.52	Level2	0.25
UPI00017B8FA9	77	S	H1N2	FALSE	0.52	Level2	0.5
UPI00017B8FAE	11	T	H1N1	TRUE	0.093	Level1	0.336
UPI00017B8FAE	22	S	H1N2	TRUE	0.093	Level1	0.328
UPI00017B8FAE	35	T	H1N1	TRUE	0.093	Level1	0.551
UPI00017B8FB2	423	S	N1	TRUE	0.716	Level1	1
UPI00017B8FB2	429	S	N1	TRUE	0.716	Level1	1
UPI00017B8FB5	113	T	H1N2	TRUE	0.116	Level1	0.28
UPI00017B8FB5	146	T	H1N1	TRUE	0.47	Level1	1
UPI00017B8FB5	149	S	H1N1	TRUE	0.47	Level1	1
UPI00017B8FB8	28	T	N1	FALSE	0.374	Level2	0.51
UPI00017B8FB8	28	T	H1N2	FALSE	0.374	Level2	0.255
UPI00017B8FB8	39	S	N1	FALSE	0.374	Level2	0.51
UPI00017B8FB8	39	S	H1N2	FALSE	0.374	Level2	0.255
UPI00017B8FB8	41	S	N1	FALSE	0.374	Level2	0.51
UPI00017B8FB8	41	S	H1N2	FALSE	0.374	Level2	0.255
UPI00017B8FB8	49	S	N2U1	TRUE	0.374	Level2	0.297
UPI00017B8FC1	117	T	H1N1	TRUE	0.702	Level1	0.284
UPI00017B8FC1	147	S	N1	TRUE	0.702	Level1	0.52
UPI00017B8FC1	152	T	N1	TRUE	0.702	Level1	0.52
UPI00017B8FC1	621	S	H1N1	FALSE	0.818	Level2	0.346
UPI00017B8FC1	621	S	H1N2	FALSE	0.818	Level2	0.16
UPI00017B8FC1	625	S	H1N1	FALSE	0.818	Level2	0.346
UPI00017B8FC1	625	S	H1N2	FALSE	0.818	Level2	0.16
UPI00017B8FC1	627	T	H1N1	FALSE	0.818	Level2	0.333
UPI00017B8FC1	627	T	H1N2	FALSE	0.818	Level2	0.173
UPI00017B8FC1	641	S	H1N1	FALSE	0.818	Level2	0.333
UPI00017B8FC1	641	S	H1N2	FALSE	0.818	Level2	0.173
UPI00017B8FC1	642	S	H1N1	FALSE	0.818	Level2	0.333
UPI00017B8FC1	642	S	H1N2	FALSE	0.818	Level2	0.173
UPI00017B8FC1	648	S	N2U1	TRUE	0.818	Level2	0.211
UPI00017B8FC1	747	T	N1	FALSE	0.702	Level2	0.406
UPI00017B8FC1	747	T	H1N1	FALSE	0.702	Level2	0.09
UPI00017B8FC1	747	T	H1N2	FALSE	0.702	Level2	0.083
UPI00017B8FC1	752	S	N1	FALSE	0.702	Level2	0.406
UPI00017B8FC1	752	S	H1N1	FALSE	0.702	Level2	0.09
UPI00017B8FC1	752	S	H1N2	FALSE	0.702	Level2	0.083
UPI00017B8FC1	753	T	N1	FALSE	0.702	Level2	0.406
UPI00017B8FC1	753	T	H1N1	FALSE	0.702	Level2	0.09
UPI00017B8FC1	753	T	H1N2	FALSE	0.702	Level2	0.083
UPI00017B8FC1	760	S	N1	TRUE	0.702	Level2	0.427
UPI00017B8FC1	770	T	N1	TRUE	0.702	Level2	0.447
UPI00017B8FC3	291	T	H1N1	FALSE	0.785	Level2	0.393
UPI00017B8FC3	291	T	N2U1	FALSE	0.785	Level2	0.191
UPI00017B8FC3	292	S	H1N1	FALSE	0.785	Level2	0.393
UPI00017B8FC3	292	S	N2U1	FALSE	0.785	Level2	0.191
UPI00017B8FC3	297	T	H1N1	FALSE	0.785	Level2	0.393
UPI00017B8FC3	297	T	N2U1	FALSE	0.785	Level2	0.191
UPI00017B8FC3	304	T	H1N1	TRUE	0.785	Level2	0.522
UPI00017B8FC3	318	T	H1N1	FALSE	0.785	Level2	0.483
UPI00017B8FC3	321	T	H1N1	FALSE	0.785	Level2	0.483
UPI00017B8FC5	136	T	N1	TRUE	0.693	Level2	0.507
UPI00017B8FC5	145	S	N1	FALSE	0.693	Level2	0.29
UPI00017B8FC5	145	S	H1N1	FALSE	0.693	Level2	0.105
UPI00017B8FC5	145	S	H1N2	FALSE	0.693	Level2	0.167
UPI00017B8FC5	145	S	N2U1	FALSE	0.693	Level2	0.272
UPI00017B8FC5	148	S	N1	FALSE	0.693	Level2	0.29
UPI00017B8FC5	148	S	H1N1	FALSE	0.693	Level2	0.105
UPI00017B8FC5	148	S	H1N2	FALSE	0.693	Level2	0.167
UPI00017B8FC5	148	S	N2U1	FALSE	0.693	Level2	0.272
UPI00017B8FC5	149	S	N1	FALSE	0.693	Level2	0.29
UPI00017B8FC5	149	S	H1N1	FALSE	0.693	Level2	0.105
UPI00017B8FC5	149	S	H1N2	FALSE	0.693	Level2	0.167
UPI00017B8FC5	149	S	N2U1	FALSE	0.693	Level2	0.272
UPI00017B8FCD	167	T	N1	TRUE	0.548	Level1	0.736
UPI00017B8FCD	170	S	N1	TRUE	0.548	Level1	0.736
UPI00017B8FCF	125	S	N1	TRUE	0.431	Level2	0.787
UPI00017B8FCF	126	S	N1	FALSE	0.431	Level2	0.738
UPI00017B8FCF	126	S	N2U1	FALSE	0.431	Level2	0.262
UPI00017B8FCF	132	T	N1	FALSE	0.431	Level2	0.738
UPI00017B8FCF	132	T	N2U1	FALSE	0.431	Level2	0.262
UPI00017B8FCF	134	T	N1	FALSE	0.431	Level2	0.738
UPI00017B8FCF	134	T	N2U1	FALSE	0.431	Level2	0.262
UPI00017B8FE0	50	T	N1	TRUE	0.449	Level1	1
UPI00017B8FE0	64	S	N1	TRUE	0.449	Level1	1
UPI00017B8FE0	78	S	N1	TRUE	0.449	Level1	1
UPI00017B8FE1	392	T	H1N1	TRUE	0.598	Level1	1
UPI00017B8FE1	397	S	H1N1	TRUE	0.598	Level1	1
UPI00017B8FE1	412	S	H1N1	TRUE	0.598	Level1	1
UPI00017B8FE1	414	S	H1N1	TRUE	0.598	Level1	1
UPI00017B8FE1	89	S	N1	FALSE	0.807	Level3	-1
UPI00017B8FE1	90	S	N1	FALSE	0.807	Level3	-1
UPI00017B8FE1	98	T	N1	FALSE	0.807	Level3	-1
UPI00017B8FE2	181	T	N1	TRUE	0.781	Level2	0.33
UPI00017B8FE2	181	T	H1N1	TRUE	0.461	Level2	0.492
UPI00017B8FE2	188	T	N1	TRUE	0.781	Level2	0.33
UPI00017B8FE2	188	T	H1N1	TRUE	0.461	Level2	0.492
UPI00017B8FE2	192	T	N1	TRUE	0.781	Level2	0.335
UPI00017B8FE2	194	T	N2U1	FALSE	0.781	Level2	0.11
UPI00017B8FE2	195	S	H1N1	TRUE	0.461	Level2	0.438
UPI00017B8FE2	195	S	N2U1	FALSE	0.781	Level2	0.11
UPI00017B8FE2	199	T	N1	FALSE	0.461	Level2	0.171
UPI00017B8FE2	199	T	N2U1	FALSE	0.781	Level2	0.11
UPI00017B8FE2	203	T	N1	FALSE	0.461	Level2	0.181
UPI00017B8FE2	203	T	N2U1	FALSE	0.781	Level2	0.11
UPI00017B8FE2	205	S	N1	FALSE	0.461	Level2	0.181
UPI00017B8FE2	205	S	N2U1	FALSE	0.781	Level2	0.11
UPI00017B8FE2	212	T	N1	FALSE	0.461	Level2	0.181
UPI00017B8FE2	212	T	N2U1	FALSE	0.781	Level2	0.11
UPI00017B8FE2	24	S	N1	TRUE	0	Level2	0.775
UPI00017B8FE2	24	S	H1N1	TRUE	0	Level1	0.947
UPI00017B8FE2	24	S	H1N2	TRUE	0	Level2	0.531
UPI00017B8FE2	27	S	N1	TRUE	0	Level1	0.947
UPI00017B8FE2	27	S	H1N1	TRUE	0	Level2	0.684
UPI00017B8FE2	27	S	H1N2	FALSE	0	Level3	-1
UPI00017B8FE2	37	T	N1	FALSE	0	Level2	0.279
UPI00017B8FE2	37	T	H1N1	FALSE	0	Level2	0.306
UPI00017B8FE2	37	T	H1N2	FALSE	0	Level2	0.221
UPI00017B8FE2	38	S	N1	FALSE	0	Level2	0.279
UPI00017B8FE2	38	S	H1N1	FALSE	0	Level2	0.306
UPI00017B8FE2	38	S	H1N2	TRUE	0	Level1	0.947
UPI00017B8FEA	146	S	H1N1	TRUE	0.548	Level1	0.69
UPI00017B8FEA	157	S	H1N1	TRUE	0.548	Level1	0.69
UPI00017B8FEB	55	S	N1	FALSE	0.75	Level2	0.488
UPI00017B8FEB	57	S	N1	FALSE	0.75	Level2	0.488
UPI00017B8FEB	66	S	N2U1	TRUE	0.75	Level2	0.971
UPI00017B8FEE	152	S	N2U1	FALSE	0.477	Level3	-1
UPI00017B8FEE	156	T	N2U1	FALSE	0.477	Level3	-1
UPI00017B8FEE	164	T	N1	FALSE	0.477	Level3	-1
UPI00017B8FEE	164	T	H1N2	FALSE	0.477	Level3	-1
UPI00017B8FEE	167	T	N1	FALSE	0.477	Level3	-1
UPI00017B8FEE	167	T	H1N2	FALSE	0.477	Level3	-1
UPI00017B8FEF	214	S	H1N1	FALSE	0.785	Level3	-1
UPI00017B8FEF	214	S	H1N2	FALSE	0.785	Level3	-1
UPI00017B8FEF	215	S	H1N1	FALSE	0.785	Level3	-1
UPI00017B8FEF	215	S	H1N2	FALSE	0.785	Level3	-1
UPI00017B8FF8	69	T	N1	FALSE	0.751	Level3	-1
UPI00017B8FF8	77	S	N1	FALSE	0.751	Level3	-1
UPI00017B8FF8	78	S	N1	FALSE	0.751	Level3	-1
UPI00017B8FF8	79	S	N1	FALSE	0.751	Level3	-1
UPI00017B8FF9	343	S	N1	TRUE	0	Level2	0.706
UPI00017B8FF9	350	S	H1N1	FALSE	0	Level2	0.449
UPI00017B8FF9	352	T	H1N1	FALSE	0	Level2	0.449
UPI00017B8FF9	358	S	H1N1	FALSE	0	Level2	0.449
UPI00017B8FF9	372	T	N1	FALSE	0	Level2	0.27
UPI00017B8FF9	373	T	N1	FALSE	0	Level2	0.27
UPI00017B8FF9	376	S	N1	FALSE	0	Level2	0.27
UPI00017B8FF9	382	T	N2U1	TRUE	0.787	Level2	0.57
UPI00017B8FF9	383	T	H1N1	FALSE	0.787	Level2	0.393
UPI00017B8FF9	383	T	H1N2	FALSE	0.787	Level2	0.393
UPI00017B8FF9	390	T	H1N1	FALSE	0.787	Level2	0.393
UPI00017B8FF9	390	T	H1N2	FALSE	0.787	Level2	0.393
UPI00017B8FFA	10	S	N1	TRUE	0.818	Level2	0.835
UPI00017B8FFA	19	T	N1	FALSE	0.818	Level2	0.665
UPI00017B8FFA	19	T	N2U1	FALSE	0.818	Level2	0.335
UPI00017B8FFA	25	S	N1	FALSE	0.818	Level2	0.665
UPI00017B8FFA	25	S	N2U1	FALSE	0.818	Level2	0.335
UPI00017B8FFA	3	S	N1	TRUE	0.818	Level2	0.835
UPI00017B8FFE	170	S	N1	TRUE	0.352	Level1	1
UPI00017B8FFF	112	S	N2U1	TRUE	0.644	Level2	0.267
UPI00017B8FFF	128	T	N1	FALSE	0.644	Level2	0.224
UPI00017B8FFF	130	T	N1	FALSE	0.644	Level2	0.224
UPI00017B8FFF	132	T	H1N1	TRUE	0.644	Level2	0.452
UPI00017B8FFF	135	T	H1N1	TRUE	0.644	Level2	0.452
UPI00017B9002	192	T	H1N1	FALSE	0.736	Level2	0.248
UPI00017B9002	192	T	N2U1	FALSE	0.736	Level2	0.248
UPI00017B9002	197	T	H1N1	FALSE	0.736	Level2	0.252
UPI00017B9002	197	T	N2U1	FALSE	0.736	Level2	0.252
UPI00017B9002	202	T	H1N2	TRUE	0.736	Level2	0.257
UPI00017B9002	54	S	N1	FALSE	0.813	Level3	-1
UPI00017B9002	57	S	N1	FALSE	0.813	Level3	-1
UPI00017B9002	68	S	N1	FALSE	0.813	Level3	-1
UPI00017B9003	21	T	N2U1	FALSE	0.818	Level3	-1
UPI00017B9003	2	S	N2U1	FALSE	0.818	Level3	-1
UPI00017B9003	24	S	N2U1	FALSE	0.818	Level3	-1
UPI00017B9003	7	S	N2U1	FALSE	0.818	Level3	-1
UPI00017B9005	56	S	N2U1	FALSE	0.615	Level2	0.293
UPI00017B9005	58	T	N2U1	FALSE	0.615	Level2	0.293
UPI00017B9005	72	T	N1	TRUE	0.615	Level2	0.233
UPI00017B9005	81	T	H1N1	TRUE	0.615	Level2	0.282
UPI00017B900A	343	S	H1N2	TRUE	0	Level1	1
UPI00017B900D	32	T	H1N2	FALSE	0.69	Level3	-1
UPI00017B900D	32	T	N2U1	FALSE	0.69	Level3	-1
UPI00017B900D	38	T	H1N2	FALSE	0.69	Level3	-1
UPI00017B900D	38	T	N2U1	FALSE	0.69	Level3	-1
UPI00017B9010	12	S	H1N1	FALSE	0.47	Level2	0.249
UPI00017B9010	18	S	N2U1	TRUE	0.47	Level2	0.42
UPI00017B9010	2	S	H1N1	FALSE	0.47	Level2	0.249
UPI00017B9010	27	T	N2U1	FALSE	0.47	Level2	0.406
UPI00017B9010	31	T	N2U1	FALSE	0.47	Level2	0.406
UPI00017B9011	514	S	N1	FALSE	0.758	Level3	-1
UPI00017B9011	514	S	H1N1	FALSE	0.758	Level3	-1
UPI00017B9011	514	S	H1N2	FALSE	0.758	Level3	-1
UPI00017B9011	516	T	N1	FALSE	0.758	Level3	-1
UPI00017B9011	516	T	H1N1	FALSE	0.758	Level3	-1
UPI00017B9011	516	T	H1N2	FALSE	0.758	Level3	-1
UPI00017B9011	519	S	N1	FALSE	0.758	Level3	-1
UPI00017B9011	519	S	H1N1	FALSE	0.758	Level3	-1
UPI00017B9011	519	S	H1N2	FALSE	0.758	Level3	-1
UPI00017B9012	11	S	N1	FALSE	0.475	Level2	0.142
UPI00017B9012	11	S	H1N1	FALSE	0.475	Level2	0.33
UPI00017B9012	11	S	H1N2	FALSE	0.475	Level2	0.236
UPI00017B9012	14	S	N1	FALSE	0.475	Level2	0.145
UPI00017B9012	14	S	H1N1	FALSE	0.475	Level2	0.32
UPI00017B9012	14	S	H1N2	FALSE	0.475	Level2	0.237
UPI00017B9012	18	S	H1N1	TRUE	0.475	Level2	0.397
UPI00017B9012	26	S	H1N2	TRUE	0.475	Level2	0.382
UPI00017B9012	8	S	N1	FALSE	0.475	Level2	0.142
UPI00017B9012	8	S	H1N1	FALSE	0.475	Level2	0.33
UPI00017B9012	8	S	H1N2	FALSE	0.475	Level2	0.236
UPI00017B9020	720	S	N1	FALSE	0.736	Level3	-1
UPI00017B9020	721	T	N1	FALSE	0.736	Level3	-1
UPI00017B9020	730	S	N1	FALSE	0.736	Level3	-1
UPI00017B9020	732	S	N1	FALSE	0.736	Level3	-1
UPI00017B9020	735	S	N1	FALSE	0.736	Level3	-1
UPI00017B9020	736	T	N1	FALSE	0.736	Level3	-1
UPI00017B9035	227	T	H1N2	TRUE	0.52	Level1	1
UPI00017B9035	236	S	H1N2	TRUE	0.52	Level1	1
UPI00017B9036	63	S	N2U1	FALSE	0.818	Level3	-1
UPI00017B9036	64	S	N2U1	FALSE	0.818	Level3	-1
UPI00017B9036	88	T	N2U1	FALSE	0.818	Level3	-1
UPI00017B9036	97	S	N1	FALSE	0.818	Level3	-1
UPI00017B9036	97	S	N2U1	FALSE	0.818	Level3	-1
UPI00017B9036	98	T	N1	FALSE	0.818	Level3	-1
UPI00017B9036	98	T	N2U1	FALSE	0.818	Level3	-1
UPI00017B9037	202	T	N1	FALSE	0.52	Level3	-1
UPI00017B9037	202	T	N2U1	FALSE	0.52	Level3	-1
UPI00017B9037	203	S	N1	FALSE	0.52	Level3	-1
UPI00017B9037	203	S	N2U1	FALSE	0.52	Level3	-1
UPI00017B9037	208	S	N1	FALSE	0.52	Level3	-1
UPI00017B9037	208	S	N2U1	FALSE	0.52	Level3	-1
UPI00017B903A	372	S	N2U1	TRUE	0.755	Level2	0.656
UPI00017B903A	378	T	N2U1	FALSE	0.755	Level2	0.478
UPI00017B903A	381	T	N2U1	FALSE	0.755	Level2	0.478
UPI00017B903A	383	T	N2U1	FALSE	0.755	Level2	0.478
UPI00017B903A	389	T	N2U1	FALSE	0.755	Level2	0.478
UPI00017B903A	394	T	N2U1	FALSE	0.755	Level2	0.478
UPI00017B903A	399	T	N2U1	FALSE	0.755	Level2	0.478
UPI00017B903A	402	S	N2U1	FALSE	0.755	Level2	0.478
UPI00017B903A	407	T	N1	FALSE	0.52	Level2	0.439
UPI00017B903A	407	T	H1N1	TRUE	0.339	Level2	0.307
UPI00017B903A	407	T	H1N2	FALSE	0.52	Level2	0.281
UPI00017B903A	407	T	N2U1	FALSE	0.52	Level2	0.281
UPI00017B903A	415	S	N1	FALSE	0.52	Level2	0.439
UPI00017B903A	415	S	H1N2	FALSE	0.52	Level2	0.281
UPI00017B903A	415	S	N2U1	FALSE	0.339	Level2	0.496
UPI00017B903A	416	S	N1	FALSE	0.52	Level2	0.439
UPI00017B903A	416	S	H1N2	FALSE	0.52	Level2	0.281
UPI00017B903A	416	S	N2U1	FALSE	0.339	Level2	0.496
UPI00017B903A	421	S	N1	TRUE	0.52	Level2	0.684
UPI00017B903A	421	S	N2U1	TRUE	0.339	Level2	0.552
UPI00017B903C	153	S	N1	TRUE	0.766	Level1	1
UPI00017B903C	154	T	N1	TRUE	0.766	Level1	1
UPI00017B903C	169	S	N1	TRUE	0.766	Level1	1
UPI00017B9040	378	T	N2U1	FALSE	0.78	Level2	0.29
UPI00017B9040	380	S	N2U1	FALSE	0.78	Level2	0.29
UPI00017B9040	383	S	N2U1	FALSE	0.78	Level2	0.29
UPI00017B9040	396	T	N2U1	TRUE	0.78	Level2	0.34
UPI00017B9040	480	T	H1N1	FALSE	0.679	Level2	0.523
UPI00017B9040	487	T	H1N1	FALSE	0.679	Level2	0.523
UPI00017B9040	494	T	H1N1	FALSE	0.679	Level2	0.523
UPI00017B9040	506	T	N2U1	TRUE	0.679	Level2	0.355
UPI00017B9057	14	S	H1N2	TRUE	0.818	Level2	0.863
UPI00017B9057	356	T	H1N1	TRUE	0.788	Level1	1
UPI00017B9057	370	T	H1N1	TRUE	0.788	Level1	1
UPI00017B9057	374	T	H1N1	TRUE	0.788	Level1	1
UPI00017B9057	380	S	H1N1	TRUE	0.788	Level1	1
UPI00017B9057	4	T	N1	FALSE	0.818	Level2	0.621
UPI00017B9057	4	T	H1N2	FALSE	0.818	Level2	0.379
UPI00017B9057	7	T	N1	FALSE	0.818	Level2	0.621
UPI00017B9057	7	T	H1N2	FALSE	0.818	Level2	0.379
UPI00017B9057	8	T	N1	FALSE	0.818	Level2	0.621
UPI00017B9057	8	T	H1N2	FALSE	0.818	Level2	0.379
UPI00017B905A	11	S	H1N1	FALSE	0.483	Level2	0.325
UPI00017B905A	2	S	H1N1	FALSE	0.483	Level2	0.325
UPI00017B905A	21	T	H1N1	TRUE	0.483	Level2	0.425
UPI00017B905A	23	T	N2U1	TRUE	0.483	Level2	0.3
UPI00017B905A	28	S	N2U1	FALSE	0.483	Level2	0.358
UPI00017B905A	32	T	N2U1	FALSE	0.483	Level2	0.358
UPI00017B905A	36	S	N2U1	FALSE	0.483	Level2	0.358
UPI00017B905A	4	T	H1N1	FALSE	0.483	Level2	0.325
UPI00017B905B	123	T	N1	FALSE	0.814	Level2	0.119
UPI00017B905B	123	T	H1N2	FALSE	0.814	Level2	0.176
UPI00017B905B	127	S	N1	FALSE	0.814	Level2	0.119
UPI00017B905B	127	S	H1N2	FALSE	0.814	Level2	0.176
UPI00017B905B	128	T	N1	FALSE	0.814	Level2	0.119
UPI00017B905B	128	T	H1N2	FALSE	0.814	Level2	0.176
UPI00017B905B	155	T	H1N2	TRUE	0.814	Level2	0.242
UPI00017B905B	157	S	N2U1	TRUE	0.814	Level2	0.115
UPI00017B905B	280	T	H1N1	FALSE	0.736	Level3	-1
UPI00017B905B	282	T	H1N1	FALSE	0.736	Level3	-1
UPI00017B905B	284	T	H1N1	FALSE	0.736	Level3	-1
UPI00017B905B	299	T	H1N1	FALSE	0.736	Level3	-1
UPI00017B905B	299	T	H1N2	FALSE	0.736	Level3	-1
UPI00017B905B	299	T	N2U1	FALSE	0.736	Level3	-1
UPI00017B905B	309	S	H1N1	FALSE	0.736	Level3	-1
UPI00017B905B	309	S	H1N2	FALSE	0.736	Level3	-1
UPI00017B905B	309	S	N2U1	FALSE	0.736	Level3	-1
UPI00017B905B	310	S	H1N1	FALSE	0.736	Level3	-1
UPI00017B905B	310	S	H1N2	FALSE	0.736	Level3	-1
UPI00017B905B	310	S	N2U1	FALSE	0.736	Level3	-1
UPI00017B905B	312	T	H1N1	FALSE	0.736	Level3	-1
UPI00017B905B	312	T	H1N2	FALSE	0.736	Level3	-1
UPI00017B905B	312	T	N2U1	FALSE	0.736	Level3	-1
UPI00017B905B	313	T	H1N1	FALSE	0.736	Level3	-1
UPI00017B905B	313	T	H1N2	FALSE	0.736	Level3	-1
UPI00017B905B	313	T	N2U1	FALSE	0.736	Level3	-1
UPI00017B905B	316	T	H1N1	FALSE	0.736	Level3	-1
UPI00017B905B	316	T	H1N2	FALSE	0.736	Level3	-1
UPI00017B905B	316	T	N2U1	FALSE	0.736	Level3	-1
UPI00017B905C	271	S	N1	FALSE	0.59	Level2	0.617
UPI00017B905C	271	S	N2U1	FALSE	0.59	Level2	0.383
UPI00017B905C	274	T	N1	FALSE	0.59	Level2	0.617
UPI00017B905C	274	T	N2U1	FALSE	0.59	Level2	0.383
UPI00017B905C	276	T	N1	TRUE	0.59	Level2	0.765
UPI00017B9062	214	T	H1N1	FALSE	0.781	Level3	-1
UPI00017B9062	218	T	H1N1	FALSE	0.781	Level3	-1
UPI00017B9062	223	T	H1N1	FALSE	0.781	Level3	-1
UPI00017B9065	45	T	H1N1	TRUE	0.434	Level2	0.192
UPI00017B9065	61	S	N1	FALSE	0.434	Level2	0.504
UPI00017B9065	69	S	N1	FALSE	0.434	Level2	0.499
UPI00017B9065	70	S	N1	FALSE	0.434	Level2	0.499
UPI00017B9065	71	T	N1	FALSE	0.434	Level2	0.499
UPI00017B9065	73	T	N1	TRUE	0.434	Level2	0.514
UPI00017B9070	354	S	N2U1	FALSE	0.777	Level3	-1
UPI00017B9070	357	T	N2U1	FALSE	0.777	Level3	-1
UPI00017B9070	361	S	N2U1	FALSE	0.777	Level3	-1
UPI00017B9070	371	S	N2U1	FALSE	0.777	Level3	-1
UPI00017B9070	375	S	N2U1	FALSE	0.777	Level3	-1
UPI00017B9070	382	S	H1N1	TRUE	0.815	Level1	0.343
UPI00017B9070	382	S	N2U1	FALSE	0.777	Level3	-1
UPI00017B9070	389	T	H1N1	TRUE	0.815	Level1	0.343
UPI00017B9070	389	T	N2U1	FALSE	0.777	Level3	-1
UPI00017B9070	481	T	N2U1	TRUE	0.291	Level1	0.794
UPI00017B9070	492	T	N2U1	TRUE	0.291	Level1	0.794
UPI00017B9071	107	S	N1	FALSE	0.808	Level3	-1
UPI00017B9071	107	S	H1N1	FALSE	0.808	Level3	-1
UPI00017B9071	107	S	H1N2	FALSE	0.808	Level3	-1
UPI00017B9071	109	T	N1	FALSE	0.808	Level3	-1
UPI00017B9071	109	T	H1N1	FALSE	0.808	Level3	-1
UPI00017B9071	109	T	H1N2	FALSE	0.808	Level3	-1
UPI00017B9071	111	S	N1	FALSE	0.808	Level3	-1
UPI00017B9071	111	S	H1N1	FALSE	0.808	Level3	-1
UPI00017B9071	111	S	H1N2	FALSE	0.808	Level3	-1
UPI00017B9071	118	T	N1	FALSE	0.808	Level3	-1
UPI00017B9071	118	T	H1N1	FALSE	0.808	Level3	-1
UPI00017B9071	118	T	H1N2	FALSE	0.808	Level3	-1
UPI00017B907A	51	S	N1	FALSE	0.738	Level3	-1
UPI00017B907A	51	S	H1N1	FALSE	0.824	Level2	0.348
UPI00017B907A	58	T	N1	FALSE	0.738	Level3	-1
UPI00017B907A	58	T	H1N1	FALSE	0.824	Level2	0.348
UPI00017B907A	59	S	N1	FALSE	0.738	Level3	-1
UPI00017B907A	59	S	H1N1	FALSE	0.824	Level2	0.348
UPI00017B907A	60	S	N1	FALSE	0.738	Level3	-1
UPI00017B907A	60	S	H1N1	FALSE	0.824	Level2	0.348
UPI00017B907A	63	S	H1N1	FALSE	0.738	Level2	0.22
UPI00017B907A	63	S	H1N2	FALSE	0.738	Level3	-1
UPI00017B907A	64	S	H1N1	TRUE	0.738	Level2	0.39
UPI00017B907A	64	S	H1N2	FALSE	0.738	Level3	-1
UPI00017B907E	55	T	N1	FALSE	0.388	Level3	-1
UPI00017B907E	55	T	N2U1	FALSE	0.388	Level3	-1
UPI00017B907E	58	T	N1	FALSE	0.388	Level3	-1
UPI00017B907E	58	T	N2U1	FALSE	0.388	Level3	-1
UPI00017B907E	78	T	N1	FALSE	0.388	Level3	-1
UPI00017B907E	78	T	N2U1	FALSE	0.388	Level3	-1
UPI00017B907E	89	T	N2U1	FALSE	0.388	Level3	-1
UPI00017B907E	90	T	N2U1	FALSE	0.388	Level3	-1
UPI00017B9080	164	S	N1	FALSE	0	Level3	-1
UPI00017B9080	164	S	H1N1	TRUE	0	Level2	0.554
UPI00017B9080	164	S	H1N2	TRUE	0	Level1	1
UPI00017B9080	164	S	N2U1	FALSE	0.079	Level2	0.277
UPI00017B9080	178	S	N1	TRUE	0	Level1	0.985
UPI00017B9080	178	S	H1N1	FALSE	0	Level2	0.554
UPI00017B9080	178	S	H1N2	TRUE	0	Level1	0.999
UPI00017B9080	178	S	N2U1	FALSE	0.079	Level2	0.277
UPI00017B9080	181	S	N1	TRUE	0	Level1	0.985
UPI00017B9080	181	S	H1N1	FALSE	0	Level2	0.554
UPI00017B9080	181	S	H1N2	TRUE	0	Level1	0.891
UPI00017B9080	181	S	N2U1	FALSE	0.079	Level2	0.277
UPI00017B9080	183	S	N1	FALSE	0	Level2	0.26
UPI00017B9080	183	S	H1N1	FALSE	0	Level2	0.249
UPI00017B9080	183	S	H1N2	TRUE	0	Level1	0.858
UPI00017B9084	360	T	H1N1	FALSE	0.776	Level3	-1
UPI00017B9084	360	T	H1N2	FALSE	0.776	Level3	-1
UPI00017B9084	362	T	H1N1	FALSE	0.776	Level3	-1
UPI00017B9084	362	T	H1N2	FALSE	0.776	Level3	-1
UPI00017B9084	363	T	H1N1	FALSE	0.776	Level3	-1
UPI00017B9084	363	T	H1N2	FALSE	0.776	Level3	-1
UPI00017B9084	370	S	H1N1	FALSE	0.776	Level3	-1
UPI00017B9084	370	S	H1N2	FALSE	0.776	Level3	-1
UPI00017B9084	376	T	H1N1	FALSE	0.776	Level3	-1
UPI00017B9084	376	T	H1N2	FALSE	0.776	Level3	-1
UPI00017B9084	377	T	H1N1	FALSE	0.776	Level3	-1
UPI00017B9084	377	T	H1N2	FALSE	0.776	Level3	-1
UPI00017B9089	77	T	H1N1	FALSE	0.079	Level2	0.299
UPI00017B9089	77	T	N2U1	FALSE	0.079	Level2	0.25
UPI00017B9089	79	T	H1N1	FALSE	0.079	Level2	0.299
UPI00017B9089	79	T	N2U1	FALSE	0.079	Level2	0.25
UPI00017B9089	80	S	H1N1	FALSE	0.079	Level2	0.299
UPI00017B9089	80	S	N2U1	FALSE	0.079	Level2	0.25
UPI00017B9089	92	S	N1	TRUE	0.079	Level2	0.544
UPI00017B908B	25	T	N1	FALSE	0.815	Level2	0.544
UPI00017B908B	29	S	N1	FALSE	0.815	Level2	0.544
UPI00017B908B	30	T	N1	FALSE	0.815	Level2	0.544
UPI00017B908B	46	S	N2U1	TRUE	0.815	Level2	0.446
UPI00017B908F	193	S	H1N1	FALSE	0.721	Level3	-1
UPI00017B908F	193	S	H1N2	FALSE	0.721	Level3	-1
UPI00017B908F	196	S	H1N1	FALSE	0.721	Level3	-1
UPI00017B908F	196	S	H1N2	FALSE	0.721	Level3	-1
UPI00017B908F	199	T	H1N1	FALSE	0.721	Level3	-1
UPI00017B908F	199	T	H1N2	FALSE	0.721	Level3	-1
UPI00017B9091	114	T	N1	FALSE	0.679	Level2	0.405
UPI00017B9091	124	T	N1	FALSE	0.679	Level2	0.405
UPI00017B9091	128	T	N2U1	TRUE	0.679	Level2	0.411
UPI00017B9091	130	S	N2U1	TRUE	0.679	Level2	0.411
UPI00017B9091	98	T	N1	FALSE	0.679	Level2	0.405
UPI00017B9097	272	S	H1N1	FALSE	0.123	Level3	-1
UPI00017B9097	272	S	H1N2	FALSE	0.123	Level3	-1
UPI00017B9097	277	T	H1N1	FALSE	0.123	Level3	-1
UPI00017B9097	277	T	H1N2	FALSE	0.123	Level3	-1
UPI00017B9097	300	S	H1N1	FALSE	0.123	Level3	-1
UPI00017B9097	302	T	H1N1	FALSE	0.123	Level3	-1
UPI00017B9097	303	S	H1N1	FALSE	0.123	Level3	-1
UPI00017B90A7	109	S	N1	TRUE	0.532	Level1	0.711
UPI00017B90A7	110	S	N1	TRUE	0.532	Level1	0.711
UPI00017B90A7	133	S	H1N2	TRUE	0.532	Level1	0.423
UPI00017B90AE	475	T	N2U1	FALSE	0.77	Level3	-1
UPI00017B90AE	476	T	N2U1	FALSE	0.627	Level3	-1
UPI00017B90AE	483	T	N2U1	FALSE	0.627	Level3	-1
UPI00017B90AF	147	S	H1N2	FALSE	0.729	Level3	-1
UPI00017B90AF	147	S	N2U1	FALSE	0.729	Level3	-1
UPI00017B90AF	150	T	H1N2	FALSE	0.729	Level3	-1
UPI00017B90AF	150	T	N2U1	FALSE	0.729	Level3	-1
UPI00017B90AF	153	S	H1N2	FALSE	0.729	Level3	-1
UPI00017B90AF	153	S	N2U1	FALSE	0.729	Level3	-1
UPI00017B90B0	267	T	N1	FALSE	0.757	Level3	-1
UPI00017B90B0	267	T	N2U1	FALSE	0.757	Level3	-1
UPI00017B90B0	268	T	N1	FALSE	0.757	Level3	-1
UPI00017B90B0	268	T	N2U1	FALSE	0.757	Level3	-1
UPI00017B90B0	301	S	H1N1	FALSE	0.821	Level3	-1
UPI00017B90B0	302	S	H1N1	FALSE	0.821	Level3	-1
UPI00017B90B0	309	S	H1N1	FALSE	0.821	Level3	-1
UPI00017B90B0	310	S	H1N1	FALSE	0.821	Level3	-1
UPI00017B90B0	312	T	H1N1	FALSE	0.821	Level3	-1
UPI00017B90B0	313	T	H1N1	FALSE	0.821	Level3	-1
UPI00017B90B0	323	T	H1N1	FALSE	0.821	Level3	-1
UPI00017B90B0	324	T	H1N1	FALSE	0.821	Level3	-1
UPI00017B90B0	326	S	H1N1	FALSE	0.821	Level3	-1
UPI00017B90B7	389	S	H1N1	FALSE	0.395	Level3	-1
UPI00017B90B7	389	S	H1N2	FALSE	0.395	Level3	-1
UPI00017B90B7	396	T	H1N1	FALSE	0.395	Level3	-1
UPI00017B90B7	396	T	H1N2	FALSE	0.395	Level3	-1
UPI00017B90B7	401	S	H1N1	FALSE	0.395	Level3	-1
UPI00017B90B7	401	S	H1N2	FALSE	0.395	Level3	-1
UPI00017B90B7	403	S	H1N1	FALSE	0.395	Level3	-1
UPI00017B90B7	403	S	H1N2	FALSE	0.395	Level3	-1
UPI00017B90B8	399	S	N1	FALSE	0.819	Level3	-1
UPI00017B90B8	399	S	H1N2	FALSE	0.819	Level3	-1
UPI00017B90B8	400	S	N1	FALSE	0.819	Level3	-1
UPI00017B90B8	400	S	H1N2	FALSE	0.819	Level3	-1
UPI00017B90B8	405	S	N1	FALSE	0.819	Level3	-1
UPI00017B90B8	405	S	H1N2	FALSE	0.819	Level3	-1
UPI00017B90B8	411	T	N1	FALSE	0.819	Level3	-1
UPI00017B90B8	417	S	N1	FALSE	0.819	Level3	-1
UPI00017B90D5	128	T	N1	TRUE	0.686	Level2	0.707
UPI00017B90D5	135	T	N1	FALSE	0.686	Level2	0.646
UPI00017B90D5	135	T	H1N2	FALSE	0.686	Level2	0.354
UPI00017B90D5	140	S	N1	FALSE	0.686	Level2	0.646
UPI00017B90D5	140	S	H1N2	FALSE	0.686	Level2	0.354
UPI00017B90D5	603	S	N2U1	FALSE	0.682	Level3	-1
UPI00017B90D5	613	T	N2U1	FALSE	0.682	Level3	-1
UPI00017B90D5	631	S	N1	FALSE	0.682	Level3	-1
UPI00017B90D5	632	T	N1	FALSE	0.682	Level3	-1
UPI00017B90D7	316	S	N2U1	FALSE	0.818	Level2	0.206
UPI00017B90D7	322	S	N2U1	FALSE	0.818	Level2	0.206
UPI00017B90D7	338	T	H1N1	TRUE	0.818	Level2	0.608
UPI00017B90D7	339	S	H1N1	TRUE	0.818	Level2	0.608
UPI00017B90D7	342	T	H1N1	TRUE	0.818	Level2	0.608
UPI00017B90D8	80	S	N1	FALSE	0	Level3	-1
UPI00017B90D8	80	S	H1N1	FALSE	0	Level3	-1
UPI00017B90D8	80	S	H1N2	TRUE	0	Level1	0.999
UPI00017B90D8	81	T	N1	FALSE	0	Level3	-1
UPI00017B90D8	81	T	H1N1	FALSE	0	Level3	-1
UPI00017B90D8	81	T	H1N2	FALSE	0	Level3	-1
UPI00017B90DB	103	T	N2U1	TRUE	0.797	Level1	1
UPI00017B90DB	104	S	N2U1	TRUE	0.797	Level1	1
UPI00017B90DB	107	T	N2U1	TRUE	0.797	Level1	1
UPI00017B90DB	91	T	N2U1	TRUE	0.797	Level1	1
UPI00017B90DC	35	S	N2U1	FALSE	0.777	Level2	0.275
UPI00017B90DC	36	T	N2U1	FALSE	0.777	Level2	0.275
UPI00017B90DC	50	S	N1	TRUE	0.777	Level2	0.275
UPI00017B90EC	640	T	N1	TRUE	0.269	Level1	0.816
UPI00017B90EC	640	T	H1N2	FALSE	0.44	Level3	-1
UPI00017B90EC	651	T	N1	TRUE	0.269	Level1	0.816
UPI00017B90EC	651	T	H1N2	FALSE	0.44	Level3	-1
UPI00017B90EC	654	T	N1	FALSE	0.44	Level3	-1
UPI00017B90EC	654	T	H1N2	TRUE	0.269	Level1	0.631
UPI00017B90F3	215	T	H1N1	FALSE	0.707	Level2	0.366
UPI00017B90F3	221	T	H1N1	FALSE	0.707	Level2	0.366
UPI00017B90F3	227	S	H1N1	FALSE	0.707	Level2	0.325
UPI00017B90F3	229	S	H1N1	FALSE	0.707	Level2	0.325
UPI00017B90F3	231	S	H1N1	FALSE	0.707	Level2	0.325
UPI00017B90F3	231	S	N2U1	TRUE	0.818	Level1	0.201
UPI00017B90F3	244	T	N1	TRUE	0.707	Level2	0.239
UPI00017B90F5	10	S	N1	FALSE	0.751	Level3	-1
UPI00017B90F5	10	S	H1N1	FALSE	0.751	Level3	-1
UPI00017B90F5	10	S	H1N2	FALSE	0.751	Level3	-1
UPI00017B90F5	17	S	N1	FALSE	0.751	Level3	-1
UPI00017B90F5	17	S	H1N1	FALSE	0.751	Level3	-1
UPI00017B90F5	17	S	H1N2	FALSE	0.751	Level3	-1
UPI00017B90F5	3	T	N1	FALSE	0.751	Level3	-1
UPI00017B90F5	3	T	H1N1	FALSE	0.751	Level3	-1
UPI00017B90F5	3	T	H1N2	FALSE	0.751	Level3	-1
UPI00017B90F9	151	T	H1N1	FALSE	0.747	Level3	-1
UPI00017B90F9	151	T	N2U1	FALSE	0.747	Level3	-1
UPI00017B90F9	154	T	H1N1	FALSE	0.747	Level3	-1
UPI00017B90F9	154	T	N2U1	FALSE	0.747	Level3	-1
UPI00017B90F9	162	T	N1	FALSE	0.747	Level3	-1
UPI00017B90F9	162	T	H1N1	FALSE	0.747	Level3	-1
UPI00017B90F9	162	T	H1N2	FALSE	0.747	Level3	-1
UPI00017B90F9	170	T	N1	FALSE	0.747	Level3	-1
UPI00017B90F9	170	T	H1N1	FALSE	0.747	Level3	-1
UPI00017B90F9	170	T	H1N2	FALSE	0.747	Level3	-1
UPI00017B90FF	413	S	N1	FALSE	0.757	Level2	0.457
UPI00017B90FF	413	S	H1N1	FALSE	0.757	Level2	0.093
UPI00017B90FF	413	S	H1N2	FALSE	0.757	Level2	0.119
UPI00017B90FF	416	S	N1	FALSE	0.757	Level2	0.457
UPI00017B90FF	416	S	H1N1	FALSE	0.757	Level2	0.093
UPI00017B90FF	416	S	H1N2	FALSE	0.757	Level2	0.119
UPI00017B90FF	422	T	N1	FALSE	0.757	Level2	0.457
UPI00017B90FF	422	T	H1N1	FALSE	0.757	Level2	0.093
UPI00017B90FF	422	T	H1N2	FALSE	0.757	Level2	0.119
UPI00017B90FF	429	S	N1	TRUE	0.757	Level2	0.526
UPI00017B90FF	439	S	N1	TRUE	0.757	Level2	0.526
UPI00017B9102	653	T	H1N1	FALSE	0.777	Level2	0.161
UPI00017B9102	657	S	H1N1	FALSE	0.777	Level2	0.161
UPI00017B9102	664	S	H1N1	FALSE	0.777	Level2	0.161
UPI00017B9102	666	S	H1N1	FALSE	0.777	Level2	0.161
UPI00017B9102	671	S	H1N1	FALSE	0.777	Level2	0.161
UPI00017B9102	685	T	N2U1	TRUE	0.777	Level2	0.194
UPI00017B9103	144	T	N1	FALSE	0.552	Level2	0.275
UPI00017B9103	144	T	H1N1	FALSE	0.552	Level2	0.306
UPI00017B9103	144	T	H1N2	FALSE	0.552	Level2	0.078
UPI00017B9103	148	S	N1	FALSE	0.552	Level2	0.275
UPI00017B9103	148	S	H1N1	FALSE	0.552	Level2	0.306
UPI00017B9103	148	S	H1N2	FALSE	0.552	Level2	0.078
UPI00017B9103	152	S	N1	FALSE	0.552	Level2	0.275
UPI00017B9103	152	S	H1N1	FALSE	0.552	Level2	0.306
UPI00017B9103	152	S	H1N2	FALSE	0.552	Level2	0.078
UPI00017B9103	153	T	N1	FALSE	0.552	Level2	0.13
UPI00017B9103	153	T	H1N1	TRUE	0.552	Level2	0.556
UPI00017B9103	153	T	H1N2	FALSE	0.552	Level2	0.078
UPI00017B9103	165	S	H1N1	TRUE	0.552	Level2	0.917
UPI00017B9103	165	S	H1N2	TRUE	0.764	Level2	0.481
UPI00017B910A	117	T	N2U1	TRUE	0.641	Level1	1
UPI00017B910A	24	T	N1	TRUE	0.538	Level1	0.73
UPI00017B910B	502	S	N1	FALSE	0.03	Level3	-1
UPI00017B910B	502	S	H1N1	FALSE	0.013	Level2	0.529
UPI00017B910B	502	S	H1N2	FALSE	0.03	Level3	-1
UPI00017B910B	502	S	N2U1	FALSE	0.013	Level2	0.265
UPI00017B910B	505	S	N1	FALSE	0.03	Level3	-1
UPI00017B910B	505	S	H1N1	FALSE	0.013	Level2	0.529
UPI00017B910B	505	S	H1N2	FALSE	0.03	Level3	-1
UPI00017B910B	505	S	N2U1	FALSE	0.013	Level2	0.265
UPI00017B910B	507	S	N1	FALSE	0.03	Level3	-1
UPI00017B910B	507	S	H1N1	FALSE	0.013	Level2	0.529
UPI00017B910B	507	S	H1N2	FALSE	0.03	Level3	-1
UPI00017B910B	507	S	N2U1	FALSE	0.013	Level2	0.265
UPI00017B910B	510	S	N1	TRUE	0.013	Level2	0.382
UPI00017B910B	510	S	H1N1	FALSE	0.03	Level3	-1
UPI00017B910B	510	S	H1N2	FALSE	0.03	Level3	-1
UPI00017B910B	510	S	N2U1	FALSE	0.03	Level3	-1
UPI00017B910D	133	S	N2U1	TRUE	0.165	Level2	0.904
UPI00017B910D	139	T	H1N2	FALSE	0.165	Level2	0.452
UPI00017B910D	139	T	N2U1	FALSE	0.165	Level2	0.601
UPI00017B910D	146	S	H1N2	FALSE	0.165	Level2	0.452
UPI00017B910D	146	S	N2U1	FALSE	0.165	Level2	0.601
UPI00017B910E	277	S	N2U1	TRUE	0.785	Level2	0.75
UPI00017B910E	280	S	N2U1	TRUE	0.785	Level2	0.75
UPI00017B910E	297	S	N2U1	FALSE	0.785	Level2	0.75
UPI00017B910E	301	T	N2U1	FALSE	0.785	Level2	0.75
UPI00017B910E	35	S	H1N2	TRUE	0.815	Level1	0.827
UPI00017B910E	37	S	N1	TRUE	0.815	Level1	0.481
UPI00017B910E	45	T	H1N2	TRUE	0.815	Level1	0.827
UPI00017B910E	46	T	H1N2	TRUE	0.815	Level1	0.827
UPI00017B9111	167	T	N1	FALSE	0.612	Level3	-1
UPI00017B9111	167	T	H1N1	FALSE	0.185	Level2	0.366
UPI00017B9111	167	T	H1N2	FALSE	0.612	Level3	-1
UPI00017B9111	172	S	N1	FALSE	0.612	Level3	-1
UPI00017B9111	172	S	H1N1	FALSE	0.185	Level2	0.366
UPI00017B9111	172	S	H1N2	FALSE	0.612	Level3	-1
UPI00017B9111	178	T	H1N1	FALSE	0.612	Level3	-1
UPI00017B9111	184	S	H1N1	FALSE	0.612	Level3	-1
UPI00017B9111	184	S	H1N2	TRUE	0.185	Level2	0.253
UPI00017B9111	204	S	H1N1	FALSE	0.185	Level2	0.386
UPI00017B9111	205	S	H1N1	FALSE	0.185	Level2	0.386
UPI00017B9117	133	T	H1N1	FALSE	0.77	Level3	-1
UPI00017B9117	140	S	H1N1	FALSE	0.77	Level3	-1
UPI00017B9117	141	T	H1N1	FALSE	0.77	Level3	-1
UPI00017B9117	143	S	H1N1	FALSE	0.77	Level3	-1
UPI00017B9117	148	T	N2U1	FALSE	0.77	Level3	-1
UPI00017B9117	160	T	N2U1	FALSE	0.77	Level3	-1
UPI00017B9117	574	S	H1N2	FALSE	0.815	Level2	0.4
UPI00017B9117	576	S	H1N2	FALSE	0.815	Level2	0.4
UPI00017B9117	582	T	H1N2	FALSE	0.815	Level2	0.4
UPI00017B9117	590	S	N1	TRUE	0.815	Level2	0.445
UPI00017B9117	590	S	N2U1	TRUE	0.774	Level1	0.429
UPI00017B9117	595	S	N1	TRUE	0.815	Level2	0.445
UPI00017B9117	595	S	N2U1	TRUE	0.774	Level1	0.429
UPI00017B911D	57	S	H1N2	FALSE	0.818	Level3	-1
UPI00017B911D	57	S	N2U1	FALSE	0.818	Level3	-1
UPI00017B911D	59	T	H1N2	FALSE	0.818	Level3	-1
UPI00017B911D	59	T	N2U1	FALSE	0.818	Level3	-1
UPI00017B911D	82	S	N1	FALSE	0.818	Level3	-1
UPI00017B911D	82	S	H1N1	FALSE	0.818	Level3	-1
UPI00017B911D	82	S	H1N2	FALSE	0.818	Level3	-1
UPI00017B911D	85	T	N1	FALSE	0.818	Level3	-1
UPI00017B911D	85	T	H1N1	FALSE	0.818	Level3	-1
UPI00017B911D	85	T	H1N2	FALSE	0.818	Level3	-1
UPI00017B911E	352	T	N1	FALSE	0.794	Level3	-1
UPI00017B911E	359	T	N1	FALSE	0.794	Level3	-1
UPI00017B911E	361	S	N1	FALSE	0.794	Level3	-1
UPI00017B911E	369	T	N1	FALSE	0.794	Level3	-1
UPI00017B911E	370	S	N1	FALSE	0.794	Level3	-1
UPI00017B911E	373	T	N1	FALSE	0.794	Level3	-1
UPI00017B911E	374	S	N1	FALSE	0.794	Level3	-1
UPI00017B911E	375	S	N1	FALSE	0.794	Level3	-1
UPI00017B9123	257	S	N1	FALSE	0.776	Level3	-1
UPI00017B9123	257	S	H1N1	TRUE	0.078	Level1	0.74
UPI00017B9123	257	S	H1N2	FALSE	0.776	Level3	-1
UPI00017B9123	258	T	N1	FALSE	0.776	Level3	-1
UPI00017B9123	258	T	H1N1	TRUE	0.078	Level1	0.74
UPI00017B9123	258	T	H1N2	FALSE	0.776	Level3	-1
UPI00017B9123	265	S	N1	FALSE	0.776	Level3	-1
UPI00017B9123	265	S	H1N1	FALSE	0.776	Level3	-1
UPI00017B9123	265	S	H1N2	FALSE	0.776	Level3	-1
UPI00017B9129	220	S	H1N2	TRUE	0.815	Level2	0.326
UPI00017B9129	233	T	N1	FALSE	0.815	Level2	0.517
UPI00017B9129	233	T	N2U1	FALSE	0.815	Level2	0.258
UPI00017B9129	237	S	N1	FALSE	0.815	Level2	0.517
UPI00017B9129	237	S	N2U1	FALSE	0.815	Level2	0.258
UPI00017B9129	239	S	N1	FALSE	0.815	Level2	0.517
UPI00017B9129	239	S	N2U1	FALSE	0.815	Level2	0.258
UPI00017B912B	267	S	N1	TRUE	0.785	Level2	0.811
UPI00017B912B	270	T	N1	FALSE	0.785	Level2	0.73
UPI00017B912B	285	S	N1	FALSE	0.785	Level2	0.73
UPI00017B912B	290	S	N1	FALSE	0.785	Level2	0.73
UPI00017B912B	366	S	N1	FALSE	0.785	Level3	-1
UPI00017B912B	366	S	N2U1	FALSE	0.785	Level3	-1
UPI00017B912B	368	S	N1	FALSE	0.785	Level3	-1
UPI00017B912B	368	S	N2U1	FALSE	0.785	Level3	-1
UPI00017B912B	373	T	N1	FALSE	0.785	Level3	-1
UPI00017B912B	373	T	N2U1	FALSE	0.785	Level3	-1
UPI00017B912D	196	S	H1N1	FALSE	0.633	Level3	-1
UPI00017B912D	198	S	H1N1	FALSE	0.633	Level3	-1
UPI00017B912D	206	T	H1N1	FALSE	0.633	Level3	-1
UPI00017B912D	278	S	H1N1	TRUE	0.644	Level2	0.43
UPI00017B912D	285	T	N1	FALSE	0.644	Level2	0.524
UPI00017B912D	286	T	N1	FALSE	0.644	Level2	0.524
UPI00017B912D	287	T	N1	FALSE	0.644	Level2	0.508
UPI00017B912D	300	T	N2U1	TRUE	0.644	Level2	0.733
UPI00017B9132	12	T	H1N1	FALSE	0.627	Level3	-1
UPI00017B9132	12	T	H1N2	FALSE	0.627	Level3	-1
UPI00017B9132	13	S	H1N1	FALSE	0.627	Level3	-1
UPI00017B9132	13	S	H1N2	FALSE	0.627	Level3	-1
UPI00017B9132	7	T	H1N1	FALSE	0.627	Level3	-1
UPI00017B9132	7	T	H1N2	FALSE	0.627	Level3	-1
UPI00017B913B	58	S	N1	TRUE	0.818	Level1	0.492
UPI00017B913B	64	S	H1N1	TRUE	0.818	Level1	0.746
UPI00017B913B	65	S	H1N1	TRUE	0.818	Level1	0.746
UPI00017B913D	106	T	N1	TRUE	0.647	Level1	0.694
UPI00017B913D	117	S	N1	TRUE	0.647	Level1	0.694
UPI00017B913D	133	S	N2U1	TRUE	0.647	Level1	0.388
UPI00017B9142	179	T	H1N1	FALSE	0.716	Level3	-1
UPI00017B9142	179	T	H1N2	FALSE	0.716	Level3	-1
UPI00017B9142	179	T	N2U1	FALSE	0.716	Level3	-1
UPI00017B9142	180	T	H1N1	FALSE	0.716	Level3	-1
UPI00017B9142	180	T	H1N2	FALSE	0.716	Level3	-1
UPI00017B9142	180	T	N2U1	FALSE	0.716	Level3	-1
UPI00017B9142	182	T	H1N1	FALSE	0.716	Level3	-1
UPI00017B9142	182	T	H1N2	FALSE	0.716	Level3	-1
UPI00017B9142	182	T	N2U1	FALSE	0.716	Level3	-1
UPI00017B9142	187	S	H1N1	FALSE	0.716	Level3	-1
UPI00017B9142	187	S	H1N2	FALSE	0.716	Level3	-1
UPI00017B9142	187	S	N2U1	FALSE	0.716	Level3	-1
UPI00017B9142	190	T	H1N1	FALSE	0.716	Level3	-1
UPI00017B9142	190	T	H1N2	FALSE	0.716	Level3	-1
UPI00017B9142	190	T	N2U1	FALSE	0.716	Level3	-1
UPI00017B9143	57	S	H1N1	TRUE	0.251	Level2	0.725
UPI00017B9143	72	T	H1N1	FALSE	0.251	Level2	0.637
UPI00017B9143	72	T	H1N2	FALSE	0.251	Level2	0.363
UPI00017B9143	76	S	H1N1	FALSE	0.251	Level2	0.637
UPI00017B9143	76	S	H1N2	FALSE	0.251	Level2	0.363
UPI00017B9147	47	S	N1	TRUE	0.757	Level2	0.571
UPI00017B9147	53	S	N1	TRUE	0.757	Level2	0.571
UPI00017B9147	67	S	N1	FALSE	0.757	Level2	0.571
UPI00017B9147	67	S	H1N1	FALSE	0.757	Level2	0.071
UPI00017B9147	67	S	H1N2	FALSE	0.757	Level2	0.179
UPI00017B9147	68	S	N1	FALSE	0.757	Level2	0.571
UPI00017B9147	68	S	H1N1	FALSE	0.757	Level2	0.071
UPI00017B9147	68	S	H1N2	FALSE	0.757	Level2	0.179
UPI00017B914B	19	T	N2U1	TRUE	0.374	Level2	0.45
UPI00017B914B	2	T	H1N1	FALSE	0.374	Level2	0.175
UPI00017B914B	22	S	N2U1	TRUE	0.374	Level2	0.45
UPI00017B914B	2	T	N2U1	FALSE	0.374	Level2	0.424
UPI00017B914B	6	S	H1N1	FALSE	0.374	Level2	0.175
UPI00017B914B	6	S	N2U1	FALSE	0.374	Level2	0.424
UPI00017B9150	171	S	H1N1	TRUE	0.785	Level1	0.491
UPI00017B9150	192	T	N1	TRUE	0.785	Level1	0.445
UPI00017B9150	193	S	N1	TRUE	0.785	Level1	0.445
UPI00017B9150	195	T	H1N1	TRUE	0.785	Level1	0.471
UPI00017B9153	101	S	N1	FALSE	0.818	Level2	0.591
UPI00017B9153	104	T	N1	FALSE	0.818	Level2	0.591
UPI00017B9153	250	S	N1	FALSE	0.47	Level3	-1
UPI00017B9153	250	S	H1N2	FALSE	0.47	Level3	-1
UPI00017B9153	258	S	N1	FALSE	0.47	Level3	-1
UPI00017B9153	258	S	H1N2	FALSE	0.47	Level3	-1
UPI00017B9153	263	S	N2U1	FALSE	0.47	Level3	-1
UPI00017B9153	264	T	N2U1	FALSE	0.47	Level3	-1
UPI00017B9153	269	S	N2U1	FALSE	0.47	Level3	-1
UPI00017B9153	85	S	N1	TRUE	0.818	Level2	0.742
UPI00017B9153	89	T	N1	TRUE	0.818	Level2	0.742
UPI00017B9153	90	T	N1	TRUE	0.818	Level2	0.742
UPI00017B9153	99	S	N1	FALSE	0.818	Level2	0.591
UPI00017B9155	273	T	N1	TRUE	0.739	Level1	0.747
UPI00017B9156	65	T	H1N1	TRUE	0.386	Level2	0.673
UPI00017B9156	74	T	H1N1	FALSE	0.386	Level2	0.528
UPI00017B9156	74	T	H1N2	FALSE	0.386	Level2	0.472
UPI00017B9156	76	S	H1N1	FALSE	0.386	Level2	0.528
UPI00017B9156	76	S	H1N2	FALSE	0.386	Level2	0.472
UPI00017B9156	87	S	H1N2	TRUE	0.386	Level2	0.729
UPI00017B9157	32	T	N1	TRUE	0.797	Level1	0.766
UPI00017B9157	33	S	N1	TRUE	0.797	Level1	0.766
UPI00017B9157	35	S	N1	TRUE	0.797	Level1	0.766
UPI00017B9157	50	S	H1N1	TRUE	0.797	Level1	0.298
UPI00017B9159	56	S	N2U1	FALSE	0.818	Level3	-1
UPI00017B9159	57	T	N2U1	FALSE	0.818	Level3	-1
UPI00017B9159	59	T	N2U1	FALSE	0.818	Level3	-1
UPI00017B9159	64	T	N2U1	TRUE	0.261	Level1	0.543
UPI00017B9159	77	S	N2U1	FALSE	0.818	Level3	-1
UPI00017B9159	88	T	H1N1	TRUE	0.261	Level1	0.361
UPI00017B915D	165	T	N1	TRUE	0.643	Level2	0.795
UPI00017B915D	169	T	N1	FALSE	0.643	Level2	0.735
UPI00017B915D	169	T	H1N1	FALSE	0.818	Level3	-1
UPI00017B915D	169	T	H1N2	FALSE	0.818	Level3	-1
UPI00017B915D	169	T	N2U1	FALSE	0.643	Level2	0.265
UPI00017B915D	171	S	N1	FALSE	0.643	Level2	0.735
UPI00017B915D	171	S	H1N1	FALSE	0.818	Level3	-1
UPI00017B915D	171	S	H1N2	FALSE	0.818	Level3	-1
UPI00017B915D	171	S	N2U1	FALSE	0.643	Level2	0.265
UPI00017B915D	172	T	N1	FALSE	0.643	Level2	0.735
UPI00017B915D	172	T	H1N1	FALSE	0.818	Level3	-1
UPI00017B915D	172	T	H1N2	FALSE	0.818	Level3	-1
UPI00017B915D	172	T	N2U1	FALSE	0.643	Level2	0.265
UPI00017B915F	107	S	N1	TRUE	0.101	Level1	0.289
UPI00017B915F	123	T	N2U1	TRUE	0.101	Level1	0.771
UPI00017B915F	125	T	N2U1	TRUE	0.101	Level1	0.771
UPI00017B915F	91	T	N2U1	TRUE	0.101	Level1	0.747
UPI00017B9162	162	S	N1	FALSE	0.338	Level2	0.313
UPI00017B9162	165	S	N1	FALSE	0.338	Level2	0.313
UPI00017B9162	177	T	N2U1	TRUE	0.338	Level2	0.412
UPI00017B916B	414	T	N1	TRUE	0.283	Level1	0.552
UPI00017B916B	428	T	N1	TRUE	0.283	Level1	0.552
UPI00017B916D	302	S	H1N2	TRUE	0.78	Level2	0.599
UPI00017B916D	316	S	N2U1	FALSE	0.78	Level2	0.4
UPI00017B916D	320	T	N2U1	FALSE	0.78	Level2	0.4
UPI00017B9170	17	T	N2U1	FALSE	0.819	Level3	-1
UPI00017B9170	21	S	N1	FALSE	0.819	Level3	-1
UPI00017B9170	21	S	H1N1	FALSE	0.819	Level3	-1
UPI00017B9170	21	S	H1N2	FALSE	0.819	Level3	-1
UPI00017B9170	25	S	N1	FALSE	0.819	Level3	-1
UPI00017B9170	25	S	H1N1	FALSE	0.819	Level3	-1
UPI00017B9170	25	S	H1N2	FALSE	0.819	Level3	-1
UPI00017B9170	3	S	N2U1	FALSE	0.819	Level3	-1
UPI00017B9170	4	S	N2U1	FALSE	0.819	Level3	-1
UPI00017B9174	60	S	H1N1	TRUE	0.748	Level1	0.667
UPI00017B9174	73	S	H1N1	TRUE	0.748	Level1	0.667
UPI00017B9175	386	S	N1	TRUE	0.679	Level2	0.5
UPI00017B9175	390	T	N1	TRUE	0.679	Level2	0.5
UPI00017B9175	398	T	H1N1	FALSE	0.679	Level2	0.25
UPI00017B9175	398	T	N2U1	FALSE	0.679	Level2	0.25
UPI00017B9175	399	S	H1N1	FALSE	0.679	Level2	0.25
UPI00017B9175	399	S	N2U1	FALSE	0.679	Level2	0.25
UPI00017B9186	11	S	N2U1	TRUE	0.757	Level1	0.762
UPI00017B9186	6	S	N2U1	TRUE	0.757	Level1	0.762
UPI00017B9186	7	T	N2U1	TRUE	0.757	Level1	0.762
UPI00017B918A	151	T	N1	FALSE	0.691	Level2	0.441
UPI00017B918A	151	T	N2U1	FALSE	0.691	Level2	0.277
UPI00017B918A	153	S	N1	FALSE	0.691	Level2	0.441
UPI00017B918A	153	S	N2U1	FALSE	0.691	Level2	0.277
UPI00017B918A	155	S	N1	TRUE	0.691	Level2	0.426
UPI00017B918A	167	T	H1N2	FALSE	0.691	Level2	0.308
UPI00017B918A	173	T	H1N2	FALSE	0.691	Level2	0.308
UPI00017B918C	228	T	H1N1	TRUE	0.265	Level1	0.344
UPI00017B918E	74	S	N2U1	TRUE	0.522	Level1	1
UPI00017B919E	54	T	N2U1	TRUE	0.757	Level1	0.371
UPI00017B91A0	2	T	N2U1	TRUE	0.572	Level1	1
UPI00017B91A1	16	S	N1	FALSE	0.818	Level3	-1
UPI00017B91A1	16	S	H1N1	FALSE	0.818	Level3	-1
UPI00017B91A1	16	S	H1N2	FALSE	0.818	Level3	-1
UPI00017B91A1	17	S	N1	FALSE	0.818	Level3	-1
UPI00017B91A1	17	S	H1N1	FALSE	0.818	Level3	-1
UPI00017B91A1	17	S	H1N2	FALSE	0.818	Level3	-1
UPI00017B91A1	18	S	N1	FALSE	0.818	Level3	-1
UPI00017B91A1	18	S	H1N1	FALSE	0.818	Level3	-1
UPI00017B91A1	18	S	H1N2	FALSE	0.818	Level3	-1
UPI00017B91A1	20	T	N1	FALSE	0.818	Level3	-1
UPI00017B91A1	20	T	H1N1	FALSE	0.818	Level3	-1
UPI00017B91A1	20	T	H1N2	FALSE	0.818	Level3	-1
UPI00017B91A1	253	T	N1	FALSE	0.632	Level2	0.555
UPI00017B91A1	253	T	H1N1	FALSE	0.632	Level2	0.065
UPI00017B91A1	253	T	H1N2	FALSE	0.632	Level2	0.195
UPI00017B91A1	255	T	N1	FALSE	0.632	Level2	0.555
UPI00017B91A1	255	T	H1N1	FALSE	0.632	Level2	0.065
UPI00017B91A1	255	T	H1N2	FALSE	0.632	Level2	0.195
UPI00017B91A1	257	S	N1	FALSE	0.632	Level2	0.555
UPI00017B91A1	257	S	H1N1	FALSE	0.632	Level2	0.065
UPI00017B91A1	257	S	H1N2	FALSE	0.632	Level2	0.195
UPI00017B91A1	267	S	N1	TRUE	0.632	Level2	0.585
UPI00017B91A1	4	S	N1	FALSE	0.818	Level3	-1
UPI00017B91A1	4	S	H1N1	FALSE	0.818	Level3	-1
UPI00017B91A1	4	S	H1N2	FALSE	0.818	Level3	-1
UPI00017B91A3	344	T	H1N1	TRUE	0.777	Level1	0.928
UPI00017B91A3	345	S	H1N1	TRUE	0.777	Level1	0.928
UPI00017B91A3	349	T	N1	TRUE	0.777	Level1	0.823
UPI00017B91A3	403	T	N1	FALSE	0.757	Level3	-1
UPI00017B91A3	403	T	H1N1	FALSE	0.757	Level3	-1
UPI00017B91A3	403	T	H1N2	FALSE	0.757	Level3	-1
UPI00017B91A3	405	T	N1	FALSE	0.757	Level3	-1
UPI00017B91A3	405	T	H1N1	FALSE	0.757	Level3	-1
UPI00017B91A3	405	T	H1N2	FALSE	0.757	Level3	-1
UPI00017B91A3	408	T	N1	FALSE	0.757	Level3	-1
UPI00017B91A3	412	T	N1	FALSE	0.757	Level3	-1
UPI00017B91A3	667	T	N2U1	TRUE	0.716	Level2	0.495
UPI00017B91A3	670	S	H1N1	FALSE	0.716	Level2	0.374
UPI00017B91A3	671	T	H1N1	FALSE	0.716	Level2	0.374
UPI00017B91A3	760	T	N1	FALSE	0.805	Level2	0.303
UPI00017B91A3	768	S	N1	FALSE	0.805	Level2	0.303
UPI00017B91A3	774	S	H1N1	TRUE	0.805	Level2	0.683
UPI00017B91A3	776	S	H1N1	TRUE	0.805	Level2	0.683
UPI00017B91A3	781	S	H1N1	TRUE	0.805	Level2	0.846
UPI00017B91A7	132	T	H1N1	TRUE	0.699	Level1	1
UPI00017B91AA	181	S	H1N2	TRUE	0	Level1	0.986
UPI00017B91AA	186	S	H1N2	TRUE	0	Level1	0.507
UPI00017B91AA	218	T	H1N1	FALSE	0.736	Level2	0.256
UPI00017B91AA	218	T	N2U1	FALSE	0.022	Level2	0.744
UPI00017B91AA	226	S	H1N1	FALSE	0.736	Level2	0.256
UPI00017B91AA	226	S	N2U1	FALSE	0.022	Level2	0.744
UPI00017B91AA	227	T	H1N1	FALSE	0.736	Level2	0.256
UPI00017B91AA	227	T	N2U1	TRUE	0.022	Level2	0.79
UPI00017B91AA	244	S	N2U1	TRUE	0.736	Level2	0.769
UPI00017B91B0	103	S	N1	TRUE	0.112	Level1	1
UPI00017B91B0	117	S	N1	TRUE	0.112	Level1	1
UPI00017B91B0	97	T	N1	TRUE	0.112	Level1	1
UPI00017B91B5	40	T	H1N1	TRUE	0.702	Level1	1
UPI00017B91B5	41	T	H1N1	TRUE	0.702	Level1	1
UPI00017B91C2	220	S	N1	FALSE	0.815	Level3	-1
UPI00017B91C2	226	T	N1	FALSE	0.815	Level3	-1
UPI00017B91C2	238	T	N1	FALSE	0.815	Level3	-1
UPI00017B91C2	246	S	N1	FALSE	0.815	Level3	-1
UPI00017B91C3	42	T	H1N1	FALSE	0.815	Level2	0.357
UPI00017B91C3	42	T	N2U1	FALSE	0.815	Level2	0.357
UPI00017B91C3	44	T	H1N1	FALSE	0.815	Level2	0.357
UPI00017B91C3	44	T	N2U1	FALSE	0.815	Level2	0.357
UPI00017B91C3	53	S	H1N2	TRUE	0.815	Level2	0.427
UPI00017B91C5	642	T	H1N2	TRUE	0.195	Level1	0.622
UPI00017B91C5	660	S	H1N2	TRUE	0.195	Level1	0.526
UPI00017B91C5	667	T	N2U1	TRUE	0.195	Level1	0.574
UPI00017B91C5	669	S	N2U1	TRUE	0.195	Level1	0.574
UPI00017B91CB	201	T	N2U1	TRUE	0.815	Level1	1
UPI00017B91CB	267	T	N2U1	TRUE	0.461	Level1	0.693
UPI00017B91D8	37	S	N2U1	FALSE	0.476	Level2	0.449
UPI00017B91D8	48	S	N2U1	FALSE	0.476	Level2	0.449
UPI00017B91D8	49	S	N2U1	FALSE	0.476	Level2	0.449
UPI00017B91D8	53	S	H1N2	TRUE	0.476	Level2	0.162
UPI00017B91D8	59	T	N2U1	FALSE	0.476	Level2	0.425
UPI00017B91D8	63	S	N2U1	FALSE	0.476	Level2	0.425
UPI00017B91DA	131	S	N1	FALSE	0.644	Level3	-1
UPI00017B91DA	133	T	N1	FALSE	0.644	Level3	-1
UPI00017B91DA	172	S	N1	TRUE	0.325	Level1	0.924
UPI00017B91E4	273	T	N1	TRUE	0.757	Level1	0.935
UPI00017B91E4	282	T	N1	TRUE	0.757	Level1	0.935
UPI00017B91E4	304	S	H1N1	TRUE	0.757	Level1	0.87
UPI00017B91EB	272	S	H1N1	TRUE	0.785	Level1	0.572
UPI00017B91EB	30	S	H1N1	FALSE	0.818	Level3	-1
UPI00017B91EB	30	S	H1N2	FALSE	0.818	Level3	-1
UPI00017B91EB	32	S	H1N1	FALSE	0.818	Level3	-1
UPI00017B91EB	32	S	H1N2	FALSE	0.818	Level3	-1
UPI00017B91EB	36	T	H1N1	FALSE	0.818	Level3	-1
UPI00017B91EB	36	T	H1N2	FALSE	0.818	Level3	-1
UPI00017B91F3	336	T	N1	FALSE	0.716	Level2	0.097
UPI00017B91F3	336	T	H1N2	FALSE	0.716	Level2	0.213
UPI00017B91F3	337	S	N1	FALSE	0.716	Level2	0.097
UPI00017B91F3	337	S	H1N2	FALSE	0.716	Level2	0.22
UPI00017B91F3	344	T	H1N2	TRUE	0.716	Level2	0.398
UPI00017B91F3	347	T	H1N1	TRUE	0.716	Level2	0.372
UPI00017B91F4	252	T	N2U1	TRUE	0.785	Level1	0.475
UPI00017B91F6	133	T	H1N1	FALSE	0.256	Level3	-1
UPI00017B91F6	133	T	N2U1	FALSE	0.777	Level2	0.224
UPI00017B91F6	138	S	H1N1	FALSE	0.256	Level3	-1
UPI00017B91F6	138	S	N2U1	FALSE	0.777	Level2	0.224
UPI00017B91F6	139	T	H1N1	FALSE	0.256	Level3	-1
UPI00017B91F6	139	T	N2U1	FALSE	0.777	Level2	0.224
UPI00017B91F6	142	S	H1N1	FALSE	0.256	Level3	-1
UPI00017B91F6	144	S	H1N1	TRUE	0.256	Level2	0.506
UPI00017B91F6	150	T	H1N1	FALSE	0.256	Level3	-1
UPI00017B91F6	151	S	H1N1	FALSE	0.256	Level3	-1
UPI00017B91F9	105	S	N2U1	TRUE	0.818	Level1	0.642
UPI00017B91F9	113	T	N2U1	TRUE	0.818	Level1	0.642
UPI00017B91FE	709	S	H1N1	FALSE	0.691	Level2	0.223
UPI00017B91FE	713	T	H1N1	FALSE	0.691	Level2	0.223
UPI00017B91FE	714	T	H1N1	FALSE	0.691	Level2	0.223
UPI00017B91FE	715	S	H1N1	FALSE	0.691	Level2	0.223
UPI00017B91FE	726	S	H1N1	FALSE	0.691	Level2	0.217
UPI00017B91FE	729	S	H1N2	TRUE	0.691	Level2	0.217
UPI00017B91FE	733	T	H1N2	TRUE	0.691	Level2	0.217
UPI00017B9215	174	S	H1N1	FALSE	0.643	Level3	-1
UPI00017B9215	175	T	H1N1	FALSE	0.643	Level3	-1
UPI00017B9215	176	T	H1N1	FALSE	0.643	Level3	-1
UPI00017B921D	8	S	N2U1	TRUE	0.818	Level1	0.708
UPI00017B921E	74	T	H1N2	TRUE	0.816	Level1	0.762
UPI00017B921E	80	T	N2U1	TRUE	0.816	Level1	0.762
UPI00017B9220	353	T	H1N1	FALSE	0.802	Level2	0.454
UPI00017B9220	353	T	N2U1	FALSE	0.802	Level2	0.18
UPI00017B9220	355	T	H1N1	FALSE	0.802	Level2	0.454
UPI00017B9220	355	T	N2U1	FALSE	0.802	Level2	0.18
UPI00017B9220	360	T	H1N1	FALSE	0.802	Level2	0.366
UPI00017B9220	360	T	N2U1	FALSE	0.802	Level2	0.25
UPI00017B9220	363	T	H1N2	TRUE	0.802	Level2	0.25
UPI00017B922A	558	T	N1	FALSE	0.818	Level3	-1
UPI00017B922A	558	T	H1N1	FALSE	0.818	Level3	-1
[truncated: 11,088 more rows]

## Sheet: Unspecific_K56_2
Protein Accession	Modification Site	AminoAcid	Localized Glycans	Localized	Lowest Qvalue	Best Localization Level	Max Site Specific Probability
UPI0000004B27	180	S	N2U1	TRUE	0.422	Level2	0.688
UPI0000004B27	188	T	N1	FALSE	0.422	Level2	0.344
UPI0000004B27	188	T	N2U1	FALSE	0.422	Level2	0.656
UPI0000004B27	191	S	N1	FALSE	0.422	Level2	0.344
UPI0000004B27	191	S	N2U1	FALSE	0.422	Level2	0.656
UPI0000004B27	21	T	H1N1	TRUE	0.806	Level1	0.944
UPI0000004B27	213	T	H1N1	FALSE	0.836	Level3	-1
UPI0000004B27	213	T	N2U1	FALSE	0.836	Level3	-1
UPI0000004B27	223	T	H1N1	FALSE	0.836	Level3	-1
UPI0000004B27	223	T	N2U1	FALSE	0.836	Level3	-1
UPI0000004B27	229	S	H1N1	FALSE	0.836	Level3	-1
UPI0000004B27	229	S	N2U1	FALSE	0.836	Level3	-1
UPI0000004B27	238	S	H1N1	FALSE	0.836	Level3	-1
UPI0000004B27	238	S	N2U1	FALSE	0.836	Level3	-1
UPI0000004B27	243	T	N2U1	FALSE	0.871	Level3	-1
UPI0000004B27	25	T	H1N1	TRUE	0.806	Level1	0.944
UPI0000004B27	252	S	N2U1	FALSE	0.871	Level3	-1
UPI0000004B27	27	S	H1N1	TRUE	0.806	Level1	0.944
UPI0000004B27	30	T	H1N1	TRUE	0.806	Level1	0.944
UPI0000004B27	478	T	N1	TRUE	0.872	Level1	0.745
UPI0000004B27	486	T	H1N1	TRUE	0.872	Level1	0.745
UPI0000004B27	680	S	N1	FALSE	0.821	Level3	-1
UPI0000004B27	680	S	H1N1	FALSE	0.821	Level3	-1
UPI0000004B27	680	S	H1N2	FALSE	0.821	Level3	-1
UPI0000004B27	694	T	N1	FALSE	0.821	Level3	-1
UPI0000004B27	694	T	H1N1	FALSE	0.821	Level3	-1
UPI0000004B27	694	T	H1N2	FALSE	0.821	Level3	-1
UPI0000004B27	710	T	N2U1	TRUE	0.868	Level1	0.882
UPI0000004B27	714	S	N1	TRUE	0.868	Level1	0.765
UPI0000004B27	715	T	N2U1	TRUE	0.868	Level1	0.882
UPI0000004B27	86	S	N1	TRUE	0.829	Level1	0.668
UPI0000005455	42	T	N1	TRUE	0.886	Level1	0.287
UPI0000005456	104	T	H1N2	TRUE	0.134	Level1	0.762
UPI0000005456	108	T	N1	TRUE	0.134	Level1	0.751
UPI0000005456	114	S	N1	TRUE	0.83	Level2	0.41
UPI0000005456	114	S	H1N1	TRUE	0.134	Level1	0.927
UPI0000005456	124	S	H1N1	FALSE	0.83	Level2	0.244
UPI0000005456	124	S	H1N2	FALSE	0.83	Level2	0.252
UPI0000005456	126	T	H1N1	FALSE	0.83	Level2	0.244
UPI0000005456	126	T	H1N2	FALSE	0.83	Level2	0.252
UPI0000005456	241	S	H1N1	FALSE	0.837	Level2	0.336
UPI0000005456	241	S	H1N2	FALSE	0.837	Level2	0.183
UPI0000005456	242	S	H1N1	FALSE	0.837	Level2	0.336
UPI0000005456	242	S	H1N2	FALSE	0.837	Level2	0.183
UPI0000005456	243	T	H1N1	FALSE	0.837	Level2	0.336
UPI0000005456	243	T	H1N2	FALSE	0.837	Level2	0.183
UPI0000005456	25	T	N1	FALSE	0.868	Level3	-1
UPI0000005456	25	T	H1N1	FALSE	0.868	Level3	-1
UPI0000005456	25	T	H1N2	FALSE	0.868	Level3	-1
UPI0000005456	256	S	H1N1	FALSE	0.837	Level2	0.343
UPI0000005456	259	T	H1N1	FALSE	0.837	Level2	0.343
UPI0000005456	271	S	N2U1	TRUE	0.837	Level2	0.243
UPI0000005456	285	S	N1	FALSE	0.887	Level3	-1
UPI0000005456	285	S	H1N1	FALSE	0.887	Level3	-1
UPI0000005456	285	S	H1N2	TRUE	0.887	Level2	0.311
UPI0000005456	29	T	N1	FALSE	0.868	Level3	-1
UPI0000005456	29	T	H1N1	FALSE	0.868	Level3	-1
UPI0000005456	291	S	N1	FALSE	0.887	Level3	-1
UPI0000005456	291	S	H1N1	FALSE	0.826	Level2	0.257
UPI0000005456	291	S	H1N2	FALSE	0.826	Level3	-1
UPI0000005456	29	T	H1N2	FALSE	0.868	Level3	-1
UPI0000005456	294	S	N1	FALSE	0.887	Level3	-1
UPI0000005456	294	S	H1N1	FALSE	0.826	Level2	0.257
UPI0000005456	294	S	H1N2	FALSE	0.826	Level3	-1
UPI0000005456	301	T	N1	FALSE	0.887	Level3	-1
UPI0000005456	301	T	H1N1	FALSE	0.826	Level2	0.257
UPI0000005456	301	T	H1N2	FALSE	0.826	Level3	-1
UPI0000005456	31	S	N1	FALSE	0.868	Level3	-1
UPI0000005456	31	S	H1N1	FALSE	0.868	Level3	-1
UPI0000005456	31	S	H1N2	FALSE	0.868	Level3	-1
UPI0000005456	394	T	N1	TRUE	0.345	Level1	0.451
UPI0000005456	503	S	N1	TRUE	0.844	Level1	0.938
UPI0000005456	508	S	N1	TRUE	0.844	Level1	0.938
UPI0000005456	512	S	H1N1	TRUE	0.844	Level1	0.875
UPI0000005456	661	T	H1N1	TRUE	0.852	Level1	0.498
UPI0000005456	661	T	H1N2	TRUE	0.009	Level1	0.865
UPI0000005456	664	S	H1N1	TRUE	0.852	Level1	0.498
UPI0000005456	664	S	H1N2	TRUE	0	Level1	0.933
UPI0000005456	675	T	N2U1	TRUE	0.852	Level1	0.375
UPI0000005459	58	S	H1N1	FALSE	0.885	Level2	0.511
UPI0000005459	60	S	H1N1	FALSE	0.885	Level2	0.511
UPI0000005459	77	S	H1N1	TRUE	0.885	Level2	0.794
UPI000000545B	79	T	N1	FALSE	0.9	Level3	-1
UPI000000545B	79	T	H1N1	TRUE	0.692	Level1	0.78
UPI000000545B	79	T	H1N2	FALSE	0.9	Level3	-1
UPI000000545B	85	T	N1	FALSE	0.9	Level3	-1
UPI000000545B	85	T	H1N1	TRUE	0.692	Level1	0.602
UPI000000545B	85	T	H1N2	TRUE	0.9	Level1	1
UPI000000545B	87	T	N1	FALSE	0.9	Level3	-1
UPI000000545B	87	T	H1N1	FALSE	0.9	Level3	-1
UPI000000545B	87	T	H1N2	TRUE	0.9	Level1	1
UPI000000545B	90	T	N1	FALSE	0.9	Level3	-1
UPI000000545B	90	T	H1N1	FALSE	0.9	Level3	-1
UPI000000545B	90	T	H1N2	TRUE	0.9	Level1	1
UPI000000545D	161	T	H1N1	TRUE	0.66	Level2	0.79
UPI000000545D	161	T	H1N2	FALSE	0.66	Level3	-1
UPI000000545D	164	T	H1N1	TRUE	0.66	Level2	0.79
UPI000000545D	164	T	H1N2	FALSE	0.66	Level3	-1
UPI000000545D	177	S	N1	FALSE	0.66	Level3	-1
UPI000000545D	177	S	H1N1	FALSE	0.828	Level2	0.731
UPI000000545D	177	S	H1N2	FALSE	0.875	Level2	0.394
UPI000000545D	177	S	N2U1	FALSE	0.867	Level2	0.394
UPI000000545D	178	T	N1	FALSE	0.66	Level3	-1
UPI000000545D	178	T	H1N1	FALSE	0.828	Level2	0.731
UPI000000545D	178	T	H1N2	FALSE	0.875	Level2	0.394
UPI000000545D	178	T	N2U1	FALSE	0.867	Level2	0.394
UPI000000545D	191	T	N1	TRUE	0.801	Level1	1
UPI000000545D	191	T	H1N1	TRUE	0.9	Level1	0.511
UPI000000545D	191	T	H1N2	TRUE	0.841	Level2	0.456
UPI000000545D	191	T	N2U1	TRUE	0.733	Level1	1
UPI000000545D	195	T	N1	TRUE	0.801	Level1	1
UPI000000545D	195	T	H1N1	TRUE	0.716	Level1	0.511
UPI000000545D	195	T	H1N2	TRUE	0.758	Level1	0.761
UPI000000545D	195	T	N2U1	TRUE	0.733	Level1	1
UPI000000545D	206	S	N1	TRUE	0.733	Level1	1
UPI000000545D	206	S	H1N1	FALSE	0.716	Level2	0.212
UPI000000545D	206	S	H1N2	TRUE	0.709	Level1	0.745
UPI000000545D	206	S	N2U1	TRUE	0.65	Level1	0.423
UPI000000545D	208	T	N1	TRUE	0.709	Level1	0.608
UPI000000545D	208	T	H1N1	FALSE	0.716	Level2	0.212
UPI000000545D	208	T	H1N2	TRUE	0.709	Level1	0.679
UPI000000545D	208	T	N2U1	TRUE	0.829	Level1	0.624
UPI000000545D	209	S	N1	TRUE	0.709	Level1	0.632
UPI000000545D	209	S	H1N1	FALSE	0.716	Level2	0.212
UPI000000545D	209	S	H1N2	TRUE	0.709	Level1	0.679
UPI000000545D	209	S	N2U1	TRUE	0.829	Level1	0.624
UPI000000545D	218	S	N1	FALSE	0.709	Level2	0.582
UPI000000545D	218	S	H1N1	TRUE	0.835	Level2	0.687
UPI000000545D	218	S	H1N2	TRUE	0.709	Level2	0.823
UPI000000545D	218	S	N2U1	FALSE	0.829	Level2	0.423
UPI000000545D	221	S	N1	FALSE	0.733	Level2	0.406
UPI000000545D	221	S	H1N1	FALSE	0.835	Level2	0.142
UPI000000545D	221	S	H1N2	FALSE	0.836	Level2	0.082
UPI000000545D	221	S	N2U1	FALSE	0.829	Level2	0.423
UPI000000545E	92	S	H1N1	TRUE	0.638	Level1	1
UPI000000545F	133	S	N2U1	FALSE	0.866	Level3	-1
UPI000000545F	147	T	N2U1	FALSE	0.866	Level3	-1
UPI000000545F	153	T	N2U1	FALSE	0.866	Level3	-1
UPI0000005460	278	S	N1	FALSE	0.852	Level3	-1
UPI0000005460	283	S	N1	FALSE	0.852	Level3	-1
UPI0000005460	283	S	H1N2	TRUE	0.81	Level2	0.599
UPI0000005460	283	S	N2U1	TRUE	0.862	Level1	0.689
UPI0000005460	284	S	N1	FALSE	0.826	Level3	-1
UPI0000005460	284	S	H1N1	FALSE	0.826	Level3	-1
UPI0000005460	284	S	H1N2	TRUE	0.81	Level2	0.599
UPI0000005460	294	S	N1	TRUE	0.81	Level2	0.519
UPI0000005460	294	S	H1N1	FALSE	0.826	Level3	-1
UPI0000005460	294	S	H1N2	FALSE	0.826	Level3	-1
UPI0000005460	296	T	N1	FALSE	0.81	Level2	0.366
UPI0000005460	300	T	N1	FALSE	0.81	Level2	0.348
UPI0000005460	302	T	N1	FALSE	0.81	Level2	0.348
UPI0000005460	443	S	N1	FALSE	0.756	Level3	-1
UPI0000005460	444	T	N1	FALSE	0.756	Level3	-1
UPI0000005460	445	S	N1	FALSE	0.756	Level3	-1
UPI00000AEB2D	10	S	N1	FALSE	0.814	Level2	0.773
UPI00000AEB2D	10	S	H1N1	TRUE	0.393	Level1	0.187
UPI00000AEB2D	17	S	N1	TRUE	0.814	Level2	0.818
UPI00000AEB2D	17	S	H1N1	TRUE	0.393	Level2	0.359
UPI00000AEB2D	17	S	H1N2	TRUE	0.877	Level1	1
UPI00000AEB2D	17	S	N2U1	FALSE	0.752	Level3	-1
UPI00000AEB2D	23	S	N1	TRUE	0.799	Level1	0.818
UPI00000AEB2D	23	S	H1N1	FALSE	0.404	Level2	0.237
UPI00000AEB2D	23	S	H1N2	TRUE	0.877	Level1	1
UPI00000AEB2D	23	S	N2U1	TRUE	0.539	Level1	0.796
UPI00000AEB2D	28	S	N1	TRUE	0.527	Level1	0.818
UPI00000AEB2D	28	S	H1N1	FALSE	0.404	Level2	0.349
UPI00000AEB2D	28	S	H1N2	TRUE	0.743	Level1	1
UPI00000AEB2D	28	S	N2U1	TRUE	0.539	Level1	0.267
UPI00000AEB2D	30	T	N1	TRUE	0.515	Level1	0.502
UPI00000AEB2D	30	T	H1N1	FALSE	0.404	Level2	0.349
UPI00000AEB2D	30	T	H1N2	FALSE	0.743	Level2	0.225
UPI00000AEB2D	30	T	N2U1	TRUE	0.539	Level1	0.267
UPI00000AEB2D	36	S	N1	TRUE	0.515	Level2	0.521
UPI00000AEB2D	36	S	H1N1	TRUE	0.527	Level2	0.269
UPI00000AEB2D	36	S	H1N2	FALSE	0.886	Level3	-1
UPI00000AEB2D	36	S	N2U1	TRUE	0.404	Level1	0.339
UPI00000AEB2D	40	T	N1	TRUE	0.515	Level1	0.521
UPI00000AEB2D	40	T	H1N1	TRUE	0.404	Level2	0.449
UPI00000AEB2D	40	T	H1N2	FALSE	0.903	Level3	-1
UPI00000AEB2D	40	T	N2U1	FALSE	0.752	Level3	-1
UPI00000AEB2D	43	T	N1	TRUE	0.393	Level2	0.521
UPI00000AEB2D	43	T	H1N1	FALSE	0.441	Level2	0.421
UPI00000AEB2D	43	T	H1N2	TRUE	0.598	Level2	0.219
UPI00000AEB2D	43	T	N2U1	FALSE	0.903	Level3	-1
UPI00000AEB2D	46	S	N1	FALSE	0.515	Level2	0.521
UPI00000AEB2D	46	S	H1N1	FALSE	0.441	Level2	0.421
UPI00000AEB2D	46	S	H1N2	FALSE	0.903	Level3	-1
UPI00000AEB2D	46	S	N2U1	TRUE	0.393	Level2	0.22
UPI00000AEB2D	51	S	N1	TRUE	0.41	Level1	1
UPI00000AEB2D	51	S	H1N1	FALSE	0.598	Level2	0.233
UPI00000AEB2D	51	S	H1N2	TRUE	0.411	Level1	0.213
UPI00000AEB2D	51	S	N2U1	TRUE	0.404	Level2	0.563
UPI00000AEB2D	56	S	N1	TRUE	0.41	Level1	1
UPI00000AEB2D	56	S	H1N1	FALSE	0.598	Level2	0.233
UPI00000AEB2D	56	S	H1N2	TRUE	0.373	Level1	0.253
UPI00000AEB2D	56	S	N2U1	FALSE	0.598	Level2	0.204
UPI00000AEB2D	6	S	N1	FALSE	0.814	Level2	0.773
UPI00000AEB2D	77	S	N1	TRUE	0.373	Level1	0.288
UPI00000AEB2D	77	S	H1N1	TRUE	0.41	Level1	0.248
UPI00000AF125	100	S	N2U1	TRUE	0.815	Level1	0.379
UPI00000AF125	123	T	H1N1	TRUE	0.74	Level1	0.379
UPI00000AF125	123	T	N2U1	FALSE	0.74	Level3	-1
UPI00000AF125	125	S	H1N1	FALSE	0.74	Level3	-1
UPI00000AF125	125	S	H1N2	TRUE	0.815	Level1	0.516
UPI00000AF125	125	S	N2U1	FALSE	0.74	Level3	-1
UPI00000AF125	171	T	H1N1	TRUE	0.753	Level2	0.654
UPI00000AF125	182	S	H1N1	FALSE	0.753	Level2	0.285
UPI00000AF125	182	S	H1N2	FALSE	0.753	Level2	0.214
UPI00000AF125	184	S	H1N1	FALSE	0.753	Level2	0.285
UPI00000AF125	184	S	H1N2	FALSE	0.753	Level2	0.214
UPI00000AF125	186	S	N2U1	FALSE	0.753	Level2	0.287
UPI00000AF125	188	T	N2U1	FALSE	0.753	Level2	0.287
UPI00000AF125	24	S	N1	FALSE	0.843	Level3	-1
UPI00000AF125	247	S	N1	FALSE	0.821	Level3	-1
UPI00000AF125	256	T	N1	FALSE	0.821	Level3	-1
UPI00000AF125	284	T	H1N2	FALSE	0.551	Level3	-1
UPI00000AF125	287	T	H1N2	FALSE	0.551	Level3	-1
UPI00000AF125	294	S	H1N1	FALSE	0.551	Level3	-1
UPI00000AF125	294	S	N2U1	FALSE	0.551	Level3	-1
UPI00000AF125	30	S	N1	FALSE	0.843	Level3	-1
UPI00000AF125	307	T	H1N1	FALSE	0.551	Level3	-1
UPI00000AF125	307	T	N2U1	FALSE	0.551	Level3	-1
UPI00000AF125	319	T	H1N1	FALSE	0.551	Level3	-1
UPI00000AF125	319	T	N2U1	FALSE	0.551	Level3	-1
UPI00000AF125	320	S	H1N1	FALSE	0.551	Level3	-1
UPI00000AF125	320	S	N2U1	FALSE	0.551	Level3	-1
UPI00000AF125	41	T	N1	FALSE	0.866	Level3	-1
UPI00000AF125	434	S	H1N2	TRUE	0.724	Level1	0.401
UPI00000AF125	438	T	H1N2	TRUE	0.724	Level1	0.439
UPI00000AF125	442	S	N1	TRUE	0.724	Level1	0.23
UPI00000AF125	448	S	H1N1	TRUE	0.724	Level1	0.251
UPI00000AF125	480	T	H1N2	TRUE	0.836	Level1	0.578
UPI00000AF125	482	S	H1N2	TRUE	0.836	Level1	0.578
UPI00000AF125	487	S	H1N2	TRUE	0.836	Level1	0.578
UPI00000AF125	489	S	H1N2	TRUE	0.836	Level1	0.578
UPI00000AF125	570	T	H1N1	FALSE	0.867	Level3	-1
UPI00000AF125	572	S	H1N1	FALSE	0.867	Level3	-1
UPI00000AF125	584	S	N1	TRUE	0.617	Level2	0.645
UPI00000AF125	584	S	N2U1	FALSE	0.882	Level3	-1
UPI00000AF125	587	T	N2U1	FALSE	0.617	Level2	0.415
UPI00000AF125	588	S	N2U1	FALSE	0.617	Level2	0.415
UPI00000AF125	648	T	N1	FALSE	0.85	Level3	-1
UPI00000AF125	650	S	N1	FALSE	0.85	Level3	-1
UPI00000AF125	654	S	N1	FALSE	0.85	Level3	-1
UPI00000AF125	656	S	N1	FALSE	0.85	Level3	-1
UPI00000AF125	659	S	N1	FALSE	0.85	Level3	-1
UPI00000AF125	665	S	N1	FALSE	0.85	Level3	-1
UPI00000AF125	667	T	N1	FALSE	0.85	Level3	-1
UPI00000AF125	740	T	N1	FALSE	0.789	Level2	0.286
UPI00000AF125	741	T	N1	FALSE	0.789	Level2	0.286
UPI00000AF125	744	S	N1	FALSE	0.789	Level2	0.288
UPI00000AF125	744	S	H1N2	TRUE	0.87	Level2	0.673
UPI00000AF125	751	S	H1N2	TRUE	0.789	Level2	0.303
UPI00000AF125	755	T	N1	FALSE	0.789	Level2	0.223
UPI00000AF125	755	T	H1N1	FALSE	0.789	Level2	0.199
UPI00000AF125	755	T	H1N2	FALSE	0.789	Level2	0.442
UPI00000AF125	756	S	N1	FALSE	0.789	Level2	0.223
UPI00000AF125	756	S	H1N1	FALSE	0.789	Level2	0.199
UPI00000AF125	756	S	H1N2	FALSE	0.789	Level2	0.442
UPI00000AF125	758	T	N1	FALSE	0.789	Level2	0.223
UPI00000AF125	758	T	H1N1	FALSE	0.789	Level2	0.199
UPI00000AF125	758	T	H1N2	FALSE	0.789	Level2	0.442
UPI00000AF125	799	S	N1	FALSE	0.893	Level3	-1
UPI00000AF125	799	S	H1N2	FALSE	0.893	Level3	-1
UPI00000AF125	801	S	N1	FALSE	0.893	Level3	-1
UPI00000AF125	801	S	H1N2	FALSE	0.893	Level3	-1
UPI00000AF125	813	S	N1	FALSE	0.893	Level3	-1
UPI00000AF125	813	S	H1N2	FALSE	0.893	Level3	-1
UPI00000AF125	87	T	H1N2	FALSE	0.877	Level2	0.485
UPI00000AF125	88	T	H1N1	TRUE	0.892	Level1	0.635
UPI00000AF125	88	T	H1N2	FALSE	0.877	Level2	0.485
UPI00000AF125	91	S	H1N2	TRUE	0.877	Level1	0.632
UPI00000AF125	92	T	H1N2	TRUE	0.877	Level1	0.632
UPI00000AF125	98	S	H1N2	TRUE	0.877	Level2	0.595
UPI00000B2228	204	T	N1	TRUE	0.866	Level2	0.825
UPI00000B2228	207	T	N1	TRUE	0.866	Level2	0.825
UPI00000B2228	208	S	N1	FALSE	0.762	Level2	0.223
UPI00000B2228	208	S	H1N1	FALSE	0.762	Level2	0.206
UPI00000B2228	208	S	H1N2	FALSE	0.762	Level2	0.072
UPI00000B2228	209	S	N1	FALSE	0.762	Level2	0.223
UPI00000B2228	209	S	H1N1	FALSE	0.762	Level2	0.206
UPI00000B2228	209	S	H1N2	FALSE	0.762	Level2	0.072
UPI00000B2228	214	T	N1	FALSE	0.762	Level2	0.223
UPI00000B2228	214	T	H1N1	FALSE	0.762	Level2	0.427
UPI00000B2228	214	T	H1N2	FALSE	0.762	Level2	0.389
UPI00000B2228	214	T	N2U1	FALSE	0.881	Level2	0.295
UPI00000B2228	216	T	N1	FALSE	0.631	Level2	0.256
UPI00000B2228	216	T	H1N1	FALSE	0.631	Level2	0.427
UPI00000B2228	216	T	H1N2	FALSE	0.631	Level2	0.389
UPI00000B2228	216	T	N2U1	FALSE	0.881	Level2	0.295
UPI00000B2228	219	S	N1	FALSE	0.631	Level2	0.256
UPI00000B2228	219	S	H1N1	FALSE	0.631	Level2	0.316
UPI00000B2228	219	S	H1N2	FALSE	0.631	Level2	0.389
UPI00000B2228	219	S	N2U1	FALSE	0.881	Level2	0.295
UPI00000B2228	229	S	N1	TRUE	0.631	Level2	0.812
UPI00000B2228	229	S	H1N2	TRUE	0.881	Level2	0.833
UPI00000B2228	239	T	H1N1	TRUE	0.762	Level2	0.266
UPI00000B251B	289	S	N2U1	FALSE	0.784	Level3	-1
UPI00000B251B	290	S	N2U1	FALSE	0.784	Level3	-1
UPI00000B251B	74	T	N1	TRUE	0.836	Level1	1
UPI00000B251B	76	T	N1	TRUE	0.836	Level1	1
UPI00000B251B	84	T	N1	TRUE	0.836	Level1	1
UPI00000B251B	85	T	N1	TRUE	0.836	Level1	1
UPI00000B2588	100	S	N1	FALSE	0.872	Level2	0.226
UPI00000B2588	106	T	N1	FALSE	0.872	Level2	0.244
UPI00000B2588	109	T	N1	FALSE	0.872	Level2	0.244
UPI00000B2588	110	T	N1	FALSE	0.872	Level2	0.244
UPI00000B2588	111	T	N2U1	TRUE	0.872	Level2	0.299
UPI00000B2588	114	T	N2U1	TRUE	0.872	Level2	0.299
UPI00000B2588	14	S	H1N1	FALSE	0.836	Level3	-1
UPI00000B2588	16	S	N1	TRUE	0.558	Level1	0.355
UPI00000B2588	16	S	H1N1	FALSE	0.836	Level3	-1
UPI00000B2588	25	T	N1	FALSE	0.89	Level2	0.098
UPI00000B2588	25	T	H1N1	FALSE	0.89	Level2	0.193
UPI00000B2588	25	T	H1N2	FALSE	0.89	Level2	0.128
UPI00000B2588	27	T	N1	TRUE	0.558	Level1	0.23
UPI00000B2588	27	T	H1N1	FALSE	0.89	Level2	0.193
UPI00000B2588	27	T	H1N2	FALSE	0.89	Level2	0.128
UPI00000B2588	32	T	N1	TRUE	0.886	Level2	0.379
UPI00000B2588	32	T	H1N1	FALSE	0.843	Level2	0.193
UPI00000B2588	32	T	H1N2	FALSE	0.89	Level2	0.128
UPI00000B2588	33	T	N1	TRUE	0.886	Level2	0.379
UPI00000B2588	33	T	H1N1	FALSE	0.843	Level2	0.193
UPI00000B2588	33	T	H1N2	FALSE	0.89	Level2	0.128
UPI00000B2588	38	S	N1	FALSE	0.89	Level2	0.098
UPI00000B2588	38	S	H1N1	TRUE	0.843	Level2	0.193
UPI00000B2588	38	S	H1N2	FALSE	0.89	Level2	0.128
UPI00000B2588	42	S	N1	FALSE	0.89	Level2	0.098
UPI00000B2588	42	S	H1N1	FALSE	0.843	Level2	0.193
UPI00000B2588	42	S	H1N2	FALSE	0.886	Level2	0.128
UPI00000B2588	46	T	N1	FALSE	0.843	Level2	0.098
UPI00000B2588	46	T	H1N1	FALSE	0.843	Level2	0.193
UPI00000B2588	46	T	H1N2	FALSE	0.843	Level2	0.155
UPI00000B2588	47	T	N1	FALSE	0.843	Level2	0.098
UPI00000B2588	47	T	H1N1	FALSE	0.843	Level2	0.193
UPI00000B2588	47	T	H1N2	FALSE	0.843	Level2	0.155
UPI00000B2588	56	T	H1N1	TRUE	0.89	Level2	0.321
UPI00000B2588	90	T	N1	FALSE	0.872	Level2	0.294
UPI00000B2588	90	T	N2U1	FALSE	0.868	Level3	-1
UPI00000B2588	91	S	N1	FALSE	0.872	Level2	0.294
UPI00000B2588	91	S	N2U1	FALSE	0.868	Level3	-1
UPI00000B2E3B	102	T	N1	FALSE	0.788	Level3	-1
UPI00000B2E3B	102	T	H1N2	FALSE	0.788	Level3	-1
UPI00000B2E3B	103	S	N1	FALSE	0.788	Level3	-1
UPI00000B2E3B	103	S	H1N2	FALSE	0.788	Level3	-1
UPI00000B2E3B	113	S	N1	FALSE	0.788	Level3	-1
UPI00000B2E3B	113	S	H1N2	FALSE	0.788	Level3	-1
UPI00000B35C3	373	S	H1N2	TRUE	0.881	Level2	0.81
UPI00000B35C3	377	T	N1	FALSE	0.881	Level2	0.477
UPI00000B35C3	377	T	N2U1	FALSE	0.881	Level2	0.428
UPI00000B35C3	379	T	N1	FALSE	0.881	Level2	0.477
UPI00000B35C3	379	T	N2U1	FALSE	0.881	Level2	0.428
UPI00000B35C3	59	S	H1N1	TRUE	0.885	Level2	0.608
UPI00000B35C3	74	S	H1N1	FALSE	0.876	Level2	0.549
UPI00000B35C3	76	T	H1N1	FALSE	0.876	Level2	0.549
UPI00000B35C3	79	S	H1N1	FALSE	0.876	Level2	0.549
UPI00000B35C3	80	S	H1N1	FALSE	0.876	Level2	0.418
UPI00000B35C3	81	T	H1N1	FALSE	0.876	Level2	0.418
UPI00000B35C3	83	T	H1N1	FALSE	0.876	Level2	0.418
UPI00000B35C3	85	T	H1N1	FALSE	0.876	Level2	0.418
UPI00000B35C3	90	T	H1N1	TRUE	0.876	Level2	0.683
UPI00000B42CF	125	S	N1	FALSE	0.86	Level2	0.268
UPI00000B42CF	125	S	H1N2	FALSE	0.86	Level2	0.536
UPI00000B42CF	131	S	N1	FALSE	0.86	Level2	0.268
UPI00000B42CF	131	S	H1N2	FALSE	0.86	Level2	0.536
UPI00000B42CF	131	S	N2U1	FALSE	0.892	Level3	-1
UPI00000B42CF	133	T	N1	FALSE	0.86	Level2	0.268
UPI00000B42CF	133	T	H1N2	FALSE	0.86	Level2	0.536
UPI00000B42CF	133	T	N2U1	FALSE	0.892	Level3	-1
UPI00000B42CF	134	T	H1N1	TRUE	0.86	Level2	0.414
UPI00000B42CF	134	T	H1N2	FALSE	0.892	Level3	-1
UPI00000B42CF	134	T	N2U1	FALSE	0.892	Level3	-1
UPI00000B4F6C	10	T	H1N1	TRUE	0.882	Level1	0.402
UPI00000B4F6C	2	S	N1	FALSE	0.882	Level3	-1
UPI00000B4F6C	2	S	H1N2	FALSE	0.882	Level3	-1
UPI00000B4F6C	2	S	N2U1	FALSE	0.882	Level3	-1
UPI00000B4F6C	3	T	N1	FALSE	0.882	Level3	-1
UPI00000B4F6C	3	T	H1N2	FALSE	0.882	Level3	-1
UPI00000B4F6C	3	T	N2U1	FALSE	0.882	Level3	-1
UPI00000B4F6C	38	S	N1	TRUE	0.882	Level1	0.701
UPI00000B4F6C	39	S	N1	TRUE	0.882	Level1	0.701
UPI00000B4F6C	5	T	N1	FALSE	0.882	Level3	-1
UPI00000B4F6C	5	T	H1N2	FALSE	0.882	Level3	-1
UPI00000B4F6C	5	T	N2U1	FALSE	0.882	Level3	-1
UPI00000B77BE	107	T	N1	TRUE	0.906	Level1	1
UPI00000B77BE	110	S	N1	TRUE	0.906	Level1	1
UPI00000B88E3	130	S	H1N1	TRUE	0.065	Level1	0.848
UPI00000B88E3	141	S	H1N2	TRUE	0.065	Level1	0.848
UPI00000B88E3	144	S	N1	TRUE	0.055	Level1	0.998
UPI00000B88E3	148	S	N1	TRUE	0.055	Level1	0.998
UPI00000B88E3	76	T	H1N2	TRUE	0.902	Level1	0.699
UPI00000B9C59	100	T	H1N1	FALSE	0.282	Level2	0.208
UPI00000B9C59	102	T	H1N1	FALSE	0.282	Level2	0.208
UPI00000B9C59	105	S	H1N1	FALSE	0.282	Level2	0.208
UPI00000B9C59	110	T	N1	TRUE	0.282	Level2	0.106
UPI00000B9C59	115	T	H1N1	TRUE	0.84	Level1	1
UPI00000B9C59	122	T	H1N1	TRUE	0.84	Level1	1
UPI00000B9C59	125	T	H1N1	TRUE	0.84	Level1	1
UPI00000B9C59	25	S	H1N1	TRUE	0.709	Level2	0.355
UPI00000B9C59	30	T	N1	TRUE	0.709	Level2	0.423
UPI00000B9C59	40	T	H1N1	TRUE	0.871	Level2	0.482
UPI00000B9C59	40	T	H1N2	FALSE	0.887	Level3	-1
UPI00000B9C59	424	T	N1	FALSE	0.891	Level3	-1
UPI00000B9C59	424	T	H1N1	FALSE	0.821	Level3	-1
UPI00000B9C59	424	T	H1N2	FALSE	0.821	Level3	-1
UPI00000B9C59	426	T	N1	FALSE	0.891	Level3	-1
UPI00000B9C59	426	T	H1N1	FALSE	0.821	Level3	-1
UPI00000B9C59	426	T	H1N2	FALSE	0.821	Level3	-1
UPI00000B9C59	428	S	N1	FALSE	0.891	Level3	-1
UPI00000B9C59	428	S	H1N1	FALSE	0.821	Level3	-1
UPI00000B9C59	428	S	H1N2	FALSE	0.821	Level3	-1
UPI00000B9C59	436	T	N1	FALSE	0.891	Level3	-1
UPI00000B9C59	436	T	H1N1	FALSE	0.873	Level3	-1
UPI00000B9C59	436	T	H1N2	FALSE	0.821	Level3	-1
UPI00000B9C59	445	T	N1	FALSE	0.891	Level3	-1
UPI00000B9C59	445	T	H1N1	FALSE	0.873	Level3	-1
UPI00000B9C59	445	T	H1N2	FALSE	0.821	Level3	-1
UPI00000B9C59	448	T	N1	FALSE	0.891	Level3	-1
UPI00000B9C59	448	T	H1N1	FALSE	0.891	Level3	-1
UPI00000B9C59	448	T	H1N2	FALSE	0.821	Level3	-1
UPI00000B9C59	453	S	N1	FALSE	0.891	Level3	-1
UPI00000B9C59	453	S	H1N1	FALSE	0.891	Level3	-1
UPI00000B9C59	453	S	H1N2	FALSE	0.821	Level3	-1
UPI00000B9C59	458	T	H1N1	FALSE	0.821	Level3	-1
UPI00000B9C59	459	S	H1N1	FALSE	0.821	Level3	-1
UPI00000B9C59	461	T	H1N1	FALSE	0.821	Level3	-1
UPI00000B9C59	463	T	H1N1	FALSE	0.821	Level3	-1
UPI00000B9C59	465	T	H1N1	FALSE	0.821	Level3	-1
UPI00000B9C59	466	T	H1N1	FALSE	0.821	Level3	-1
UPI00000B9C59	469	T	H1N1	FALSE	0.821	Level3	-1
UPI00000B9C59	51	S	N1	TRUE	0.709	Level2	0.446
UPI00000B9C59	51	S	H1N1	FALSE	0.864	Level3	-1
UPI00000B9C59	51	S	H1N2	FALSE	0.864	Level2	0.552
UPI00000B9C59	51	S	N2U1	FALSE	0.777	Level2	0.276
UPI00000B9C59	53	S	N1	FALSE	0.709	Level2	0.314
UPI00000B9C59	53	S	H1N1	FALSE	0.864	Level3	-1
UPI00000B9C59	53	S	H1N2	FALSE	0.864	Level2	0.552
UPI00000B9C59	53	S	N2U1	FALSE	0.777	Level2	0.276
UPI00000B9C59	54	S	N1	FALSE	0.709	Level2	0.319
UPI00000B9C59	54	S	H1N1	FALSE	0.864	Level3	-1
UPI00000B9C59	54	S	H1N2	FALSE	0.864	Level2	0.552
UPI00000B9C59	54	S	N2U1	FALSE	0.777	Level2	0.276
UPI00000B9C59	60	T	N1	FALSE	0.844	Level2	0.319
UPI00000B9C59	60	T	H1N2	FALSE	0.839	Level2	0.16
UPI00000B9C59	60	T	N2U1	FALSE	0.777	Level2	0.16
UPI00000B9C59	61	T	N1	FALSE	0.844	Level2	0.319
UPI00000B9C59	61	T	H1N2	FALSE	0.839	Level2	0.16
UPI00000B9C59	61	T	N2U1	FALSE	0.777	Level2	0.16
UPI00000B9C59	64	S	H1N2	FALSE	0.887	Level3	-1
UPI00000B9C59	64	S	N2U1	FALSE	0.777	Level3	-1
UPI00000B9C59	65	T	H1N2	FALSE	0.887	Level3	-1
UPI00000B9C59	65	T	N2U1	FALSE	0.777	Level3	-1
UPI00000B9C59	670	T	N1	TRUE	0.523	Level1	0.398
UPI00000B9C59	686	S	H1N1	TRUE	0.523	Level1	0.583
UPI00000B9C59	712	T	H1N1	TRUE	0.901	Level1	0.363
UPI00000B9C59	86	T	N2U1	TRUE	0.282	Level2	0.133
UPI00000B9C59	95	T	H1N1	FALSE	0.282	Level2	0.208
UPI00000B9C59	96	T	H1N1	FALSE	0.282	Level2	0.208
UPI00000B9C59	98	T	H1N1	FALSE	0.282	Level2	0.206
UPI00000BB494	16	T	H1N1	TRUE	0.848	Level2	0.686
UPI00000BB494	17	S	N1	FALSE	0.848	Level2	0.211
UPI00000BB494	18	S	N1	FALSE	0.848	Level2	0.211
UPI00000BB494	20	T	N1	FALSE	0.848	Level2	0.211
UPI00000BB494	25	T	N1	FALSE	0.848	Level2	0.211
UPI00000BB494	27	S	H1N1	TRUE	0.848	Level2	0.686
UPI00000BB494	305	S	N1	FALSE	0.883	Level3	-1
UPI00000BB494	305	S	H1N1	FALSE	0.883	Level3	-1
UPI00000BB494	305	S	H1N2	FALSE	0.883	Level3	-1
UPI00000BB494	309	T	N1	FALSE	0.883	Level3	-1
UPI00000BB494	309	T	H1N1	FALSE	0.883	Level3	-1
UPI00000BB494	309	T	H1N2	FALSE	0.883	Level3	-1
UPI00000BB494	311	S	N1	FALSE	0.883	Level3	-1
UPI00000BB494	311	S	H1N1	FALSE	0.883	Level3	-1
UPI00000BB494	311	S	H1N2	FALSE	0.883	Level3	-1
UPI00000BB494	314	T	N1	FALSE	0.883	Level3	-1
UPI00000BB494	314	T	H1N1	FALSE	0.883	Level3	-1
UPI00000BB494	314	T	H1N2	FALSE	0.883	Level3	-1
UPI00000BB61E	132	S	N2U1	TRUE	0.865	Level1	0.72
UPI00000BB61E	277	S	N2U1	TRUE	0.891	Level1	1
UPI00000BB61E	31	T	N1	FALSE	0.905	Level3	-1
UPI00000BB61E	31	T	H1N1	FALSE	0.905	Level3	-1
UPI00000BB61E	31	T	H1N2	FALSE	0.905	Level3	-1
UPI00000BB61E	36	S	N1	FALSE	0.905	Level3	-1
UPI00000BB61E	36	S	H1N1	FALSE	0.905	Level3	-1
UPI00000BB61E	36	S	H1N2	FALSE	0.905	Level3	-1
UPI00000BC148	255	T	N1	FALSE	0.743	Level3	-1
UPI00000BC148	261	T	N1	FALSE	0.743	Level3	-1
UPI00000BE078	102	S	N2U1	FALSE	0.733	Level3	-1
UPI00000BE078	108	S	N2U1	FALSE	0.733	Level3	-1
UPI0000125893	38	T	H1N1	FALSE	0.899	Level2	0.591
UPI0000125893	38	T	H1N2	FALSE	0.899	Level2	0.409
UPI0000125893	39	T	H1N1	FALSE	0.899	Level2	0.591
UPI0000125893	39	T	H1N2	FALSE	0.899	Level2	0.409
UPI0000125893	47	T	H1N1	TRUE	0.899	Level2	0.818
UPI00001276A2	109	S	H1N1	TRUE	0.899	Level1	0.704
UPI00001276A2	109	S	H1N2	FALSE	0.907	Level3	-1
UPI00001276A2	109	S	N2U1	FALSE	0.907	Level3	-1
UPI00001276A2	149	S	H1N2	FALSE	0.871	Level2	0.618
UPI00001276A2	149	S	N2U1	FALSE	0.871	Level2	0.191
UPI00001276A2	151	S	H1N2	FALSE	0.871	Level2	0.618
UPI00001276A2	151	S	N2U1	FALSE	0.871	Level2	0.191
UPI00001276A2	154	S	H1N2	FALSE	0.871	Level2	0.526
UPI00001276A2	154	S	N2U1	FALSE	0.871	Level2	0.237
UPI00001276A2	156	S	H1N2	TRUE	0.871	Level2	0.618
UPI00001276A2	157	S	H1N2	TRUE	0.871	Level2	0.618
UPI00001276A2	176	T	N1	FALSE	0.408	Level3	-1
UPI00001276A2	182	S	N1	FALSE	0.408	Level3	-1
UPI00001276A2	509	S	N1	FALSE	0.1	Level3	-1
UPI00001276A2	516	T	N1	FALSE	0.1	Level3	-1
UPI00001276A2	516	T	H1N2	TRUE	0.887	Level1	1
UPI00001276A2	517	T	N1	FALSE	0.1	Level3	-1
UPI00001276A2	517	T	H1N2	TRUE	0.887	Level1	1
UPI00001276A2	81	T	H1N1	FALSE	0.89	Level2	0.481
UPI00001276A2	81	T	N2U1	TRUE	0.892	Level1	0.319
UPI00001276A2	82	S	H1N1	FALSE	0.89	Level2	0.481
UPI00001276A2	82	S	N2U1	TRUE	0.892	Level1	0.319
UPI00001276A2	89	T	H1N1	FALSE	0.89	Level2	0.395
UPI00001276A2	89	T	H1N2	FALSE	0.907	Level3	-1
UPI00001276A2	89	T	N2U1	FALSE	0.89	Level2	0.272
UPI00001276A2	90	T	H1N1	FALSE	0.89	Level2	0.395
UPI00001276A2	90	T	H1N2	FALSE	0.907	Level3	-1
UPI00001276A2	90	T	N2U1	FALSE	0.89	Level2	0.272
UPI00001276A2	91	T	H1N1	FALSE	0.89	Level2	0.395
UPI00001276A2	91	T	H1N2	FALSE	0.907	Level3	-1
UPI00001276A2	91	T	N2U1	FALSE	0.89	Level2	0.272
UPI00001276A2	93	T	H1N1	TRUE	0.89	Level2	0.854
UPI00001276A2	93	T	H1N2	FALSE	0.907	Level3	-1
UPI00001276A2	93	T	N2U1	FALSE	0.907	Level3	-1
UPI00001276A2	98	S	H1N1	FALSE	0.907	Level3	-1
UPI00001276A2	98	S	H1N2	FALSE	0.907	Level3	-1
UPI00001276A2	98	S	N2U1	TRUE	0.899	Level1	0.704
UPI000025464A	40	S	H1N1	FALSE	0.898	Level3	-1
UPI000025464A	46	T	H1N1	FALSE	0.898	Level3	-1
UPI00002599B1	122	T	N1	FALSE	0.899	Level3	-1
UPI00002599B1	131	T	N1	FALSE	0.899	Level3	-1
UPI00002599B1	314	S	H1N2	FALSE	0.908	Level3	-1
UPI00002599B1	314	S	N2U1	FALSE	0.908	Level3	-1
UPI00002599B1	321	S	H1N2	FALSE	0.908	Level3	-1
UPI00002599B1	321	S	N2U1	FALSE	0.908	Level3	-1
UPI00002599B1	322	S	H1N1	FALSE	0.908	Level3	-1
UPI00002599B1	322	S	H1N2	FALSE	0.908	Level3	-1
UPI00002599B1	327	T	H1N1	FALSE	0.908	Level3	-1
UPI00002599B1	327	T	H1N2	FALSE	0.908	Level3	-1
UPI00002599B1	331	S	H1N1	FALSE	0.908	Level3	-1
UPI00002599B1	331	S	H1N2	FALSE	0.908	Level3	-1
UPI00002599B1	379	S	N2U1	TRUE	0.597	Level1	1
UPI00002599B1	392	S	N1	TRUE	0.871	Level1	0.643
UPI00002599B1	392	S	N2U1	TRUE	0.597	Level1	1
UPI000025A297	183	T	N1	FALSE	0.893	Level3	-1
UPI000025A297	183	T	H1N1	FALSE	0.893	Level3	-1
UPI000025A297	183	T	H1N2	FALSE	0.893	Level3	-1
UPI000025A297	187	T	N1	FALSE	0.893	Level3	-1
UPI000025A297	187	T	H1N1	FALSE	0.835	Level3	-1
UPI000025A297	187	T	H1N2	FALSE	0.835	Level3	-1
UPI000025A297	191	S	N1	FALSE	0.893	Level3	-1
UPI000025A297	191	S	H1N1	FALSE	0.835	Level3	-1
UPI000025A297	191	S	H1N2	FALSE	0.835	Level3	-1
UPI000025A297	194	T	N1	FALSE	0.893	Level3	-1
UPI000025A297	194	T	H1N1	FALSE	0.835	Level3	-1
UPI000025A297	194	T	H1N2	FALSE	0.835	Level3	-1
UPI000025A297	196	T	N1	FALSE	0.893	Level3	-1
UPI000025A297	196	T	H1N1	FALSE	0.893	Level3	-1
UPI000025A297	196	T	H1N2	FALSE	0.893	Level3	-1
UPI000025A297	198	T	N1	FALSE	0.893	Level3	-1
UPI000025A297	198	T	H1N1	FALSE	0.893	Level3	-1
UPI000025A297	198	T	H1N2	FALSE	0.835	Level3	-1
UPI000025A297	207	T	H1N2	FALSE	0.835	Level3	-1
UPI000025A297	208	S	H1N2	FALSE	0.835	Level3	-1
UPI000025A297	264	S	H1N1	TRUE	0.453	Level1	0.626
UPI000025A297	66	S	N2U1	TRUE	0.839	Level2	0.414
UPI000025A297	67	T	N2U1	TRUE	0.839	Level2	0.414
UPI000025A297	74	T	H1N2	TRUE	0.839	Level2	0.161
UPI000025A297	80	T	N2U1	FALSE	0.839	Level2	0.379
UPI000025A297	81	T	N2U1	FALSE	0.839	Level2	0.379
UPI000025A297	82	S	N2U1	FALSE	0.839	Level2	0.379
UPI000025A4B3	233	S	N1	FALSE	0.836	Level3	-1
UPI000025A4B3	233	S	H1N1	FALSE	0.836	Level3	-1
UPI000025A4B3	233	S	H1N2	FALSE	0.836	Level3	-1
UPI000025A4B3	235	T	N1	FALSE	0.836	Level3	-1
UPI000025A4B3	235	T	H1N1	FALSE	0.836	Level3	-1
UPI000025A4B3	235	T	H1N2	FALSE	0.836	Level3	-1
UPI000025A4E4	101	S	N1	FALSE	0.908	Level3	-1
UPI000025A4E4	102	T	N1	FALSE	0.908	Level3	-1
UPI000025A4E4	105	S	N1	FALSE	0.908	Level3	-1
UPI00002647F9	57	T	N1	TRUE	0.1	Level1	1
UPI00002647F9	69	T	N1	TRUE	0.1	Level1	1
UPI00002647F9	69	T	H1N1	TRUE	0.475	Level2	0.278
UPI00002647F9	75	T	N1	FALSE	0.475	Level2	0.182
UPI00002647F9	75	T	H1N2	FALSE	0.475	Level2	0.425
UPI00002647F9	79	T	N1	FALSE	0.475	Level2	0.182
UPI00002647F9	79	T	H1N2	FALSE	0.475	Level2	0.425
UPI00002647F9	81	S	N1	FALSE	0.475	Level2	0.182
UPI00002647F9	81	S	H1N2	FALSE	0.475	Level2	0.425
UPI0000264970	46	T	N2U1	TRUE	0.865	Level1	1
UPI0000264971	112	S	H1N1	FALSE	0.826	Level3	-1
UPI0000264971	112	S	N2U1	FALSE	0.826	Level3	-1
UPI0000264971	115	S	H1N1	FALSE	0.826	Level3	-1
UPI0000264971	115	S	N2U1	FALSE	0.826	Level3	-1
UPI0000264971	125	S	H1N1	FALSE	0.826	Level3	-1
UPI0000264971	125	S	N2U1	FALSE	0.826	Level3	-1
UPI0000264971	37	S	H1N1	TRUE	0.827	Level1	0.599
UPI0000264973	67	S	H1N1	FALSE	0.906	Level3	-1
UPI0000264973	67	S	N2U1	FALSE	0.906	Level3	-1
UPI0000264973	70	T	H1N1	FALSE	0.906	Level3	-1
UPI0000264973	70	T	N2U1	FALSE	0.906	Level3	-1
UPI0000264973	72	T	H1N1	FALSE	0.906	Level3	-1
UPI0000264973	72	T	N2U1	FALSE	0.906	Level3	-1
UPI0000264B57	20	S	N2U1	TRUE	0.89	Level2	0.348
UPI0000264B57	25	S	H1N1	TRUE	0.89	Level2	0.568
UPI0000264B57	4	T	H1N1	FALSE	0.89	Level2	0.372
UPI0000264B57	4	T	H1N2	FALSE	0.89	Level2	0.228
UPI0000264B57	7	S	H1N1	FALSE	0.89	Level2	0.372
UPI0000264B57	7	S	H1N2	FALSE	0.89	Level2	0.228
UPI0000264B57	9	S	H1N1	FALSE	0.89	Level2	0.372
UPI0000264B57	9	S	H1N2	FALSE	0.89	Level2	0.228
UPI0000265D08	31	T	N1	TRUE	0.883	Level1	1
UPI0000265D08	33	T	N1	TRUE	0.883	Level1	1
UPI0000273D42	108	S	H1N2	TRUE	0.784	Level1	0.468
UPI0000273D42	137	S	H1N1	TRUE	0.873	Level2	0.79
UPI0000273D42	157	S	N1	TRUE	0.873	Level2	0.482
UPI0000273D42	160	T	H1N1	FALSE	0.873	Level2	0.446
UPI0000273D42	160	T	N2U1	FALSE	0.873	Level2	0.353
UPI0000273D42	162	S	N1	TRUE	0.66	Level1	0.845
UPI0000273D42	162	S	H1N1	FALSE	0.873	Level2	0.446
UPI0000273D42	162	S	N2U1	FALSE	0.873	Level2	0.353
UPI0000273D42	171	T	H1N1	TRUE	0.66	Level1	0.958
UPI0000273D42	172	T	H1N1	TRUE	0.66	Level1	0.859
UPI0000273D42	98	T	N2U1	TRUE	0.784	Level1	0.468
UPI0000278E1F	24	S	H1N2	TRUE	0.866	Level1	0.688
UPI0000278E1F	35	S	N1	TRUE	0.866	Level1	0.688
UPI0000278E1F	54	S	H1N1	TRUE	0.89	Level1	1
UPI000027998D	140	T	H1N1	FALSE	0.836	Level2	0.324
UPI000027998D	140	T	N2U1	FALSE	0.836	Level2	0.324
UPI000027998D	144	T	H1N1	FALSE	0.836	Level2	0.408
UPI000027998D	144	T	N2U1	FALSE	0.836	Level2	0.408
UPI000027998D	147	T	N1	TRUE	0.836	Level2	0.732
UPI000027998D	150	S	N1	TRUE	0.836	Level2	0.732
UPI000027998D	202	S	H1N1	TRUE	0.015	Level2	0.454
UPI000027998D	205	S	N1	TRUE	0.015	Level2	0.163
UPI000027998D	213	S	H1N1	FALSE	0.015	Level2	0.354
UPI000027998D	214	T	H1N1	FALSE	0.015	Level2	0.354
UPI000027998D	221	T	H1N1	FALSE	0.015	Level2	0.354
UPI000027998D	225	S	H1N1	FALSE	0.015	Level2	0.355
UPI000027BE13	112	S	N1	TRUE	0.827	Level2	0.887
UPI000027BE13	80	T	H1N1	TRUE	0.667	Level1	0.472
UPI000027BE13	87	T	H1N1	FALSE	0.827	Level2	0.472
UPI000027BE13	99	T	H1N1	TRUE	0.827	Level2	0.882
UPI0000286650	134	S	H1N1	FALSE	0.828	Level3	-1
UPI0000286650	134	S	N2U1	FALSE	0.828	Level3	-1
UPI0000286650	136	S	H1N1	FALSE	0.828	Level3	-1
UPI0000286650	136	S	N2U1	FALSE	0.828	Level3	-1
UPI0000286650	138	S	N1	FALSE	0.828	Level3	-1
UPI0000286650	146	S	N1	FALSE	0.828	Level3	-1
UPI0000286650	68	S	N1	TRUE	0.561	Level1	1
UPI0000286650	71	S	N1	TRUE	0.561	Level1	1
UPI00002946D0	61	T	H1N1	TRUE	0.901	Level2	0.696
UPI00002946D0	64	T	N2U1	FALSE	0.901	Level2	0.424
UPI00002946D0	69	T	N2U1	FALSE	0.901	Level2	0.424
UPI000029691F	171	T	H1N2	TRUE	0.9	Level1	0.879
UPI000029691F	178	S	N2U1	FALSE	0.826	Level3	-1
UPI000029691F	179	S	N2U1	FALSE	0.826	Level3	-1
UPI000029691F	263	T	N1	TRUE	0.872	Level2	0.647
UPI000029691F	277	T	N1	FALSE	0.872	Level2	0.451
UPI000029691F	277	T	N2U1	FALSE	0.872	Level2	0.274
UPI000029691F	279	T	N1	FALSE	0.872	Level2	0.451
UPI000029691F	279	T	N2U1	FALSE	0.872	Level2	0.274
UPI000029691F	283	S	N1	FALSE	0.872	Level2	0.451
UPI000029691F	283	S	N2U1	FALSE	0.872	Level2	0.274
UPI000029691F	67	T	N1	TRUE	0.646	Level1	0.747
UPI000029691F	67	T	N2U1	TRUE	0.866	Level2	0.633
UPI000029691F	70	T	N1	FALSE	0.646	Level2	0.204
UPI000029691F	70	T	H1N1	TRUE	0.829	Level1	0.652
UPI000029691F	70	T	H1N2	FALSE	0.866	Level2	0.204
UPI000029691F	72	S	N1	FALSE	0.646	Level2	0.204
UPI000029691F	72	S	H1N1	FALSE	0.866	Level2	0.204
UPI000029691F	72	S	H1N2	TRUE	0.829	Level1	0.747
UPI0000296920	146	T	H1N1	FALSE	0.784	Level3	-1
UPI0000296920	160	T	H1N1	FALSE	0.784	Level3	-1
UPI0000296958	190	S	N1	FALSE	0.698	Level2	0.372
UPI0000296958	193	T	N1	FALSE	0.698	Level2	0.372
UPI0000296958	195	S	N1	FALSE	0.698	Level2	0.381
UPI0000296958	206	S	N1	FALSE	0.841	Level3	-1
UPI0000296958	206	S	N2U1	FALSE	0.698	Level2	0.227
UPI0000296958	208	T	N2U1	FALSE	0.698	Level2	0.227
UPI0000296958	213	S	N1	TRUE	0.698	Level2	0.387
UPI0000298008	106	T	N2U1	TRUE	0.905	Level2	0.814
UPI0000298008	109	T	N1	FALSE	0.905	Level2	0.227
UPI0000298008	109	T	H1N1	FALSE	0.905	Level2	0.227
UPI0000298008	109	T	H1N2	FALSE	0.905	Level2	0.227
UPI0000298008	110	S	N1	FALSE	0.905	Level2	0.227
UPI0000298008	110	S	H1N1	FALSE	0.905	Level2	0.227
UPI0000298008	110	S	H1N2	FALSE	0.905	Level2	0.227
UPI0000298008	39	T	N2U1	TRUE	0.656	Level2	0.67
UPI0000298008	50	S	H1N1	FALSE	0.656	Level2	0.26
UPI0000298008	51	S	H1N1	FALSE	0.656	Level2	0.26
UPI0000298008	57	S	N1	FALSE	0.656	Level2	0.266
UPI0000298008	57	S	N2U1	FALSE	0.656	Level2	0.368
UPI0000298008	60	T	N1	FALSE	0.656	Level2	0.266
UPI0000298008	60	T	N2U1	FALSE	0.656	Level2	0.368
UPI00002988C5	25	S	N1	FALSE	0.852	Level3	-1
UPI00002988C5	25	S	H1N1	FALSE	0.836	Level3	-1
UPI00002988C5	25	S	H1N2	FALSE	0.852	Level3	-1
UPI00002988C5	27	S	N1	FALSE	0.852	Level3	-1
UPI00002988C5	27	S	H1N1	FALSE	0.836	Level3	-1
UPI00002988C5	27	S	H1N2	FALSE	0.852	Level3	-1
UPI00002988C5	60	S	N1	FALSE	0.818	Level2	0.361
UPI00002988C5	60	S	H1N1	TRUE	0.122	Level1	1
UPI00002988C5	60	S	H1N2	FALSE	0.836	Level3	-1
UPI00002988C5	65	S	N1	FALSE	0.818	Level2	0.361
UPI00002988C5	65	S	H1N1	FALSE	0.836	Level3	-1
UPI00002988C5	65	S	H1N2	FALSE	0.836	Level3	-1
UPI00002988C5	79	S	H1N2	TRUE	0.818	Level2	0.444
UPI00002988C5	83	S	N1	FALSE	0.477	Level3	-1
UPI00002988C5	87	T	N1	FALSE	0.477	Level3	-1
UPI0000298DD9	5	T	H1N1	TRUE	0.827	Level1	1
UPI000029DFB7	271	T	N2U1	TRUE	0.852	Level1	0.782
UPI000029DFB7	280	S	H1N2	TRUE	0.852	Level1	0.782
UPI00002A323A	109	T	H1N1	TRUE	0.83	Level1	1
UPI00002A323A	133	S	H1N1	FALSE	0.857	Level3	-1
UPI00002A323A	136	S	H1N1	FALSE	0.857	Level3	-1
UPI00002A323A	137	T	H1N1	FALSE	0.857	Level3	-1
UPI00002B7BBE	44	T	N1	TRUE	0.889	Level1	1
UPI00002B7BBE	48	S	N1	TRUE	0.889	Level1	1
UPI00002B7BBE	57	T	N1	TRUE	0.889	Level1	1
UPI00002C2233	15	S	N2U1	TRUE	0.876	Level1	0.333
UPI00002C2233	3	T	N1	TRUE	0.876	Level1	0.667
UPI00002C2233	4	S	N1	TRUE	0.876	Level1	0.667
UPI00002D2D68	11	T	H1N2	TRUE	0.857	Level1	0.83
UPI00002D2D68	12	S	H1N2	TRUE	0.857	Level1	0.83
UPI00002D2D68	22	T	N2U1	TRUE	0.857	Level1	0.489
UPI00002D2D68	30	T	H1N2	TRUE	0.857	Level1	0.83
UPI00002D47C1	45	S	N2U1	FALSE	0.813	Level2	0.54
UPI00002D47C1	53	S	N2U1	FALSE	0.813	Level2	0.54
UPI00002D47C1	57	T	N2U1	FALSE	0.813	Level2	0.54
UPI00002D47C1	59	T	H1N2	TRUE	0.813	Level2	0.431
UPI00002D50A4	13	S	H1N1	TRUE	0.876	Level2	0.511
UPI00002D50A4	14	T	H1N2	FALSE	0.876	Level2	0.405
UPI00002D50A4	17	T	H1N2	FALSE	0.876	Level2	0.405
UPI00002D50A4	22	T	H1N2	FALSE	0.876	Level2	0.405
UPI00002D50A4	23	T	H1N1	FALSE	0.876	Level2	0.352
UPI00002D50A4	24	T	H1N1	FALSE	0.876	Level2	0.352
UPI00002D76A4	290	T	H1N1	FALSE	0.741	Level3	-1
UPI00002D76A4	290	T	N2U1	FALSE	0.741	Level3	-1
UPI00002D76A4	291	T	H1N1	FALSE	0.741	Level3	-1
UPI00002D76A4	291	T	N2U1	FALSE	0.741	Level3	-1
UPI00002D76A4	292	S	H1N1	FALSE	0.741	Level3	-1
UPI00002D76A4	292	S	N2U1	FALSE	0.741	Level3	-1
UPI00002DB5A5	105	T	N1	TRUE	0.845	Level1	0.881
UPI00002DB5A5	80	T	N1	TRUE	0.845	Level1	0.881
UPI00002DB5A5	90	S	H1N1	TRUE	0.845	Level1	0.762
UPI00002E1E11	118	T	N1	FALSE	0.845	Level3	-1
UPI00002E1E11	118	T	N2U1	FALSE	0.845	Level3	-1
UPI00002E1E11	121	T	N1	FALSE	0.845	Level3	-1
UPI00002E1E11	121	T	N2U1	FALSE	0.845	Level3	-1
UPI00002E1E11	125	T	N1	FALSE	0.845	Level3	-1
UPI00002E1E11	125	T	N2U1	FALSE	0.845	Level3	-1
UPI00002E1E11	130	T	N1	FALSE	0.845	Level3	-1
UPI00002E1E11	130	T	N2U1	FALSE	0.845	Level3	-1
UPI00002F21B6	120	S	H1N1	TRUE	0.75	Level1	0.684
UPI00002F21B6	146	S	H1N1	TRUE	0.75	Level1	0.49
UPI00002F21B6	192	S	N2U1	FALSE	0.413	Level2	0.243
UPI00002F21B6	200	T	H1N1	FALSE	0.888	Level3	-1
UPI00002F21B6	200	T	H1N2	FALSE	0.888	Level3	-1
UPI00002F21B6	200	T	N2U1	FALSE	0.413	Level2	0.243
UPI00002F21B6	203	S	H1N1	FALSE	0.888	Level3	-1
UPI00002F21B6	203	S	H1N2	FALSE	0.888	Level3	-1
UPI00002F21B6	203	S	N2U1	FALSE	0.413	Level2	0.243
UPI00002F21B6	209	T	H1N1	FALSE	0.888	Level2	0.47
UPI00002F21B6	209	T	H1N2	FALSE	0.888	Level3	-1
UPI00002F21B6	209	T	N2U1	FALSE	0.413	Level2	0.243
UPI00002F21B6	214	T	N1	FALSE	0.871	Level3	-1
UPI00002F21B6	214	T	H1N1	FALSE	0.888	Level2	0.47
UPI00002F21B6	214	T	H1N2	FALSE	0.888	Level3	-1
UPI00002F21B6	214	T	N2U1	FALSE	0.413	Level2	0.243
UPI00002F21B6	219	S	N1	FALSE	0.871	Level3	-1
UPI00002F21B6	219	S	H1N1	FALSE	0.888	Level3	-1
UPI00002F21B6	219	S	H1N2	FALSE	0.888	Level3	-1
UPI00002F21B6	219	S	N2U1	TRUE	0.413	Level2	0.879
UPI00002F21B6	25	T	N1	FALSE	0.814	Level3	-1
UPI00002F21B6	31	T	N1	FALSE	0.814	Level3	-1
UPI00002F21B6	35	S	H1N2	FALSE	0.814	Level3	-1
UPI00002F21B6	35	S	N2U1	FALSE	0.814	Level3	-1
UPI00002F21B6	45	T	N1	FALSE	0.828	Level3	-1
UPI00002F21B6	45	T	H1N2	FALSE	0.814	Level3	-1
UPI00002F21B6	45	T	N2U1	FALSE	0.814	Level3	-1
UPI00002F21B6	51	T	N1	FALSE	0.828	Level3	-1
UPI00002F21B6	55	T	N1	FALSE	0.828	Level3	-1
UPI00002F21B6	62	S	N1	FALSE	0.828	Level3	-1
UPI00002F21B6	62	S	N2U1	FALSE	0.828	Level3	-1
UPI00002F21B6	63	T	N1	FALSE	0.828	Level3	-1
UPI00002F21B6	63	T	N2U1	FALSE	0.828	Level3	-1
UPI00002F21B6	68	S	N1	FALSE	0.828	Level3	-1
UPI00002F21B6	68	S	N2U1	FALSE	0.828	Level3	-1
UPI00002F453B	14	S	H1N1	FALSE	0.858	Level2	0.451
UPI00002F453B	14	S	N2U1	FALSE	0.858	Level2	0.274
UPI00002F453B	19	S	H1N1	FALSE	0.858	Level2	0.451
UPI00002F453B	19	S	N2U1	FALSE	0.858	Level2	0.274
UPI00002F453B	25	T	H1N1	FALSE	0.858	Level2	0.451
UPI00002F453B	25	T	N2U1	FALSE	0.858	Level2	0.274
UPI00002F453B	8	T	H1N1	TRUE	0.858	Level2	0.647
UPI00002F8734	25	S	H1N2	TRUE	0.867	Level1	0.643
UPI00002F8734	37	S	N1	TRUE	0.867	Level1	0.821
UPI00002F8734	43	S	N1	TRUE	0.867	Level1	0.821
UPI00002F8C94	254	T	N1	FALSE	0.865	Level3	-1
UPI00002F8C94	261	T	N1	FALSE	0.865	Level3	-1
UPI00003179CC	117	S	N1	TRUE	0.903	Level1	0.715
UPI00003179CC	117	S	H1N1	TRUE	0.361	Level1	1
UPI00003179CC	117	S	H1N2	TRUE	0.86	Level2	0.43
UPI00003179CC	132	S	N1	TRUE	0.789	Level1	0.333
UPI00003179CC	132	S	H1N1	TRUE	0.875	Level1	1
UPI00003179CC	132	S	H1N2	TRUE	0.86	Level2	0.407
UPI00003179CC	147	T	N1	TRUE	0.335	Level1	1
UPI00003179CC	147	T	H1N1	FALSE	0.361	Level2	0.265
UPI00003179CC	147	T	H1N2	TRUE	0.361	Level1	1
UPI00003179CC	147	T	N2U1	FALSE	0.361	Level2	0.27
UPI00003179CC	148	S	N1	TRUE	0.361	Level1	1
UPI00003179CC	148	S	H1N1	FALSE	0.361	Level2	0.265
UPI00003179CC	148	S	H1N2	TRUE	0.361	Level1	1
UPI00003179CC	148	S	N2U1	TRUE	0.361	Level1	0.453
UPI00003179CC	153	S	N1	TRUE	0.335	Level1	1
UPI00003179CC	153	S	H1N1	FALSE	0.361	Level2	0.265
UPI00003179CC	153	S	H1N2	TRUE	0.361	Level1	1
UPI00003179CC	153	S	N2U1	FALSE	0.361	Level2	0.358
UPI00003179CC	170	S	H1N1	TRUE	0.03	Level2	0.433
UPI00003179CC	173	S	N1	FALSE	0.03	Level2	0.428
UPI00003179CC	173	S	H1N2	FALSE	0.03	Level2	0.421
UPI00003179CC	174	T	N1	FALSE	0.03	Level2	0.277
UPI00003179CC	174	T	H1N2	FALSE	0.03	Level2	0.275
UPI00003179CC	23	T	H1N2	TRUE	0.821	Level1	0.658
UPI00003179CC	25	T	H1N2	TRUE	0.821	Level1	0.658
UPI00003179CC	26	S	N2U1	TRUE	0.821	Level1	0.658
UPI00003179CC	27	T	N2U1	TRUE	0.821	Level1	0.658
UPI00003179CC	56	T	N1	FALSE	0.732	Level3	-1
UPI00003179CC	56	T	H1N1	FALSE	0.732	Level3	-1
UPI00003179CC	56	T	H1N2	FALSE	0.732	Level3	-1
UPI00003179CC	58	S	N1	FALSE	0.732	Level3	-1
UPI00003179CC	58	S	H1N1	FALSE	0.732	Level3	-1
UPI00003179CC	58	S	H1N2	FALSE	0.732	Level3	-1
UPI00003179CC	69	S	N1	FALSE	0.732	Level3	-1
UPI00003179CC	69	S	H1N1	FALSE	0.732	Level3	-1
UPI00003179CC	69	S	H1N2	FALSE	0.732	Level3	-1
UPI00003179CC	69	S	N2U1	TRUE	0.86	Level2	0.305
UPI00003179CC	76	S	N1	FALSE	0.86	Level2	0.207
UPI00003179CC	76	S	H1N1	FALSE	0.88	Level3	-1
UPI00003179CC	76	S	H1N2	FALSE	0.86	Level2	0.413
UPI00003179CC	76	S	N2U1	TRUE	0.852	Level1	0.744
UPI00003179CC	77	S	N1	FALSE	0.86	Level2	0.207
UPI00003179CC	77	S	H1N1	FALSE	0.88	Level3	-1
UPI00003179CC	77	S	H1N2	FALSE	0.86	Level2	0.413
UPI00003179CC	77	S	N2U1	TRUE	0.852	Level1	0.744
UPI00003179CC	78	S	N1	FALSE	0.86	Level2	0.207
UPI00003179CC	78	S	H1N1	FALSE	0.88	Level3	-1
UPI00003179CC	78	S	H1N2	FALSE	0.86	Level2	0.413
UPI00003179CC	81	S	N1	FALSE	0.86	Level2	0.207
UPI00003179CC	81	S	H1N2	FALSE	0.86	Level2	0.413
UPI00003179CC	97	T	N1	FALSE	0.88	Level3	-1
UPI00003179CC	97	T	H1N2	FALSE	0.88	Level3	-1
UPI000031FFBD	136	S	H1N1	FALSE	0.279	Level3	-1
UPI000031FFBD	140	T	H1N1	FALSE	0.279	Level3	-1
UPI000031FFBD	140	T	N2U1	TRUE	0.807	Level1	0.865
UPI000031FFBD	152	S	N2U1	TRUE	0.807	Level1	0.378
UPI000031FFBD	17	T	H1N1	TRUE	0.903	Level2	0.871
UPI000031FFBD	176	T	N1	FALSE	0.886	Level3	-1
UPI000031FFBD	176	T	H1N2	FALSE	0.886	Level3	-1
UPI000031FFBD	178	T	N1	FALSE	0.886	Level3	-1
UPI000031FFBD	178	T	H1N2	FALSE	0.886	Level3	-1
UPI000031FFBD	21	T	H1N1	FALSE	0.903	Level2	0.289
UPI000031FFBD	26	S	H1N1	FALSE	0.903	Level2	0.289
UPI000031FFBD	26	S	N2U1	TRUE	0.582	Level1	0.808
UPI000031FFBD	30	T	H1N1	FALSE	0.903	Level2	0.289
UPI000031FFBD	35	S	H1N1	FALSE	0.903	Level2	0.289
UPI000031FFBD	35	S	N2U1	TRUE	0.582	Level1	0.808
UPI000031FFBD	6	S	H1N1	TRUE	0.903	Level2	0.973
UPI000033458A	139	S	N1	TRUE	0.716	Level1	0.619
UPI000033458A	148	T	H1N2	TRUE	0.716	Level1	0.619
UPI000033458A	192	S	N2U1	FALSE	0.893	Level3	-1
UPI000033458A	193	S	N2U1	FALSE	0.893	Level3	-1
UPI000033458A	197	S	N2U1	FALSE	0.893	Level3	-1
UPI000033458A	201	S	H1N1	FALSE	0.893	Level3	-1
UPI000033458A	201	S	N2U1	FALSE	0.893	Level3	-1
UPI000033458A	215	S	H1N1	FALSE	0.893	Level3	-1
UPI000033458A	215	S	N2U1	FALSE	0.893	Level3	-1
UPI000033458A	222	S	H1N1	FALSE	0.893	Level3	-1
UPI000033458A	222	S	N2U1	FALSE	0.893	Level3	-1
UPI000033458A	231	T	H1N1	FALSE	0.893	Level3	-1
UPI000033458A	231	T	N2U1	FALSE	0.893	Level3	-1
UPI000033458A	246	S	N1	FALSE	0.892	Level3	-1
UPI000033458A	246	S	H1N1	FALSE	0.892	Level3	-1
UPI000033458A	246	S	H1N2	FALSE	0.892	Level3	-1
UPI000033458A	254	T	N1	FALSE	0.892	Level3	-1
UPI000033458A	254	T	H1N1	FALSE	0.892	Level3	-1
UPI000033458A	254	T	H1N2	FALSE	0.892	Level3	-1
UPI0000334DAD	325	S	N1	FALSE	0.845	Level3	-1
UPI0000334DAD	325	S	N2U1	FALSE	0.845	Level3	-1
UPI0000334DAD	338	T	N1	FALSE	0.845	Level3	-1
UPI0000334DAD	338	T	N2U1	FALSE	0.845	Level3	-1
UPI000033DAE5	313	S	N1	FALSE	0.572	Level3	-1
UPI000033DAE5	313	S	N2U1	FALSE	0.572	Level3	-1
UPI000033DAE5	314	T	N1	FALSE	0.572	Level3	-1
UPI000033DAE5	314	T	N2U1	FALSE	0.572	Level3	-1
UPI000033DAE5	370	T	N1	FALSE	0.876	Level3	-1
UPI000033DAE5	370	T	H1N1	FALSE	0.876	Level3	-1
UPI000033DAE5	370	T	H1N2	FALSE	0.876	Level3	-1
UPI000033DAE5	370	T	N2U1	TRUE	0.527	Level1	0.453
UPI000033DAE5	373	S	N1	FALSE	0.876	Level3	-1
UPI000033DAE5	373	S	H1N1	FALSE	0.876	Level3	-1
UPI000033DAE5	373	S	H1N2	FALSE	0.876	Level3	-1
UPI000033DAE5	380	T	N1	TRUE	0.527	Level1	0.433
UPI000033DAE5	400	T	H1N1	TRUE	0.527	Level1	0.584
UPI000033F05C	215	S	N1	TRUE	0.863	Level1	0.603
UPI000033F05C	216	S	N1	TRUE	0.863	Level1	0.603
UPI000033F05C	217	T	N1	TRUE	0.863	Level1	0.603
UPI0000376467	107	T	N1	FALSE	0.836	Level3	-1
UPI0000376467	107	T	H1N1	FALSE	0.836	Level2	0.26
UPI0000376467	107	T	H1N2	FALSE	0.829	Level2	0.56
UPI0000376467	107	T	N2U1	TRUE	0.84	Level2	0.27
UPI0000376467	109	S	N1	FALSE	0.836	Level3	-1
UPI0000376467	109	S	H1N1	FALSE	0.836	Level2	0.26
UPI0000376467	109	S	H1N2	FALSE	0.829	Level2	0.56
UPI0000376467	119	T	H1N1	FALSE	0.84	Level2	0.252
UPI0000376467	119	T	H1N2	FALSE	0.829	Level2	0.51
UPI0000376467	119	T	N2U1	TRUE	0.868	Level2	0.541
UPI0000376467	122	S	H1N1	FALSE	0.836	Level2	0.252
UPI0000376467	122	S	H1N2	FALSE	0.829	Level2	0.51
UPI0000376467	126	S	H1N1	FALSE	0.836	Level3	-1
UPI0000376467	132	T	H1N1	FALSE	0.836	Level3	-1
UPI0000376467	96	T	H1N2	TRUE	0.829	Level2	0.651
UPI0000376467	97	S	H1N2	TRUE	0.829	Level2	0.651
UPI0000376467	98	T	H1N2	FALSE	0.829	Level2	0.56
UPI00003A5F84	28	S	H1N1	FALSE	0.88	Level3	-1
UPI00003A5F84	28	S	H1N2	TRUE	0.836	Level1	0.587
UPI00003A5F84	28	S	N2U1	FALSE	0.88	Level3	-1
UPI00003A5F84	37	S	N1	TRUE	0.836	Level1	0.374
UPI00003A5F84	37	S	H1N1	FALSE	0.88	Level3	-1
UPI00003A5F84	37	S	N2U1	FALSE	0.88	Level3	-1
UPI00003A631C	221	T	N1	TRUE	0.877	Level1	0.667
UPI00003A631C	226	T	N1	TRUE	0.877	Level1	0.667
UPI00003A6827	261	S	N1	TRUE	0.773	Level1	1
UPI00003A6827	274	S	N1	TRUE	0.773	Level1	1
UPI00003A6827	278	S	N1	TRUE	0.773	Level1	1
UPI00003A6827	282	S	N1	TRUE	0.773	Level1	1
UPI00003A7052	86	T	N2U1	FALSE	0.434	Level3	-1
UPI00003A7052	87	S	N2U1	FALSE	0.434	Level3	-1
UPI00003A7052	92	S	N1	FALSE	0.836	Level3	-1
UPI00003A7052	92	S	H1N2	FALSE	0.836	Level3	-1
UPI00003A7052	95	T	N1	FALSE	0.836	Level3	-1
UPI00003A7052	95	T	H1N2	FALSE	0.836	Level3	-1
UPI00003A7052	96	S	N1	FALSE	0.836	Level3	-1
UPI00003A7052	96	S	H1N2	FALSE	0.836	Level3	-1
UPI00003A7112	140	S	H1N1	TRUE	0.842	Level2	0.383
UPI00003A7112	143	S	N1	FALSE	0.842	Level2	0.383
UPI00003A7112	146	S	N1	FALSE	0.842	Level2	0.383
UPI00003A713E	247	T	N1	FALSE	0.905	Level3	-1
UPI00003A713E	253	T	N1	FALSE	0.905	Level3	-1
UPI00003A7276	120	S	N1	TRUE	0.827	Level1	0.558
UPI00003A784C	331	S	N1	FALSE	0.734	Level3	-1
UPI00003A784C	331	S	H1N1	FALSE	0.868	Level3	-1
UPI00003A784C	331	S	H1N2	FALSE	0.734	Level3	-1
UPI00003A784C	333	S	N1	FALSE	0.734	Level3	-1
UPI00003A784C	333	S	H1N1	FALSE	0.868	Level3	-1
UPI00003A784C	333	S	H1N2	FALSE	0.734	Level3	-1
UPI00003A784C	340	T	N1	FALSE	0.868	Level3	-1
UPI00003A784C	340	T	H1N1	FALSE	0.734	Level3	-1
UPI00003A784C	343	T	N1	FALSE	0.868	Level3	-1
UPI00003A784C	343	T	H1N1	FALSE	0.734	Level3	-1
UPI00003A784C	403	T	H1N2	TRUE	0.875	Level1	0.933
UPI00003A784C	406	S	N1	TRUE	0.875	Level1	0.933
UPI00003A78EE	102	S	H1N1	TRUE	0.806	Level1	0.371
UPI00003A78EE	112	S	N1	TRUE	0.806	Level1	0.686
UPI00003A78EE	113	S	N1	TRUE	0.806	Level1	0.686
UPI00003A78EE	13	T	N1	FALSE	0.599	Level3	-1
UPI00003A78EE	13	T	H1N2	TRUE	0.813	Level1	0.61
UPI00003A78EE	13	T	N2U1	FALSE	0.881	Level2	0.417
UPI00003A78EE	143	T	H1N1	FALSE	0.899	Level3	-1
UPI00003A78EE	144	T	H1N1	FALSE	0.899	Level3	-1
UPI00003A78EE	17	T	N1	TRUE	0.599	Level1	0.805
UPI00003A78EE	17	T	H1N2	FALSE	0.881	Level2	0.417
UPI00003A78EE	17	T	N2U1	FALSE	0.881	Level2	0.417
UPI00003A78EE	18	T	N1	TRUE	0.599	Level1	0.805
UPI00003A78EE	18	T	H1N1	TRUE	0.881	Level2	0.667
UPI00003A797C	22	S	H1N1	FALSE	0.865	Level3	-1
UPI00003A797C	26	T	H1N1	FALSE	0.865	Level3	-1
UPI00003A797C	33	S	H1N2	FALSE	0.865	Level3	-1
UPI00003A797C	36	T	H1N2	FALSE	0.865	Level3	-1
UPI00003A797C	37	T	H1N2	FALSE	0.865	Level3	-1
UPI00003A797C	43	T	N2U1	FALSE	0.865	Level3	-1
UPI00003A797C	56	S	N2U1	FALSE	0.865	Level3	-1
UPI00003A797C	59	S	N2U1	FALSE	0.865	Level3	-1
UPI00003A797C	60	S	N2U1	FALSE	0.865	Level3	-1
UPI00003A79EA	122	T	H1N1	TRUE	0.864	Level1	0.633
UPI00003A7DFF	63	T	N1	TRUE	0.776	Level1	0.825
UPI00003A7DFF	67	T	N1	TRUE	0.776	Level1	0.825
UPI00003A7E9A	28	S	N1	FALSE	0.572	Level3	-1
UPI00003A7E9A	30	T	N1	FALSE	0.572	Level3	-1
UPI00003A7E9A	30	T	H1N2	TRUE	0.725	Level2	0.676
UPI00003A7E9A	30	T	N2U1	FALSE	0.885	Level3	-1
UPI00003A7E9A	32	S	N1	FALSE	0.572	Level3	-1
UPI00003A7E9A	32	S	H1N1	FALSE	0.818	Level3	-1
UPI00003A7E9A	32	S	H1N2	TRUE	0.868	Level2	0.676
UPI00003A7E9A	32	S	N2U1	FALSE	0.885	Level3	-1
UPI00003A7E9A	33	T	N1	FALSE	0.572	Level2	0.267
UPI00003A7E9A	33	T	H1N1	FALSE	0.818	Level3	-1
UPI00003A7E9A	33	T	H1N2	TRUE	0.899	Level2	0.52
UPI00003A7E9A	33	T	N2U1	FALSE	0.885	Level3	-1
UPI00003A7E9A	38	T	N1	FALSE	0.572	Level2	0.267
UPI00003A7E9A	38	T	H1N2	FALSE	0.885	Level3	-1
UPI00003A7E9A	38	T	N2U1	FALSE	0.899	Level2	0.173
UPI00003A7E9A	40	T	N1	FALSE	0.572	Level3	-1
UPI00003A7E9A	40	T	H1N2	TRUE	0.868	Level2	0.717
UPI00003A7E9A	40	T	N2U1	FALSE	0.899	Level2	0.173
UPI00003A7E9A	50	T	H1N1	FALSE	0.725	Level2	0.077
UPI00003A7E9A	50	T	N2U1	FALSE	0.899	Level2	0.173
UPI00003A7E9A	55	S	N1	FALSE	0.572	Level3	-1
UPI00003A7E9A	55	S	H1N1	FALSE	0.725	Level2	0.073
UPI00003A7E9A	56	S	N1	FALSE	0.572	Level3	-1
UPI00003A7E9A	56	S	H1N1	FALSE	0.725	Level2	0.073
UPI00003A7E9A	57	S	N1	FALSE	0.572	Level3	-1
UPI00003A7E9A	57	S	H1N1	FALSE	0.725	Level2	0.073
UPI00003A7E9A	65	S	N1	FALSE	0.572	Level3	-1
UPI00003A7E9A	68	T	N1	FALSE	0.572	Level3	-1
UPI00003A7E9A	69	T	N1	FALSE	0.572	Level3	-1
UPI00003A7E9A	74	T	N1	TRUE	0.572	Level2	0.138
UPI00003A7E9A	78	S	N1	TRUE	0.725	Level2	0.138
UPI00003A81A6	302	T	N1	TRUE	0.841	Level2	0.402
UPI00003A81A6	324	T	N1	FALSE	0.841	Level2	0.4
UPI00003A81A6	326	S	N1	FALSE	0.841	Level2	0.4
UPI00003A81A6	332	S	N1	FALSE	0.841	Level2	0.4
UPI00003A81A6	337	T	N1	FALSE	0.841	Level2	0.4
UPI00003A81A6	64	T	N1	FALSE	0.893	Level3	-1
UPI00003A81A6	64	T	H1N1	FALSE	0.893	Level3	-1
UPI00003A81A6	64	T	H1N2	FALSE	0.893	Level3	-1
UPI00003A81A6	69	S	N1	FALSE	0.893	Level3	-1
UPI00003A81A6	69	S	H1N1	FALSE	0.893	Level3	-1
UPI00003A81A6	69	S	H1N2	FALSE	0.893	Level3	-1
UPI00003A81A6	71	T	N1	FALSE	0.893	Level3	-1
UPI00003A81A6	71	T	H1N1	FALSE	0.893	Level3	-1
UPI00003A81A6	71	T	H1N2	FALSE	0.893	Level3	-1
UPI00003A81A6	73	T	N1	FALSE	0.893	Level3	-1
UPI00003A81A6	73	T	H1N1	FALSE	0.893	Level3	-1
UPI00003A81A6	73	T	H1N2	FALSE	0.893	Level3	-1
UPI00003A81AC	111	S	H1N1	TRUE	0.836	Level1	0.428
UPI00003A8228	18	S	H1N2	TRUE	0.815	Level1	0.698
UPI00003A8228	25	S	H1N1	FALSE	0.339	Level3	-1
UPI00003A8228	29	S	H1N1	FALSE	0.339	Level3	-1
UPI00003A8228	29	S	H1N2	TRUE	0.733	Level1	0.621
UPI00003A8228	30	T	H1N1	TRUE	0.339	Level1	0.562
UPI00003A8228	30	T	H1N2	TRUE	0.733	Level1	0.591
UPI00003A8228	32	T	H1N1	TRUE	0.339	Level1	0.325
UPI00003B4B7A	394	T	H1N1	FALSE	0.905	Level3	-1
UPI00003B4B7A	395	S	H1N1	FALSE	0.905	Level3	-1
UPI00003B4B7A	397	T	H1N1	FALSE	0.905	Level3	-1
UPI00003B4B7A	402	S	H1N1	FALSE	0.899	Level3	-1
UPI00003B4B7A	402	S	H1N2	FALSE	0.899	Level3	-1
UPI00003B4B7A	404	S	H1N1	FALSE	0.899	Level3	-1
UPI00003B4B7A	404	S	H1N2	FALSE	0.899	Level3	-1
UPI00003B4B7A	406	T	H1N1	FALSE	0.899	Level3	-1
UPI00003B4B7A	406	T	H1N2	FALSE	0.899	Level3	-1
UPI000052D5DA	101	T	N1	TRUE	0.037	Level2	0.263
UPI000052D5DA	101	T	H1N1	TRUE	0.18	Level1	0.806
UPI000052D5DA	101	T	H1N2	TRUE	0.124	Level2	0.393
UPI000052D5DA	101	T	N2U1	TRUE	0.124	Level2	0.927
UPI000052D5DA	115	S	H1N1	TRUE	0.066	Level2	0.296
UPI000052D5DA	115	S	H1N2	TRUE	0.107	Level1	1
UPI000052D5DA	115	S	N2U1	FALSE	0.124	Level3	-1
UPI000052D5DA	60	S	N1	TRUE	0.859	Level1	0.945
UPI000052D5DA	78	T	H1N1	FALSE	0.283	Level2	0.427
UPI000052D5DA	78	T	H1N2	FALSE	0.037	Level2	0.25
UPI000052D5DA	78	T	N2U1	FALSE	0.037	Level2	0.573
UPI000052D5DA	92	T	N1	TRUE	0.29	Level1	0.613
UPI000052D5DA	92	T	H1N1	TRUE	0.18	Level1	0.756
UPI000052D5DA	92	T	H1N2	TRUE	0.037	Level1	0.943
UPI000052D5DA	92	T	N2U1	FALSE	0.037	Level2	0.573
UPI000052D5DA	96	T	N1	FALSE	0.733	Level3	-1
UPI000052D5DA	96	T	H1N1	TRUE	0.18	Level1	0.806
UPI000052D5DA	96	T	H1N2	TRUE	0.037	Level1	0.943
UPI000052D5DA	96	T	N2U1	TRUE	0.037	Level2	0.927
UPI000052D622	14	T	H1N2	TRUE	0.734	Level1	0.569
UPI000052D622	8	S	H1N2	TRUE	0.734	Level1	0.569
UPI000052D623	23	T	N1	FALSE	0.875	Level2	0.183
UPI000052D623	23	T	H1N2	TRUE	0.868	Level2	0.522
UPI000052D623	39	S	N1	FALSE	0.875	Level2	0.183
UPI000052D623	43	S	N1	FALSE	0.875	Level2	0.183
UPI000052D623	45	S	H1N1	FALSE	0.875	Level2	0.19
UPI000052D623	46	S	N1	FALSE	0.868	Level2	0.234
UPI000052D623	46	S	H1N1	FALSE	0.875	Level2	0.19
UPI000052D623	46	S	N2U1	FALSE	0.868	Level2	0.228
UPI000052D623	50	T	N1	FALSE	0.868	Level2	0.234
UPI000052D623	50	T	H1N2	TRUE	0.875	Level2	0.251
UPI000052D623	50	T	N2U1	FALSE	0.868	Level2	0.228
UPI000052D624	206	T	H1N1	TRUE	0.826	Level1	0.509
UPI000052D624	207	T	H1N1	TRUE	0.826	Level1	0.509
UPI000052D624	209	S	H1N1	TRUE	0.826	Level1	0.509
UPI000052D624	41	S	H1N1	FALSE	0.908	Level3	-1
UPI000052D624	41	S	H1N2	FALSE	0.908	Level3	-1
UPI000052D624	46	T	H1N1	FALSE	0.908	Level3	-1
UPI000052D624	46	T	H1N2	FALSE	0.908	Level3	-1
UPI000052D624	51	T	N2U1	FALSE	0.908	Level3	-1
UPI000052D624	54	T	N2U1	FALSE	0.908	Level3	-1
UPI000052D624	55	T	N2U1	FALSE	0.908	Level3	-1
UPI000052D65F	212	S	N2U1	FALSE	0.657	Level3	-1
UPI000052D65F	215	S	N2U1	FALSE	0.657	Level3	-1
UPI000052D65F	217	T	N2U1	FALSE	0.657	Level3	-1
UPI000052D65F	325	S	N1	TRUE	0.866	Level1	1
UPI000052D65F	325	S	H1N2	TRUE	0.858	Level1	0.552
UPI000052D6DC	120	S	N1	FALSE	0.41	Level2	0.411
UPI000052D6DC	120	S	H1N1	TRUE	0.725	Level2	0.389
UPI000052D6DC	122	S	N1	FALSE	0.41	Level2	0.411
UPI000052D6DC	123	S	N1	FALSE	0.41	Level2	0.411
UPI000052D6DC	50	S	N1	FALSE	0.657	Level3	-1
UPI000052D6DC	50	S	H1N1	FALSE	0.225	Level2	0.402
UPI000052D6DC	50	S	H1N2	FALSE	0.625	Level2	0.331
UPI000052D6DC	51	T	N1	FALSE	0.657	Level3	-1
UPI000052D6DC	51	T	H1N1	FALSE	0.225	Level2	0.402
UPI000052D6DC	51	T	H1N2	FALSE	0.625	Level2	0.335
UPI000052D6DC	53	S	N1	FALSE	0.657	Level3	-1
UPI000052D6DC	53	S	H1N1	FALSE	0.225	Level2	0.402
UPI000052D6DC	53	S	H1N2	FALSE	0.625	Level2	0.335
UPI000052D6DC	68	T	N1	TRUE	0.225	Level2	0.508
UPI000052D6DC	68	T	H1N2	FALSE	0.625	Level2	0.402
UPI000052D6DC	69	S	N1	TRUE	0.225	Level2	0.508
UPI000052D6DC	69	S	H1N2	FALSE	0.625	Level2	0.402
UPI000052D6DC	75	T	N1	TRUE	0.625	Level2	0.598
UPI000052D6DC	89	T	N1	TRUE	0.41	Level2	0.883
UPI000052D6DC	89	T	H1N1	FALSE	0.725	Level3	-1
UPI000052D6DC	89	T	H1N2	FALSE	0.725	Level3	-1
UPI000052D6DC	99	T	N1	TRUE	0.41	Level2	0.883
UPI000052D6DC	99	T	H1N1	FALSE	0.725	Level3	-1
UPI000052D6DC	99	T	H1N2	FALSE	0.725	Level3	-1
UPI000052D6E5	13	T	N2U1	TRUE	0.817	Level2	0.188
UPI000052D6E5	15	T	H1N1	FALSE	0.817	Level2	0.16
UPI000052D6E5	15	T	H1N2	FALSE	0.817	Level2	0.16
UPI000052D6E5	16	S	H1N1	FALSE	0.817	Level2	0.16
UPI000052D6E5	161	T	N1	FALSE	0.81	Level3	-1
UPI000052D6E5	161	T	H1N1	FALSE	0.882	Level2	0.31
UPI000052D6E5	161	T	H1N2	FALSE	0.81	Level3	-1
UPI000052D6E5	16	S	H1N2	FALSE	0.817	Level2	0.16
UPI000052D6E5	162	T	N1	FALSE	0.81	Level3	-1
UPI000052D6E5	162	T	H1N1	FALSE	0.882	Level2	0.31
UPI000052D6E5	162	T	H1N2	FALSE	0.81	Level3	-1
UPI000052D6E5	168	S	N1	FALSE	0.81	Level3	-1
UPI000052D6E5	168	S	H1N1	FALSE	0.882	Level2	0.31
UPI000052D6E5	168	S	N2U1	FALSE	0.81	Level3	-1
UPI000052D6E5	171	S	N1	TRUE	0.81	Level2	0.603
UPI000052D6E5	171	S	N2U1	FALSE	0.81	Level3	-1
UPI000052D6E5	178	T	H1N1	TRUE	0.882	Level2	0.911
UPI000052D6E5	20	S	N1	FALSE	0.817	Level2	0.165
UPI000052D6E5	21	S	N1	FALSE	0.817	Level2	0.165
UPI000052D6E7	234	S	N1	FALSE	0.85	Level3	-1
UPI000052D6E7	234	S	H1N2	FALSE	0.85	Level3	-1
UPI000052D6E7	237	S	N1	FALSE	0.85	Level3	-1
UPI000052D6E7	237	S	H1N2	FALSE	0.85	Level3	-1
UPI000052D6E7	238	S	N1	TRUE	0.85	Level1	0.546
UPI000052D6E7	238	S	H1N2	FALSE	0.85	Level3	-1
UPI000052D6E7	240	S	N1	TRUE	0.85	Level1	0.546
UPI000052D6E7	240	S	H1N2	FALSE	0.85	Level3	-1
UPI000052D6E7	241	S	N1	TRUE	0.85	Level1	0.546
UPI000052D6E7	241	S	H1N2	FALSE	0.85	Level3	-1
UPI000052D702	19	S	H1N1	FALSE	0.747	Level2	0.144
UPI000052D702	21	T	H1N1	FALSE	0.747	Level2	0.144
UPI000052D702	34	T	H1N2	FALSE	0.747	Level2	0.29
UPI000052D702	38	S	H1N2	FALSE	0.747	Level2	0.29
UPI000052D702	39	S	H1N2	FALSE	0.747	Level2	0.29
UPI000052D702	59	T	N1	TRUE	0.747	Level2	0.153
UPI000052D74F	103	T	N1	FALSE	0.836	Level3	-1
UPI000052D74F	103	T	H1N2	FALSE	0.882	Level3	-1
UPI000052D74F	103	T	N2U1	FALSE	0.882	Level3	-1
UPI000052D74F	112	S	N1	FALSE	0.836	Level3	-1
UPI000052D74F	112	S	H1N1	FALSE	0.826	Level2	0.591
UPI000052D74F	112	S	N2U1	FALSE	0.527	Level3	-1
UPI000052D74F	113	T	N1	FALSE	0.836	Level3	-1
UPI000052D74F	113	T	H1N1	FALSE	0.826	Level2	0.591
UPI000052D74F	113	T	N2U1	FALSE	0.527	Level3	-1
UPI000052D74F	121	S	H1N1	TRUE	0.826	Level2	0.818
UPI000052D74F	129	S	H1N1	FALSE	0.866	Level3	-1
UPI000052D74F	129	S	H1N2	FALSE	0.866	Level3	-1
UPI000052D74F	141	S	H1N1	FALSE	0.866	Level3	-1
UPI000052D74F	141	S	H1N2	FALSE	0.866	Level3	-1
UPI000052D74F	181	T	N1	FALSE	0.746	Level3	-1
UPI000052D74F	181	T	H1N1	FALSE	0.746	Level3	-1
UPI000052D74F	181	T	H1N2	FALSE	0.746	Level3	-1
UPI000052D74F	192	T	N1	FALSE	0.746	Level3	-1
UPI000052D74F	192	T	H1N1	FALSE	0.746	Level3	-1
UPI000052D74F	192	T	H1N2	FALSE	0.746	Level3	-1
UPI000052D74F	199	S	N1	FALSE	0.746	Level3	-1
UPI000052D74F	199	S	H1N1	FALSE	0.746	Level3	-1
UPI000052D74F	199	S	H1N2	FALSE	0.746	Level3	-1
UPI000052D74F	200	S	N1	FALSE	0.746	Level3	-1
UPI000052D74F	200	S	H1N1	FALSE	0.746	Level3	-1
UPI000052D74F	200	S	H1N2	FALSE	0.746	Level3	-1
UPI000052D74F	84	S	N2U1	FALSE	0.836	Level3	-1
UPI000052D74F	89	S	H1N2	FALSE	0.882	Level3	-1
UPI000052D74F	89	S	N2U1	FALSE	0.836	Level3	-1
UPI000052D74F	93	S	N1	FALSE	0.836	Level3	-1
UPI000052D74F	93	S	H1N2	FALSE	0.882	Level3	-1
UPI000052D74F	93	S	N2U1	FALSE	0.882	Level3	-1
UPI000052D74F	95	S	N1	FALSE	0.836	Level3	-1
UPI000052D74F	95	S	H1N2	FALSE	0.882	Level3	-1
UPI000052D74F	95	S	N2U1	FALSE	0.882	Level3	-1
UPI000052D768	46	T	H1N1	TRUE	0.903	Level2	0.485
UPI000052D768	52	S	N1	FALSE	0.903	Level2	0.371
UPI000052D768	54	S	N1	FALSE	0.903	Level2	0.371
UPI000052D773	121	S	N1	FALSE	0.871	Level3	-1
UPI000052D773	123	S	N1	FALSE	0.871	Level3	-1
UPI000052D773	124	S	N1	FALSE	0.871	Level3	-1
UPI000052D773	134	S	N1	FALSE	0.871	Level3	-1
UPI000052D780	132	S	H1N2	TRUE	0.858	Level1	0.778
UPI000052D780	139	S	N2U1	TRUE	0.858	Level1	0.778
UPI000052D7E1	110	S	H1N1	FALSE	0.868	Level2	0.792
UPI000052D7E1	122	T	H1N1	FALSE	0.868	Level2	0.792
UPI000052D7E1	129	S	H1N1	FALSE	0.868	Level2	0.792
UPI000052D7E1	134	S	H1N1	TRUE	0.868	Level2	0.831
UPI000052D7E1	183	S	N1	FALSE	0.825	Level3	-1
UPI000052D7E1	195	S	N1	FALSE	0.825	Level3	-1
UPI000052D7E1	99	T	H1N1	FALSE	0.868	Level2	0.792
UPI000052D800	152	S	H1N1	FALSE	0.892	Level3	-1
UPI000052D800	152	S	H1N2	FALSE	0.892	Level3	-1
UPI000052D800	157	T	N1	FALSE	0.872	Level2	0.541
UPI000052D800	157	T	H1N1	FALSE	0.892	Level3	-1
UPI000052D800	157	T	H1N2	FALSE	0.872	Level2	0.459
UPI000052D800	158	S	N1	FALSE	0.872	Level2	0.541
UPI000052D800	158	S	H1N1	FALSE	0.892	Level3	-1
UPI000052D800	158	S	H1N2	FALSE	0.872	Level2	0.459
UPI000052D800	160	T	N1	TRUE	0.872	Level2	0.919
UPI000052D800	160	T	H1N1	FALSE	0.892	Level3	-1
UPI000052D800	160	T	H1N2	FALSE	0.892	Level3	-1
UPI000052D8BD	104	T	H1N1	FALSE	0.898	Level3	-1
UPI000052D8BD	104	T	H1N2	TRUE	0.903	Level2	0.339
UPI000052D8BD	104	T	N2U1	FALSE	0.898	Level3	-1
UPI000052D8BD	117	T	N1	FALSE	0.903	Level2	0.336
UPI000052D8BD	117	T	H1N1	FALSE	0.898	Level3	-1
UPI000052D8BD	117	T	N2U1	FALSE	0.898	Level3	-1
UPI000052D8BD	124	S	N1	FALSE	0.903	Level2	0.336
UPI000052D8BD	124	S	H1N1	FALSE	0.898	Level3	-1
UPI000052D8BD	124	S	N2U1	FALSE	0.898	Level3	-1
UPI000052D8BD	130	S	N1	FALSE	0.903	Level2	0.336
UPI000052D8BD	130	S	H1N1	FALSE	0.898	Level3	-1
UPI000052D8BD	130	S	N2U1	FALSE	0.898	Level3	-1
UPI000052D8BD	140	T	N1	FALSE	0.903	Level2	0.336
UPI000052D8BD	96	T	H1N1	FALSE	0.898	Level3	-1
UPI000052D8BD	96	T	H1N2	TRUE	0.903	Level2	0.351
UPI000052D8BD	96	T	N2U1	FALSE	0.898	Level3	-1
UPI000052D8E6	279	T	N1	FALSE	0.866	Level3	-1
UPI000052D8E6	279	T	H1N1	FALSE	0.866	Level3	-1
UPI000052D8E6	279	T	H1N2	FALSE	0.866	Level3	-1
UPI000052D8E6	291	T	N1	FALSE	0.866	Level3	-1
UPI000052D8E6	291	T	H1N1	FALSE	0.866	Level3	-1
UPI000052D8E6	291	T	H1N2	FALSE	0.866	Level3	-1
UPI000052D8FC	167	T	N1	FALSE	0.89	Level3	-1
UPI000052D8FC	171	S	N1	FALSE	0.89	Level3	-1
UPI000052D8FC	172	S	N1	FALSE	0.89	Level3	-1
UPI000052D8FC	174	S	N1	FALSE	0.89	Level3	-1
UPI000052D8FC	177	T	N1	FALSE	0.89	Level3	-1
UPI000052D8FC	181	S	N1	FALSE	0.89	Level3	-1
UPI000052D8FC	183	S	N1	FALSE	0.89	Level3	-1
UPI000052D8FC	193	T	N1	FALSE	0.89	Level3	-1
UPI000052D8FC	281	S	H1N1	TRUE	0.873	Level1	1
UPI000052D8FC	283	T	H1N1	TRUE	0.873	Level1	1
UPI000052D91F	312	T	N1	FALSE	0.87	Level3	-1
UPI000052D91F	312	T	H1N1	TRUE	0.897	Level2	0.674
UPI000052D91F	312	T	H1N2	FALSE	0.87	Level3	-1
UPI000052D91F	317	S	N1	FALSE	0.87	Level3	-1
UPI000052D91F	317	S	H1N2	FALSE	0.87	Level3	-1
UPI000052D91F	317	S	N2U1	FALSE	0.897	Level2	0.558
UPI000052D91F	320	T	H1N1	FALSE	0.87	Level3	-1
UPI000052D91F	320	T	N2U1	FALSE	0.897	Level2	0.558
UPI000052D91F	324	S	H1N1	FALSE	0.87	Level3	-1
UPI000052D91F	324	S	N2U1	FALSE	0.897	Level2	0.558
UPI000052D91F	325	S	H1N1	FALSE	0.87	Level3	-1
UPI000052D91F	377	T	N1	TRUE	0.845	Level2	0.579
UPI000052D91F	380	T	H1N1	FALSE	0.829	Level2	0.357
UPI000052D91F	380	T	N2U1	FALSE	0.845	Level2	0.357
UPI000052D91F	383	S	H1N1	FALSE	0.829	Level2	0.357
UPI000052D91F	383	S	N2U1	FALSE	0.845	Level2	0.357
UPI000052D91F	411	S	N2U1	TRUE	0.829	Level2	0.456
UPI000052D945	22	T	H1N1	FALSE	0.513	Level3	-1
UPI000052D945	22	T	N2U1	FALSE	0.513	Level3	-1
UPI000052D945	26	S	H1N1	FALSE	0.513	Level3	-1
UPI000052D945	26	S	N2U1	FALSE	0.513	Level3	-1
UPI000052D94F	127	S	N1	TRUE	0.829	Level1	0.7
UPI000052D94F	163	T	H1N1	TRUE	0.828	Level1	0.979
UPI000052D94F	167	T	N2U1	TRUE	0.828	Level1	0.979
UPI000052D94F	58	S	N1	TRUE	0.668	Level1	1
UPI000052D94F	58	S	H1N1	TRUE	0.842	Level1	1
UPI000052D954	100	T	H1N1	FALSE	0.782	Level2	0.5
UPI000052D954	100	T	N2U1	FALSE	0.782	Level2	0.38
UPI000052D954	104	S	H1N1	FALSE	0.782	Level2	0.5
UPI000052D954	104	S	N2U1	FALSE	0.782	Level2	0.38
UPI000052D954	115	S	N1	TRUE	0.782	Level2	0.527
UPI000052D954	137	S	H1N1	TRUE	0.782	Level2	0.664
UPI000052D954	159	S	H1N2	TRUE	0.705	Level1	0.824
UPI000052D954	194	S	N1	FALSE	0.887	Level2	0.548
UPI000052D954	194	S	N2U1	FALSE	0.887	Level2	0.274
UPI000052D954	199	S	N1	FALSE	0.887	Level2	0.548
UPI000052D954	199	S	N2U1	FALSE	0.887	Level2	0.274
UPI000052D954	200	T	N1	FALSE	0.887	Level2	0.548
UPI000052D954	200	T	N2U1	FALSE	0.887	Level2	0.274
UPI000052D954	214	S	H1N1	TRUE	0.887	Level2	0.466
UPI000052D954	246	S	H1N2	TRUE	0.672	Level1	0.463
UPI000052D954	283	S	H1N2	TRUE	0.865	Level1	0.948
UPI000052D954	29	S	N2U1	FALSE	0.9	Level3	-1
UPI000052D954	31	T	N2U1	FALSE	0.9	Level3	-1
UPI000052D954	42	S	N1	FALSE	0.839	Level3	-1
UPI000052D954	43	T	N1	FALSE	0.839	Level3	-1
UPI000052D954	45	S	N1	FALSE	0.839	Level3	-1
UPI000052D954	73	T	N1	FALSE	0.66	Level2	0.585
UPI000052D954	73	T	H1N1	FALSE	0.839	Level3	-1
UPI000052D954	73	T	N2U1	FALSE	0.66	Level2	0.415
UPI000052D954	76	S	N1	FALSE	0.66	Level2	0.585
UPI000052D954	76	S	H1N1	FALSE	0.839	Level3	-1
UPI000052D954	76	S	N2U1	FALSE	0.66	Level2	0.415
UPI000052D954	85	S	N1	TRUE	0.66	Level2	0.829
UPI000052D97B	100	T	N1	FALSE	0.903	Level3	-1
UPI000052D97B	28	S	N1	FALSE	0.767	Level2	0.3
UPI000052D97B	28	S	H1N1	FALSE	0.767	Level2	0.13
UPI000052D97B	28	S	H1N2	FALSE	0.767	Level2	0.077
UPI000052D97B	31	S	N1	FALSE	0.767	Level2	0.3
UPI000052D97B	31	S	H1N1	FALSE	0.767	Level2	0.13
UPI000052D97B	31	S	H1N2	FALSE	0.767	Level2	0.077
UPI000052D97B	34	T	N1	FALSE	0.767	Level2	0.3
UPI000052D97B	34	T	H1N1	FALSE	0.767	Level2	0.13
UPI000052D97B	34	T	H1N2	FALSE	0.767	Level2	0.077
UPI000052D97B	38	S	N1	FALSE	0.767	Level2	0.3
UPI000052D97B	38	S	H1N1	FALSE	0.767	Level2	0.13
UPI000052D97B	38	S	H1N2	FALSE	0.767	Level2	0.077
UPI000052D97B	59	T	N1	TRUE	0.767	Level2	0.424
UPI000052D97B	88	T	N1	FALSE	0.903	Level3	-1
UPI000052D97B	95	S	N1	FALSE	0.903	Level3	-1
UPI000052D97B	99	S	N1	FALSE	0.903	Level3	-1
UPI000052D9A8	29	T	N2U1	FALSE	0.799	Level3	-1
UPI000052D9A8	31	S	N2U1	FALSE	0.799	Level3	-1
UPI000052D9A8	34	S	H1N1	FALSE	0.799	Level3	-1
UPI000052D9A8	46	S	H1N1	FALSE	0.799	Level3	-1
UPI000052D9A8	58	T	H1N1	FALSE	0.799	Level3	-1
UPI000052D9A8	59	T	H1N1	FALSE	0.799	Level3	-1
UPI000052D9A8	60	S	H1N1	FALSE	0.799	Level3	-1
UPI000052D9CB	71	T	H1N2	TRUE	0.892	Level1	0.805
UPI000052D9CB	80	T	N1	TRUE	0.892	Level1	0.805
UPI000052D9CB	80	T	H1N2	TRUE	0.361	Level1	1
UPI000052D9D9	189	S	N1	FALSE	0.907	Level3	-1
UPI000052D9D9	198	S	N1	FALSE	0.907	Level3	-1
UPI000052DA5B	76	S	N1	TRUE	0.892	Level1	0.5
UPI000052DA7D	100	S	H1N1	FALSE	0.851	Level2	0.537
UPI000052DA7D	103	T	H1N1	FALSE	0.851	Level2	0.537
UPI000052DA7D	112	T	H1N1	TRUE	0.851	Level2	0.681
UPI000052DA7D	122	T	H1N1	FALSE	0.851	Level2	0.47
UPI000052DA7D	123	S	H1N1	FALSE	0.851	Level2	0.47
UPI000052DA7D	126	S	N2U1	TRUE	0.851	Level2	0.471
UPI000052DA7D	37	T	N2U1	FALSE	0.888	Level3	-1
UPI000052DA7D	42	T	N2U1	FALSE	0.888	Level3	-1
UPI000052DA7D	46	T	N2U1	FALSE	0.888	Level3	-1
UPI000052DA7D	48	S	N2U1	FALSE	0.888	Level3	-1
UPI000052DA7E	210	S	N1	TRUE	0.617	Level2	0.551
UPI000052DA7E	215	T	N1	TRUE	0.617	Level2	0.721
UPI000052DA7E	219	T	H1N1	FALSE	0.617	Level2	0.402
UPI000052DA7E	221	S	H1N1	FALSE	0.617	Level2	0.402
UPI000052DA7E	307	S	H1N1	TRUE	0.904	Level1	0.689
UPI000052DA7E	312	T	H1N1	TRUE	0.904	Level1	0.689
UPI000052DA7E	313	T	H1N2	TRUE	0.904	Level1	0.378
UPI000052DAB6	118	T	N1	FALSE	0.605	Level3	-1
UPI000052DAB6	128	S	N1	FALSE	0.605	Level3	-1
UPI000052DAB6	130	T	N1	FALSE	0.605	Level3	-1
UPI000052DAB6	134	S	N1	FALSE	0.605	Level3	-1
UPI000052DAB6	63	S	N1	TRUE	0.769	Level1	0.616
UPI000052DAB6	63	S	N2U1	FALSE	0.816	Level3	-1
UPI000052DAB6	67	T	N1	TRUE	0.769	Level1	0.616
UPI000052DAB6	67	T	N2U1	FALSE	0.816	Level3	-1
UPI000052DAB6	79	S	N1	TRUE	0.769	Level1	0.616
UPI000052DAB6	87	S	N1	TRUE	0.899	Level1	0.41
UPI000052DAB6	90	T	N2U1	TRUE	0.899	Level1	0.536
UPI000052DBBC	114	S	N1	TRUE	0.2	Level2	0.762
UPI000052DBBC	114	S	H1N1	FALSE	0.854	Level3	-1
UPI000052DBBC	114	S	H1N2	FALSE	0.854	Level3	-1
UPI000052DBBC	116	S	N1	FALSE	0.854	Level3	-1
UPI000052DBBC	116	S	H1N1	FALSE	0.854	Level3	-1
UPI000052DBBC	116	S	H1N2	FALSE	0.854	Level3	-1
UPI000052DBBC	13	S	H1N1	FALSE	0.816	Level2	0.43
UPI000052DBBC	13	S	H1N2	FALSE	0.816	Level2	0.485
UPI000052DBBC	16	S	H1N1	FALSE	0.816	Level2	0.43
UPI000052DBBC	16	S	H1N2	FALSE	0.816	Level2	0.485
UPI000052DBBC	25	T	H1N2	TRUE	0.776	Level1	0.56
UPI000052DBBC	27	S	N1	FALSE	0.828	Level3	-1
UPI000052DBBC	27	S	H1N1	TRUE	0.776	Level1	0.853
UPI000052DBBC	27	S	H1N2	FALSE	0.828	Level3	-1
UPI000052DBBC	3	S	N1	TRUE	0.816	Level2	0.829
UPI000052DBBC	34	S	N1	FALSE	0.828	Level3	-1
UPI000052DBBC	34	S	H1N1	TRUE	0.776	Level1	0.853
UPI000052DBBC	34	S	H1N2	FALSE	0.828	Level3	-1
UPI000052DBBC	36	T	N1	FALSE	0.828	Level3	-1
UPI000052DBBC	36	T	H1N1	TRUE	0.776	Level1	0.853
UPI000052DBBC	36	T	H1N2	FALSE	0.828	Level3	-1
UPI000052DBBC	52	T	N2U1	TRUE	0.88	Level2	0.484
UPI000052DBBC	60	T	N1	FALSE	0.88	Level2	0.484
UPI000052DBBC	62	S	N1	FALSE	0.88	Level2	0.484
UPI000052DBBC	72	T	H1N1	TRUE	0.573	Level2	0.406
UPI000052DBBC	79	S	N1	TRUE	0.2	Level1	0.746
UPI000052DBBC	79	S	H1N1	TRUE	0.573	Level2	0.594
UPI000052DBBC	79	S	N2U1	FALSE	0.852	Level3	-1
UPI000052DBBC	83	S	N1	TRUE	0.2	Level1	0.746
UPI000052DBBC	83	S	H1N1	FALSE	0.881	Level3	-1
UPI000052DBBC	83	S	H1N2	TRUE	0.863	Level1	0.717
UPI000052DBBC	83	S	N2U1	FALSE	0.573	Level2	0.25
UPI000052DBBC	84	T	N1	FALSE	0.2	Level2	0.746
UPI000052DBBC	84	T	H1N1	TRUE	0.881	Level1	0.492
UPI000052DBBC	84	T	H1N2	TRUE	0.863	Level1	0.717
UPI000052DBBC	84	T	N2U1	FALSE	0.573	Level2	0.25
UPI000052DBE6	10	T	N1	FALSE	0.846	Level2	0.391
UPI000052DBE6	10	T	H1N2	FALSE	0.846	Level2	0.391
UPI000052DBE6	16	T	N2U1	TRUE	0.846	Level2	0.565
UPI000052DBE6	6	S	N1	FALSE	0.846	Level2	0.391
UPI000052DBE6	6	S	H1N2	FALSE	0.846	Level2	0.391
UPI000052DC46	101	S	H1N2	TRUE	0.893	Level1	1
UPI000052DC46	107	S	H1N2	TRUE	0.893	Level1	1
UPI000052DC46	114	T	H1N2	TRUE	0.893	Level1	1
UPI000052DC46	117	S	H1N2	TRUE	0.893	Level1	1
UPI000052DC46	151	T	N1	FALSE	0.779	Level3	-1
UPI000052DC46	151	T	H1N1	FALSE	0.779	Level3	-1
UPI000052DC46	151	T	H1N2	FALSE	0.779	Level3	-1
UPI000052DC46	165	T	N1	FALSE	0.779	Level3	-1
UPI000052DC46	165	T	H1N1	FALSE	0.779	Level3	-1
UPI000052DC46	165	T	H1N2	FALSE	0.779	Level3	-1
UPI000052DC46	167	T	N1	FALSE	0.779	Level3	-1
UPI000052DC46	167	T	H1N1	TRUE	0.563	Level1	0.562
UPI000052DC46	167	T	H1N2	FALSE	0.779	Level3	-1
UPI000052DC46	173	T	N2U1	TRUE	0.563	Level1	0.735
UPI000052DC47	363	T	H1N1	TRUE	0.868	Level1	1
UPI000052DC47	81	S	H1N2	TRUE	0.837	Level1	1
UPI000052DCB4	213	T	N1	FALSE	0.851	Level3	-1
UPI000052DCB4	220	S	N1	FALSE	0.851	Level3	-1
UPI000052DCB4	221	T	N1	FALSE	0.851	Level3	-1
UPI000052DCB4	223	S	N1	FALSE	0.851	Level3	-1
UPI000052DCB4	226	S	N1	FALSE	0.851	Level3	-1
UPI000052DCB4	232	S	N1	FALSE	0.851	Level3	-1
UPI000052DCDC	146	T	N1	TRUE	0.89	Level1	0.752
UPI000052DCDC	147	S	H1N1	TRUE	0.89	Level1	0.752
UPI000052DCDC	165	T	H1N1	FALSE	0.7	Level3	-1
UPI000052DCDC	165	T	N2U1	FALSE	0.882	Level3	-1
UPI000052DCDC	170	S	H1N1	FALSE	0.7	Level3	-1
UPI000052DCDC	170	S	N2U1	FALSE	0.882	Level3	-1
UPI000052DCDC	181	S	H1N1	FALSE	0.7	Level3	-1
UPI000052DD2F	11	T	H1N1	TRUE	0.852	Level1	0.853
UPI000052DD2F	11	T	H1N2	FALSE	0.873	Level2	0.436
UPI000052DD2F	16	S	H1N1	TRUE	0.852	Level1	0.853
UPI000052DD2F	16	S	H1N2	FALSE	0.873	Level2	0.436
UPI000052DD2F	19	S	H1N1	TRUE	0.852	Level1	0.853
UPI000052DD2F	31	T	N1	TRUE	0.852	Level1	0.559
UPI000052DD2F	31	T	H1N1	TRUE	0.873	Level2	0.481
UPI000052DD2F	8	S	H1N2	FALSE	0.873	Level2	0.436
UPI000052DD48	209	S	H1N1	TRUE	0.509	Level1	0.227
UPI000052DD48	229	T	H1N1	FALSE	0.897	Level2	0.542
UPI000052DD48	236	S	H1N1	FALSE	0.897	Level2	0.542
UPI000052DD48	237	T	H1N1	FALSE	0.897	Level2	0.542
UPI000052DD48	240	S	N1	TRUE	0.897	Level2	0.438
UPI000052DD51	125	T	H1N1	FALSE	0.829	Level2	0.408
UPI000052DD51	125	T	N2U1	FALSE	0.829	Level2	0.227
UPI000052DD51	129	S	H1N1	FALSE	0.829	Level2	0.408
UPI000052DD51	129	S	N2U1	FALSE	0.829	Level2	0.227
UPI000052DD51	147	T	H1N1	TRUE	0.829	Level2	0.545
UPI000052DD51	151	T	H1N1	TRUE	0.829	Level2	0.545
UPI000052DD51	176	T	N1	FALSE	0.903	Level3	-1
UPI000052DD51	176	T	H1N1	FALSE	0.903	Level3	-1
UPI000052DD51	176	T	H1N2	FALSE	0.903	Level3	-1
UPI000052DD51	178	T	N1	FALSE	0.903	Level3	-1
UPI000052DD51	178	T	H1N1	FALSE	0.903	Level3	-1
UPI000052DD51	178	T	H1N2	FALSE	0.903	Level3	-1
UPI000052DD51	179	S	N1	FALSE	0.903	Level3	-1
UPI000052DD51	186	S	N1	FALSE	0.903	Level3	-1
UPI000052DD51	384	S	H1N2	TRUE	0.865	Level1	1
UPI000052DD51	414	S	H1N1	TRUE	0.826	Level2	0.54
UPI000052DD51	416	S	H1N1	TRUE	0.826	Level2	0.54
UPI000052DD51	427	S	N2U1	FALSE	0.826	Level2	0.311
UPI000052DD51	434	T	N2U1	FALSE	0.826	Level2	0.311
UPI000052DD55	110	T	N2U1	TRUE	0.852	Level1	0.622
UPI000052DD55	111	S	N1	TRUE	0.852	Level1	0.763
UPI000052DD55	113	T	N1	TRUE	0.852	Level1	0.763
UPI000052DD62	173	T	H1N2	TRUE	0.871	Level1	1
UPI000052DD62	182	T	H1N2	TRUE	0.871	Level1	1
UPI000052DD8C	106	S	N1	FALSE	0.358	Level2	0.336
UPI000052DD8C	11	T	H1N2	TRUE	0.873	Level2	0.481
UPI000052DD8C	29	T	H1N1	FALSE	0.873	Level2	0.413
UPI000052DD8C	29	T	H1N2	FALSE	0.873	Level2	0.38
UPI000052DD8C	34	T	H1N1	FALSE	0.873	Level2	0.413
UPI000052DD8C	34	T	H1N2	FALSE	0.873	Level2	0.38
UPI000052DD8C	36	T	H1N1	FALSE	0.873	Level2	0.413
UPI000052DD8C	36	T	H1N2	FALSE	0.873	Level2	0.38
UPI000052DD8C	40	S	H1N1	FALSE	0.873	Level2	0.413
UPI000052DD8C	40	S	H1N2	FALSE	0.873	Level2	0.38
UPI000052DD8C	52	T	N1	TRUE	0.866	Level1	0.53
UPI000052DD8C	90	T	N1	TRUE	0.358	Level2	0.345
UPI000052DD8C	93	T	N1	FALSE	0.358	Level2	0.336
UPI000052DD8C	97	S	N1	FALSE	0.358	Level2	0.336
UPI000052DDE0	51	T	H1N1	FALSE	0.892	Level2	0.312
UPI000052DDE0	58	S	H1N1	FALSE	0.892	Level2	0.312
UPI000052DDE0	59	T	H1N2	TRUE	0.892	Level2	0.624
UPI000052DDE0	60	S	H1N2	TRUE	0.892	Level2	0.624
UPI000052DDEA	121	S	H1N2	TRUE	0.818	Level1	1
UPI000052DDEA	128	T	H1N2	TRUE	0.818	Level1	1
UPI000052DDEA	129	T	H1N2	TRUE	0.818	Level1	1
UPI000052DDEA	131	S	H1N2	TRUE	0.818	Level1	1
UPI000052DE20	108	S	N1	TRUE	0.82	Level1	1
UPI000052DE3C	131	S	N2U1	TRUE	0.709	Level1	0.641
UPI000052DE3E	198	S	H1N1	FALSE	0.279	Level2	0.15
UPI000052DE3E	198	S	N2U1	FALSE	0.279	Level2	0.431
UPI000052DE3E	201	T	H1N1	FALSE	0.279	Level2	0.15
UPI000052DE3E	201	T	N2U1	FALSE	0.279	Level2	0.431
UPI000052DE3E	216	S	N1	TRUE	0.836	Level2	0.694
UPI000052DE3E	216	S	N2U1	TRUE	0.279	Level2	0.436
UPI000052DE3E	218	T	N1	TRUE	0.836	Level2	0.694
UPI000052DE3E	218	T	N2U1	TRUE	0.279	Level2	0.436
UPI000052DE3E	220	T	N1	FALSE	0.836	Level2	0.538
UPI000052DE3E	232	S	N1	FALSE	0.836	Level2	0.538
UPI000052DE3E	237	S	N1	FALSE	0.836	Level2	0.538
UPI000052DE53	160	T	N1	TRUE	0.875	Level1	1
UPI000052DE53	187	S	H1N1	FALSE	0.763	Level3	-1
UPI000052DE53	188	T	H1N1	FALSE	0.763	Level3	-1
UPI000052DE53	195	T	H1N1	FALSE	0.763	Level3	-1
UPI000052DE53	195	T	H1N2	TRUE	0.893	Level1	1
UPI000052DE53	50	S	H1N1	FALSE	0.895	Level3	-1
UPI000052DE53	54	T	H1N1	FALSE	0.895	Level3	-1
UPI000052DE53	56	T	H1N1	FALSE	0.895	Level3	-1
UPI000052DE53	62	T	H1N1	FALSE	0.895	Level3	-1
UPI000052DE53	99	T	N1	TRUE	0.876	Level1	1
UPI000052DE53	99	T	H1N1	TRUE	0.853	Level1	0.589
UPI000052DE5F	157	T	H1N1	FALSE	0.883	Level3	-1
UPI000052DE5F	158	S	H1N1	FALSE	0.883	Level3	-1
UPI000052DE5F	165	T	H1N1	FALSE	0.883	Level3	-1
UPI000052DE5F	167	T	H1N1	FALSE	0.883	Level3	-1
UPI000052DE99	380	S	H1N2	TRUE	0.884	Level1	1
UPI000052DE99	389	T	H1N2	TRUE	0.884	Level1	1
UPI000052DE99	390	S	H1N2	TRUE	0.884	Level1	1
UPI000052DE99	48	T	N1	FALSE	0.877	Level3	-1
UPI000052DE99	53	T	N1	FALSE	0.877	Level3	-1
UPI000052DE99	57	S	N1	FALSE	0.877	Level3	-1
UPI000052DE99	58	S	N1	FALSE	0.877	Level3	-1
UPI000052DE99	59	T	N1	FALSE	0.877	Level3	-1
UPI000052DF38	106	S	N1	FALSE	0.629	Level3	-1
UPI000052DF38	106	S	H1N1	FALSE	0.74	Level3	-1
UPI000052DF38	106	S	H1N2	FALSE	0.629	Level3	-1
UPI000052DF38	112	T	N1	FALSE	0.629	Level3	-1
UPI000052DF38	112	T	H1N1	FALSE	0.74	Level3	-1
UPI000052DF38	112	T	H1N2	FALSE	0.629	Level3	-1
UPI000052DF38	113	S	N1	FALSE	0.629	Level3	-1
UPI000052DF38	113	S	H1N1	FALSE	0.74	Level3	-1
UPI000052DF38	113	S	H1N2	FALSE	0.629	Level3	-1
UPI000052DF38	129	S	N1	FALSE	0.897	Level3	-1
UPI000052DF38	129	S	H1N2	FALSE	0.897	Level3	-1
UPI000052DF38	129	S	N2U1	FALSE	0.897	Level3	-1
UPI000052DF38	130	S	N1	FALSE	0.897	Level3	-1
UPI000052DF38	130	S	H1N2	FALSE	0.897	Level3	-1
UPI000052DF38	130	S	N2U1	FALSE	0.897	Level3	-1
UPI000052DF38	139	T	N1	FALSE	0.897	Level3	-1
UPI000052DF38	139	T	H1N2	FALSE	0.897	Level3	-1
UPI000052DF38	139	T	N2U1	FALSE	0.897	Level3	-1
UPI000052DF38	153	S	N1	FALSE	0.897	Level3	-1
UPI000052DF38	153	S	H1N2	FALSE	0.897	Level3	-1
UPI000052DF38	153	S	N2U1	FALSE	0.897	Level3	-1
UPI000052DF38	24	S	N2U1	TRUE	0.531	Level1	0.316
UPI000052DF38	96	S	N1	FALSE	0.629	Level3	-1
UPI000052DF38	96	S	H1N1	FALSE	0.74	Level3	-1
UPI000052DF38	96	S	H1N2	FALSE	0.629	Level3	-1
UPI000052DF38	96	S	N2U1	FALSE	0.842	Level3	-1
UPI000052DF38	97	T	N1	FALSE	0.629	Level3	-1
UPI000052DF38	97	T	H1N1	FALSE	0.74	Level3	-1
UPI000052DF38	97	T	H1N2	FALSE	0.629	Level3	-1
UPI000052DF38	97	T	N2U1	FALSE	0.842	Level3	-1
UPI000052DF38	99	T	N1	FALSE	0.629	Level3	-1
UPI000052DF38	99	T	H1N1	FALSE	0.74	Level3	-1
UPI000052DF38	99	T	H1N2	FALSE	0.629	Level3	-1
UPI000052DF38	99	T	N2U1	FALSE	0.842	Level3	-1
UPI000052DF83	120	T	H1N1	TRUE	0.866	Level1	0.183
UPI000052DF83	124	T	N2U1	TRUE	0.866	Level1	0.796
UPI000052DF83	77	T	H1N2	FALSE	0.907	Level3	-1
UPI000052DF83	78	S	H1N2	FALSE	0.907	Level3	-1
UPI000052DF83	79	T	H1N2	FALSE	0.907	Level3	-1
UPI000052DF83	80	T	H1N2	FALSE	0.907	Level3	-1
UPI000052DF83	86	T	H1N2	FALSE	0.907	Level3	-1
UPI000052DF83	91	S	N1	FALSE	0.903	Level3	-1
UPI000052DF83	91	S	H1N1	FALSE	0.907	Level3	-1
UPI000052DF83	91	S	H1N2	FALSE	0.903	Level3	-1
UPI000052DF83	93	S	N1	FALSE	0.903	Level3	-1
UPI000052DF83	93	S	H1N1	FALSE	0.907	Level3	-1
UPI000052DF83	93	S	H1N2	FALSE	0.903	Level3	-1
UPI000052DF83	95	S	N1	FALSE	0.903	Level3	-1
UPI000052DF83	95	S	H1N1	FALSE	0.907	Level3	-1
UPI000052DF83	95	S	H1N2	FALSE	0.903	Level3	-1
UPI000052DF83	96	S	N1	FALSE	0.903	Level3	-1
UPI000052DF83	96	S	H1N2	FALSE	0.903	Level3	-1
UPI000052DFB3	60	T	N2U1	FALSE	0.554	Level3	-1
UPI000052DFB3	65	S	N2U1	FALSE	0.554	Level3	-1
UPI000052DFC3	139	T	N1	FALSE	0.836	Level2	0.17
UPI000052DFC3	139	T	H1N1	FALSE	0.866	Level2	0.553
UPI000052DFC3	141	T	N1	FALSE	0.836	Level2	0.17
UPI000052DFC3	141	T	H1N1	FALSE	0.866	Level2	0.553
UPI000052DFC3	151	T	N1	FALSE	0.836	Level2	0.17
UPI000052DFC3	151	T	H1N1	TRUE	0.866	Level2	0.85
UPI000052DFC3	156	S	N1	FALSE	0.836	Level2	0.17
UPI000052DFC3	156	S	H1N1	TRUE	0.866	Level2	0.805
UPI000052DFC3	161	T	N2U1	TRUE	0.866	Level2	0.729
UPI000052DFC3	166	T	H1N1	TRUE	0.836	Level2	0.408
UPI000052DFC3	167	S	H1N1	TRUE	0.836	Level2	0.408
UPI000052DFC3	24	T	H1N1	FALSE	0.903	Level3	-1
UPI000052DFC3	24	T	N2U1	FALSE	0.903	Level3	-1
UPI000052DFC3	34	T	H1N1	FALSE	0.903	Level3	-1
UPI000052DFC3	34	T	N2U1	FALSE	0.903	Level3	-1
UPI000052DFC3	38	T	H1N1	FALSE	0.903	Level3	-1
UPI000052DFC3	38	T	N2U1	FALSE	0.903	Level3	-1
UPI000052DFC3	45	S	H1N1	FALSE	0.903	Level3	-1
UPI000052DFC3	45	S	N2U1	FALSE	0.903	Level3	-1
UPI000052DFCC	13	S	H1N1	FALSE	0.836	Level2	0.191
UPI000052DFCC	18	T	H1N1	FALSE	0.836	Level2	0.191
UPI000052DFCC	23	S	H1N2	TRUE	0.836	Level2	0.589
UPI000052DFCC	31	S	H1N2	TRUE	0.836	Level2	0.589
UPI000052DFCC	44	T	H1N2	TRUE	0.836	Level2	0.589
UPI000052DFCC	44	T	N2U1	TRUE	0.758	Level1	0.838
UPI000052DFCC	53	T	N2U1	TRUE	0.758	Level1	0.838
UPI000052DFCC	67	T	N2U1	TRUE	0.758	Level1	0.838
UPI000052E013	151	T	N1	FALSE	0.614	Level3	-1
UPI000052E013	151	T	H1N2	FALSE	0.614	Level3	-1
UPI000052E013	153	T	N1	FALSE	0.614	Level3	-1
UPI000052E013	153	T	H1N2	FALSE	0.614	Level3	-1
UPI000052E013	160	S	N1	FALSE	0.614	Level3	-1
UPI000052E013	160	S	H1N2	FALSE	0.614	Level3	-1
UPI000052E013	161	T	N1	FALSE	0.614	Level3	-1
UPI000052E013	161	T	H1N2	FALSE	0.614	Level3	-1
UPI000052E013	186	T	H1N1	FALSE	0.903	Level3	-1
UPI000052E013	186	T	N2U1	FALSE	0.836	Level2	0.703
UPI000052E013	187	T	H1N1	FALSE	0.903	Level3	-1
UPI000052E013	187	T	N2U1	FALSE	0.836	Level2	0.703
UPI000052E013	191	T	H1N1	FALSE	0.903	Level3	-1
UPI000052E013	191	T	N2U1	FALSE	0.836	Level2	0.703
UPI000052E013	201	S	H1N1	FALSE	0.903	Level3	-1
UPI000052E013	201	S	N2U1	FALSE	0.836	Level2	0.703
UPI000052E013	206	T	H1N1	TRUE	0.836	Level2	0.749
UPI000052E023	121	S	N1	TRUE	0.841	Level1	0.549
UPI000052E023	128	T	N1	TRUE	0.841	Level1	0.549
UPI000052E023	128	T	H1N1	TRUE	0.494	Level1	0.672
UPI000052E023	128	T	N2U1	FALSE	0.672	Level3	-1
UPI000052E023	13	T	H1N1	TRUE	0.865	Level2	0.474
UPI000052E023	134	T	H1N1	TRUE	0.494	Level1	0.729
UPI000052E023	134	T	N2U1	FALSE	0.672	Level3	-1
UPI000052E023	137	T	H1N1	TRUE	0.494	Level1	0.662
UPI000052E023	137	T	N2U1	FALSE	0.672	Level3	-1
UPI000052E023	142	S	N1	TRUE	0.494	Level1	0.298
UPI000052E023	142	S	H1N1	FALSE	0.672	Level3	-1
UPI000052E023	142	S	N2U1	FALSE	0.672	Level3	-1
UPI000052E023	19	S	N1	FALSE	0.865	Level2	0.442
UPI000052E023	21	S	N1	FALSE	0.865	Level2	0.442
UPI000052E023	24	S	H1N1	TRUE	0.865	Level2	0.942
UPI000052E023	40	T	N1	TRUE	0.736	Level2	0.485
UPI000052E023	49	T	N2U1	FALSE	0.736	Level2	0.552
UPI000052E023	60	T	N2U1	FALSE	0.736	Level2	0.552
UPI000052E023	63	T	N2U1	FALSE	0.736	Level2	0.552
UPI000052E031	107	S	N2U1	TRUE	0.746	Level1	0.479
UPI000052E031	60	T	H1N1	TRUE	0.746	Level1	0.382
UPI000052E031	69	S	H1N1	TRUE	0.746	Level1	0.559
UPI000052E03E	114	S	N1	FALSE	0.871	Level2	0.138
UPI000052E03E	114	S	H1N1	FALSE	0.871	Level2	0.129
UPI000052E03E	114	S	H1N2	FALSE	0.871	Level2	0.188
UPI000052E03E	114	S	N2U1	FALSE	0.871	Level2	0.417
UPI000052E03E	119	S	N1	FALSE	0.871	Level2	0.138
UPI000052E03E	119	S	H1N1	FALSE	0.871	Level2	0.129
UPI000052E03E	119	S	H1N2	FALSE	0.871	Level2	0.188
UPI000052E03E	119	S	N2U1	FALSE	0.871	Level2	0.417
UPI000052E03E	126	T	N1	FALSE	0.871	Level2	0.138
UPI000052E03E	126	T	H1N1	FALSE	0.871	Level2	0.129
UPI000052E03E	126	T	H1N2	FALSE	0.871	Level2	0.188
UPI000052E03E	126	T	N2U1	FALSE	0.871	Level2	0.417
UPI000052E03E	145	S	N2U1	TRUE	0.871	Level2	0.75
UPI000052E03E	183	S	H1N1	TRUE	0.756	Level2	0.547
UPI000052E03E	196	S	N1	FALSE	0.756	Level2	0.152
UPI000052E03E	196	S	H1N1	FALSE	0.756	Level2	0.333
UPI000052E03E	196	S	H1N2	FALSE	0.756	Level2	0.121
UPI000052E03E	198	T	N1	FALSE	0.756	Level2	0.152
UPI000052E03E	198	T	H1N1	FALSE	0.756	Level2	0.333
UPI000052E03E	198	T	H1N2	FALSE	0.756	Level2	0.121
UPI000052E03E	203	S	N1	FALSE	0.756	Level2	0.152
UPI000052E03E	203	S	H1N1	FALSE	0.756	Level2	0.333
UPI000052E03E	203	S	H1N2	FALSE	0.756	Level2	0.121
UPI000052E03E	48	T	N2U1	TRUE	0.592	Level2	0.537
UPI000052E03E	53	S	N1	FALSE	0.592	Level2	0.495
UPI000052E03E	55	T	N1	FALSE	0.592	Level2	0.495
UPI000052E03E	70	T	N1	TRUE	0.592	Level2	0.811
UPI000052E03E	75	T	N1	TRUE	0.592	Level2	0.906
UPI000052E09E	90	S	N1	TRUE	0.907	Level1	1
UPI000052E0B7	82	S	H1N1	TRUE	0.614	Level1	0.829
UPI000052E0B7	94	S	H1N1	TRUE	0.614	Level1	0.985
UPI000052E162	11	T	N1	TRUE	0.817	Level1	0.25
UPI000052E19B	144	T	H1N1	FALSE	0.779	Level2	0.367
UPI000052E19B	149	T	H1N1	FALSE	0.779	Level2	0.367
UPI000052E19B	155	S	H1N1	FALSE	0.779	Level2	0.354
UPI000052E19B	155	S	H1N2	FALSE	0.779	Level2	0.195
UPI000052E19B	156	T	H1N1	FALSE	0.779	Level2	0.354
UPI000052E19B	156	T	H1N2	FALSE	0.779	Level2	0.195
UPI000052E19B	175	S	N1	TRUE	0.779	Level2	0.242
UPI000052E19B	175	S	H1N1	FALSE	0.758	Level3	-1
UPI000052E19B	175	S	H1N2	FALSE	0.758	Level3	-1
UPI000052E19B	176	S	H1N1	FALSE	0.758	Level3	-1
UPI000052E19B	176	S	H1N2	FALSE	0.758	Level3	-1
UPI000052E19B	419	T	N1	FALSE	0.89	Level2	0.75
UPI000052E19B	419	T	H1N2	FALSE	0.89	Level2	0.25
UPI000052E19B	419	T	N2U1	TRUE	0.897	Level1	0.608
UPI000052E19B	426	T	N1	FALSE	0.89	Level2	0.75
UPI000052E19B	426	T	H1N2	TRUE	0.89	Level1	0.537
UPI000052E19B	435	S	N1	FALSE	0.89	Level2	0.75
UPI000052E19B	435	S	H1N2	FALSE	0.89	Level2	0.25
UPI000052E19B	442	T	N1	TRUE	0.89	Level2	0.75
UPI000052E19B	466	T	H1N1	TRUE	0.843	Level1	0.93
UPI000052E19B	473	T	H1N2	TRUE	0.843	Level1	0.93
UPI000052E19B	505	S	H1N1	TRUE	0.81	Level1	0.758
UPI000052E19B	51	S	N1	TRUE	0.875	Level1	1
UPI000052E19B	513	T	N1	TRUE	0.81	Level1	0.819
UPI000052E19B	518	T	N1	TRUE	0.81	Level1	0.939
UPI000052E19B	80	T	H1N1	TRUE	0.375	Level1	0.618
UPI000052E1DB	107	S	H1N1	FALSE	0.801	Level3	-1
UPI000052E1DB	107	S	H1N2	FALSE	0.801	Level3	-1
UPI000052E1DB	126	S	H1N2	FALSE	0.801	Level3	-1
UPI000052E1DB	126	S	N2U1	FALSE	0.801	Level3	-1
UPI000052E1DB	128	S	H1N2	FALSE	0.801	Level3	-1
UPI000052E1DB	128	S	N2U1	FALSE	0.801	Level3	-1
UPI000052E1DB	162	S	N1	FALSE	0.89	Level3	-1
UPI000052E1DB	172	T	N1	FALSE	0.89	Level3	-1
UPI000052E1DB	174	T	N1	FALSE	0.89	Level3	-1
UPI000052E1DB	233	S	N1	FALSE	0.893	Level3	-1
UPI000052E1DB	233	S	H1N1	FALSE	0.893	Level3	-1
UPI000052E1DB	233	S	H1N2	FALSE	0.893	Level3	-1
UPI000052E1DB	234	T	N1	FALSE	0.893	Level3	-1
UPI000052E1DB	234	T	H1N1	FALSE	0.893	Level3	-1
UPI000052E1DB	234	T	H1N2	FALSE	0.893	Level3	-1
UPI000052E1DB	235	S	N1	FALSE	0.893	Level3	-1
UPI000052E1DB	235	S	H1N1	FALSE	0.893	Level3	-1
UPI000052E1DB	235	S	H1N2	FALSE	0.893	Level3	-1
UPI000052E1DB	244	T	N1	FALSE	0.893	Level3	-1
UPI000052E1DB	244	T	H1N1	FALSE	0.893	Level3	-1
UPI000052E1DB	244	T	H1N2	FALSE	0.893	Level3	-1
UPI000052E1DB	249	S	N1	FALSE	0.893	Level3	-1
UPI000052E1DB	249	S	H1N1	FALSE	0.893	Level3	-1
UPI000052E1DB	249	S	H1N2	FALSE	0.893	Level3	-1
UPI000052E1DB	253	T	H1N1	FALSE	0.893	Level3	-1
UPI000052E1DB	253	T	H1N2	FALSE	0.893	Level3	-1
UPI000052E1DB	256	S	H1N1	FALSE	0.893	Level3	-1
UPI000052E1DB	256	S	H1N2	FALSE	0.893	Level3	-1
UPI000052E1DB	97	S	H1N1	FALSE	0.801	Level3	-1
UPI000052E1DB	97	S	H1N2	FALSE	0.801	Level3	-1
UPI000052E251	110	T	N1	TRUE	0.799	Level1	0.783
UPI000052E251	111	T	N1	TRUE	0.799	Level1	0.783
UPI000052E251	194	T	N1	FALSE	0.625	Level3	-1
UPI000052E251	194	T	H1N1	FALSE	0.83	Level3	-1
UPI000052E251	194	T	H1N2	FALSE	0.625	Level3	-1
UPI000052E251	196	S	N1	FALSE	0.625	Level3	-1
UPI000052E251	196	S	H1N1	FALSE	0.83	Level3	-1
UPI000052E251	196	S	H1N2	FALSE	0.625	Level3	-1
UPI000052E251	197	S	N1	FALSE	0.625	Level3	-1
UPI000052E251	197	S	H1N1	FALSE	0.83	Level3	-1
UPI000052E251	197	S	H1N2	FALSE	0.625	Level3	-1
UPI000052E251	96	S	H1N2	TRUE	0.873	Level1	0.882
UPI000052E2E0	126	S	N1	TRUE	0.432	Level1	0.293
UPI000052E2E0	145	S	H1N2	TRUE	0.821	Level1	0.766
UPI000052E2E0	145	S	N2U1	FALSE	0.857	Level2	0.469
UPI000052E2E0	155	S	H1N2	TRUE	0.821	Level1	0.766
UPI000052E2E0	155	S	N2U1	FALSE	0.857	Level2	0.469
UPI000052E2E0	157	S	H1N2	TRUE	0.821	Level1	0.766
UPI000052E2E0	157	S	N2U1	FALSE	0.857	Level2	0.469
UPI000052E2E0	161	S	N2U1	TRUE	0.821	Level1	0.594
UPI000052E2E7	136	T	H1N1	FALSE	0.706	Level3	-1
UPI000052E2E7	136	T	N2U1	FALSE	0.706	Level3	-1
UPI000052E2E7	138	T	H1N1	FALSE	0.706	Level3	-1
UPI000052E2E7	138	T	N2U1	FALSE	0.706	Level3	-1
UPI000052E2E7	142	S	H1N1	FALSE	0.706	Level3	-1
UPI000052E2E7	142	S	H1N2	FALSE	0.795	Level3	-1
UPI000052E2E7	142	S	N2U1	FALSE	0.706	Level3	-1
UPI000052E2E7	143	T	H1N1	FALSE	0.706	Level3	-1
UPI000052E2E7	143	T	H1N2	FALSE	0.795	Level3	-1
UPI000052E2E7	143	T	N2U1	FALSE	0.706	Level3	-1
UPI000052E2E7	156	S	H1N1	FALSE	0.706	Level3	-1
UPI000052E2E7	156	S	H1N2	FALSE	0.706	Level3	-1
UPI000052E2E7	160	T	H1N1	FALSE	0.706	Level3	-1
UPI000052E2E7	160	T	H1N2	FALSE	0.706	Level3	-1
UPI000052E2E7	70	S	H1N1	FALSE	0.384	Level3	-1
UPI000052E2E7	70	S	H1N2	FALSE	0.384	Level3	-1
UPI000052E2E7	76	S	H1N1	FALSE	0.384	Level3	-1
UPI000052E2E7	76	S	H1N2	FALSE	0.384	Level3	-1
UPI000052E2E7	87	T	H1N1	FALSE	0.384	Level3	-1
UPI000052E2E7	89	S	H1N1	FALSE	0.384	Level3	-1
UPI000052E2E7	90	T	H1N1	FALSE	0.384	Level3	-1
UPI000052E2FC	120	S	N2U1	FALSE	0.85	Level3	-1
UPI000052E2FC	126	T	N2U1	FALSE	0.85	Level3	-1
UPI000052E2FC	132	S	N2U1	FALSE	0.85	Level3	-1
UPI000052E2FC	189	S	N1	FALSE	0.89	Level3	-1
UPI000052E2FC	191	S	N1	FALSE	0.89	Level3	-1
UPI000052E2FC	193	S	N1	FALSE	0.89	Level3	-1
UPI000052E2FC	195	T	N1	FALSE	0.89	Level3	-1
UPI000052E2FC	200	S	N1	FALSE	0.89	Level3	-1
UPI000052E2FC	201	S	N1	FALSE	0.89	Level3	-1
UPI000052E2FC	254	S	N1	TRUE	0.047	Level1	1
UPI000052E2FC	265	S	N1	TRUE	0.384	Level1	0.686
UPI000052E2FC	265	S	H1N1	FALSE	0.68	Level3	-1
UPI000052E2FC	266	T	N1	TRUE	0.384	Level1	0.686
UPI000052E2FC	266	T	H1N1	FALSE	0.68	Level3	-1
UPI000052E2FC	38	T	N1	FALSE	0.887	Level3	-1
UPI000052E2FC	38	T	H1N2	TRUE	0.836	Level1	0.39
UPI000052E2FC	51	S	N1	FALSE	0.887	Level3	-1
UPI000052E2FC	51	S	N2U1	TRUE	0.836	Level1	0.39
UPI000052E2FC	557	S	N1	FALSE	0.847	Level2	0.182
UPI000052E2FC	561	T	N1	FALSE	0.847	Level2	0.182
UPI000052E2FC	573	T	N1	FALSE	0.847	Level2	0.182
UPI000052E2FC	575	S	N1	FALSE	0.847	Level2	0.182
UPI000052E2FC	576	T	N1	FALSE	0.847	Level2	0.182
UPI000052E2FC	584	S	H1N2	TRUE	0.847	Level2	0.556
UPI000052E2FC	67	T	N1	TRUE	0.836	Level1	0.561
UPI000052E300	108	T	H1N1	TRUE	0.764	Level2	0.599
UPI000052E300	115	T	H1N1	TRUE	0.764	Level2	0.756
UPI000052E300	121	S	H1N1	TRUE	0.764	Level2	0.756
UPI000052E300	221	T	H1N1	FALSE	0.854	Level3	-1
UPI000052E300	222	T	H1N1	FALSE	0.854	Level3	-1
UPI000052E300	226	T	N1	FALSE	0.854	Level3	-1
UPI000052E300	226	T	H1N2	FALSE	0.854	Level3	-1
UPI000052E300	227	S	N1	FALSE	0.854	Level3	-1
UPI000052E300	227	S	H1N2	FALSE	0.854	Level3	-1
UPI000052E300	93	S	N1	FALSE	0.764	Level2	0.2
UPI000052E300	98	S	N1	FALSE	0.764	Level2	0.2
UPI000052E37F	103	S	H1N1	TRUE	0.846	Level1	0.313
UPI000052E37F	35	S	H1N2	TRUE	0.903	Level1	1
UPI000052E3E6	197	S	H1N1	TRUE	0.841	Level2	0.837
UPI000052E3E6	200	T	H1N1	TRUE	0.841	Level2	0.837
UPI000052E3E6	214	T	H1N1	FALSE	0.841	Level2	0.663
UPI000052E3E6	214	T	H1N2	FALSE	0.841	Level2	0.337
UPI000052E3E6	230	S	H1N1	FALSE	0.841	Level2	0.663
UPI000052E3E6	230	S	H1N2	FALSE	0.841	Level2	0.337
UPI000052E3E6	24	T	H1N2	FALSE	0.905	Level3	-1
UPI000052E3E6	25	T	H1N2	FALSE	0.905	Level3	-1
UPI000052E3E6	256	T	N2U1	TRUE	0.83	Level1	0.574
UPI000052E3E6	26	T	H1N2	FALSE	0.905	Level3	-1
UPI000052E3E6	27	T	H1N2	FALSE	0.905	Level3	-1
UPI000052E3E6	34	T	H1N2	FALSE	0.905	Level3	-1
UPI000052E3E6	49	T	H1N1	TRUE	0.896	Level2	0.607
UPI000052E3E6	49	T	H1N2	FALSE	0.905	Level3	-1
UPI000052E3E6	62	T	N1	FALSE	0.896	Level2	0.115
UPI000052E3E6	62	T	H1N1	TRUE	0.896	Level2	0.607
UPI000052E3E6	62	T	H1N2	FALSE	0.896	Level2	0.054
UPI000052E3E6	64	T	N1	FALSE	0.896	Level2	0.115
UPI000052E3E6	64	T	H1N1	FALSE	0.896	Level2	0.447
UPI000052E3E6	64	T	H1N2	FALSE	0.896	Level2	0.149
UPI000052E3E6	65	S	N1	FALSE	0.896	Level2	0.115
UPI000052E3E6	65	S	H1N1	FALSE	0.896	Level2	0.447
UPI000052E3E6	65	S	H1N2	FALSE	0.896	Level2	0.149
UPI000052E3E6	68	T	N1	FALSE	0.896	Level2	0.115
UPI000052E3E6	68	T	H1N1	FALSE	0.896	Level2	0.447
UPI000052E3E6	68	T	H1N2	FALSE	0.896	Level2	0.149
UPI000052E3E6	69	T	N1	FALSE	0.896	Level2	0.115
UPI000052E3E6	69	T	H1N1	FALSE	0.896	Level2	0.447
UPI000052E3E6	69	T	H1N2	FALSE	0.896	Level2	0.149
UPI000052E3EF	183	T	N1	FALSE	0.876	Level2	0.143
UPI000052E3EF	183	T	N2U1	FALSE	0.876	Level2	0.297
UPI000052E3EF	186	S	N1	FALSE	0.876	Level2	0.143
UPI000052E3EF	186	S	N2U1	FALSE	0.876	Level2	0.297
UPI000052E3EF	197	T	N1	FALSE	0.876	Level2	0.143
UPI000052E3EF	197	T	N2U1	FALSE	0.876	Level2	0.297
UPI000052E3EF	199	S	N1	FALSE	0.876	Level2	0.143
UPI000052E3EF	199	S	N2U1	FALSE	0.876	Level2	0.297
UPI000052E3EF	219	T	H1N1	TRUE	0.868	Level1	0.928
UPI000052E3EF	219	T	H1N2	TRUE	0.876	Level2	0.183
UPI000052E48A	19	T	N1	TRUE	0.539	Level1	1
UPI000052E48A	19	T	H1N1	TRUE	0.841	Level1	0.987
UPI000052E48A	19	T	H1N2	TRUE	0.718	Level1	0.535
UPI000052E48A	19	T	N2U1	TRUE	0.693	Level2	0.757
UPI000052E48A	26	S	N1	TRUE	0.539	Level1	1
UPI000052E48A	26	S	H1N1	TRUE	0.693	Level1	0.767
UPI000052E48A	26	S	N2U1	FALSE	0.693	Level2	0.622
UPI000052E48A	32	T	N1	FALSE	0.841	Level2	0.339
UPI000052E48A	32	T	H1N1	TRUE	0.693	Level1	0.767
UPI000052E48A	32	T	N2U1	FALSE	0.693	Level2	0.622
UPI000052E499	38	S	N1	FALSE	0.873	Level3	-1
UPI000052E499	38	S	H1N1	FALSE	0.873	Level3	-1
UPI000052E499	38	S	H1N2	FALSE	0.873	Level3	-1
UPI000052E499	41	S	N1	FALSE	0.873	Level3	-1
UPI000052E499	41	S	H1N1	FALSE	0.873	Level3	-1
UPI000052E499	41	S	H1N2	FALSE	0.873	Level3	-1
UPI000052E499	57	T	N1	FALSE	0.865	Level3	-1
UPI000052E499	59	T	N1	FALSE	0.865	Level3	-1
UPI000052E499	62	T	N1	FALSE	0.865	Level3	-1
UPI000052E499	63	S	N1	FALSE	0.865	Level3	-1
UPI000052E499	64	T	N1	FALSE	0.865	Level3	-1
UPI000052E499	72	S	N1	FALSE	0.733	Level2	0.233
UPI000052E499	72	S	N2U1	FALSE	0.733	Level2	0.318
UPI000052E499	73	S	N1	FALSE	0.733	Level2	0.233
UPI000052E499	73	S	N2U1	FALSE	0.733	Level2	0.318
UPI000052E499	77	T	N1	FALSE	0.733	Level2	0.207
UPI000052E499	77	T	N2U1	TRUE	0.733	Level2	0.418
UPI000052E499	83	S	N1	FALSE	0.865	Level3	-1
UPI000052E499	83	S	N2U1	TRUE	0.733	Level2	0.382
UPI000052E499	91	T	N1	FALSE	0.865	Level3	-1
UPI000052E499	95	T	N1	FALSE	0.865	Level3	-1
UPI000052E499	96	T	N1	FALSE	0.865	Level3	-1
UPI000052E4AF	210	T	N1	FALSE	0.888	Level3	-1
UPI000052E4AF	210	T	H1N2	FALSE	0.888	Level3	-1
UPI000052E4AF	213	T	N1	FALSE	0.888	Level3	-1
UPI000052E4AF	213	T	H1N2	FALSE	0.888	Level3	-1
UPI000052E4AF	221	S	H1N1	FALSE	0.888	Level3	-1
UPI000052E4AF	221	S	H1N2	FALSE	0.888	Level3	-1
UPI000052E4AF	231	S	H1N1	FALSE	0.888	Level3	-1
UPI000052E4AF	231	S	H1N2	FALSE	0.888	Level3	-1
UPI000052E4AF	232	S	H1N1	FALSE	0.888	Level3	-1
UPI000052E4AF	232	S	H1N2	FALSE	0.888	Level3	-1
UPI000052E4AF	250	S	H1N1	FALSE	0.888	Level3	-1
UPI000052E4AF	250	S	H1N2	FALSE	0.888	Level3	-1
UPI000052E4AF	261	T	H1N1	FALSE	0.896	Level3	-1
UPI000052E4AF	268	S	H1N1	FALSE	0.896	Level3	-1
UPI000052E4AF	269	S	H1N1	FALSE	0.896	Level3	-1
UPI000052E4AF	270	T	H1N1	FALSE	0.896	Level3	-1
UPI000052E512	100	S	N1	TRUE	0.63	Level2	0.604
UPI000052E512	121	S	N1	FALSE	0.476	Level2	0.8
UPI000052E512	121	S	H1N1	TRUE	0.729	Level1	0.512
UPI000052E512	121	S	H1N2	TRUE	0.563	Level1	0.652
UPI000052E512	124	T	N1	TRUE	0.476	Level1	0.8
UPI000052E512	124	T	H1N1	FALSE	0.846	Level2	0.512
UPI000052E512	124	T	H1N2	FALSE	0.846	Level3	-1
UPI000052E512	131	T	N1	TRUE	0.476	Level1	1
UPI000052E512	131	T	H1N1	FALSE	0.043	Level2	0.512
UPI000052E512	131	T	H1N2	FALSE	0.043	Level3	-1
UPI000052E512	133	T	N1	TRUE	0.476	Level1	1
UPI000052E512	133	T	H1N1	FALSE	0.043	Level2	0.512
UPI000052E512	133	T	H1N2	TRUE	0.043	Level1	0.652
UPI000052E512	139	S	N1	TRUE	0.491	Level1	1
UPI000052E512	139	S	H1N1	FALSE	0.882	Level2	0.512
UPI000052E512	163	T	N2U1	TRUE	0.882	Level2	0.269
UPI000052E512	227	T	H1N1	FALSE	0.899	Level3	-1
UPI000052E512	227	T	H1N2	FALSE	0.899	Level3	-1
UPI000052E512	230	S	H1N1	FALSE	0.899	Level3	-1
UPI000052E512	230	S	H1N2	FALSE	0.899	Level3	-1
UPI000052E512	231	S	H1N1	FALSE	0.899	Level3	-1
UPI000052E512	231	S	H1N2	FALSE	0.899	Level3	-1
UPI000052E512	235	S	H1N2	FALSE	0.899	Level3	-1
UPI000052E512	240	T	H1N2	FALSE	0.899	Level3	-1
UPI000052E512	49	S	H1N1	FALSE	0.905	Level2	0.3
UPI000052E512	55	S	H1N1	FALSE	0.905	Level2	0.3
UPI000052E512	58	T	H1N1	FALSE	0.905	Level2	0.3
UPI000052E512	62	T	N1	TRUE	0.905	Level2	0.703
UPI000052E512	62	T	H1N1	TRUE	0.054	Level2	0.201
UPI000052E512	72	S	H1N1	FALSE	0.054	Level2	0.2
UPI000052E512	72	S	N2U1	FALSE	0.054	Level2	0.2
UPI000052E512	75	S	H1N1	FALSE	0.054	Level2	0.2
UPI000052E512	75	S	N2U1	FALSE	0.054	Level2	0.2
UPI000052E512	89	T	H1N2	FALSE	0.63	Level2	0.318
UPI000052E512	89	T	N2U1	FALSE	0.054	Level2	0.318
UPI000052E512	93	S	N1	FALSE	0.81	Level3	-1
UPI000052E512	93	S	H1N2	FALSE	0.63	Level2	0.318
UPI000052E512	93	S	N2U1	FALSE	0.054	Level2	0.318
UPI000052E512	94	S	N1	FALSE	0.81	Level3	-1
UPI000052E512	94	S	N2U1	FALSE	0.054	Level2	0.2
UPI000052E512	95	T	N1	FALSE	0.81	Level3	-1
UPI000052E512	95	T	N2U1	FALSE	0.054	Level2	0.2
UPI000052E51D	113	T	H1N2	TRUE	0.891	Level1	1
UPI000052E51D	114	T	H1N2	TRUE	0.891	Level1	1
UPI000052E51D	120	T	N1	TRUE	0.846	Level1	0.432
UPI000052E51D	120	T	H1N1	TRUE	0.877	Level1	1
UPI000052E51D	120	T	H1N2	TRUE	0.891	Level1	1
UPI000052E51D	129	S	H1N1	TRUE	0.877	Level1	1
UPI000052E51D	129	S	H1N2	TRUE	0.891	Level1	1
UPI000052E51D	145	S	N2U1	TRUE	0.846	Level1	0.432
UPI000052E51D	64	T	H1N1	TRUE	0.844	Level2	0.554
UPI000052E51D	80	T	N1	FALSE	0.844	Level2	0.168
UPI000052E51D	80	T	H1N1	FALSE	0.844	Level2	0.324
UPI000052E51D	80	T	H1N2	FALSE	0.844	Level2	0.168
UPI000052E51D	83	T	N1	FALSE	0.844	Level2	0.168
UPI000052E51D	83	T	H1N1	FALSE	0.844	Level2	0.324
UPI000052E51D	83	T	H1N2	FALSE	0.844	Level2	0.168
UPI000052E54F	29	T	H1N1	FALSE	0.799	Level2	0.518
UPI000052E54F	30	S	H1N1	FALSE	0.799	Level2	0.518
UPI000052E54F	35	T	H1N1	FALSE	0.799	Level2	0.518
UPI000052E54F	37	T	H1N1	FALSE	0.799	Level2	0.518
UPI000052E54F	42	T	H1N1	TRUE	0.799	Level2	0.697
UPI000052E58C	31	T	N1	FALSE	0.905	Level3	-1
UPI000052E58C	33	T	N1	FALSE	0.905	Level3	-1
UPI000052E58C	52	S	N1	FALSE	0.771	Level2	0.5
UPI000052E58C	57	S	N1	FALSE	0.771	Level2	0.5
UPI000052E58C	64	S	N1	TRUE	0.771	Level2	0.999
UPI000052E58C	66	T	N1	TRUE	0.771	Level2	1
UPI000052E5F3	155	S	N1	TRUE	0.892	Level2	0.674
UPI000052E5F3	179	S	N1	FALSE	0.892	Level2	0.597
UPI000052E5F3	179	S	H1N1	FALSE	0.803	Level2	0.399
UPI000052E5F3	179	S	H1N2	FALSE	0.803	Level2	0.399
UPI000052E5F3	181	S	N1	FALSE	0.892	Level2	0.597
UPI000052E5F3	181	S	H1N1	FALSE	0.803	Level2	0.399
UPI000052E5F3	181	S	H1N2	FALSE	0.803	Level2	0.399
UPI000052E5F3	186	T	N1	TRUE	0.803	Level2	0.597
UPI000052E5F3	186	T	H1N2	FALSE	0.892	Level2	0.225
UPI000052E5F3	216	T	N1	FALSE	0.883	Level3	-1
UPI000052E5F3	216	T	H1N1	FALSE	0.883	Level3	-1
UPI000052E5F3	216	T	H1N2	FALSE	0.883	Level3	-1
UPI000052E5F3	223	T	N1	FALSE	0.883	Level3	-1
UPI000052E5F3	223	T	H1N1	FALSE	0.883	Level3	-1
UPI000052E5F3	223	T	H1N2	FALSE	0.883	Level3	-1
UPI000052E60F	119	T	N1	FALSE	0.43	Level3	-1
UPI000052E60F	120	T	N1	FALSE	0.43	Level3	-1
UPI000052E60F	131	T	N1	TRUE	0.351	Level1	0.597
UPI000052E60F	148	T	H1N1	TRUE	0.329	Level1	1
UPI000052E60F	148	T	N2U1	TRUE	0.351	Level1	0.597
UPI000052E617	186	T	H1N1	FALSE	0.883	Level3	-1
UPI000052E617	189	S	H1N1	FALSE	0.883	Level3	-1
UPI000052E617	229	T	H1N1	FALSE	0.707	Level3	-1
[truncated: 73,338 more rows]

## Sheet: Trypsin_H111
Protein Accession	Modification Site	AminoAcid	Localized Glycans	Localized	Lowest Qvalue	Best Localization Level	Max Site Specific Probability
A0A071M2V9	24	S	N1	FALSE	0.867	Level2	0.708
A0A071M2V9	24	S	N2U1	TRUE	0	Level1	0.266
A0A071M2V9	31	T	N1	FALSE	0.867	Level2	0.708
A0A071M2V9	42	T	N1	FALSE	0.867	Level2	0.708
A0A071M2V9	49	S	N1	TRUE	0.867	Level2	0.875
A0A071M3S4	19	T	H1N2	TRUE	0.029	Level2	0.384
A0A071M3S4	22	S	H1N2	TRUE	0.029	Level2	0.379
A0A071M3S4	29	T	H1N2	FALSE	0.029	Level2	0.354
A0A071M3S4	29	T	N2U1	FALSE	0.029	Level2	0.138
A0A071M3S4	36	S	H1N2	FALSE	0.029	Level2	0.354
A0A071M3S4	36	S	N2U1	FALSE	0.029	Level2	0.138
A0A071M3S4	44	S	H1N2	FALSE	0.029	Level2	0.354
A0A071M3S4	44	S	N2U1	FALSE	0.029	Level2	0.138
A0A071M3S4	50	T	H1N2	FALSE	0.029	Level2	0.354
A0A071M3S4	50	T	N2U1	FALSE	0.029	Level2	0.138
A0A071M3S4	51	T	H1N2	FALSE	0.029	Level2	0.354
A0A071M3S4	51	T	N2U1	FALSE	0.029	Level2	0.138
A0A071M4D1	118	T	H1N2	TRUE	0.548	Level2	0.997
A0A071M4D1	128	T	H1N1	FALSE	0.548	Level2	0.499
A0A071M4D1	128	T	N2U1	FALSE	0.548	Level2	0.499
A0A071M4D1	132	S	H1N1	FALSE	0.548	Level2	0.499
A0A071M4D1	132	S	N2U1	FALSE	0.548	Level2	0.499
A0A071M4D1	90	S	H1N1	TRUE	0.472	Level1	0.549
A0A071M4D1	90	S	H1N2	FALSE	0.532	Level3	-1
A0A071M4D1	91	S	H1N1	TRUE	0.472	Level1	0.903
A0A071M4D1	91	S	H1N2	FALSE	0.532	Level3	-1
A0A071M4D1	95	T	H1N1	FALSE	0.532	Level3	-1
A0A071M4D1	95	T	H1N2	TRUE	0.472	Level1	0.451
A0A071M4J6	115	S	N1	FALSE	0.867	Level2	0.607
A0A071M4J6	122	T	N1	FALSE	0.867	Level2	0.607
A0A071M4J6	128	S	N1	TRUE	0.867	Level2	0.785
A0A071M4J6	80	T	H1N1	FALSE	0.846	Level3	-1
A0A071M4J6	80	T	N2U1	FALSE	0.846	Level3	-1
A0A071M4J6	82	T	H1N1	FALSE	0.846	Level3	-1
A0A071M4J6	82	T	N2U1	FALSE	0.846	Level3	-1
A0A071M6G6	44	S	H1N2	FALSE	0.75	Level2	0.333
A0A071M6G6	44	S	N2U1	FALSE	0.75	Level2	0.667
A0A071M6G6	48	S	H1N2	FALSE	0.75	Level2	0.333
A0A071M6G6	48	S	N2U1	FALSE	0.75	Level2	0.667
A0A071M6G6	51	S	N2U1	TRUE	0.75	Level2	0.667
A0A071M7F1	463	T	N1	FALSE	0.856	Level2	0.397
A0A071M7F1	463	T	N2U1	FALSE	0.856	Level2	0.191
A0A071M7F1	467	S	N1	FALSE	0.856	Level2	0.397
A0A071M7F1	467	S	N2U1	FALSE	0.856	Level2	0.191
A0A071M7F1	472	S	N1	FALSE	0.856	Level2	0.397
A0A071M7F1	472	S	N2U1	FALSE	0.856	Level2	0.191
A0A071M7F1	480	S	N1	FALSE	0.856	Level2	0.335
A0A071M7F1	480	S	N2U1	FALSE	0.856	Level2	0.237
A0A071M7F1	491	S	N1	TRUE	0.856	Level2	0.474
A0A071M7F1	565	S	N1	TRUE	0.59	Level2	0.52
A0A071M7F1	582	T	N1	FALSE	0.59	Level2	0.42
A0A071M7F1	582	T	H1N1	FALSE	0.59	Level2	0.13
A0A071M7F1	582	T	H1N2	FALSE	0.59	Level2	0.229
A0A071M7F1	585	S	N1	FALSE	0.59	Level2	0.42
A0A071M7F1	585	S	H1N1	FALSE	0.59	Level2	0.13
A0A071M7F1	585	S	H1N2	FALSE	0.59	Level2	0.229
A0A071M7U8	102	S	H1N1	FALSE	0.521	Level2	0.163
A0A071M7U8	106	S	H1N1	FALSE	0.521	Level2	0.163
A0A071M7U8	108	S	H1N1	FALSE	0.521	Level2	0.163
A0A071M7U8	98	T	H1N2	TRUE	0.521	Level2	0.219
A0A071M7V0	21	S	N2U1	FALSE	0.779	Level3	-1
A0A071M7V0	26	S	N2U1	FALSE	0.779	Level3	-1
A0A071M8U1	106	S	N1	FALSE	0.442	Level3	-1
A0A071M8U1	106	S	N2U1	FALSE	0.779	Level2	0.24
A0A071M8U1	107	T	N1	FALSE	0.442	Level3	-1
A0A071M8U1	107	T	N2U1	FALSE	0.779	Level2	0.24
A0A071M8U1	113	T	N1	FALSE	0.442	Level3	-1
A0A071M8U1	113	T	H1N1	FALSE	0.442	Level3	-1
A0A071M8U1	113	T	H1N2	FALSE	0.442	Level3	-1
A0A071M8U1	113	T	N2U1	FALSE	0.779	Level2	0.24
A0A071M8U1	120	T	N1	FALSE	0.442	Level3	-1
A0A071M8U1	120	T	H1N1	TRUE	0.442	Level2	0.279
A0A071M8U1	120	T	H1N2	FALSE	0.442	Level3	-1
A0A071M8U1	24	S	H1N1	FALSE	0.869	Level3	-1
A0A071M8U1	29	S	H1N1	FALSE	0.869	Level3	-1
A0A071M8U1	30	S	H1N1	FALSE	0.869	Level3	-1
A0A071MAR6	193	S	N2U1	TRUE	0.378	Level2	0.254
A0A071MAR6	210	S	H1N1	FALSE	0.378	Level2	0.411
A0A071MAR6	210	S	H1N2	FALSE	0.378	Level2	0.201
A0A071MAR6	212	S	H1N1	FALSE	0.378	Level2	0.411
A0A071MAR6	212	S	H1N2	FALSE	0.378	Level2	0.201
A0A071MAR6	213	T	H1N1	FALSE	0.378	Level2	0.411
A0A071MAR6	213	T	H1N2	FALSE	0.378	Level2	0.201
A0A071MAR6	214	T	H1N1	FALSE	0.378	Level2	0.411
A0A071MAR6	214	T	H1N2	FALSE	0.378	Level2	0.201
A0A071MB66	243	T	H1N2	TRUE	0.763	Level1	0.603
A0A071MB66	258	S	H1N2	TRUE	0.763	Level1	0.603
A0A071MB66	263	T	H1N2	TRUE	0.763	Level1	0.603
A0A071MBE0	101	S	H1N1	FALSE	0.858	Level2	0.255
A0A071MBE0	101	S	N2U1	FALSE	0.858	Level2	0.509
A0A071MBE0	102	T	H1N1	FALSE	0.858	Level2	0.255
A0A071MBE0	102	T	N2U1	FALSE	0.858	Level2	0.509
A0A071MBE0	105	S	H1N1	FALSE	0.858	Level2	0.255
A0A071MBE0	105	S	N2U1	FALSE	0.858	Level2	0.509
A0A071MBE0	116	S	N1	TRUE	0.858	Level2	0.292
A0A071MBI4	347	T	N2U1	FALSE	0.762	Level2	0.602
A0A071MBI4	350	S	N2U1	FALSE	0.762	Level2	0.602
A0A071MBI4	353	S	N2U1	FALSE	0.762	Level2	0.602
A0A071MBI4	355	S	N1	TRUE	0.762	Level2	0.485
A0A071MBI4	358	S	N2U1	TRUE	0.762	Level2	0.809
A0A071MCH6	11	T	N1	FALSE	0.02	Level3	-1
A0A071MCH6	11	T	N2U1	TRUE	0.02	Level2	0.27
A0A071MCH6	3	S	N1	FALSE	0.02	Level2	0.188
A0A071MCH6	3	S	N2U1	FALSE	0.02	Level3	-1
A0A071MCH6	6	T	N1	FALSE	0.02	Level2	0.188
A0A071MCH6	7	T	N1	FALSE	0.02	Level2	0.188
A0A071MCH6	8	T	N1	FALSE	0.02	Level2	0.188
A0A071MFV8	509	T	N1	FALSE	0.106	Level2	0.624
A0A071MFV8	509	T	N2U1	FALSE	0.106	Level2	0.376
A0A071MFV8	518	S	N1	FALSE	0.106	Level2	0.624
A0A071MFV8	518	S	N2U1	FALSE	0.106	Level2	0.376
A0A071MFV8	521	T	N1	TRUE	0.106	Level2	0.752
A0A071MGM0	121	S	H1N2	FALSE	0.762	Level2	0.228
A0A071MGM0	128	T	H1N2	FALSE	0.762	Level2	0.228
A0A071MGM0	137	T	N1	TRUE	0.762	Level2	0.56
A0A071MGM0	142	S	N1	TRUE	0.762	Level2	0.696
A0A071MGM0	150	S	N1	TRUE	0.762	Level2	0.696
A0A071MGP2	112	S	N1	FALSE	0.614	Level3	-1
A0A071MGP2	112	S	H1N1	FALSE	0.614	Level3	-1
A0A071MGP2	112	S	H1N2	FALSE	0.614	Level3	-1
A0A071MGP2	112	S	N2U1	FALSE	0.614	Level3	-1
A0A071MGP2	115	S	N1	FALSE	0.614	Level3	-1
A0A071MGP2	115	S	H1N1	FALSE	0.614	Level3	-1
A0A071MGP2	115	S	H1N2	FALSE	0.614	Level3	-1
A0A071MGP2	115	S	N2U1	FALSE	0.614	Level3	-1
A0A071MGP2	125	S	N1	FALSE	0.614	Level3	-1
A0A071MGP2	125	S	H1N1	FALSE	0.614	Level3	-1
A0A071MGP2	125	S	H1N2	FALSE	0.614	Level3	-1
A0A071MGP2	125	S	N2U1	FALSE	0.614	Level3	-1
A0A071MGQ0	173	T	N2U1	TRUE	0.847	Level2	0.584
A0A071MGQ0	181	T	H1N1	FALSE	0.847	Level2	0.396
A0A071MGQ0	181	T	H1N2	FALSE	0.847	Level2	0.396
A0A071MGQ0	190	T	H1N1	FALSE	0.847	Level2	0.396
A0A071MGQ0	190	T	H1N2	FALSE	0.847	Level2	0.396
A0A071MI31	25	T	N1	FALSE	0.608	Level3	-1
A0A071MI31	27	S	N1	FALSE	0.608	Level3	-1
A0A071MI31	32	T	N1	FALSE	0.608	Level3	-1
A0A071MJ74	369	S	N2U1	FALSE	0.742	Level2	0.387
A0A071MJ74	370	T	N2U1	FALSE	0.742	Level2	0.387
A0A071MJ74	379	S	N2U1	FALSE	0.742	Level2	0.387
A0A071MJ74	392	S	N2U1	TRUE	0.742	Level2	0.455
A0A071MJ74	400	S	H1N1	TRUE	0.742	Level2	0.277
A0A071MJ85	226	S	N1	FALSE	0.734	Level3	-1
A0A071MJ85	228	T	N1	FALSE	0.734	Level3	-1
A0A071MJ85	239	T	N1	FALSE	0.734	Level3	-1
A0A071MJK8	124	T	N1	FALSE	0.659	Level2	0.097
A0A071MJK8	124	T	H1N1	FALSE	0.659	Level2	0.501
A0A071MJK8	124	T	H1N2	FALSE	0.659	Level2	0.175
A0A071MJK8	126	S	N1	FALSE	0.659	Level2	0.097
A0A071MJK8	126	S	H1N1	FALSE	0.659	Level2	0.501
A0A071MJK8	126	S	H1N2	FALSE	0.659	Level2	0.175
A0A071MJK8	149	T	H1N1	TRUE	0.659	Level2	0.646
A0A071MJK8	151	S	H1N1	TRUE	0.659	Level2	0.646
A0A071MKV1	296	S	N1	FALSE	0.846	Level2	0.362
A0A071MKV1	296	S	H1N2	FALSE	0.846	Level2	0.362
A0A071MKV1	306	S	N1	FALSE	0.846	Level2	0.362
A0A071MKV1	306	S	H1N2	FALSE	0.846	Level2	0.362
A0A071MKV1	310	T	H1N1	TRUE	0.846	Level2	0.447
A0A071MKX4	153	S	N1	FALSE	0.812	Level3	-1
A0A071MKX4	153	S	N2U1	FALSE	0.812	Level3	-1
A0A071MKX4	165	T	N1	FALSE	0.812	Level3	-1
A0A071MKX4	165	T	N2U1	FALSE	0.812	Level3	-1
A0A071ML06	60	T	H1N2	TRUE	0.825	Level1	0.557
A0A071ML06	71	S	H1N1	TRUE	0.825	Level1	0.557
A0A071MNM5	35	T	N2U1	TRUE	0.749	Level1	0.75
A0A071MNM5	41	T	N2U1	TRUE	0.749	Level1	0.75
A0A071MNM5	54	S	H1N1	TRUE	0.749	Level1	0.5
A0A071MNM5	62	T	N2U1	TRUE	0.501	Level2	0.566
A0A071MNM5	72	T	N1	FALSE	0.501	Level2	0.308
A0A071MNM5	72	T	N2U1	FALSE	0.501	Level2	0.5
A0A071MNM5	75	T	N1	FALSE	0.501	Level2	0.308
A0A071MNM5	75	T	N2U1	FALSE	0.501	Level2	0.5
A0A071MPB0	101	T	H1N1	FALSE	0.733	Level3	-1
A0A071MPB0	105	T	H1N1	FALSE	0.733	Level3	-1
A0A071MPB0	109	S	H1N1	FALSE	0.733	Level3	-1
A0A071MPB0	75	S	H1N2	FALSE	0.733	Level3	-1
A0A071MPB0	75	S	N2U1	FALSE	0.733	Level3	-1
A0A071MPB0	78	T	H1N2	FALSE	0.733	Level3	-1
A0A071MPB0	78	T	N2U1	FALSE	0.733	Level3	-1
A0A071MPG9	385	T	N1	FALSE	0.776	Level3	-1
A0A071MPG9	385	T	H1N1	FALSE	0.776	Level3	-1
A0A071MPG9	385	T	H1N2	FALSE	0.776	Level3	-1
A0A071MPG9	387	T	N1	FALSE	0.776	Level3	-1
A0A071MPG9	387	T	H1N1	FALSE	0.776	Level3	-1
A0A071MPG9	387	T	H1N2	FALSE	0.776	Level3	-1
A0A071MPG9	398	S	N1	FALSE	0.776	Level3	-1
A0A071MPG9	398	S	H1N1	FALSE	0.776	Level3	-1
A0A071MPG9	398	S	H1N2	FALSE	0.776	Level3	-1
A0A071MPH9	137	S	N1	FALSE	0.7	Level3	-1
A0A071MPH9	137	S	H1N2	TRUE	0.614	Level2	0.764
A0A071MPH9	159	S	N1	TRUE	0.614	Level2	0.766
A0A071MPH9	171	S	N1	FALSE	0.614	Level2	0.538
A0A071MPH9	171	S	N2U1	FALSE	0.614	Level2	0.383
A0A071MPH9	174	T	N1	FALSE	0.614	Level2	0.538
A0A071MPH9	174	T	N2U1	FALSE	0.614	Level2	0.383
A0A071MU27	19	T	H1N1	FALSE	0.838	Level2	0.529
A0A071MU27	19	T	N2U1	FALSE	0.838	Level2	0.265
A0A071MU27	20	S	H1N1	FALSE	0.838	Level2	0.529
A0A071MU27	20	S	N2U1	FALSE	0.838	Level2	0.265
A0A071MU27	3	T	H1N2	TRUE	0.838	Level2	0.383
A0A071MU27	32	S	H1N1	FALSE	0.838	Level2	0.529
A0A071MU27	32	S	N2U1	FALSE	0.838	Level2	0.265
A0A071MU37	190	S	H1N1	FALSE	0.814	Level2	0.654
A0A071MU37	194	T	H1N1	FALSE	0.814	Level2	0.654
A0A071MU37	196	S	H1N1	FALSE	0.814	Level2	0.654
A0A071MU37	212	S	H1N1	TRUE	0.814	Level2	0.52
A0A088U677	176	S	N2U1	FALSE	0.816	Level3	-1
A0A088U677	178	T	N2U1	FALSE	0.816	Level3	-1
A0A088U677	181	T	N1	FALSE	0.816	Level3	-1
A0A088U677	181	T	H1N1	FALSE	0.816	Level3	-1
A0A088U677	181	T	H1N2	FALSE	0.816	Level3	-1
A0A088U677	182	T	N1	FALSE	0.816	Level3	-1
A0A088U677	182	T	H1N1	FALSE	0.816	Level3	-1
A0A088U677	182	T	H1N2	FALSE	0.816	Level3	-1
A0A088U677	184	S	N1	FALSE	0.816	Level3	-1
A0A088U677	184	S	H1N1	FALSE	0.816	Level3	-1
A0A088U677	184	S	H1N2	FALSE	0.816	Level3	-1
A0A088U677	190	S	N1	FALSE	0.816	Level3	-1
A0A088U677	190	S	H1N1	FALSE	0.816	Level3	-1
A0A088U677	190	S	H1N2	FALSE	0.816	Level3	-1
A0A088UVY4	103	S	N1	TRUE	0.664	Level1	0.759
A0A088UVY4	86	S	H1N2	TRUE	0.855	Level2	0.42
A0A088UVY4	93	S	N1	FALSE	0.855	Level2	0.538
A0A088UVY4	95	T	N1	FALSE	0.855	Level2	0.538
A0A088VGJ8	29	T	N1	TRUE	0.784	Level1	1
A0A088VGJ8	41	T	N1	TRUE	0.784	Level1	1
A0A088VGJ8	43	T	N1	TRUE	0.784	Level1	1
A0A0M1I393	28	T	H1N1	TRUE	0.791	Level2	0.213
A0A0M1I393	40	T	N1	FALSE	0.791	Level2	0.213
A0A0M1I393	42	S	N1	FALSE	0.791	Level2	0.213
A0A0M1I393	43	T	N1	FALSE	0.791	Level2	0.213
A0A0M1I393	47	T	N1	FALSE	0.791	Level2	0.213
A0A0M1I9U5	59	S	N1	FALSE	0.789	Level3	-1
A0A0M1I9U5	59	S	H1N2	FALSE	0.789	Level3	-1
A0A0M1I9U5	60	T	N1	FALSE	0.789	Level3	-1
A0A0M1I9U5	60	T	H1N2	FALSE	0.789	Level3	-1
A0A0M1IA87	26	S	H1N1	TRUE	0.791	Level1	1
A0A0M1IB39	57	S	H1N1	TRUE	0.63	Level1	0.464
A0A0M1IB39	61	S	H1N1	TRUE	0.63	Level1	0.357
A0A0M1IB39	63	S	H1N1	TRUE	0.63	Level1	0.357
A0A0M1IB39	71	T	H1N1	FALSE	0.838	Level2	0.296
A0A0M1IB39	72	T	H1N1	FALSE	0.838	Level2	0.296
A0A0M1IB39	73	T	H1N1	FALSE	0.838	Level2	0.296
A0A0M1IB39	74	S	H1N1	FALSE	0.838	Level2	0.296
A0A0M1IB39	75	T	H1N1	FALSE	0.838	Level2	0.296
A0A0M1IB39	87	S	H1N1	TRUE	0.838	Level2	0.464
A0A0M1ICA5	165	S	N2U1	TRUE	0.847	Level1	0.419
A0A0M1ICA5	179	S	N1	TRUE	0.847	Level1	0.71
A0A0M1ICA5	196	S	N1	TRUE	0.847	Level1	0.71
A0A0M1IDB0	11	S	H1N1	FALSE	0.543	Level3	-1
A0A0M1IDB0	11	S	N2U1	FALSE	0.543	Level3	-1
A0A0M1IDB0	2	S	H1N1	FALSE	0.543	Level3	-1
A0A0M1IDB0	2	S	N2U1	FALSE	0.543	Level3	-1
A0A0M1IDB0	3	T	H1N1	FALSE	0.543	Level3	-1
A0A0M1IDB0	3	T	N2U1	FALSE	0.543	Level3	-1
A0A0M1IDB0	7	S	H1N1	FALSE	0.543	Level3	-1
A0A0M1IDB0	7	S	N2U1	FALSE	0.543	Level3	-1
A0A0M1IDB0	8	T	H1N1	FALSE	0.543	Level3	-1
A0A0M1IDB0	8	T	N2U1	FALSE	0.543	Level3	-1
A0A0M1IEL0	110	T	N2U1	FALSE	0.859	Level3	-1
A0A0M1IEL0	120	S	N2U1	FALSE	0.859	Level3	-1
A0A0M1IEL0	126	T	H1N1	FALSE	0.859	Level3	-1
A0A0M1IEL0	126	T	N2U1	FALSE	0.859	Level3	-1
A0A0M1IEL0	131	T	H1N1	FALSE	0.859	Level3	-1
A0A0M1IEL0	131	T	N2U1	FALSE	0.859	Level3	-1
A0A0M1IEL0	135	T	H1N1	FALSE	0.226	Level3	-1
A0A0M1IEL0	135	T	N2U1	FALSE	0.859	Level3	-1
A0A0M1IEL0	140	S	H1N1	FALSE	0.226	Level3	-1
A0A0M1IEL0	140	S	N2U1	FALSE	0.859	Level3	-1
A0A0M1IEQ4	31	T	H1N1	FALSE	0.583	Level2	0.395
A0A0M1IEQ4	31	T	N2U1	FALSE	0.583	Level2	0.422
A0A0M1IEQ4	39	T	H1N1	FALSE	0.583	Level2	0.395
A0A0M1IEQ4	39	T	N2U1	FALSE	0.583	Level2	0.422
A0A0M1IEQ4	40	T	H1N1	FALSE	0.583	Level2	0.395
A0A0M1IEQ4	40	T	N2U1	FALSE	0.583	Level2	0.422
A0A0M1IEQ4	57	S	H1N1	TRUE	0.583	Level2	0.449
A0A0M1IET1	363	T	N1	TRUE	0.241	Level1	1
A0A0M1IEW7	114	S	H1N2	TRUE	0.473	Level1	1
A0A0M1IEW7	121	S	H1N2	TRUE	0.473	Level1	1
A0A0M1IEW8	82	S	H1N1	TRUE	0.814	Level1	0.806
A0A0M1IEW8	86	S	H1N1	TRUE	0.814	Level1	0.806
A0A0M1IEW8	88	T	H1N1	TRUE	0.814	Level1	0.806
A0A0M1IF34	170	S	H1N1	FALSE	0.847	Level2	0.594
A0A0M1IF34	172	S	H1N1	FALSE	0.847	Level2	0.594
A0A0M1IF34	187	S	H1N1	TRUE	0.847	Level2	0.614
A0A0M1IF34	189	T	H1N1	TRUE	0.847	Level2	0.614
A0A0M1IF34	203	S	H1N2	TRUE	0.847	Level2	0.228
A0A0M1IFG9	90	S	H1N2	TRUE	0.131	Level1	1
A0A0M1IG68	13	S	H1N1	TRUE	0.302	Level2	0.415
A0A0M1IG68	21	T	N1	FALSE	0.302	Level2	0.346
A0A0M1IG68	22	T	N1	FALSE	0.302	Level2	0.346
A0A0M1IG70	19	T	H1N1	FALSE	0.117	Level2	0.222
A0A0M1IG70	19	T	N2U1	FALSE	0.556	Level3	-1
A0A0M1IG70	22	S	H1N1	FALSE	0.117	Level2	0.222
A0A0M1IG70	22	S	N2U1	FALSE	0.556	Level3	-1
A0A0M1IG70	26	T	H1N1	FALSE	0.117	Level2	0.189
A0A0M1IG70	26	T	N2U1	FALSE	0.556	Level3	-1
A0A0M1IG70	6	S	N1	TRUE	0.117	Level2	0.256
A0A0M1IH57	101	S	N1	FALSE	0.816	Level3	-1
A0A0M1IH57	101	S	N2U1	FALSE	0.816	Level3	-1
A0A0M1IH57	104	S	N1	FALSE	0.816	Level3	-1
A0A0M1IH57	117	S	N1	FALSE	0.816	Level3	-1
A0A0M1IH57	99	T	N1	FALSE	0.816	Level3	-1
A0A0M1IH57	99	T	N2U1	FALSE	0.816	Level3	-1
A0A0M1IHH5	94	T	H1N1	TRUE	0.784	Level1	0.389
A0A0M1IHH5	96	S	H1N1	TRUE	0.784	Level1	0.389
A0A0M1IK90	114	T	H1N2	FALSE	0.309	Level3	-1
A0A0M1IK90	114	T	N2U1	FALSE	0.309	Level3	-1
A0A0M1IK90	118	T	H1N2	FALSE	0.309	Level3	-1
A0A0M1IK90	118	T	N2U1	FALSE	0.309	Level3	-1
A0A0M1IK90	120	S	H1N2	FALSE	0.309	Level3	-1
A0A0M1IK90	120	S	N2U1	FALSE	0.309	Level3	-1
A0A0M1IK90	127	S	H1N2	FALSE	0.309	Level3	-1
A0A0M1IK90	129	T	H1N2	FALSE	0.309	Level3	-1
A0A0M1IK90	142	S	H1N2	FALSE	0.309	Level3	-1
A0A0M1IK90	148	S	H1N2	FALSE	0.309	Level3	-1
A0A0M1IK90	46	S	N1	TRUE	0.856	Level1	1
A0A0M1IK90	52	T	N1	TRUE	0.856	Level1	1
A0A0M1IM43	28	S	H1N2	TRUE	0.835	Level1	1
A0A0M1IM43	28	S	N2U1	FALSE	0.608	Level3	-1
A0A0M1IM43	34	T	N2U1	FALSE	0.608	Level3	-1
A0A0M1IM43	36	T	N2U1	FALSE	0.608	Level3	-1
A0A0M1IM43	42	T	N2U1	FALSE	0.608	Level3	-1
A0A0M1IML1	10	T	N1	TRUE	0.69	Level2	0.176
A0A0M1IML1	11	T	H1N1	FALSE	0.69	Level2	0.333
A0A0M1IML1	12	T	H1N1	FALSE	0.69	Level2	0.333
A0A0M1IML1	21	T	H1N1	FALSE	0.69	Level2	0.327
A0A0M1IML1	5	T	H1N1	FALSE	0.69	Level2	0.338
A0A0M1IML1	5	T	H1N2	FALSE	0.69	Level2	0.172
A0A0M1IML1	7	T	H1N1	FALSE	0.69	Level2	0.338
A0A0M1IML1	7	T	H1N2	FALSE	0.69	Level2	0.172
A0A0M1IMW4	116	T	H1N1	FALSE	0.742	Level3	-1
A0A0M1IMW4	129	S	H1N1	FALSE	0.742	Level3	-1
A0A0M1IN21	10	S	H1N1	FALSE	0.499	Level3	-1
A0A0M1IN21	10	S	H1N2	FALSE	0.867	Level3	-1
A0A0M1IN21	10	S	N2U1	FALSE	0.867	Level3	-1
A0A0M1IN21	12	S	H1N1	FALSE	0.499	Level3	-1
A0A0M1IN21	12	S	H1N2	FALSE	0.867	Level3	-1
A0A0M1IN21	12	S	N2U1	FALSE	0.867	Level3	-1
A0A0M1IN21	17	T	H1N1	FALSE	0.499	Level3	-1
A0A0M1IN21	17	T	H1N2	FALSE	0.867	Level3	-1
A0A0M1IN21	17	T	N2U1	FALSE	0.867	Level3	-1
A0A0M1IN21	18	T	H1N1	FALSE	0.499	Level3	-1
A0A0M1IN21	19	S	H1N1	FALSE	0.499	Level3	-1
A0A0M1IN21	20	S	H1N1	FALSE	0.499	Level3	-1
A0A0M1IN21	23	S	H1N1	FALSE	0.499	Level3	-1
A0A0M1IN21	24	T	H1N1	FALSE	0.499	Level3	-1
A0A0M1IN21	25	T	H1N1	FALSE	0.499	Level3	-1
A0A0M1IPK1	23	S	H1N1	FALSE	0.825	Level3	-1
A0A0M1IPK1	25	T	H1N1	FALSE	0.825	Level3	-1
A0A0M1IPK1	4	S	H1N1	FALSE	0.825	Level3	-1
A0A0M1IPK1	4	S	N2U1	FALSE	0.825	Level3	-1
A0A0M1IPK1	6	S	H1N1	FALSE	0.825	Level3	-1
A0A0M1IPK1	6	S	N2U1	FALSE	0.825	Level3	-1
A0A0M1IRD8	343	S	N1	FALSE	0.785	Level3	-1
A0A0M1IRD8	352	S	N1	FALSE	0.785	Level3	-1
A0A0M1IRD8	353	S	N1	FALSE	0.785	Level3	-1
A0A0M1IRD8	377	S	N1	FALSE	0.785	Level3	-1
A0A0M1IRF1	41	T	H1N1	FALSE	0.105	Level3	-1
A0A0M1IRF1	41	T	H1N2	FALSE	0.105	Level3	-1
A0A0M1IRF1	46	S	H1N1	FALSE	0.105	Level3	-1
A0A0M1IRF1	46	S	H1N2	FALSE	0.105	Level3	-1
A0A0M1IRF1	47	T	H1N1	FALSE	0.105	Level3	-1
A0A0M1IRF1	47	T	H1N2	FALSE	0.105	Level3	-1
A0A0M1IRJ9	2	S	N2U1	TRUE	0.859	Level1	0.778
A0A0M1IRJ9	267	S	N1	FALSE	0.846	Level3	-1
A0A0M1IRJ9	267	S	H1N1	FALSE	0.846	Level3	-1
A0A0M1IRJ9	267	S	H1N2	FALSE	0.846	Level3	-1
A0A0M1IRJ9	27	S	N1	TRUE	0.859	Level1	0.556
A0A0M1IRJ9	274	T	N1	FALSE	0.846	Level3	-1
A0A0M1IRJ9	274	T	H1N1	FALSE	0.846	Level3	-1
A0A0M1IRJ9	274	T	H1N2	FALSE	0.846	Level3	-1
A0A0M1IRJ9	3	T	N2U1	TRUE	0.859	Level1	0.778
A0A0M1IRK1	130	T	N2U1	TRUE	0.545	Level1	0.669
A0A0M1IRK1	141	S	N2U1	TRUE	0.545	Level1	0.669
A0A0M1IRK1	160	S	H1N2	TRUE	0.545	Level1	0.338
A0A0M1IRK1	330	S	N1	TRUE	0.867	Level1	1
A0A0M1IRK1	339	S	N1	TRUE	0.867	Level1	1
A0A0M1IRV1	214	T	N1	FALSE	0.846	Level2	0.193
A0A0M1IRV1	219	S	N1	FALSE	0.846	Level2	0.193
A0A0M1IRV1	243	T	N2U1	TRUE	0.846	Level2	0.425
A0A0M1IRV1	246	S	N2U1	TRUE	0.846	Level2	0.425
A0A0M1IS94	207	S	N1	TRUE	0.864	Level1	0.6
A0A0M1ISD6	200	T	N2U1	TRUE	0.85	Level1	1
A0A0M1ISK9	49	S	N2U1	FALSE	0.86	Level3	-1
A0A0M1ISK9	56	T	N2U1	FALSE	0.86	Level3	-1
A0A0M1ISK9	61	S	N1	FALSE	0.86	Level3	-1
A0A0M1ISK9	61	S	H1N1	FALSE	0.86	Level3	-1
A0A0M1ISK9	61	S	H1N2	FALSE	0.86	Level3	-1
A0A0M1ISK9	68	T	N1	FALSE	0.86	Level3	-1
A0A0M1ISK9	68	T	H1N1	FALSE	0.86	Level3	-1
A0A0M1ISK9	68	T	H1N2	FALSE	0.86	Level3	-1
A0A0M1ISX2	242	S	N2U1	TRUE	0.302	Level2	0.21
A0A0M1ISX2	245	S	H1N1	TRUE	0.302	Level2	0.214
A0A0M1ISX2	255	S	N1	TRUE	0.302	Level2	0.417
A0A0M1ISX2	260	T	N1	FALSE	0.302	Level2	0.382
A0A0M1ISX2	263	S	N1	FALSE	0.302	Level2	0.382
A0A107KWS8	441	S	H1N1	FALSE	0.762	Level2	0.172
A0A107KWS8	441	S	N2U1	FALSE	0.762	Level2	0.172
A0A107KWS8	444	T	H1N1	FALSE	0.762	Level2	0.172
A0A107KWS8	444	T	N2U1	FALSE	0.762	Level2	0.172
A0A107KWS8	445	S	H1N1	FALSE	0.762	Level2	0.168
A0A107KWS8	445	S	N2U1	FALSE	0.762	Level2	0.168
A0A107KWS8	460	S	H1N2	TRUE	0.762	Level2	0.187
A0A107KWV5	185	S	N1	TRUE	0.741	Level2	0.337
A0A107KWV5	191	T	H1N1	FALSE	0.741	Level2	0.267
A0A107KWV5	191	T	N2U1	FALSE	0.741	Level2	0.252
A0A107KWV5	197	S	H1N1	FALSE	0.741	Level2	0.267
A0A107KWV5	197	S	N2U1	FALSE	0.741	Level2	0.233
A0A107KWV5	202	S	H1N1	FALSE	0.741	Level2	0.267
A0A107KWV5	202	S	N2U1	FALSE	0.741	Level2	0.233
A0A107KXT5	132	T	N1	TRUE	0.85	Level2	0.528
A0A107KXT5	137	S	N1	TRUE	0.85	Level2	0.528
A0A107KXT5	143	T	N2U1	FALSE	0.85	Level2	0.228
A0A107KXT5	174	T	N2U1	FALSE	0.85	Level2	0.228
A0A107KXT5	177	S	N2U1	FALSE	0.85	Level2	0.228
A0A107KY70	245	S	H1N1	TRUE	0.846	Level2	0.806
A0A107KY70	247	S	H1N1	TRUE	0.846	Level2	0.806
A0A107KY70	255	S	H1N1	FALSE	0.846	Level2	0.694
A0A107KY70	255	S	N2U1	FALSE	0.846	Level2	0.306
A0A107KY70	259	T	H1N1	FALSE	0.846	Level2	0.694
A0A107KY70	259	T	N2U1	FALSE	0.846	Level2	0.306
A0A107KYB1	10	T	N2U1	FALSE	0.865	Level2	0.227
A0A107KYB1	14	T	N2U1	FALSE	0.865	Level2	0.227
A0A107KYB1	2	S	H1N2	TRUE	0.865	Level2	0.524
A0A107KYB1	3	T	H1N2	TRUE	0.865	Level2	0.524
A0A107KYB1	4	T	N2U1	FALSE	0.865	Level2	0.227
A0A107KYQ2	457	T	N2U1	TRUE	0.025	Level2	0.207
A0A107KYQ2	466	T	N1	FALSE	0.025	Level2	0.357
A0A107KYQ2	467	S	N1	FALSE	0.025	Level2	0.357
A0A107KYQ2	472	T	N1	FALSE	0.025	Level2	0.357
A0A107KYV1	353	S	N1	FALSE	0.811	Level3	-1
A0A107KYV1	353	S	H1N2	FALSE	0.811	Level3	-1
A0A107KYV1	355	S	N1	FALSE	0.811	Level3	-1
A0A107KYV1	355	S	H1N2	FALSE	0.811	Level3	-1
A0A107L039	38	S	N1	FALSE	0.865	Level3	-1
A0A107L039	40	T	N1	FALSE	0.865	Level3	-1
A0A107L039	46	S	N1	FALSE	0.865	Level3	-1
A0A107L039	47	T	N1	FALSE	0.865	Level3	-1
A0A107L039	51	T	N1	FALSE	0.865	Level3	-1
A0A107L039	54	T	N1	FALSE	0.865	Level3	-1
A0A107L039	70	S	N1	FALSE	0.865	Level3	-1
A0A107L039	74	S	N1	FALSE	0.865	Level3	-1
A0A107L039	75	S	N1	FALSE	0.865	Level3	-1
A0A107L039	78	S	N1	FALSE	0.865	Level3	-1
A0A107L057	177	T	N1	FALSE	0.572	Level3	-1
A0A107L057	177	T	H1N1	FALSE	0.572	Level3	-1
A0A107L057	177	T	H1N2	FALSE	0.572	Level3	-1
A0A107L057	184	T	N1	FALSE	0.572	Level3	-1
A0A107L057	184	T	H1N1	FALSE	0.572	Level3	-1
A0A107L057	184	T	H1N2	FALSE	0.572	Level3	-1
A0A107L0Y2	316	T	N1	TRUE	0.141	Level2	0.556
A0A107L0Y2	322	S	N1	FALSE	0.141	Level2	0.477
A0A107L0Y2	322	S	N2U1	FALSE	0.141	Level2	0.185
A0A107L0Y2	324	S	N1	FALSE	0.141	Level2	0.477
A0A107L0Y2	324	S	N2U1	FALSE	0.141	Level2	0.185
A0A107L0Y2	328	S	N1	FALSE	0.141	Level2	0.477
A0A107L0Y2	328	S	N2U1	FALSE	0.141	Level2	0.185
A0A107L0Y2	338	S	N1	TRUE	0.141	Level2	0.556
A0A107L188	109	T	N1	TRUE	0.847	Level1	1
A0A107L188	110	T	N1	TRUE	0.847	Level1	1
A0A107L188	92	S	N1	TRUE	0.847	Level1	1
A0A107L188	95	S	N1	TRUE	0.847	Level1	1
A0A107L2J1	52	S	N1	TRUE	0.852	Level1	0.888
A0A107L2J1	66	S	N1	TRUE	0.852	Level1	0.873
A0A107L2J1	68	T	N2U1	TRUE	0.852	Level1	0.956
A0A107L340	12	S	H1N2	FALSE	0.787	Level3	-1
A0A107L340	12	S	N2U1	FALSE	0.787	Level3	-1
A0A107L340	33	T	N1	FALSE	0.787	Level3	-1
A0A107L340	35	T	N1	FALSE	0.787	Level3	-1
A0A107L340	9	T	H1N2	FALSE	0.787	Level3	-1
A0A107L340	9	T	N2U1	FALSE	0.787	Level3	-1
A0A107L3A5	229	S	H1N1	FALSE	0.869	Level3	-1
A0A107L3A5	229	S	N2U1	FALSE	0.869	Level3	-1
A0A107L3A5	230	S	H1N1	FALSE	0.869	Level3	-1
A0A107L3A5	230	S	N2U1	FALSE	0.869	Level3	-1
A0A107L3A5	232	T	H1N1	FALSE	0.869	Level3	-1
A0A107L3A5	232	T	N2U1	FALSE	0.869	Level3	-1
A0A107L3A5	367	T	N1	TRUE	0.739	Level2	0.386
A0A107L3A5	375	T	N1	FALSE	0.739	Level2	0.276
A0A107L3A5	375	T	H1N1	FALSE	0.739	Level2	0.107
A0A107L3A5	375	T	H1N2	FALSE	0.739	Level2	0.107
A0A107L3A5	375	T	N2U1	FALSE	0.739	Level2	0.213
A0A107L3A5	376	T	N1	FALSE	0.739	Level2	0.283
A0A107L3A5	376	T	H1N1	FALSE	0.739	Level2	0.107
A0A107L3A5	376	T	H1N2	FALSE	0.739	Level2	0.096
A0A107L3A5	376	T	N2U1	FALSE	0.739	Level2	0.202
A0A107L3A5	383	S	N1	FALSE	0.739	Level2	0.283
A0A107L3A5	383	S	H1N1	FALSE	0.739	Level2	0.107
A0A107L3A5	383	S	H1N2	FALSE	0.739	Level2	0.096
A0A107L3A5	383	S	N2U1	FALSE	0.739	Level2	0.202
A0A107L3A5	387	T	N1	FALSE	0.739	Level2	0.283
A0A107L3A5	387	T	H1N1	FALSE	0.739	Level2	0.107
A0A107L3A5	387	T	H1N2	FALSE	0.739	Level2	0.096
A0A107L3A5	387	T	N2U1	FALSE	0.739	Level2	0.202
A0A107L3A5	64	T	N1	FALSE	0.846	Level3	-1
A0A107L3A5	68	T	N1	FALSE	0.846	Level3	-1
A0A107L3A5	72	S	N1	FALSE	0.846	Level3	-1
A0A107L3A5	77	T	N1	FALSE	0.846	Level3	-1
A0A107L3A5	78	T	N1	FALSE	0.846	Level3	-1
A0A107L3A5	80	T	N1	FALSE	0.846	Level3	-1
A0A107L3A5	80	T	N2U1	FALSE	0.846	Level3	-1
A0A107L3A5	84	T	N1	FALSE	0.846	Level3	-1
A0A107L3A5	84	T	N2U1	FALSE	0.846	Level3	-1
A0A107L3U1	104	S	H1N2	TRUE	0.004	Level2	0.885
A0A107L3U1	112	S	H1N2	TRUE	0.004	Level2	0.968
A0A107L3U1	129	S	H1N2	TRUE	0.107	Level1	1
A0A107L3U1	132	S	H1N2	TRUE	0.107	Level1	1
A0A107L3U1	140	S	N1	TRUE	0	Level1	1
A0A107L3U1	140	S	H1N2	TRUE	0	Level1	1
A0A107L3U1	63	S	N1	FALSE	0	Level3	-1
A0A107L3U1	63	S	H1N1	FALSE	0	Level3	-1
A0A107L3U1	63	S	H1N2	TRUE	0	Level1	0.935
A0A107L3U1	64	T	N1	FALSE	0	Level3	-1
A0A107L3U1	64	T	H1N1	FALSE	0	Level3	-1
A0A107L3U1	64	T	H1N2	FALSE	0	Level3	-1
A0A107L3U1	81	S	H1N2	TRUE	0.004	Level2	0.806
A0A107L3U1	89	S	H1N2	FALSE	0.004	Level2	0.524
A0A107L3U1	93	S	H1N2	FALSE	0.004	Level2	0.524
A0A107L415	110	S	N1	FALSE	0.838	Level2	0.342
A0A107L415	110	S	H1N1	FALSE	0.838	Level2	0.246
A0A107L415	110	S	H1N2	FALSE	0.838	Level2	0.206
A0A107L415	115	S	N1	FALSE	0.838	Level2	0.342
A0A107L415	115	S	H1N1	FALSE	0.838	Level2	0.246
A0A107L415	115	S	H1N2	FALSE	0.838	Level2	0.206
A0A107L415	123	T	N1	FALSE	0.838	Level2	0.342
A0A107L415	123	T	H1N1	FALSE	0.838	Level2	0.246
A0A107L415	123	T	H1N2	FALSE	0.838	Level2	0.206
A0A107L415	126	S	H1N1	TRUE	0.838	Level2	0.502
A0A107L4C4	153	S	N1	FALSE	0.733	Level3	-1
A0A107L4C4	153	S	N2U1	FALSE	0.733	Level3	-1
A0A107L4C4	157	S	N1	FALSE	0.733	Level3	-1
A0A107L4C4	157	S	N2U1	FALSE	0.733	Level3	-1
A0A107L4J6	286	S	N1	FALSE	0.8	Level3	-1
A0A107L4J6	286	S	N2U1	TRUE	0.538	Level2	0.804
A0A107L4J6	302	S	N1	FALSE	0.538	Level2	0.601
A0A107L4J6	302	S	N2U1	FALSE	0.538	Level2	0.399
A0A107L4J6	306	T	N1	FALSE	0.538	Level2	0.601
A0A107L4J6	306	T	N2U1	FALSE	0.538	Level2	0.399
A0A107L4J6	307	T	N1	FALSE	0.538	Level2	0.601
A0A107L4J6	307	T	N2U1	FALSE	0.538	Level2	0.399
A0A107L756	208	T	N1	FALSE	0.59	Level2	0.335
A0A107L756	210	T	N1	FALSE	0.59	Level2	0.335
A0A107L756	214	S	N1	FALSE	0.59	Level2	0.333
A0A107L756	226	T	N1	TRUE	0.59	Level2	0.345
A0A107L756	238	T	H1N1	FALSE	0.59	Level2	0.178
A0A107L756	239	T	H1N1	FALSE	0.59	Level2	0.178
A0A107L8U1	202	T	N1	FALSE	0.57	Level3	-1
A0A107L8U1	202	T	H1N1	FALSE	0.57	Level3	-1
A0A107L8U1	202	T	H1N2	FALSE	0.57	Level3	-1
A0A107L8U1	205	S	N1	FALSE	0.57	Level3	-1
A0A107L8U1	205	S	H1N1	FALSE	0.57	Level3	-1
A0A107L8U1	205	S	H1N2	FALSE	0.57	Level3	-1
A0A107L8U1	207	T	N1	FALSE	0.57	Level3	-1
A0A107L8U1	207	T	H1N1	FALSE	0.57	Level3	-1
A0A107L8U1	207	T	H1N2	FALSE	0.57	Level3	-1
A0A107L8U1	212	S	N1	FALSE	0.57	Level3	-1
A0A107L8U1	212	S	H1N1	FALSE	0.57	Level3	-1
A0A107L8U1	212	S	H1N2	FALSE	0.57	Level3	-1
A0A107LAD2	267	S	N2U1	TRUE	0.845	Level2	0.376
A0A107LAD2	277	T	H1N1	TRUE	0.845	Level2	0.369
A0A107LAD2	290	T	H1N1	FALSE	0.845	Level2	0.328
A0A107LAD2	290	T	N2U1	FALSE	0.845	Level2	0.328
A0A107LAD2	297	T	H1N1	FALSE	0.845	Level2	0.328
A0A107LAD2	297	T	N2U1	FALSE	0.845	Level2	0.328
A0A107LAD2	298	T	H1N1	FALSE	0.845	Level2	0.328
A0A107LAD2	298	T	N2U1	FALSE	0.845	Level2	0.328
A0A107LAD2	299	S	H1N1	FALSE	0.845	Level2	0.328
A0A107LAD2	299	S	N2U1	FALSE	0.845	Level2	0.328
A0A107LAD2	485	S	N2U1	TRUE	0.733	Level2	0.426
A0A107LAD2	489	S	N1	FALSE	0.733	Level2	0.487
A0A107LAD2	495	S	N1	FALSE	0.733	Level2	0.487
A0A107LAD2	501	T	N1	TRUE	0.333	Level1	0.746
A0A107LAD8	429	S	N2U1	TRUE	0.783	Level1	0.5
A0A107LAG5	179	T	N1	FALSE	0.728	Level2	0.394
A0A107LAG5	179	T	N2U1	FALSE	0.728	Level2	0.303
A0A107LAG5	180	T	N1	FALSE	0.728	Level2	0.394
A0A107LAG5	180	T	N2U1	FALSE	0.728	Level2	0.303
A0A107LAG5	183	S	H1N2	TRUE	0.728	Level2	0.338
A0A107LAG5	184	S	N1	FALSE	0.728	Level2	0.431
A0A107LAG5	187	T	N1	FALSE	0.728	Level2	0.431
A0A107LAG5	228	T	H1N1	FALSE	0.7	Level2	0.414
A0A107LAG5	232	T	H1N1	FALSE	0.7	Level2	0.414
A0A107LAG5	239	S	N1	FALSE	0.7	Level2	0.228
A0A107LAG5	253	S	N1	FALSE	0.7	Level2	0.228
A0A107LAG5	271	S	H1N1	TRUE	0.7	Level2	0.425
A0A107LAG5	359	S	N2U1	TRUE	0.865	Level1	0.589
A0A107LAP1	155	S	H1N2	TRUE	0.808	Level1	0.636
A0A107LAP1	156	S	H1N2	TRUE	0.808	Level1	0.636
A0A107LAP1	165	T	H1N2	TRUE	0.808	Level1	0.636
A0A107LBR5	199	T	N1	FALSE	0.608	Level3	-1
A0A107LBR5	199	T	N2U1	FALSE	0.608	Level3	-1
A0A107LBR5	204	S	N1	FALSE	0.608	Level3	-1
A0A107LBR5	204	S	N2U1	FALSE	0.608	Level3	-1
A0A107LBR5	207	S	N1	FALSE	0.608	Level3	-1
A0A107LBR5	207	S	N2U1	FALSE	0.608	Level3	-1
A0A107LBR5	211	S	N1	FALSE	0.608	Level3	-1
A0A107LBR5	211	S	N2U1	FALSE	0.608	Level3	-1
A0A107LBS1	151	S	H1N1	TRUE	0.846	Level1	1
A0A107LBS1	161	S	H1N1	TRUE	0.846	Level1	1
A0A107LBS1	167	T	H1N1	TRUE	0.846	Level1	1
A0A107M8K0	377	S	N1	TRUE	0.352	Level2	0.621
A0A107M8K0	378	S	N1	TRUE	0.352	Level2	0.621
A0A107M8K0	382	T	N1	FALSE	0.352	Level2	0.554
A0A107M8K0	383	S	N1	FALSE	0.352	Level2	0.554
A0A107M8K0	384	T	N1	FALSE	0.352	Level2	0.554
A0A107M8K0	400	S	N1	FALSE	0.352	Level2	0.548
A0A107M8K0	404	T	N1	FALSE	0.352	Level2	0.548
A0A107M9C2	21	S	N1	FALSE	0.758	Level3	-1
A0A107M9C2	25	S	N1	FALSE	0.758	Level3	-1
A0A107MAW1	127	S	N1	TRUE	0.85	Level2	0.432
A0A107MAW1	128	T	H1N1	FALSE	0.85	Level2	0.358
A0A107MAW1	128	T	H1N2	FALSE	0.85	Level2	0.358
A0A107MAW1	132	T	H1N1	FALSE	0.85	Level2	0.358
A0A107MAW1	132	T	H1N2	FALSE	0.85	Level2	0.358
A0A107MHS7	126	S	N2U1	FALSE	0.776	Level2	0.584
A0A107MHS7	130	T	N2U1	FALSE	0.776	Level2	0.584
A0A107MHS7	134	S	N1	TRUE	0.776	Level2	0.232
A0A107MHS7	166	T	N2U1	TRUE	0.776	Level2	0.627
A0A107MHS7	169	S	N2U1	TRUE	0.776	Level2	0.627
A0A107MP99	204	S	N1	FALSE	0.376	Level3	-1
A0A107MP99	204	S	H1N1	FALSE	0.376	Level3	-1
A0A107MP99	204	S	H1N2	FALSE	0.376	Level3	-1
A0A107MP99	206	T	N1	FALSE	0.376	Level3	-1
A0A107MP99	206	T	H1N1	FALSE	0.376	Level3	-1
A0A107MP99	206	T	H1N2	FALSE	0.376	Level3	-1
A0A107MP99	227	T	H1N1	FALSE	0.376	Level3	-1
A0A107MP99	229	S	H1N1	FALSE	0.376	Level3	-1
A0A107MQ67	15	T	N1	FALSE	0.864	Level2	0.139
A0A107MQ67	15	T	H1N1	FALSE	0.864	Level2	0.139
A0A107MQ67	15	T	H1N2	FALSE	0.864	Level2	0.069
A0A107MQ67	22	S	N2U1	TRUE	0.864	Level2	0.409
A0A107MQ67	29	T	N2U1	TRUE	0.864	Level2	0.409
A0A107MQ67	5	S	N1	FALSE	0.864	Level2	0.125
A0A107MQ67	5	S	H1N1	FALSE	0.864	Level2	0.125
A0A107MQ67	5	S	H1N2	FALSE	0.864	Level2	0.082
A0A107MQ67	7	S	N1	FALSE	0.864	Level2	0.125
A0A107MQ67	7	S	H1N1	FALSE	0.864	Level2	0.125
A0A107MQ67	7	S	H1N2	FALSE	0.864	Level2	0.082
A0A107MQQ0	320	T	H1N1	TRUE	0.317	Level2	0.478
A0A107MQQ0	323	S	H1N1	TRUE	0.317	Level2	0.365
A0A107MQQ0	330	T	N1	FALSE	0.317	Level2	0.208
A0A107MQQ0	335	T	N1	FALSE	0.317	Level2	0.191
A0A107MQQ0	350	T	N2U1	TRUE	0.317	Level2	0.205
A0A107MSP5	441	T	H1N1	FALSE	0.867	Level2	0.216
A0A107MSP5	441	T	H1N2	FALSE	0.867	Level2	0.567
A0A107MSP5	444	T	H1N1	FALSE	0.867	Level2	0.216
A0A107MSP5	444	T	H1N2	FALSE	0.867	Level2	0.567
A0A107MSP5	445	S	H1N1	FALSE	0.867	Level2	0.216
A0A107MSP5	445	S	H1N2	FALSE	0.867	Level2	0.567
A0A107MSP5	450	T	H1N1	FALSE	0.867	Level2	0.216
A0A107MSP5	450	T	H1N2	FALSE	0.867	Level2	0.567
A0A107MSP5	463	T	H1N2	TRUE	0.867	Level2	0.731
A0A107MYN1	146	T	H1N1	FALSE	0.738	Level3	-1
A0A107MYN1	156	S	H1N1	FALSE	0.738	Level3	-1
A0A107MYN1	157	S	H1N1	FALSE	0.738	Level3	-1
A0A107MYN1	162	S	H1N1	FALSE	0.738	Level3	-1
A0A107MYN1	90	S	N2U1	FALSE	0.532	Level2	0.299
A0A107MYN1	91	S	N2U1	FALSE	0.532	Level2	0.299
A0A107MYN1	99	T	H1N1	TRUE	0.532	Level2	0.402
A0A107N1U2	141	S	N2U1	TRUE	0.858	Level1	1
A0A107N1U2	143	S	N2U1	TRUE	0.858	Level1	1
A0A107N1U2	148	T	N2U1	TRUE	0.858	Level1	1
A0A107N1U2	152	S	N2U1	TRUE	0.858	Level1	1
A0A107N3X6	454	T	H1N2	TRUE	0.511	Level2	0.776
A0A107N3X6	472	T	N1	FALSE	0.511	Level2	0.269
A0A107N3X6	472	T	H1N2	FALSE	0.511	Level2	0.731
A0A107N3X6	474	T	N1	FALSE	0.511	Level2	0.269
A0A107N3X6	474	T	H1N2	FALSE	0.511	Level2	0.731
A0A107N3X6	486	S	H1N2	TRUE	0.511	Level2	0.762
A0A107N564	366	S	H1N1	TRUE	0.571	Level2	0.277
A0A107N564	368	S	N2U1	FALSE	0.571	Level2	0.277
A0A107N564	372	S	N2U1	FALSE	0.571	Level2	0.234
A0A107N564	398	S	N2U1	FALSE	0.571	Level2	0.234
A0A107N9P2	77	S	H1N2	TRUE	0.808	Level1	0.828
A0A107N9P2	81	T	H1N1	TRUE	0.808	Level1	0.557
A0A107N9P2	94	T	H1N2	TRUE	0.808	Level1	0.728
A0A109EFH4	189	T	H1N1	TRUE	0.727	Level1	1
A0A109EFH4	199	T	H1N1	TRUE	0.727	Level1	1
A0A119P9U3	28	T	N1	TRUE	0.802	Level1	0.338
A0A119P9U3	29	S	N1	TRUE	0.802	Level1	0.338
A0A119P9W4	168	S	N1	TRUE	0.733	Level1	0.463
A0A119P9W4	172	S	N2U1	TRUE	0.733	Level1	0.732
A0A119P9W4	177	T	N2U1	TRUE	0.733	Level1	0.732
A0A119PAC4	526	S	H1N1	FALSE	0.728	Level2	0.543
A0A119PAC4	528	T	H1N1	FALSE	0.728	Level2	0.543
A0A119PAC4	531	S	H1N1	FALSE	0.728	Level2	0.601
A0A119PAC4	546	S	N2U1	TRUE	0.728	Level2	0.56
A0A119PDQ2	127	S	N1	TRUE	0.291	Level1	1
A0A119PDQ2	127	S	N2U1	TRUE	0.731	Level1	0.913
A0A119PDQ2	133	T	N1	TRUE	0.291	Level1	1
A0A119PDQ2	133	T	N2U1	FALSE	0.731	Level2	0.297
A0A119PDQ2	135	S	N1	TRUE	0.291	Level1	1
A0A119PDQ2	135	S	N2U1	FALSE	0.731	Level2	0.297
A0A119PDQ2	146	S	N1	TRUE	0.291	Level1	1
A0A119PDQ2	146	S	N2U1	FALSE	0.867	Level3	-1
A0A119PDQ2	340	S	H1N1	FALSE	0.845	Level3	-1
A0A119PDQ2	340	S	N2U1	FALSE	0.845	Level3	-1
A0A119PDQ2	341	T	H1N1	FALSE	0.845	Level3	-1
A0A119PDQ2	341	T	N2U1	FALSE	0.845	Level3	-1
A0A119PFK0	400	T	N1	FALSE	0.731	Level3	-1
A0A119PFK0	400	T	H1N1	FALSE	0.731	Level3	-1
A0A119PFK0	400	T	H1N2	FALSE	0.731	Level3	-1
A0A119PFK0	408	T	N1	FALSE	0.731	Level3	-1
A0A119PFK0	408	T	H1N1	FALSE	0.731	Level3	-1
A0A119PFK0	408	T	H1N2	FALSE	0.731	Level3	-1
A0A119PFK0	495	T	N1	FALSE	0.647	Level2	0.296
A0A119PFK0	501	S	N1	FALSE	0.647	Level2	0.296
A0A119PFK0	523	T	H1N2	TRUE	0.647	Level2	0.377
A0A119PST2	115	T	N1	TRUE	0.496	Level2	0.419
A0A119PST2	119	T	H1N2	FALSE	0.496	Level2	0.188
A0A119PST2	120	S	H1N2	FALSE	0.496	Level2	0.188
A0A119PST2	131	T	H1N1	TRUE	0.496	Level2	0.22
A0A119PST2	132	T	N1	FALSE	0.496	Level2	0.264
A0A119PST2	135	S	N1	FALSE	0.496	Level2	0.264
A0A119PTD2	125	T	H1N2	TRUE	0.784	Level2	0.603
A0A119PTD2	134	T	H1N2	TRUE	0.784	Level2	0.603
A0A119PTD2	136	S	N1	FALSE	0.784	Level2	0.193
A0A119PTD2	136	S	H1N1	FALSE	0.784	Level2	0.193
A0A119PTD2	136	S	H1N2	FALSE	0.784	Level2	0.534
A0A119PTD2	139	S	N1	FALSE	0.784	Level2	0.193
A0A119PTD2	139	S	H1N1	FALSE	0.784	Level2	0.193
A0A119PTD2	139	S	H1N2	FALSE	0.784	Level2	0.534
A0A119PTE3	128	T	N1	TRUE	0.714	Level1	1
A0A119PTE3	129	S	N1	TRUE	0.714	Level1	1
A0A119PTE3	130	S	N1	TRUE	0.714	Level1	1
A0A119PTE3	142	S	N1	TRUE	0.714	Level1	1
A0A119PU69	112	S	N1	FALSE	0.825	Level2	0.439
A0A119PU69	112	S	H1N1	FALSE	0.825	Level2	0.129
A0A119PU69	112	S	H1N2	FALSE	0.825	Level2	0.236
A0A119PU69	118	T	N1	FALSE	0.825	Level2	0.439
A0A119PU69	118	T	H1N1	FALSE	0.825	Level2	0.129
A0A119PU69	118	T	H1N2	FALSE	0.825	Level2	0.236
A0A119PU69	133	T	N1	TRUE	0.825	Level2	0.723
A0A119PU69	136	T	N1	TRUE	0.825	Level2	0.723
A0A119PVZ1	10	T	H1N1	FALSE	0.727	Level2	0.528
A0A119PVZ1	25	T	H1N1	TRUE	0.727	Level2	0.803
A0A119PVZ1	3	T	H1N1	FALSE	0.727	Level2	0.528
A0A119PVZ1	6	S	H1N1	FALSE	0.727	Level2	0.528
A0A119PVZ1	8	T	H1N1	FALSE	0.727	Level2	0.528
A0A119PVZ1	9	S	H1N1	FALSE	0.727	Level2	0.528
A0A119PZY3	136	T	N1	FALSE	0.728	Level3	-1
A0A119PZY3	136	T	H1N1	FALSE	0.728	Level3	-1
A0A119PZY3	136	T	H1N2	FALSE	0.728	Level3	-1
A0A119PZY3	136	T	N2U1	FALSE	0.728	Level3	-1
A0A119PZY3	156	T	N1	FALSE	0.728	Level3	-1
A0A119PZY3	156	T	H1N1	FALSE	0.728	Level3	-1
A0A119PZY3	156	T	H1N2	FALSE	0.728	Level3	-1
A0A119PZY3	156	T	N2U1	FALSE	0.728	Level3	-1
A0A119PZY3	167	S	N1	FALSE	0.728	Level3	-1
A0A119PZY3	167	S	H1N1	FALSE	0.728	Level3	-1
A0A119PZY3	167	S	H1N2	FALSE	0.728	Level3	-1
A0A119PZY3	167	S	N2U1	FALSE	0.728	Level3	-1
A0A119PZY3	168	S	N1	FALSE	0.728	Level3	-1
A0A119PZY3	168	S	H1N1	FALSE	0.728	Level3	-1
A0A119PZY3	168	S	H1N2	FALSE	0.728	Level3	-1
A0A119PZY3	168	S	N2U1	FALSE	0.728	Level3	-1
A0A119PZY3	171	T	N1	FALSE	0.728	Level3	-1
A0A119PZY3	171	T	H1N1	FALSE	0.728	Level3	-1
A0A119PZY3	171	T	H1N2	FALSE	0.728	Level3	-1
A0A119PZY3	171	T	N2U1	FALSE	0.728	Level3	-1
A0A119PZY3	174	T	N1	FALSE	0.728	Level3	-1
A0A119PZY3	174	T	H1N1	FALSE	0.728	Level3	-1
A0A119PZY3	174	T	H1N2	FALSE	0.728	Level3	-1
A0A119PZY3	174	T	N2U1	FALSE	0.728	Level3	-1
A0A119Q1U3	135	S	H1N2	FALSE	0.069	Level3	-1
A0A119Q1U3	139	T	H1N2	FALSE	0.069	Level3	-1
A0A119Q1U3	140	T	H1N2	FALSE	0.069	Level3	-1
A0A119Q1U3	149	S	H1N1	FALSE	0.069	Level2	0.322
A0A119Q1U3	149	S	H1N2	FALSE	0.069	Level2	0.322
A0A119Q1U3	151	S	H1N1	FALSE	0.069	Level2	0.322
A0A119Q1U3	151	S	H1N2	FALSE	0.069	Level2	0.322
A0A119Q1U3	154	S	H1N1	FALSE	0.069	Level2	0.322
A0A119Q1U3	154	S	H1N2	FALSE	0.069	Level2	0.322
A0A119Q1U3	156	S	H1N1	FALSE	0.069	Level2	0.322
A0A119Q1U3	156	S	H1N2	FALSE	0.069	Level2	0.322
A0A119Q1U3	157	S	H1N1	FALSE	0.069	Level2	0.322
A0A119Q1U3	157	S	H1N2	FALSE	0.069	Level2	0.322
A0A119Q1U3	176	T	H1N1	TRUE	0.86	Level2	0.389
A0A119Q2R9	24	T	N1	TRUE	0.335	Level1	0.561
A0A119Q2R9	30	T	N1	TRUE	0.335	Level1	0.878
A0A119Q2R9	5	T	H1N2	TRUE	0.335	Level1	0.439
A0A120DXR0	196	S	H1N2	TRUE	0.641	Level1	0.806
A0A120DXR0	198	T	H1N2	TRUE	0.641	Level1	0.806
A0A120DXR0	203	S	H1N2	TRUE	0.641	Level1	0.806
A0A120DXR0	214	T	N1	TRUE	0.641	Level1	0.418
A0A125H242	107	T	N2U1	TRUE	0.571	Level2	0.408
A0A125H242	113	T	H1N1	TRUE	0.571	Level2	0.353
A0A125H242	120	S	N1	FALSE	0.571	Level2	0.298
A0A125H242	125	S	N1	FALSE	0.571	Level2	0.285
A0A125H279	25	T	N2U1	FALSE	0.86	Level2	0.728
A0A125H279	27	T	N2U1	FALSE	0.86	Level2	0.728
A0A125H279	35	T	N2U1	TRUE	0.86	Level2	0.772
A0A125H279	43	T	N2U1	TRUE	0.86	Level2	0.772
A0A125H2Q2	268	T	N1	TRUE	0.833	Level2	0.499
A0A125H2Q2	268	T	H1N1	TRUE	0.787	Level2	0.41
A0A125H2Q2	268	T	N2U1	TRUE	0.342	Level1	0.25
A0A125H2Q2	285	S	N1	FALSE	0.787	Level2	0.41
A0A125H2Q2	285	S	H1N1	FALSE	0.833	Level2	0.375
A0A125H2Q2	290	T	N1	FALSE	0.787	Level2	0.41
A0A125H2Q2	290	T	H1N1	FALSE	0.833	Level2	0.375
A0A125H2Q8	15	S	H1N2	TRUE	0.846	Level2	0.766
A0A125H2Q8	3	S	H1N2	FALSE	0.846	Level2	0.617
A0A125H2Q8	3	S	N2U1	FALSE	0.846	Level2	0.383
A0A125H2Q8	8	T	H1N2	FALSE	0.846	Level2	0.617
A0A125H2Q8	8	T	N2U1	FALSE	0.846	Level2	0.383
A0A125H4J8	108	S	N1	TRUE	0.674	Level1	0.773
A0A125H4J8	116	S	N1	TRUE	0.674	Level1	0.773
A0A125H4J8	125	S	N1	TRUE	0.674	Level1	0.773
A0A125H4R8	738	T	N1	FALSE	0.869	Level3	-1
A0A125H4R8	738	T	H1N1	FALSE	0.869	Level3	-1
A0A125H4R8	738	T	H1N2	FALSE	0.869	Level3	-1
A0A125H4R8	739	S	N1	FALSE	0.869	Level3	-1
A0A125H4R8	739	S	H1N1	FALSE	0.869	Level3	-1
A0A125H4R8	739	S	H1N2	FALSE	0.869	Level3	-1
A0A125H4R8	743	S	N1	FALSE	0.869	Level3	-1
A0A125H4R8	743	S	H1N1	FALSE	0.869	Level3	-1
A0A125H4R8	743	S	H1N2	FALSE	0.869	Level3	-1
A0A125H4R8	744	S	N1	FALSE	0.869	Level3	-1
A0A125H4R8	744	S	H1N1	FALSE	0.869	Level3	-1
A0A125H4R8	744	S	H1N2	FALSE	0.869	Level3	-1
A0A125H4R8	749	T	N1	FALSE	0.869	Level3	-1
A0A125H4R8	749	T	H1N1	FALSE	0.869	Level3	-1
A0A125H4R8	749	T	H1N2	FALSE	0.869	Level3	-1
A0A125H4R8	751	S	N1	FALSE	0.869	Level3	-1
A0A125H4R8	751	S	H1N1	FALSE	0.869	Level3	-1
A0A125H4R8	751	S	H1N2	FALSE	0.869	Level3	-1
A0A125H4R8	753	T	N1	FALSE	0.869	Level3	-1
A0A125H4R8	753	T	H1N1	FALSE	0.869	Level3	-1
A0A125H4R8	753	T	H1N2	FALSE	0.869	Level3	-1
A0A125H4R8	754	T	N1	FALSE	0.869	Level3	-1
A0A125H4R8	754	T	H1N1	FALSE	0.869	Level3	-1
A0A125H4R8	754	T	H1N2	FALSE	0.869	Level3	-1
A0A125H4R8	756	T	N1	FALSE	0.869	Level3	-1
A0A125H4R8	756	T	H1N1	FALSE	0.869	Level3	-1
A0A125H4R8	756	T	H1N2	FALSE	0.869	Level3	-1
A0A125HA94	27	S	H1N1	TRUE	0.865	Level2	0.566
A0A125HA94	32	T	H1N1	TRUE	0.865	Level2	0.566
A0A125HA94	41	T	H1N1	FALSE	0.865	Level2	0.467
A0A125HA94	41	T	H1N2	FALSE	0.865	Level2	0.178
A0A125HA94	45	S	H1N1	FALSE	0.865	Level2	0.467
A0A125HA94	45	S	H1N2	FALSE	0.865	Level2	0.178
A0A125HA94	52	S	H1N1	FALSE	0.865	Level2	0.467
A0A125HA94	52	S	H1N2	FALSE	0.865	Level2	0.178
A0A125HA94	56	S	H1N1	FALSE	0.865	Level2	0.467
A0A125HA94	56	S	H1N2	FALSE	0.865	Level2	0.178
A0A125HAN7	50	S	H1N2	TRUE	0.85	Level1	0.794
A0A125HAN7	66	T	H1N2	TRUE	0.85	Level1	0.724
A0A125HAN7	81	S	N1	TRUE	0.85	Level1	0.517
A0A125HDH3	29	T	H1N2	TRUE	0.716	Level2	0.39
A0A125HDH3	31	T	H1N2	TRUE	0.716	Level2	0.39
A0A125HDH3	33	S	N1	TRUE	0.716	Level2	0.192
A0A125HDH3	36	S	N2U1	FALSE	0.716	Level2	0.185
A0A125HDH3	37	S	N2U1	FALSE	0.716	Level2	0.185
A0A125HDH3	40	T	N2U1	FALSE	0.716	Level2	0.185
A0A125HET9	11	T	H1N1	TRUE	0.614	Level1	0.988
A0A125HET9	17	T	H1N1	TRUE	0.614	Level1	0.988
A0A125HET9	418	T	N1	FALSE	0.784	Level2	0.5
A0A125HET9	418	T	N2U1	FALSE	0.784	Level2	0.52
A0A125HET9	422	T	N1	FALSE	0.784	Level2	0.5
A0A125HET9	422	T	N2U1	FALSE	0.784	Level2	0.52
A0A125HET9	424	S	N1	FALSE	0.784	Level2	0.5
A0A125HET9	424	S	N2U1	FALSE	0.784	Level2	0.52
A0A125HET9	441	S	N1	TRUE	0.784	Level2	0.559
A0A125HET9	441	S	N2U1	TRUE	0.832	Level2	0.5
A0A125HFF3	3	S	N1	FALSE	0.865	Level3	-1
A0A125HFF3	3	S	N2U1	FALSE	0.865	Level3	-1
A0A125HFF3	7	T	N1	FALSE	0.865	Level3	-1
A0A125HFF3	7	T	N2U1	FALSE	0.865	Level3	-1
A0A142P8D0	189	S	N2U1	TRUE	0.51	Level1	1
A0A142P8F5	12	T	H1N2	TRUE	0.083	Level2	0.585
A0A142P8F5	17	S	H1N2	TRUE	0.083	Level2	0.544
A0A142P8F5	3	T	N1	FALSE	0.083	Level2	0.272
A0A142P8F5	3	T	N2U1	FALSE	0.083	Level2	0.293
A0A142P8F5	7	T	N1	FALSE	0.083	Level2	0.272
A0A142P8F5	7	T	N2U1	FALSE	0.083	Level2	0.293
A0A142P8I2	153	T	N1	TRUE	0.85	Level2	0.703
A0A142P8I2	167	S	N1	FALSE	0.85	Level2	0.432
A0A142P8I2	167	S	N2U1	FALSE	0.85	Level2	0.568
A0A142P8I2	172	T	N1	FALSE	0.85	Level2	0.432
A0A142P8I2	172	T	N2U1	FALSE	0.85	Level2	0.568
A0A142P8I2	175	T	N1	FALSE	0.85	Level2	0.432
A0A142P8I2	175	T	N2U1	FALSE	0.85	Level2	0.568
A0A142P8L9	179	T	N1	FALSE	0.825	Level3	-1
A0A142P8L9	179	T	H1N1	FALSE	0.825	Level3	-1
A0A142P8L9	179	T	H1N2	FALSE	0.825	Level3	-1
A0A142P8L9	180	S	N1	FALSE	0.825	Level3	-1
A0A142P8L9	180	S	H1N1	FALSE	0.825	Level3	-1
A0A142P8L9	180	S	H1N2	FALSE	0.825	Level3	-1
A0A142P8L9	185	T	N1	FALSE	0.825	Level3	-1
A0A142P8L9	185	T	H1N1	FALSE	0.825	Level3	-1
A0A142P8L9	185	T	H1N2	FALSE	0.825	Level3	-1
A0A142P8L9	188	T	H1N1	FALSE	0.825	Level3	-1
A0A142P8L9	191	S	H1N1	FALSE	0.825	Level3	-1
A0A142P8L9	192	T	H1N1	FALSE	0.825	Level3	-1
A0A142P8N1	102	T	N1	FALSE	0.511	Level3	-1
A0A142P8N1	102	T	H1N1	FALSE	0.511	Level3	-1
A0A142P8N1	102	T	H1N2	FALSE	0.511	Level3	-1
A0A142P8N1	105	S	N1	FALSE	0.511	Level3	-1
A0A142P8N1	105	S	H1N1	FALSE	0.511	Level3	-1
A0A142P8N1	105	S	H1N2	FALSE	0.511	Level3	-1
A0A142P8N1	110	S	N1	FALSE	0.511	Level3	-1
A0A142P8N1	110	S	H1N1	FALSE	0.511	Level3	-1
A0A142P8N1	110	S	H1N2	FALSE	0.511	Level3	-1
A0A142P8N1	92	T	N1	FALSE	0.511	Level3	-1
A0A142P8N1	92	T	H1N1	FALSE	0.511	Level3	-1
A0A142P8N1	92	T	H1N2	FALSE	0.511	Level3	-1
A0A142P8U6	100	T	N2U1	FALSE	0.776	Level3	-1
A0A142P8U6	72	S	N1	FALSE	0.776	Level3	-1
A0A142P8U6	72	S	N2U1	FALSE	0.776	Level3	-1
A0A142P8U6	79	T	N1	FALSE	0.776	Level3	-1
A0A142P8U6	79	T	N2U1	FALSE	0.776	Level3	-1
A0A142P8U6	86	T	N1	FALSE	0.776	Level3	-1
A0A142P8U6	86	T	N2U1	FALSE	0.776	Level3	-1
A0A142P8U6	95	T	N2U1	FALSE	0.776	Level3	-1
A0A142P9K2	21	T	N1	FALSE	0.847	Level2	0.14
A0A142P9K2	21	T	H1N1	FALSE	0.847	Level2	0.36
A0A142P9K2	21	T	H1N2	FALSE	0.847	Level2	0.36
A0A142P9K2	26	T	N1	FALSE	0.847	Level2	0.14
A0A142P9K2	26	T	H1N1	FALSE	0.847	Level2	0.36
A0A142P9K2	26	T	H1N2	FALSE	0.847	Level2	0.36
A0A142P9K2	30	S	N1	FALSE	0.847	Level2	0.14
A0A142P9K2	30	S	H1N1	FALSE	0.847	Level2	0.36
A0A142P9K2	30	S	H1N2	FALSE	0.847	Level2	0.36
A0A142P9K2	7	T	H1N2	TRUE	0.847	Level2	0.42
A0A142P9R7	28	T	H1N1	TRUE	0.858	Level2	0.465
A0A142P9R7	37	T	N2U1	FALSE	0.858	Level2	0.366
A0A142P9R7	41	S	N2U1	FALSE	0.858	Level2	0.366
A0A142P9R7	57	T	H1N1	FALSE	0.856	Level3	-1
A0A142P9R7	57	T	N2U1	FALSE	0.856	Level3	-1
A0A142P9R7	59	T	H1N1	FALSE	0.856	Level3	-1
A0A142P9R7	59	T	N2U1	FALSE	0.856	Level3	-1
A0A142P9R7	60	T	H1N1	FALSE	0.856	Level3	-1
A0A142P9R7	60	T	N2U1	FALSE	0.856	Level3	-1
A0A142P9T7	187	S	N2U1	FALSE	0.858	Level3	-1
A0A142P9T7	196	S	N2U1	FALSE	0.858	Level3	-1
A0A142P9T7	197	S	N2U1	FALSE	0.858	Level3	-1
A0A142P9Z2	230	T	H1N1	TRUE	0.223	Level2	0.279
A0A142P9Z2	244	S	N2U1	FALSE	0.223	Level2	0.198
A0A142P9Z2	247	T	N2U1	FALSE	0.223	Level2	0.198
A0A142P9Z2	248	S	N2U1	FALSE	0.223	Level2	0.198
A0A142PA11	13	T	N2U1	FALSE	0.867	Level3	-1
A0A142PA11	19	T	N2U1	FALSE	0.867	Level3	-1
A0A142PA11	20	S	N2U1	FALSE	0.867	Level3	-1
A0A142PA11	22	S	N2U1	FALSE	0.867	Level3	-1
A0A142PA11	23	S	N2U1	FALSE	0.867	Level3	-1
A0A142PA11	4	S	N2U1	FALSE	0.867	Level3	-1
A0A142PA11	6	S	N2U1	FALSE	0.867	Level3	-1
A0A142PA46	616	S	H1N1	FALSE	0.859	Level3	-1
A0A142PA46	617	S	H1N1	FALSE	0.859	Level3	-1
A0A142PAF9	47	S	H1N1	FALSE	0.846	Level3	-1
A0A142PAF9	55	S	H1N1	FALSE	0.784	Level3	-1
A0A142PAF9	58	S	H1N1	FALSE	0.784	Level3	-1
A0A142PAR8	88	S	N1	TRUE	0	Level1	1
A0A142PAR8	88	S	H1N1	FALSE	0	Level3	-1
A0A142PAR8	88	S	H1N2	TRUE	0	Level1	0.995
A0A142PAR8	89	S	N1	TRUE	0	Level1	1
A0A142PAR8	89	S	H1N1	FALSE	0	Level3	-1
A0A142PAR8	89	S	H1N2	FALSE	0	Level3	-1
A0A142PAU5	12	S	H1N2	TRUE	0.779	Level1	0.513
A0A142PAU5	5	T	H1N1	TRUE	0.779	Level1	0.605
A0A142PAU5	8	T	N1	TRUE	0.779	Level1	0.513
A0A142PAV2	66	S	N1	FALSE	0.101	Level3	-1
A0A142PAV2	66	S	H1N2	FALSE	0.101	Level3	-1
A0A142PAV2	71	T	N1	FALSE	0.101	Level3	-1
A0A142PAV2	71	T	H1N2	FALSE	0.101	Level3	-1
A0A142PAV2	82	S	N2U1	FALSE	0.101	Level3	-1
A0A142PAV2	83	T	N2U1	FALSE	0.101	Level3	-1
A0A142PAX7	44	S	N1	FALSE	0.685	Level3	-1
A0A142PAX7	44	S	N2U1	FALSE	0.685	Level3	-1
A0A142PAX7	48	T	N1	FALSE	0.685	Level3	-1
A0A142PAX7	48	T	N2U1	FALSE	0.685	Level3	-1
A0A142PAX7	50	S	N1	FALSE	0.685	Level3	-1
A0A142PAX7	50	S	N2U1	FALSE	0.685	Level3	-1
A0A142PAX7	51	S	N1	FALSE	0.685	Level3	-1
A0A142PAX7	51	S	N2U1	FALSE	0.685	Level3	-1
A0A142PAX7	53	S	N1	FALSE	0.685	Level3	-1
A0A142PAX7	53	S	N2U1	FALSE	0.685	Level3	-1
A0A142PAX7	70	S	N1	FALSE	0.685	Level3	-1
A0A142PAX7	70	S	H1N2	FALSE	0.685	Level3	-1
A0A142PAX7	72	S	N1	FALSE	0.685	Level3	-1
A0A142PAX7	72	S	H1N2	FALSE	0.685	Level3	-1
A0A142PAX7	76	S	N1	FALSE	0.685	Level3	-1
A0A142PAX7	76	S	H1N2	FALSE	0.685	Level3	-1
A0A142PB86	187	T	N1	TRUE	0.742	Level2	0.641
A0A142PB86	201	S	N2U1	FALSE	0.742	Level2	0.357
A0A142PB86	203	S	N2U1	FALSE	0.742	Level2	0.357
A0A142PBH7	244	T	H1N2	TRUE	0.706	Level2	0.525
A0A142PBH7	263	S	H1N2	TRUE	0.706	Level2	0.508
A0A142PBH7	286	S	H1N1	FALSE	0.706	Level2	0.258
A0A142PBH7	286	S	N2U1	FALSE	0.706	Level2	0.258
A0A142PBH7	287	S	H1N1	FALSE	0.706	Level2	0.258
A0A142PBH7	287	S	N2U1	FALSE	0.706	Level2	0.258
A0A142PBZ2	11	T	N1	FALSE	0.538	Level3	-1
A0A142PBZ2	2	S	N1	FALSE	0.538	Level3	-1
A0A142PBZ2	23	S	N1	FALSE	0.538	Level3	-1
A0A142PBZ2	23	S	H1N2	FALSE	0.538	Level3	-1
A0A142PBZ2	25	T	N1	FALSE	0.538	Level3	-1
A0A142PBZ2	25	T	H1N2	FALSE	0.538	Level3	-1
A0A142PBZ2	28	S	N1	FALSE	0.538	Level3	-1
A0A142PBZ2	28	S	H1N2	FALSE	0.538	Level3	-1
A0A142PBZ2	29	S	N1	FALSE	0.538	Level3	-1
A0A142PBZ2	29	S	H1N2	FALSE	0.538	Level3	-1
A0A142PBZ2	5	T	N1	FALSE	0.538	Level3	-1
A0A142PC41	26	T	H1N2	FALSE	0.111	Level2	0.429
A0A142PC41	30	T	H1N2	FALSE	0.111	Level2	0.429
A0A142PC41	31	S	H1N2	FALSE	0.111	Level2	0.429
A0A142PC41	3	S	H1N2	FALSE	0.111	Level2	0.429
A0A142PC41	33	T	N2U1	TRUE	0.111	Level2	0.143
A0A142PC41	5	T	H1N2	FALSE	0.111	Level2	0.429
A0A142PC41	8	T	H1N2	FALSE	0.111	Level2	0.429
A0A142PC85	37	S	H1N2	TRUE	0	Level1	0.937
A0A142PC96	2	T	H1N2	FALSE	0.846	Level2	0.372
A0A142PC96	26	S	H1N2	FALSE	0.846	Level2	0.32
A0A142PC96	26	S	N2U1	FALSE	0.846	Level2	0.193
A0A142PC96	3	T	H1N2	FALSE	0.846	Level2	0.372
A0A142PC96	33	T	H1N2	FALSE	0.846	Level2	0.325
A0A142PC96	33	T	N2U1	FALSE	0.846	Level2	0.196
A0A142PC96	38	S	H1N2	FALSE	0.846	Level2	0.325
A0A142PC96	38	S	N2U1	FALSE	0.846	Level2	0.196
A0A142PC96	39	T	H1N1	TRUE	0.846	Level2	0.269
A0A142PC96	76	S	N2U1	FALSE	0.483	Level2	0.185
A0A142PC96	79	T	N2U1	FALSE	0.483	Level2	0.185
A0A142PC96	85	T	N1	TRUE	0.483	Level2	0.464
A0A142PC96	86	S	N1	TRUE	0.483	Level2	0.464
A0A142PC96	87	S	N1	TRUE	0.483	Level2	0.464
A0A142PCB1	58	S	N1	FALSE	0.351	Level3	-1
A0A142PCB1	58	S	N2U1	FALSE	0.351	Level3	-1
A0A142PCB1	60	T	N1	FALSE	0.351	Level3	-1
A0A142PCB1	60	T	N2U1	FALSE	0.351	Level3	-1
A0A142PCB1	63	T	N1	FALSE	0.351	Level3	-1
A0A142PCB1	63	T	N2U1	FALSE	0.351	Level3	-1
A0A142PCB1	69	T	N1	FALSE	0.351	Level3	-1
A0A142PCB1	69	T	N2U1	FALSE	0.351	Level3	-1
A0A142PCC5	317	S	N1	FALSE	0.614	Level3	-1
A0A142PCC5	317	S	H1N1	FALSE	0.614	Level3	-1
A0A142PCC5	317	S	H1N2	FALSE	0.614	Level3	-1
A0A142PCC5	326	T	N1	FALSE	0.614	Level3	-1
A0A142PCC5	326	T	H1N1	FALSE	0.614	Level3	-1
A0A142PCC5	326	T	H1N2	FALSE	0.614	Level3	-1
A0A142PCC5	337	T	N1	FALSE	0.614	Level3	-1
A0A142PCC5	337	T	H1N1	FALSE	0.614	Level3	-1
A0A142PCC5	337	T	H1N2	FALSE	0.614	Level3	-1
A0A142PCC5	338	S	N1	FALSE	0.614	Level3	-1
A0A142PCC5	338	S	H1N1	FALSE	0.614	Level3	-1
A0A142PCC5	338	S	H1N2	FALSE	0.614	Level3	-1
A0A142PCC5	68	T	N1	FALSE	0.789	Level3	-1
A0A142PCC5	68	T	H1N2	FALSE	0.789	Level3	-1
A0A142PCC5	70	S	N1	FALSE	0.789	Level3	-1
A0A142PCC5	70	S	H1N2	FALSE	0.789	Level3	-1
A0A142PCC5	85	S	N1	FALSE	0.789	Level3	-1
A0A142PCC5	85	S	H1N2	FALSE	0.789	Level3	-1
A0A142PCC5	92	S	H1N1	FALSE	0.789	Level3	-1
A0A142PCC5	93	T	H1N1	FALSE	0.789	Level3	-1
A0A142PCL0	102	S	N1	FALSE	0.85	Level3	-1
A0A142PCL0	102	S	H1N1	FALSE	0.85	Level3	-1
A0A142PCL0	102	S	H1N2	FALSE	0.85	Level3	-1
A0A142PCL0	103	T	N1	FALSE	0.85	Level3	-1
A0A142PCL0	103	T	H1N1	FALSE	0.85	Level3	-1
A0A142PCL0	103	T	H1N2	FALSE	0.85	Level3	-1
A0A142PCL0	109	T	N1	FALSE	0.85	Level3	-1
A0A142PCL0	109	T	H1N1	FALSE	0.85	Level3	-1
A0A142PCL0	109	T	H1N2	FALSE	0.85	Level3	-1
A0A142PCL0	87	S	N1	FALSE	0.85	Level3	-1
A0A142PCL0	87	S	H1N1	FALSE	0.85	Level3	-1
A0A142PCL0	87	S	H1N2	FALSE	0.85	Level3	-1
A0A142PCL0	88	S	N1	FALSE	0.85	Level3	-1
A0A142PCL0	88	S	H1N1	FALSE	0.85	Level3	-1
A0A142PCL0	88	S	H1N2	FALSE	0.85	Level3	-1
A0A142PCL0	95	S	N1	FALSE	0.85	Level3	-1
A0A142PCL0	95	S	H1N1	FALSE	0.85	Level3	-1
A0A142PCL0	95	S	H1N2	FALSE	0.85	Level3	-1
A0A142PCM2	10	S	H1N1	TRUE	0.866	Level2	0.856
A0A142PCM2	18	S	H1N1	FALSE	0.866	Level2	0.572
A0A142PCM2	32	T	H1N1	FALSE	0.866	Level2	0.572
A0A142PCN9	149	S	H1N1	TRUE	0.571	Level1	1
A0A142PCN9	151	T	H1N1	TRUE	0.571	Level1	1
A0A142PCP3	371	T	H1N1	FALSE	0.396	Level2	0.265
A0A142PCP3	377	T	H1N1	FALSE	0.396	Level2	0.265
A0A142PCP3	379	T	N1	TRUE	0.396	Level2	0.261
A0A142PCV6	118	S	H1N1	FALSE	0.583	Level3	-1
A0A142PCV6	118	S	H1N2	FALSE	0.583	Level3	-1
A0A142PCV6	121	T	H1N1	FALSE	0.583	Level3	-1
A0A142PCV6	121	T	H1N2	FALSE	0.583	Level3	-1
A0A142PCW9	225	S	N1	FALSE	0.769	Level2	0.338
A0A142PCW9	225	S	H1N2	FALSE	0.769	Level2	0.324
A0A142PCW9	228	T	N1	FALSE	0.769	Level2	0.338
A0A142PCW9	228	T	H1N2	FALSE	0.769	Level2	0.324
A0A142PCW9	229	S	N1	FALSE	0.769	Level2	0.338
A0A142PCW9	229	S	H1N2	FALSE	0.769	Level2	0.324
A0A142PCW9	241	S	N1	FALSE	0.769	Level2	0.338
A0A142PCW9	241	S	H1N2	FALSE	0.769	Level2	0.324
A0A142PCW9	242	S	N1	FALSE	0.769	Level2	0.338
A0A142PCW9	242	S	H1N2	FALSE	0.769	Level2	0.324
A0A142PCW9	251	T	H1N2	TRUE	0.769	Level2	0.38
A0A142PD81	526	T	N1	FALSE	0.788	Level3	-1
A0A142PD81	527	T	N1	FALSE	0.788	Level3	-1
A0A142PD81	529	T	N1	FALSE	0.788	Level3	-1
A0A142PDM9	31	T	H1N1	FALSE	0.801	Level3	-1
A0A142PDM9	34	T	H1N1	FALSE	0.801	Level3	-1
A0A142PDM9	39	T	H1N1	FALSE	0.801	Level3	-1
A0A142PDS5	220	T	H1N1	FALSE	0.49	Level2	0.311
A0A142PDS5	235	S	H1N1	FALSE	0.49	Level2	0.311
A0A142PDS5	236	T	H1N1	FALSE	0.49	Level2	0.311
A0A142PDS5	237	T	H1N1	FALSE	0.49	Level2	0.311
A0A142PDS5	238	S	H1N1	FALSE	0.49	Level2	0.311
A0A142PDS5	243	T	H1N1	TRUE	0.49	Level2	0.444
A0A142PE96	312	S	H1N1	FALSE	0.861	Level3	-1
A0A142PE96	312	S	H1N2	FALSE	0.861	Level3	-1
A0A142PE96	318	S	H1N1	FALSE	0.861	Level3	-1
A0A142PE96	318	S	H1N2	FALSE	0.861	Level3	-1
A0A142PE96	323	S	H1N1	FALSE	0.861	Level3	-1
A0A142PE96	323	S	H1N2	FALSE	0.861	Level3	-1
A0A142PEA3	363	S	N1	FALSE	0.838	Level2	0.233
A0A142PEA3	363	S	H1N2	FALSE	0.838	Level2	0.256
A0A142PEA3	365	T	N1	FALSE	0.838	Level2	0.233
A0A142PEA3	365	T	H1N2	FALSE	0.838	Level2	0.256
A0A142PEA3	367	S	N1	FALSE	0.838	Level2	0.233
A0A142PEA3	367	S	H1N2	FALSE	0.838	Level2	0.256
A0A142PEA3	374	T	H1N1	TRUE	0.838	Level2	0.617
A0A142PEA3	375	T	H1N1	TRUE	0.838	Level2	0.617
A0A142PEA3	453	S	N1	FALSE	0.594	Level2	0.361
A0A142PEA3	453	S	H1N2	FALSE	0.594	Level2	0.57
A0A142PEA3	454	S	N1	FALSE	0.594	Level2	0.361
A0A142PEA3	454	S	H1N2	FALSE	0.594	Level2	0.57
A0A142PEA3	456	S	H1N2	TRUE	0.594	Level2	0.754
A0A142PEA3	458	T	H1N2	TRUE	0.594	Level2	0.754
A0A142PEJ1	45	T	N2U1	TRUE	0.483	Level2	0.358
A0A142PEJ1	69	T	N1	FALSE	0.483	Level2	0.261
A0A142PEJ1	69	T	H1N2	FALSE	0.483	Level2	0.528
A0A142PEJ1	88	S	N1	FALSE	0.483	Level2	0.266
A0A142PEJ1	88	S	H1N2	FALSE	0.483	Level2	0.522
A0A142PEJ1	89	T	N1	FALSE	0.483	Level2	0.261
A0A142PEJ1	89	T	H1N2	FALSE	0.483	Level2	0.52
A0A142PEP0	170	S	N1	FALSE	0.856	Level2	0.178
A0A142PEP0	170	S	H1N1	FALSE	0.856	Level2	0.178
A0A142PEP0	170	S	H1N2	FALSE	0.856	Level2	0.089
A0A142PEP0	173	S	N1	FALSE	0.856	Level2	0.178
A0A142PEP0	173	S	H1N1	FALSE	0.856	Level2	0.178
A0A142PEP0	173	S	H1N2	FALSE	0.856	Level2	0.089
A0A142PEP0	174	T	N1	FALSE	0.856	Level2	0.178
A0A142PEP0	174	T	H1N1	FALSE	0.856	Level2	0.178
A0A142PEP0	174	T	H1N2	FALSE	0.856	Level2	0.089
A0A142PEP0	183	S	N2U1	TRUE	0.856	Level2	0.4
A0A142PEP0	23	T	N1	FALSE	0	Level3	-1
A0A142PEP0	23	T	H1N2	FALSE	0	Level3	-1
A0A142PEP0	23	T	N2U1	FALSE	0.858	Level3	-1
A0A142PEP0	25	T	N1	FALSE	0	Level3	-1
A0A142PEP0	25	T	H1N2	FALSE	0	Level3	-1
A0A142PEP0	25	T	N2U1	FALSE	0.858	Level3	-1
A0A142PEP0	26	S	N2U1	FALSE	0.858	Level3	-1
A0A142PEP0	27	T	N2U1	FALSE	0.858	Level3	-1
A0A142PEP0	30	T	N2U1	FALSE	0.858	Level3	-1
A0A142PEP0	32	T	N2U1	FALSE	0.858	Level3	-1
A0A142PEX3	26	T	H1N1	TRUE	0.317	Level1	0.628
A0A142PEX3	31	S	H1N1	TRUE	0.317	Level1	0.628
A0A142PEX3	35	T	H1N1	TRUE	0.317	Level1	0.628
A0A142PEX3	35	T	N2U1	TRUE	0.784	Level1	0.243
A0A142PEX3	40	S	N1	TRUE	0.784	Level1	0.683
A0A142PEX3	51	T	N1	TRUE	0.784	Level1	0.586
A0A142PEX3	66	S	N2U1	TRUE	0.858	Level2	0.493
A0A142PEX3	69	S	N1	FALSE	0.858	Level2	0.373
A0A142PEX3	71	S	N1	FALSE	0.858	Level2	0.373
A0A142PFE8	17	S	N2U1	FALSE	0.787	Level3	-1
A0A142PFE8	24	S	N2U1	FALSE	0.787	Level3	-1
A0A142PFE8	26	S	N2U1	FALSE	0.787	Level3	-1
A0A142PFE8	28	T	N2U1	FALSE	0.787	Level3	-1
A0A142PFE8	5	S	H1N1	FALSE	0.787	Level3	-1
A0A142PFE8	5	S	N2U1	FALSE	0.787	Level3	-1
A0A142PFE8	7	S	H1N1	FALSE	0.787	Level3	-1
A0A142PFE8	7	S	N2U1	FALSE	0.787	Level3	-1
A0A142PFF7	132	T	H1N1	FALSE	0.846	Level3	-1
A0A142PFF7	138	T	H1N1	FALSE	0.846	Level3	-1
A0A142PFF7	140	T	H1N1	FALSE	0.846	Level3	-1
A0A142PFT5	221	T	H1N1	FALSE	0.847	Level3	-1
A0A142PFT5	227	S	H1N1	FALSE	0.847	Level3	-1
A0A142PFT5	232	T	H1N1	FALSE	0.847	Level3	-1
A0A142PFT5	234	T	H1N1	FALSE	0.847	Level3	-1
A0A142PFT5	237	S	H1N1	FALSE	0.847	Level3	-1
A0A142PFT5	239	S	H1N1	FALSE	0.847	Level3	-1
A0A142PFT5	241	S	H1N1	FALSE	0.847	Level3	-1
A0A142PFT5	244	S	H1N1	FALSE	0.847	Level3	-1
A0A142PFU8	101	T	N2U1	TRUE	0.602	Level2	0.305
A0A142PFU8	115	S	N1	FALSE	0.602	Level2	0.159
A0A142PFU8	115	S	H1N1	FALSE	0.602	Level2	0.167
A0A142PFU8	115	S	H1N2	FALSE	0.602	Level2	0.094
A0A142PFU8	117	T	N1	FALSE	0.602	Level2	0.159
A0A142PFU8	117	T	H1N1	FALSE	0.602	Level2	0.167
A0A142PFU8	117	T	H1N2	FALSE	0.602	Level2	0.094
A0A142PFX6	152	T	N1	FALSE	0.513	Level2	0.428
A0A142PFX6	153	T	N1	FALSE	0.513	Level2	0.428
A0A142PFX6	154	T	N1	FALSE	0.513	Level2	0.428
A0A142PFX6	158	T	N1	FALSE	0.513	Level2	0.434
A0A142PFX6	169	S	H1N1	TRUE	0.513	Level2	0.167
A0A142PFX6	174	S	N1	TRUE	0.513	Level2	0.46
A0A142PFX6	61	S	N1	TRUE	0.85	Level2	0.588
A0A142PFX6	65	T	N1	TRUE	0.85	Level2	0.588
A0A142PFX6	70	T	N2U1	TRUE	0.85	Level2	0.359
A0A142PFX6	74	S	H1N1	FALSE	0.85	Level2	0.294
A0A142PFX6	75	T	H1N1	FALSE	0.85	Level2	0.294
A0A142PFZ8	389	S	H1N2	TRUE	0.855	Level2	0.609
A0A142PFZ8	398	T	N1	FALSE	0.855	Level2	0.12
A0A142PFZ8	398	T	H1N1	FALSE	0.855	Level2	0.401
A0A142PFZ8	398	T	H1N2	FALSE	0.855	Level2	0.318
A0A142PFZ8	406	S	N1	FALSE	0.855	Level2	0.12
A0A142PFZ8	406	S	H1N1	FALSE	0.855	Level2	0.401
A0A142PFZ8	406	S	H1N2	FALSE	0.855	Level2	0.318
A0A142PFZ8	407	S	N1	FALSE	0.855	Level2	0.12
A0A142PFZ8	407	S	H1N1	FALSE	0.855	Level2	0.401
A0A142PFZ8	407	S	H1N2	FALSE	0.855	Level2	0.318
A0A142PG13	54	S	H1N1	FALSE	0.867	Level3	-1
A0A142PG13	60	T	H1N1	FALSE	0.867	Level3	-1
A0A142PG13	68	S	N2U1	FALSE	0.867	Level3	-1
A0A142PG13	86	S	N2U1	FALSE	0.867	Level3	-1
A0A142PG24	126	S	H1N2	TRUE	0.472	Level2	0.84
A0A142PG24	127	S	H1N1	FALSE	0.472	Level2	0.42
A0A142PG24	127	S	H1N2	FALSE	0.472	Level2	0.58
A0A142PG24	131	T	H1N1	FALSE	0.472	Level2	0.42
A0A142PG24	131	T	H1N2	FALSE	0.472	Level2	0.58
A0A142PG42	81	S	H1N1	FALSE	0.783	Level3	-1
A0A142PG42	81	S	H1N2	FALSE	0.783	Level3	-1
A0A142PG42	83	S	H1N1	FALSE	0.783	Level3	-1
A0A142PG42	83	S	H1N2	FALSE	0.783	Level3	-1
A0A142PG42	86	S	H1N1	FALSE	0.783	Level3	-1
A0A142PG42	86	S	H1N2	FALSE	0.783	Level3	-1
A0A142PG42	87	T	H1N1	FALSE	0.783	Level3	-1
A0A142PG42	87	T	H1N2	FALSE	0.783	Level3	-1
A0A142PG42	93	T	H1N1	FALSE	0.783	Level3	-1
A0A142PG42	99	T	H1N1	FALSE	0.783	Level3	-1
A0A142PG60	101	S	N2U1	TRUE	0.85	Level1	0.795
A0A142PG60	104	S	H1N2	TRUE	0.85	Level1	0.384
A0A142PG60	97	T	N2U1	TRUE	0.85	Level1	0.795
A0A142PG60	99	S	N2U1	TRUE	0.85	Level1	0.795
A0A142PG73	174	S	H1N1	FALSE	0.762	Level2	0.254
A0A142PG73	174	S	N2U1	FALSE	0.762	Level2	0.254
A0A142PG73	175	S	H1N1	FALSE	0.762	Level2	0.254
A0A142PG73	175	S	N2U1	FALSE	0.762	Level2	0.254
A0A142PG73	176	T	H1N1	FALSE	0.762	Level2	0.254
A0A142PG73	176	T	N2U1	FALSE	0.762	Level2	0.254
A0A142PG73	190	S	N1	TRUE	0.762	Level2	0.288
A0A142PGD9	31	T	H1N1	TRUE	0.869	Level1	0.281
A0A142PGI5	360	S	H1N2	FALSE	0.63	Level2	0.333
A0A142PGI5	360	S	N2U1	FALSE	0.63	Level2	0.667
A0A142PGI5	363	T	H1N2	FALSE	0.63	Level2	0.333
A0A142PGI5	363	T	N2U1	FALSE	0.63	Level2	0.667
A0A142PGI5	372	T	N2U1	TRUE	0.63	Level2	0.667
A0A142PGK3	109	S	N1	FALSE	0.667	Level3	-1
A0A142PGK3	109	S	H1N1	FALSE	0.131	Level3	-1
A0A142PGK3	109	S	H1N2	FALSE	0.667	Level3	-1
A0A142PGK3	90	T	N1	FALSE	0.131	Level3	-1
A0A142PGK3	90	T	H1N1	FALSE	0.667	Level3	-1
A0A142PGK3	90	T	H1N2	FALSE	0.667	Level3	-1
A0A142PGK3	91	T	N1	FALSE	0.131	Level3	-1
A0A142PGK3	91	T	H1N1	FALSE	0.667	Level3	-1
A0A142PGK3	91	T	H1N2	FALSE	0.667	Level3	-1
A0A142PGK3	99	T	N1	FALSE	0.667	Level3	-1
A0A142PGK3	99	T	H1N1	FALSE	0.131	Level3	-1
A0A142PGK3	99	T	H1N2	FALSE	0.667	Level3	-1
A0A142PGL5	18	S	N1	FALSE	0.755	Level3	-1
A0A142PGL5	18	S	N2U1	FALSE	0.755	Level3	-1
A0A142PGL5	19	S	N1	FALSE	0.755	Level3	-1
A0A142PGL5	19	S	N2U1	FALSE	0.755	Level3	-1
A0A142PGL5	2	S	N1	FALSE	0.755	Level3	-1
A0A142PGL5	7	S	N1	FALSE	0.755	Level3	-1
A0A142PGL5	8	S	N1	FALSE	0.755	Level3	-1
A0A142PGW5	190	S	N2U1	TRUE	0.787	Level2	0.492
A0A142PGW5	196	T	N2U1	TRUE	0.787	Level2	0.392
A0A142PGW5	201	T	N1	FALSE	0.787	Level2	0.317
A0A142PGW5	204	S	N1	FALSE	0.787	Level2	0.293
A0A142PGW5	207	T	N1	FALSE	0.787	Level2	0.312
A0A142PGW5	207	T	N2U1	FALSE	0.855	Level3	-1
A0A142PGW5	211	S	N1	FALSE	0.787	Level2	0.312
A0A142PGW5	211	S	N2U1	FALSE	0.855	Level3	-1
A0A142PGW5	217	T	N1	FALSE	0.787	Level2	0.312
A0A142PGW5	217	T	N2U1	FALSE	0.855	Level3	-1
A0A142PGX6	122	T	H1N1	FALSE	0.78	Level2	0.211
A0A142PGX6	122	T	N2U1	FALSE	0.585	Level3	-1
A0A142PGX6	130	S	H1N1	FALSE	0.78	Level2	0.211
A0A142PGX6	130	S	N2U1	FALSE	0.585	Level3	-1
A0A142PGX6	134	T	H1N1	FALSE	0.78	Level2	0.211
A0A142PGX6	143	S	H1N1	FALSE	0.585	Level3	-1
A0A142PGX6	143	S	N2U1	TRUE	0.585	Level2	0.606
A0A142PGX6	147	T	H1N1	FALSE	0.585	Level3	-1
A0A142PGX6	147	T	N2U1	TRUE	0.585	Level2	0.606
A0A142PH22	126	S	N1	TRUE	0.728	Level1	0.313
A0A142PH22	128	T	N1	TRUE	0.728	Level1	0.313
A0A142PH22	140	S	N2U1	TRUE	0.728	Level1	0.223
A0A142PH22	166	T	N2U1	FALSE	0.229	Level3	-1
A0A142PH22	175	T	N2U1	FALSE	0.229	Level3	-1
A0A142PH22	181	S	N2U1	FALSE	0.229	Level3	-1
A0A142PHI1	17	T	N1	FALSE	0.869	Level3	-1
A0A142PHI1	17	T	N2U1	FALSE	0.869	Level3	-1
A0A142PHI1	19	T	N1	FALSE	0.869	Level3	-1
A0A142PHI1	19	T	N2U1	FALSE	0.869	Level3	-1
A0A142PHI1	25	S	H1N1	FALSE	0.869	Level3	-1
A0A142PHI1	25	S	N2U1	FALSE	0.869	Level3	-1
A0A142PHI1	27	S	H1N1	FALSE	0.869	Level3	-1
A0A142PHI1	27	S	N2U1	FALSE	0.869	Level3	-1
A0A142PHK1	213	T	N2U1	TRUE	0.651	Level2	0.294
A0A142PHK1	216	T	H1N1	FALSE	0.651	Level2	0.15
A0A142PHK1	216	T	N2U1	FALSE	0.651	Level2	0.272
A0A142PHK1	217	S	H1N1	FALSE	0.651	Level2	0.15
A0A142PHK1	217	S	N2U1	FALSE	0.651	Level2	0.272
A0A142PHK3	18	S	H1N2	TRUE	0.538	Level1	1
A0A142PHK3	7	S	H1N2	TRUE	0.538	Level1	1
A0A142PI28	105	T	N1	FALSE	0.352	Level2	0.162
A0A142PI28	105	T	H1N1	FALSE	0.352	Level2	0.162
A0A142PI28	105	T	H1N2	FALSE	0.352	Level2	0.232
A0A142PI28	116	T	N1	FALSE	0.352	Level2	0.162
A0A142PI28	116	T	H1N1	FALSE	0.352	Level2	0.162
A0A142PI28	116	T	H1N2	FALSE	0.352	Level2	0.232
A0A142PI28	123	T	N1	FALSE	0.352	Level2	0.162
A0A142PI28	123	T	H1N1	FALSE	0.352	Level2	0.162
A0A142PI28	123	T	H1N2	FALSE	0.352	Level2	0.232
A0A142PI28	129	T	N2U1	TRUE	0.352	Level2	0.218
A0A142PI28	133	S	H1N2	TRUE	0.352	Level2	0.274
A0A142PI28	45	S	N2U1	FALSE	0.791	Level3	-1
A0A142PI28	47	S	N2U1	FALSE	0.791	Level3	-1
A0A142PI28	51	S	N2U1	FALSE	0.791	Level3	-1
A0A142PI28	52	S	N1	FALSE	0.791	Level3	-1
A0A142PI28	55	S	N1	FALSE	0.791	Level3	-1
A0A142PI28	60	T	N1	FALSE	0.791	Level3	-1
A0A142PI28	60	T	H1N2	FALSE	0.791	Level3	-1
A0A142PI28	65	S	N1	FALSE	0.791	Level3	-1
A0A142PI28	65	S	H1N2	FALSE	0.791	Level3	-1
A0A142PI47	112	S	H1N1	FALSE	0.846	Level3	-1
A0A142PI47	119	T	H1N1	FALSE	0.846	Level3	-1
A0A142PI47	125	S	H1N1	FALSE	0.846	Level3	-1
A0A142PI47	139	T	H1N1	FALSE	0.846	Level3	-1
A0A142PI47	141	T	H1N1	FALSE	0.846	Level3	-1
A0A142PI47	147	S	H1N1	FALSE	0.846	Level3	-1
A0A142PIB6	103	T	N1	FALSE	0.76	Level2	0.429
A0A142PIB6	104	S	N1	FALSE	0.76	Level2	0.429
A0A142PIB6	110	T	H1N2	TRUE	0.76	Level2	0.159
A0A142PIB6	85	S	N1	FALSE	0.76	Level2	0.431
A0A142PIB6	85	S	H1N2	TRUE	0.865	Level2	0.712
A0A142PIB6	91	T	N1	FALSE	0.76	Level2	0.431
A0A142PIB6	91	T	H1N2	TRUE	0.865	Level2	0.863
A0A142PIB6	95	T	N1	FALSE	0.76	Level2	0.431
A0A142PIB6	95	T	H1N2	FALSE	0.865	Level2	0.712
A0A142PIB6	95	T	N2U1	FALSE	0.865	Level2	0.288
A0A142PIB6	97	S	N1	FALSE	0.76	Level2	0.431
A0A142PIB6	97	S	H1N2	FALSE	0.865	Level2	0.712
A0A142PIB6	97	S	N2U1	FALSE	0.865	Level2	0.288
A0A142PIH6	145	S	N1	FALSE	0	Level2	0.214
A0A142PIH6	145	S	H1N1	FALSE	0	Level2	0.197
A0A142PIH6	145	S	H1N2	TRUE	0	Level1	1
A0A142PIH6	152	S	N1	TRUE	0	Level1	0.648
A0A142PIH6	152	S	H1N1	FALSE	0	Level2	0.197
A0A142PIH6	152	S	H1N2	TRUE	0	Level1	1
A0A142PIH6	161	S	N1	TRUE	0	Level1	0.959
A0A142PIH6	161	S	H1N1	TRUE	0	Level2	0.217
A0A142PIH6	161	S	H1N2	TRUE	0	Level1	0.874
A0A142PIH6	164	T	H1N1	TRUE	0	Level1	0.9
A0A142PIH6	164	T	H1N2	TRUE	0	Level1	0.479
A0A142PIH6	168	S	N1	TRUE	0.069	Level1	0.788
A0A142PIH6	168	S	H1N1	FALSE	0.004	Level2	0.274
A0A142PIH6	168	S	H1N2	TRUE	0	Level1	1
A0A142PIH6	37	T	H1N2	TRUE	0.846	Level1	0.719
A0A142PIH6	45	S	H1N2	TRUE	0.846	Level1	0.719
A0A142PIH6	57	T	N1	TRUE	0.846	Level1	0.439
A0A142PIJ8	101	S	N1	FALSE	0.46	Level2	0.152
A0A142PIJ8	101	S	H1N1	FALSE	0.004	Level3	-1
A0A142PIJ8	101	S	N2U1	FALSE	0.004	Level2	0.371
A0A142PIJ8	105	S	N1	FALSE	0.46	Level2	0.152
A0A142PIJ8	105	S	H1N1	FALSE	0.004	Level3	-1
A0A142PIJ8	105	S	N2U1	FALSE	0.004	Level2	0.371
A0A142PIJ8	114	T	N1	FALSE	0.105	Level2	0.155
A0A142PIJ8	114	T	H1N1	FALSE	0.105	Level3	-1
A0A142PIJ8	114	T	H1N2	FALSE	0.105	Level3	-1
A0A142PIJ8	114	T	N2U1	FALSE	0.46	Level2	0.388
A0A142PIJ8	119	S	N1	FALSE	0.105	Level2	0.155
A0A142PIJ8	119	S	H1N1	FALSE	0.105	Level3	-1
A0A142PIJ8	119	S	H1N2	FALSE	0.105	Level3	-1
A0A142PIJ8	119	S	N2U1	FALSE	0.46	Level2	0.388
A0A142PIJ8	127	S	N2U1	FALSE	0.46	Level2	0.444
A0A142PIJ8	132	T	N2U1	FALSE	0.46	Level2	0.444
A0A142PIJ8	98	S	H1N1	FALSE	0.004	Level3	-1
A0A142PIJ8	98	S	N2U1	TRUE	0.004	Level2	0.594
A0A142PIN0	355	S	N2U1	TRUE	0.85	Level1	0.253
A0A142PIN8	69	T	N1	TRUE	0.791	Level1	1
A0A142PIN8	69	T	H1N2	TRUE	0.234	Level1	1
A0A142PIP8	398	S	N1	TRUE	0.172	Level2	0.736
A0A142PIP8	421	T	H1N1	FALSE	0.172	Level2	0.274
A0A142PIP8	424	S	H1N1	FALSE	0.172	Level2	0.274
A0A142PIP8	430	T	N1	TRUE	0.172	Level2	0.602
A0A142PIP8	435	S	N1	TRUE	0.172	Level2	0.602
A0A142PIS4	2	T	N1	FALSE	0.847	Level3	-1
A0A142PIS4	4	S	N1	FALSE	0.847	Level3	-1
A0A142PIS4	48	T	H1N1	TRUE	0.59	Level1	0.37
A0A142PIS4	7	T	N1	FALSE	0.847	Level3	-1
A0A142PIY6	20	S	N1	FALSE	0.376	Level3	-1
A0A142PIY6	22	S	N1	FALSE	0.376	Level3	-1
A0A142PIY8	190	T	N1	FALSE	0.648	Level3	-1
A0A142PIY8	211	S	N1	FALSE	0.648	Level3	-1
A0A142PIY8	212	S	N1	FALSE	0.648	Level3	-1
A0A142PIZ8	49	S	N1	FALSE	0.02	Level3	-1
A0A142PIZ8	54	S	N1	FALSE	0.02	Level3	-1
A0A142PIZ8	55	S	N1	FALSE	0.02	Level3	-1
A0A142PJ17	604	S	N1	FALSE	0.648	Level3	-1
A0A142PJ17	604	S	H1N1	FALSE	0.648	Level3	-1
A0A142PJ17	604	S	H1N2	FALSE	0.648	Level3	-1
A0A142PJ17	604	S	N2U1	FALSE	0.648	Level3	-1
A0A142PJ17	605	S	N1	FALSE	0.648	Level3	-1
A0A142PJ17	605	S	H1N1	FALSE	0.648	Level3	-1
A0A142PJ17	605	S	H1N2	FALSE	0.648	Level3	-1
A0A142PJ17	605	S	N2U1	FALSE	0.648	Level3	-1
A0A142PJ17	606	T	N1	FALSE	0.648	Level3	-1
A0A142PJ17	606	T	H1N1	FALSE	0.648	Level3	-1
A0A142PJ17	606	T	H1N2	FALSE	0.648	Level3	-1
A0A142PJ17	606	T	N2U1	FALSE	0.648	Level3	-1
A0A142PJ17	607	T	N1	FALSE	0.648	Level3	-1
A0A142PJ17	607	T	H1N1	FALSE	0.648	Level3	-1
A0A142PJ17	607	T	H1N2	FALSE	0.648	Level3	-1
A0A142PJ17	607	T	N2U1	FALSE	0.648	Level3	-1
A0A142PJ17	610	S	N1	FALSE	0.648	Level3	-1
A0A142PJ17	610	S	H1N1	FALSE	0.648	Level3	-1
A0A142PJ17	610	S	H1N2	FALSE	0.648	Level3	-1
A0A142PJ17	610	S	N2U1	FALSE	0.648	Level3	-1
A0A142PJ53	386	S	N1	TRUE	0.776	Level2	0.52
A0A142PJ53	390	T	N1	TRUE	0.776	Level2	0.52
A0A142PJ53	398	T	H1N1	FALSE	0.776	Level2	0.26
A0A142PJ53	398	T	N2U1	FALSE	0.776	Level2	0.26
A0A142PJ53	399	S	H1N1	FALSE	0.776	Level2	0.26
A0A142PJ53	399	S	N2U1	FALSE	0.776	Level2	0.26
A0A142PJB0	85	S	H1N2	TRUE	0	Level1	0.994
A0A142PJL1	41	T	H1N1	TRUE	0.86	Level1	0.249
A0A142PJR4	303	T	N1	FALSE	0.865	Level3	-1
A0A142PJR4	303	T	N2U1	FALSE	0.865	Level3	-1
A0A142PJR4	305	S	N1	FALSE	0.865	Level3	-1
A0A142PJR4	305	S	N2U1	FALSE	0.865	Level3	-1
A0A142PJR4	324	S	N1	TRUE	0.308	Level2	0.663
A0A142PJR4	324	S	N2U1	FALSE	0.865	Level3	-1
A0A142PJR4	325	T	N1	TRUE	0.308	Level2	0.663
A0A142PJR4	325	T	N2U1	FALSE	0.865	Level3	-1
A0A142PJR4	337	T	N1	TRUE	0.308	Level2	0.683
A0A142PJR4	337	T	H1N1	FALSE	0.779	Level3	-1
A0A142PJR4	337	T	N2U1	FALSE	0.779	Level3	-1
A0A142PJR4	343	T	N1	FALSE	0.308	Level2	0.663
A0A142PJR4	343	T	H1N1	FALSE	0.779	Level3	-1
A0A142PJR4	343	T	N2U1	FALSE	0.779	Level3	-1
A0A142PJR4	344	S	N1	FALSE	0.308	Level2	0.663
A0A142PJR4	344	S	H1N1	FALSE	0.779	Level3	-1
A0A142PJR4	344	S	N2U1	FALSE	0.779	Level3	-1
A0A142PJR4	345	T	N1	FALSE	0.308	Level2	0.663
A0A142PJR4	345	T	H1N1	FALSE	0.779	Level3	-1
A0A142PJR4	345	T	N2U1	FALSE	0.779	Level3	-1
A0A142PJZ8	315	T	H1N2	TRUE	0.865	Level1	0.667
A0A142PJZ8	318	T	H1N2	TRUE	0.865	Level1	0.667
A0A142PJZ8	462	T	H1N2	TRUE	0.837	Level2	0.614
A0A142PJZ8	462	T	N2U1	TRUE	0.788	Level1	0.681
A0A142PJZ8	475	T	N1	TRUE	0.788	Level1	0.726
A0A142PJZ8	475	T	H1N1	FALSE	0.837	Level2	0.29
A0A142PJZ8	476	T	N1	TRUE	0.788	Level1	0.833
A0A142PJZ8	476	T	H1N1	FALSE	0.837	Level2	0.29
A0A142PJZ8	483	T	H1N1	FALSE	0.837	Level2	0.29
A0A142PJZ8	514	S	N1	FALSE	0.864	Level2	0.294
A0A142PJZ8	520	T	N1	FALSE	0.864	Level2	0.294
A0A142PJZ8	521	S	N1	FALSE	0.864	Level2	0.294
A0A142PJZ8	524	T	N1	FALSE	0.864	Level2	0.294
A0A142PJZ8	526	S	N1	FALSE	0.864	Level2	0.294
A0A142PJZ8	528	T	N1	FALSE	0.864	Level2	0.294
A0A142PJZ8	536	S	N2U1	TRUE	0.864	Level2	0.287
A0A142PK00	170	S	N1	TRUE	0.614	Level1	0.724
A0A142PK00	177	S	N1	TRUE	0.614	Level1	0.724
A0A142PK03	411	S	N1	TRUE	0.814	Level1	0.528
A0A142PK03	414	T	N1	TRUE	0.814	Level1	0.528
A0A142PK03	482	T	N1	FALSE	0.868	Level2	0.428
A0A142PK03	482	T	N2U1	FALSE	0.868	Level2	0.428
A0A142PK03	488	S	N1	FALSE	0.868	Level2	0.428
A0A142PK03	488	S	N2U1	FALSE	0.868	Level2	0.428
A0A142PK03	493	T	H1N1	TRUE	0.868	Level2	0.713
A0A142PKE1	114	S	H1N1	FALSE	0.856	Level3	-1
A0A142PKE1	120	T	H1N1	FALSE	0.856	Level3	-1
A0A142PKE1	124	T	H1N1	FALSE	0.856	Level3	-1
A0A142PKE1	136	T	H1N1	FALSE	0.856	Level3	-1
A0A142PKG4	329	S	H1N1	FALSE	0.56	Level3	-1
A0A142PKG4	331	T	H1N1	FALSE	0.56	Level3	-1
A0A142PKG4	347	S	H1N1	FALSE	0.56	Level3	-1
A0A142PKG4	347	S	N2U1	FALSE	0.56	Level3	-1
A0A142PKG4	350	S	H1N1	FALSE	0.56	Level3	-1
A0A142PKG4	350	S	N2U1	FALSE	0.56	Level3	-1
A0A142PKG4	501	S	N2U1	TRUE	0.784	Level2	0.615
A0A142PKG4	505	T	N1	TRUE	0.784	Level2	0.593
A0A142PKG4	511	T	N1	FALSE	0.784	Level2	0.311
A0A142PKG4	511	T	H1N1	FALSE	0.784	Level2	0.156
A0A142PKG4	511	T	H1N2	FALSE	0.784	Level2	0.229
A0A142PKG4	515	S	N1	FALSE	0.784	Level2	0.311
A0A142PKG4	515	S	H1N1	FALSE	0.784	Level2	0.156
A0A142PKG4	515	S	H1N2	FALSE	0.784	Level2	0.229
A0A142PKG4	89	S	N1	FALSE	0.787	Level3	-1
A0A142PKG4	89	S	H1N1	FALSE	0.787	Level3	-1
A0A142PKG4	89	S	H1N2	FALSE	0.787	Level3	-1
A0A142PKG4	90	S	N1	FALSE	0.787	Level3	-1
A0A142PKG4	90	S	H1N1	FALSE	0.787	Level3	-1
A0A142PKG4	90	S	H1N2	FALSE	0.787	Level3	-1
A0A142PKG4	98	T	N1	FALSE	0.787	Level3	-1
A0A142PKG4	98	T	H1N1	FALSE	0.787	Level3	-1
A0A142PKG4	98	T	H1N2	FALSE	0.787	Level3	-1
A0A142PKK6	208	T	H1N2	TRUE	0.101	Level1	0.77
A0A142PKK6	218	S	H1N2	TRUE	0.101	Level1	0.77
A0A142PKK6	219	T	H1N2	TRUE	0.101	Level1	0.77
A0A142PKK6	423	S	H1N2	TRUE	0.004	Level2	0.358
A0A142PKK6	429	S	N1	FALSE	0.004	Level2	0.41
A0A142PKK6	429	S	N2U1	FALSE	0.004	Level2	0.205
A0A142PKK6	431	T	N1	FALSE	0.004	Level2	0.46
A0A142PKK6	431	T	N2U1	FALSE	0.004	Level2	0.23
A0A142PKK6	442	T	N1	FALSE	0.004	Level2	0.426
A0A142PKK6	442	T	N2U1	FALSE	0.474	Level2	0.38
A0A142PKK6	445	S	N1	FALSE	0.004	Level2	0.38
A0A142PKK6	445	S	N2U1	FALSE	0.474	Level2	0.38
A0A142PKK6	456	T	H1N2	TRUE	0.752	Level2	0.52
A0A142PKV8	62	S	N1	FALSE	0.702	Level3	-1
A0A142PKV8	62	S	H1N2	FALSE	0.702	Level3	-1
A0A142PKV8	83	T	N1	FALSE	0.702	Level3	-1
A0A142PKV8	83	T	H1N2	FALSE	0.702	Level3	-1
A0A142PKV8	89	S	N1	FALSE	0.702	Level3	-1
A0A142PKV8	89	S	H1N2	FALSE	0.702	Level3	-1
A0A142PKY4	260	S	N1	FALSE	0.274	Level3	-1
A0A142PKY4	260	S	H1N2	FALSE	0.274	Level3	-1
A0A142PKY4	260	S	N2U1	FALSE	0.274	Level3	-1
A0A142PKY4	264	S	N1	FALSE	0.274	Level3	-1
A0A142PKY4	264	S	H1N2	FALSE	0.274	Level3	-1
A0A142PKY4	264	S	N2U1	FALSE	0.274	Level3	-1
A0A142PKY4	265	T	N1	FALSE	0.274	Level3	-1
A0A142PKY4	265	T	H1N2	FALSE	0.274	Level3	-1
A0A142PKY4	265	T	N2U1	FALSE	0.274	Level3	-1
A0A142PKY4	272	S	N1	FALSE	0.274	Level3	-1
A0A142PKY4	272	S	H1N2	FALSE	0.274	Level3	-1
A0A142PKY4	272	S	N2U1	FALSE	0.274	Level3	-1
A0A142PKY4	342	S	N1	FALSE	0.787	Level3	-1
A0A142PKY4	342	S	H1N1	FALSE	0.787	Level3	-1
A0A142PKY4	342	S	H1N2	FALSE	0.787	Level3	-1
A0A142PKY4	345	T	N1	FALSE	0.787	Level3	-1
A0A142PKY4	345	T	H1N1	FALSE	0.787	Level3	-1
A0A142PKY4	345	T	H1N2	FALSE	0.787	Level3	-1
A0A142PKY4	350	T	N1	FALSE	0.787	Level3	-1
A0A142PKY4	350	T	H1N1	FALSE	0.787	Level3	-1
A0A142PKY4	350	T	H1N2	FALSE	0.787	Level3	-1
A0A142PKY4	401	T	N2U1	TRUE	0.869	Level1	0.644
A0A142PKY4	487	S	H1N2	FALSE	0.695	Level3	-1
A0A142PKY4	487	S	N2U1	FALSE	0.695	Level3	-1
A0A142PKY4	494	T	N1	FALSE	0.029	Level2	0.542
A0A142PKY4	494	T	H1N2	FALSE	0.695	Level3	-1
A0A142PKY4	494	T	N2U1	FALSE	0.695	Level3	-1
A0A142PKY4	496	S	N1	FALSE	0.029	Level2	0.542
A0A142PKY4	496	S	H1N2	FALSE	0.695	Level3	-1
A0A142PKY4	496	S	N2U1	FALSE	0.695	Level3	-1
A0A142PKY4	499	S	N1	TRUE	0	Level1	1
A0A142PKY4	499	S	H1N1	FALSE	0.733	Level3	-1
A0A142PKY4	499	S	H1N2	TRUE	0	Level1	1
A0A142PKY4	499	S	N2U1	FALSE	0.695	Level3	-1
A0A142PKY4	502	S	N1	TRUE	0	Level1	1
A0A142PKY4	502	S	H1N1	FALSE	0.733	Level3	-1
A0A142PKY4	502	S	H1N2	TRUE	0	Level1	1
A0A142PKY4	508	S	N1	TRUE	0	Level1	1
A0A142PKY4	508	S	H1N1	FALSE	0.695	Level3	-1
A0A142PKY4	508	S	H1N2	TRUE	0	Level1	1
A0A142PKY4	508	S	N2U1	FALSE	0.695	Level3	-1
A0A142PKY4	514	S	H1N1	FALSE	0.695	Level3	-1
A0A142PKY4	514	S	H1N2	TRUE	0	Level1	1
A0A142PKY4	514	S	N2U1	FALSE	0.695	Level3	-1
A0A142PL18	196	T	N1	FALSE	0	Level2	0.187
A0A142PL18	196	T	H1N1	FALSE	0	Level2	0.197
A0A142PL18	200	T	N1	FALSE	0	Level2	0.187
A0A142PL18	200	T	H1N1	FALSE	0	Level2	0.197
A0A142PL18	200	T	H1N2	FALSE	0	Level3	-1
A0A142PL18	200	T	N2U1	FALSE	0	Level3	-1
A0A142PL18	201	S	N1	FALSE	0	Level2	0.187
A0A142PL18	201	S	H1N1	FALSE	0	Level2	0.197
A0A142PL18	201	S	H1N2	TRUE	0	Level1	0.867
A0A142PL18	201	S	N2U1	FALSE	0	Level3	-1
A0A142PL18	202	S	N1	FALSE	0	Level2	0.166
A0A142PL18	202	S	H1N1	FALSE	0	Level2	0.197
A0A142PL18	202	S	H1N2	FALSE	0	Level3	-1
A0A142PL18	202	S	N2U1	FALSE	0	Level3	-1
A0A142PL18	204	T	N1	FALSE	0	Level2	0.166
A0A142PL18	204	T	H1N1	TRUE	0	Level1	0.644
A0A142PL18	204	T	H1N2	FALSE	0	Level3	-1
A0A142PL18	204	T	N2U1	FALSE	0	Level3	-1
A0A142PL18	213	T	N1	TRUE	0	Level1	0.715
A0A142PL18	213	T	H1N1	TRUE	0	Level2	0.562
A0A142PL18	213	T	H1N2	TRUE	0	Level1	0.225
A0A142PL18	213	T	N2U1	FALSE	0.002	Level3	-1
A0A142PL18	219	T	H1N1	TRUE	0.002	Level1	0.383
A0A142PL18	230	T	N1	TRUE	0.002	Level1	0.456
A0A142PL18	60	S	H1N2	TRUE	0	Level1	1
A0A142PL82	10	T	N2U1	TRUE	0.483	Level2	0.799
A0A142PL82	13	S	N2U1	TRUE	0.483	Level2	0.799
A0A142PL82	5	S	H1N2	FALSE	0.483	Level2	0.299
A0A142PL82	5	S	N2U1	FALSE	0.483	Level2	0.701
A0A142PL82	7	T	H1N2	FALSE	0.483	Level2	0.299
A0A142PL82	7	T	N2U1	FALSE	0.483	Level2	0.701
A0A142PL88	183	S	N1	FALSE	0.674	Level2	0.246
A0A142PL88	183	S	H1N2	FALSE	0.674	Level2	0.277
A0A142PL88	183	S	N2U1	FALSE	0.674	Level3	-1
A0A142PL88	186	T	N1	FALSE	0.674	Level2	0.246
A0A142PL88	186	T	H1N2	FALSE	0.674	Level2	0.277
A0A142PL88	186	T	N2U1	FALSE	0.674	Level3	-1
A0A142PL88	191	T	N1	FALSE	0.835	Level3	-1
A0A142PL88	191	T	H1N2	FALSE	0.674	Level3	-1
A0A142PL88	191	T	N2U1	FALSE	0.674	Level2	0.261
A0A142PL88	194	T	N1	FALSE	0.674	Level3	-1
A0A142PL88	194	T	H1N2	FALSE	0.835	Level3	-1
A0A142PL88	194	T	N2U1	FALSE	0.674	Level2	0.23
A0A142PL88	197	S	N1	FALSE	0.674	Level3	-1
A0A142PL88	197	S	H1N1	TRUE	0.674	Level2	0.416
A0A142PL88	197	S	H1N2	FALSE	0.835	Level3	-1
A0A142PL98	151	S	N2U1	TRUE	0.784	Level2	0.474
A0A142PL98	168	S	N1	FALSE	0.784	Level2	0.369
A0A142PL98	168	S	H1N2	FALSE	0.784	Level2	0.369
A0A142PL98	171	S	N1	FALSE	0.784	Level2	0.369
A0A142PL98	171	S	H1N2	FALSE	0.784	Level2	0.369
A0A142PLB2	55	S	N1	FALSE	0.832	Level3	-1
A0A142PLB2	55	S	H1N1	FALSE	0.832	Level3	-1
A0A142PLB2	55	S	H1N2	FALSE	0.832	Level3	-1
A0A142PLB2	57	S	N1	FALSE	0.832	Level3	-1
A0A142PLB2	57	S	H1N1	FALSE	0.832	Level3	-1
A0A142PLB2	57	S	H1N2	FALSE	0.832	Level3	-1
A0A142PLB2	59	T	N1	FALSE	0.832	Level3	-1
A0A142PLB2	59	T	H1N1	FALSE	0.832	Level3	-1
A0A142PLB2	59	T	H1N2	FALSE	0.832	Level3	-1
A0A142PLF0	286	T	N1	FALSE	0.626	Level2	0.278
A0A142PLF0	290	T	N1	FALSE	0.626	Level2	0.278
A0A142PLF0	294	S	N1	FALSE	0.626	Level2	0.278
A0A142PLF0	294	S	N2U1	FALSE	0.816	Level2	0.466
A0A142PLF0	295	T	N1	FALSE	0.626	Level2	0.278
A0A142PLF0	295	T	N2U1	FALSE	0.816	Level2	0.466
A0A142PLF0	299	S	N2U1	FALSE	0.816	Level2	0.466
A0A142PLF0	315	S	N1	TRUE	0.626	Level2	0.337
A0A142PLF0	315	S	N2U1	TRUE	0.816	Level2	0.601
A0A142PLF0	416	T	N1	FALSE	0.367	Level3	-1
A0A142PLF0	416	T	H1N1	FALSE	0.367	Level3	-1
A0A142PLF0	416	T	H1N2	FALSE	0.367	Level3	-1
A0A142PLF0	419	S	N1	FALSE	0.367	Level3	-1
A0A142PLF0	419	S	H1N1	FALSE	0.367	Level3	-1
A0A142PLF0	419	S	H1N2	FALSE	0.367	Level3	-1
A0A142PLF0	424	S	N1	FALSE	0.367	Level3	-1
A0A142PLF0	424	S	H1N1	FALSE	0.367	Level3	-1
A0A142PLF0	424	S	H1N2	FALSE	0.367	Level3	-1
A0A142PLG2	359	S	N1	FALSE	0.864	Level2	0.183
A0A142PLG2	359	S	H1N1	FALSE	0.864	Level2	0.129
A0A142PLG2	359	S	H1N2	FALSE	0.864	Level2	0.444
A0A142PLG2	363	T	N1	FALSE	0.864	Level2	0.183
A0A142PLG2	363	T	H1N1	FALSE	0.864	Level2	0.129
A0A142PLG2	363	T	H1N2	FALSE	0.864	Level2	0.444
A0A142PLG2	367	S	N1	FALSE	0.864	Level2	0.21
A0A142PLG2	367	S	H1N1	FALSE	0.864	Level2	0.156
A0A142PLG2	367	S	H1N2	FALSE	0.864	Level2	0.335
A0A142PLG2	375	T	H1N2	TRUE	0.864	Level2	0.471
A0A142PLG2	376	T	H1N2	TRUE	0.864	Level2	0.471
A0A142PLG2	659	S	H1N1	FALSE	0.837	Level3	-1
A0A142PLG2	659	S	N2U1	FALSE	0.837	Level3	-1
A0A142PLG2	660	T	H1N1	FALSE	0.837	Level3	-1
A0A142PLG2	660	T	N2U1	FALSE	0.837	Level3	-1
A0A142PLG2	665	T	H1N1	FALSE	0.837	Level3	-1
A0A142PLG2	665	T	N2U1	FALSE	0.837	Level3	-1
A0A142PLG2	710	S	N1	FALSE	0.746	Level3	-1
A0A142PLG2	710	S	N2U1	FALSE	0.746	Level3	-1
A0A142PLG2	714	T	N1	FALSE	0.746	Level3	-1
A0A142PLG2	714	T	N2U1	FALSE	0.746	Level3	-1
A0A142PLG2	716	T	N1	FALSE	0.746	Level3	-1
A0A142PLG2	716	T	N2U1	FALSE	0.746	Level3	-1
A0A142PLG2	720	T	N1	FALSE	0.746	Level3	-1
A0A142PLG2	720	T	N2U1	FALSE	0.746	Level3	-1
A0A142PLG2	727	S	N1	FALSE	0.865	Level3	-1
A0A142PLG2	727	S	N2U1	FALSE	0.865	Level3	-1
A0A142PLG2	731	T	N1	FALSE	0.865	Level3	-1
A0A142PLG2	731	T	N2U1	FALSE	0.865	Level3	-1
A0A142PLG2	732	S	N1	FALSE	0.865	Level3	-1
A0A142PLG2	732	S	N2U1	FALSE	0.865	Level3	-1
A0A142PLK5	56	S	N1	FALSE	0.541	Level3	-1
A0A142PLK5	56	S	H1N1	FALSE	0.541	Level3	-1
A0A142PLK5	56	S	H1N2	FALSE	0.541	Level3	-1
A0A142PLK5	56	S	N2U1	TRUE	0.85	Level1	0.834
A0A142PLK5	57	T	N1	FALSE	0.541	Level3	-1
A0A142PLK5	57	T	H1N1	FALSE	0.541	Level3	-1
A0A142PLK5	57	T	H1N2	FALSE	0.541	Level3	-1
A0A142PLK5	57	T	N2U1	TRUE	0.85	Level1	0.834
A0A142PLK5	59	T	N1	FALSE	0.541	Level3	-1
A0A142PLK5	59	T	H1N1	FALSE	0.541	Level3	-1
A0A142PLK5	59	T	H1N2	FALSE	0.541	Level3	-1
A0A142PLK5	59	T	N2U1	TRUE	0.85	Level1	0.834
A0A142PLK5	64	T	N2U1	TRUE	0.85	Level1	0.834
A0A142PLS8	269	S	N1	TRUE	0.666	Level1	0.247
A0A142PLT9	350	T	N1	FALSE	0.865	Level3	-1
A0A142PLT9	350	T	H1N1	FALSE	0.865	Level3	-1
A0A142PLT9	350	T	H1N2	FALSE	0.865	Level3	-1
A0A142PLT9	353	S	N1	FALSE	0.865	Level3	-1
A0A142PLT9	353	S	H1N1	FALSE	0.865	Level3	-1
A0A142PLT9	353	S	H1N2	FALSE	0.865	Level3	-1
A0A142PLT9	357	T	N1	FALSE	0.865	Level3	-1
A0A142PLT9	357	T	H1N1	FALSE	0.865	Level3	-1
A0A142PLT9	357	T	H1N2	FALSE	0.865	Level3	-1
A0A142PLT9	366	S	N1	FALSE	0.865	Level3	-1
A0A142PLT9	366	S	H1N1	FALSE	0.865	Level3	-1
A0A142PLT9	366	S	H1N2	FALSE	0.865	Level3	-1
A0A142PLU7	312	S	N2U1	TRUE	0.867	Level1	0.799
A0A142PLU7	319	T	N2U1	TRUE	0.867	Level1	0.799
A0A142PLZ8	383	T	N1	FALSE	0.608	Level2	0.496
A0A142PLZ8	383	T	H1N2	FALSE	0.608	Level2	0.172
A0A142PLZ8	385	T	N1	FALSE	0.608	Level2	0.496
A0A142PLZ8	385	T	H1N2	FALSE	0.608	Level2	0.172
A0A142PLZ8	397	S	N1	FALSE	0.608	Level2	0.496
A0A142PLZ8	397	S	H1N2	FALSE	0.608	Level2	0.172
A0A142PLZ8	401	S	N1	FALSE	0.608	Level2	0.498
A0A142PLZ8	402	T	N1	FALSE	0.608	Level2	0.498
A0A142PLZ8	414	S	N1	TRUE	0.608	Level2	0.515
A0A142PLZ8	436	S	N1	FALSE	0.845	Level3	-1
A0A142PLZ8	436	S	H1N2	FALSE	0.845	Level3	-1
A0A142PLZ8	436	S	N2U1	FALSE	0.845	Level3	-1
A0A142PLZ8	453	T	N1	FALSE	0.845	Level3	-1
A0A142PLZ8	453	T	H1N2	FALSE	0.845	Level3	-1
A0A142PLZ8	453	T	N2U1	FALSE	0.845	Level3	-1
A0A142PLZ8	459	S	N1	FALSE	0.845	Level3	-1
A0A142PLZ8	459	S	H1N2	FALSE	0.845	Level3	-1
A0A142PLZ8	459	S	N2U1	FALSE	0.845	Level3	-1
A0A142PM30	57	T	H1N1	TRUE	0.442	Level1	0.534
A0A142PM30	68	T	N1	TRUE	0.442	Level1	0.534
A0A142PM30	78	S	N2U1	TRUE	0.442	Level1	0.627
A0A142PM85	135	S	N1	TRUE	0.855	Level2	0.82
A0A142PM85	137	S	N1	TRUE	0.855	Level2	0.82
A0A142PM85	137	S	H1N2	TRUE	0.76	Level2	0.3
A0A142PM85	142	T	N1	TRUE	0.855	Level2	0.69
A0A142PM85	142	T	H1N1	FALSE	0.76	Level2	0.511
A0A142PM85	144	S	H1N1	FALSE	0.76	Level2	0.511
A0A142PM85	149	S	H1N1	FALSE	0.76	Level2	0.511
A0A142PMC6	108	T	H1N1	FALSE	0.846	Level3	-1
A0A142PMC6	108	T	N2U1	FALSE	0.846	Level3	-1
A0A142PMC6	110	T	H1N1	FALSE	0.846	Level3	-1
A0A142PMC6	110	T	N2U1	FALSE	0.846	Level3	-1
A0A142PMC6	19	S	H1N1	FALSE	0.431	Level3	-1
A0A142PMC6	20	T	H1N1	FALSE	0.431	Level3	-1
A0A142PMC6	38	T	H1N1	FALSE	0.431	Level3	-1
A0A142PMC6	40	S	H1N1	FALSE	0.431	Level3	-1
A0A142PMC6	41	S	H1N1	FALSE	0.431	Level3	-1
A0A142PMC6	96	T	H1N1	FALSE	0.846	Level3	-1
A0A142PMC6	96	T	H1N2	FALSE	0.846	Level3	-1
A0A142PMC6	98	T	H1N1	FALSE	0.846	Level3	-1
A0A142PMC6	98	T	H1N2	FALSE	0.846	Level3	-1
A0A142PME8	136	S	N2U1	FALSE	0.677	Level2	0.347
A0A142PME8	138	S	N2U1	FALSE	0.677	Level2	0.347
A0A142PME8	157	T	H1N1	TRUE	0.677	Level2	0.387
A0A142PMJ1	586	T	N1	FALSE	0.094	Level2	0.147
A0A142PMJ1	586	T	H1N1	FALSE	0.094	Level2	0.147
A0A142PMJ1	586	T	H1N2	FALSE	0.094	Level2	0.07
A0A142PMJ1	586	T	N2U1	FALSE	0.351	Level3	-1
A0A142PMJ1	589	S	N1	FALSE	0.094	Level2	0.147
A0A142PMJ1	589	S	H1N1	FALSE	0.094	Level2	0.147
A0A142PMJ1	589	S	H1N2	FALSE	0.094	Level2	0.07
A0A142PMJ1	589	S	N2U1	FALSE	0.351	Level3	-1
A0A142PMJ1	591	S	N1	FALSE	0.351	Level3	-1
A0A142PMJ1	591	S	H1N1	FALSE	0.351	Level3	-1
A0A142PMJ1	591	S	H1N2	FALSE	0.351	Level3	-1
A0A142PMJ1	591	S	N2U1	FALSE	0.351	Level3	-1
A0A142PMJ1	600	S	N1	FALSE	0.351	Level3	-1
A0A142PMJ1	600	S	H1N1	FALSE	0.351	Level3	-1
A0A142PMJ1	600	S	H1N2	FALSE	0.351	Level3	-1
A0A142PMJ1	600	S	N2U1	FALSE	0.094	Level2	0.333
A0A142PMJ1	607	T	H1N1	FALSE	0.572	Level3	-1
A0A142PMJ1	607	T	N2U1	FALSE	0.094	Level2	0.313
A0A142PMJ1	608	T	H1N1	FALSE	0.572	Level3	-1
A0A142PMJ1	608	T	N2U1	TRUE	0.094	Level2	0.404
A0A142PMJ1	613	T	H1N1	FALSE	0.572	Level3	-1
A0A142PMJ1	613	T	N2U1	FALSE	0.572	Level3	-1
A0A142PMM3	181	T	N2U1	TRUE	0	Level1	0.325
A0A142PMM3	187	T	N1	TRUE	0	Level1	0.592
A0A142PMM3	189	T	N1	TRUE	0	Level1	0.511
A0A142PMU7	11	T	H1N1	FALSE	0.723	Level3	-1
A0A142PMU7	12	S	H1N1	FALSE	0.723	Level3	-1
A0A142PMU7	19	T	H1N1	FALSE	0.723	Level3	-1
A0A142PMU7	21	S	H1N1	FALSE	0.723	Level3	-1
A0A142PMU7	24	S	H1N1	FALSE	0.723	Level3	-1
A0A142PMY8	189	S	N1	FALSE	0.847	Level2	0.428
A0A142PMY8	189	S	H1N2	FALSE	0.847	Level2	0.428
A0A142PMY8	192	S	N1	FALSE	0.847	Level2	0.428
A0A142PMY8	192	S	H1N2	FALSE	0.847	Level2	0.428
A0A142PMY8	214	T	N2U1	TRUE	0.847	Level2	0.713
A0A142PN09	194	T	N1	FALSE	0.846	Level2	0.408
A0A142PN09	204	S	N1	FALSE	0.846	Level2	0.408
A0A142PN09	215	T	N1	FALSE	0.846	Level2	0.408
A0A142PN09	219	T	N1	FALSE	0.846	Level2	0.408
A0A142PN09	220	T	N2U1	TRUE	0.846	Level2	0.264
A0A142PN21	41	S	H1N2	FALSE	0.728	Level2	0.375
A0A142PN21	44	T	H1N2	FALSE	0.728	Level2	0.375
A0A142PN21	55	T	N1	FALSE	0.728	Level2	0.204
A0A142PN21	55	T	N2U1	FALSE	0.728	Level2	0.212
A0A142PN21	63	S	N1	FALSE	0.728	Level2	0.215
A0A142PN21	63	S	N2U1	FALSE	0.728	Level2	0.204
A0A142PN21	69	S	N1	FALSE	0.728	Level2	0.215
A0A142PN21	69	S	N2U1	FALSE	0.728	Level2	0.204
A0A142PN21	77	S	H1N2	TRUE	0.728	Level2	0.453
A0A142PN41	116	S	H1N2	TRUE	0.784	Level2	0.365
A0A142PN41	118	T	H1N2	TRUE	0.784	Level2	0.365
A0A142PN41	126	T	N1	FALSE	0.784	Level2	0.153
A0A142PN41	126	T	H1N1	FALSE	0.784	Level2	0.147
A0A142PN41	126	T	H1N2	FALSE	0.784	Level2	0.343
A0A142PN41	128	S	N1	FALSE	0.784	Level2	0.153
A0A142PN41	128	S	H1N1	FALSE	0.784	Level2	0.147
A0A142PN41	128	S	H1N2	FALSE	0.784	Level2	0.343
A0A142PN41	129	T	N1	FALSE	0.784	Level2	0.153
A0A142PN41	129	T	H1N1	FALSE	0.784	Level2	0.147
A0A142PN41	129	T	H1N2	FALSE	0.784	Level2	0.343
A0A142PN41	132	S	N1	FALSE	0.784	Level2	0.153
A0A142PN41	132	S	H1N1	FALSE	0.784	Level2	0.147
A0A142PN41	132	S	H1N2	FALSE	0.784	Level2	0.343
A0A142PN93	578	T	N2U1	FALSE	0.062	Level3	-1
A0A142PN93	584	S	N2U1	FALSE	0.062	Level3	-1
A0A142PNB1	11	S	H1N1	FALSE	0.85	Level3	-1
A0A142PNB1	5	S	H1N1	FALSE	0.85	Level3	-1
A0A142PNB1	9	S	H1N1	FALSE	0.85	Level3	-1
A0A142PNC4	160	S	H1N1	TRUE	0.323	Level2	0.724
A0A142PNC4	181	T	H1N1	FALSE	0.323	Level2	0.638
A0A142PNC4	183	T	H1N1	FALSE	0.323	Level2	0.638
A0A142PNC4	220	T	H1N1	FALSE	0.769	Level3	-1
A0A142PNC4	220	T	N2U1	FALSE	0.769	Level3	-1
A0A142PNC4	239	T	H1N1	FALSE	0.769	Level3	-1
A0A142PNC4	239	T	N2U1	FALSE	0.769	Level3	-1
A0A142PNC4	246	T	H1N1	FALSE	0.769	Level3	-1
A0A142PNC4	246	T	N2U1	FALSE	0.769	Level3	-1
A0A142PNC4	247	S	H1N1	FALSE	0.769	Level3	-1
A0A142PNC4	247	S	N2U1	FALSE	0.769	Level3	-1
A0A142PNE4	128	S	N1	FALSE	0.867	Level3	-1
A0A142PNE4	135	S	N1	TRUE	0.472	Level1	0.356
A0A142PNE4	137	S	N1	FALSE	0.867	Level3	-1
A0A142PNE4	149	T	N1	TRUE	0.472	Level1	0.333
A0A142PNH2	73	T	H1N2	FALSE	0.85	Level3	-1
A0A142PNH2	73	T	N2U1	FALSE	0.85	Level3	-1
A0A142PNH2	79	T	H1N2	FALSE	0.85	Level3	-1
A0A142PNH2	79	T	N2U1	FALSE	0.85	Level3	-1
A0A142PNH4	1147	T	N1	TRUE	0.777	Level1	0.451
A0A142PNH4	1154	S	N1	TRUE	0.777	Level1	0.451
A0A142PNI4	353	T	H1N1	FALSE	0.846	Level2	0.299
A0A142PNI4	353	T	H1N2	FALSE	0.846	Level2	0.402
A0A142PNI4	353	T	N2U1	FALSE	0.846	Level2	0.299
A0A142PNI4	357	S	H1N1	FALSE	0.846	Level2	0.299
A0A142PNI4	357	S	H1N2	FALSE	0.846	Level2	0.402
A0A142PNI4	357	S	N2U1	FALSE	0.846	Level2	0.299
A0A142PNI4	362	S	H1N1	FALSE	0.846	Level2	0.299
A0A142PNI4	362	S	H1N2	FALSE	0.846	Level2	0.402
A0A142PNI4	362	S	N2U1	FALSE	0.846	Level2	0.299
A0A142PNI4	366	T	H1N2	TRUE	0.846	Level2	0.794
A0A142PNP4	714	S	H1N1	FALSE	0.825	Level3	-1
A0A142PNP4	714	S	N2U1	FALSE	0.825	Level3	-1
A0A142PNP4	715	T	H1N1	FALSE	0.825	Level3	-1
A0A142PNP4	715	T	N2U1	FALSE	0.825	Level3	-1
A0A142PNP4	716	T	H1N1	FALSE	0.825	Level3	-1
A0A142PNP4	716	T	N2U1	FALSE	0.825	Level3	-1
A0A142PNP4	728	T	H1N1	FALSE	0.825	Level3	-1
A0A142PNP4	730	T	H1N1	FALSE	0.825	Level3	-1
A0A142PNY1	206	T	N1	TRUE	0.852	Level2	0.737
A0A142PNY1	220	T	N1	FALSE	0.852	Level2	0.632
A0A142PNY1	220	T	N2U1	FALSE	0.852	Level2	0.368
A0A142PNY1	226	T	N1	FALSE	0.852	Level2	0.632
A0A142PNY1	226	T	N2U1	FALSE	0.852	Level2	0.368
A0A142PP01	600	T	N2U1	TRUE	0.705	Level2	0.5
A0A142PP01	611	S	N1	FALSE	0.705	Level2	0.217
A0A142PP01	611	S	N2U1	FALSE	0.705	Level2	0.35
A0A142PP01	612	T	N1	FALSE	0.705	Level2	0.217
A0A142PP01	612	T	N2U1	FALSE	0.705	Level2	0.35
A0A142PP01	617	T	N1	FALSE	0.705	Level2	0.2
A0A142PP01	617	T	N2U1	FALSE	0.705	Level2	0.4
A0A142PP01	620	T	N1	FALSE	0.705	Level2	0.2
A0A142PP01	620	T	N2U1	FALSE	0.705	Level2	0.4
A0A142PP24	341	T	N1	FALSE	0.614	Level3	-1
A0A142PP24	341	T	H1N2	FALSE	0.614	Level3	-1
A0A142PP24	341	T	N2U1	FALSE	0.614	Level3	-1
A0A142PP24	352	S	N1	FALSE	0.614	Level3	-1
A0A142PP24	352	S	H1N2	FALSE	0.614	Level3	-1
A0A142PP24	352	S	N2U1	FALSE	0.614	Level3	-1
A0A142PP24	353	T	N1	FALSE	0.614	Level3	-1
A0A142PP24	353	T	H1N2	FALSE	0.614	Level3	-1
A0A142PP24	353	T	N2U1	FALSE	0.614	Level3	-1
A0A142PP24	355	T	N1	FALSE	0.614	Level3	-1
A0A142PP24	355	T	H1N2	FALSE	0.614	Level3	-1
A0A142PP24	355	T	N2U1	FALSE	0.614	Level3	-1
A0A142PQ09	290	T	N1	TRUE	0.779	Level2	0.886
A0A142PQ09	296	T	N1	FALSE	0.779	Level2	0.671
A0A142PQ09	300	S	N1	FALSE	0.779	Level2	0.671
A0A142PQ09	302	T	N1	TRUE	0.779	Level2	0.886
A0A142PQ09	305	S	N1	TRUE	0.779	Level2	0.886
A0A142PQ40	26	T	N1	TRUE	0.846	Level1	0.731
A0A142PQ43	162	T	H1N2	TRUE	0.767	Level2	0.8
A0A142PQ43	182	T	H1N1	FALSE	0.767	Level2	0.267
A0A142PQ43	182	T	H1N2	FALSE	0.767	Level2	0.733
A0A142PQ43	184	S	H1N1	FALSE	0.767	Level2	0.267
A0A142PQ43	184	S	H1N2	FALSE	0.767	Level2	0.733
A0A142PQ43	190	T	H1N1	FALSE	0.767	Level2	0.267
A0A142PQ43	190	T	H1N2	FALSE	0.767	Level2	0.733
A0A142PQ61	88	S	N2U1	FALSE	0.855	Level2	0.456
A0A142PQ61	89	S	N2U1	FALSE	0.855	Level2	0.456
A0A142PQ61	91	T	H1N1	TRUE	0.855	Level2	0.912
A0A142PQ61	93	T	H1N1	TRUE	0.855	Level2	0.912
A0A142PQD0	16	S	N1	TRUE	0.541	Level2	0.606
A0A142PQD0	6	S	N1	FALSE	0.541	Level2	0.337
A0A142PQD0	6	S	H1N1	FALSE	0.541	Level2	0.163
A0A142PQD0	6	S	H1N2	FALSE	0.541	Level2	0.163
A0A142PQD0	9	S	N1	FALSE	0.541	Level2	0.337
A0A142PQD0	9	S	H1N1	FALSE	0.541	Level2	0.163
A0A142PQD0	9	S	H1N2	FALSE	0.541	Level2	0.163
A0A142PQD7	26	T	H1N1	TRUE	0.199	Level1	0.512
A0A142PQD7	5	T	H1N2	TRUE	0.199	Level1	0.457
A0A142PQE7	106	T	H1N1	TRUE	0.511	Level1	1
A0A142PQE7	114	T	H1N1	TRUE	0.511	Level1	1
A0A142PQE7	120	T	H1N1	TRUE	0.511	Level1	1
A0A142PQE7	122	S	H1N1	TRUE	0.511	Level1	1
A0A142PQE7	91	S	H1N2	TRUE	0.734	Level1	0.777
A0A142PQE7	96	T	N1	TRUE	0.734	Level1	0.777
A0A142PQF5	189	S	H1N1	TRUE	0.776	Level1	0.753
A0A142PQF5	190	S	H1N1	TRUE	0.776	Level1	0.753
A0A142PQF5	200	T	H1N1	TRUE	0.776	Level1	0.753
A0A142PQF5	5	T	H1N1	TRUE	0.867	Level1	1
A0A142PQF5	7	S	H1N1	TRUE	0.867	Level1	1
A0A142PQI2	108	S	N1	FALSE	0.665	Level3	-1
A0A142PQI2	108	S	H1N1	FALSE	0.787	Level3	-1
A0A142PQI2	108	S	H1N2	FALSE	0.787	Level3	-1
A0A142PQI2	109	S	N1	FALSE	0.665	Level3	-1
A0A142PQI2	109	S	H1N1	FALSE	0.787	Level3	-1
A0A142PQI2	109	S	H1N2	FALSE	0.787	Level3	-1
A0A142PQI2	111	S	N1	FALSE	0.665	Level3	-1
A0A142PQI2	111	S	H1N1	FALSE	0.787	Level3	-1
A0A142PQI2	111	S	H1N2	FALSE	0.787	Level3	-1
A0A142PQI2	127	T	H1N1	FALSE	0.665	Level3	-1
A0A142PQI2	128	T	H1N1	FALSE	0.665	Level3	-1
A0A142PQI2	135	T	H1N1	FALSE	0.665	Level3	-1
A0A142PQI8	10	T	H1N1	FALSE	0.861	Level2	0.551
A0A142PQI8	10	T	H1N2	FALSE	0.861	Level2	0.275
A0A142PQI8	142	T	N1	FALSE	0.798	Level3	-1
A0A142PQI8	142	T	N2U1	FALSE	0.798	Level3	-1
A0A142PQI8	146	S	N1	FALSE	0.798	Level3	-1
A0A142PQI8	146	S	N2U1	FALSE	0.798	Level3	-1
A0A142PQI8	150	S	N1	FALSE	0.798	Level3	-1
A0A142PQI8	150	S	N2U1	FALSE	0.798	Level3	-1
A0A142PQI8	159	S	N1	TRUE	0.568	Level2	0.514
A0A142PQI8	159	S	N2U1	FALSE	0.798	Level3	-1
A0A142PQI8	173	S	N1	TRUE	0.568	Level2	0.514
A0A142PQI8	186	T	H1N1	FALSE	0.568	Level2	0.234
A0A142PQI8	188	T	H1N1	FALSE	0.568	Level2	0.234
A0A142PQI8	197	T	H1N1	FALSE	0.568	Level2	0.234
A0A142PQI8	23	S	N2U1	TRUE	0.861	Level2	0.479
A0A142PQI8	6	T	H1N1	FALSE	0.861	Level2	0.551
A0A142PQI8	6	T	H1N2	FALSE	0.861	Level2	0.275
A0A142PQI8	8	S	H1N1	FALSE	0.861	Level2	0.551
A0A142PQI8	8	S	H1N2	FALSE	0.861	Level2	0.275
A0A142PQJ5	102	S	H1N1	TRUE	0.779	Level1	1
A0A142PQJ5	73	S	H1N1	TRUE	0.779	Level1	1
A0A142PQJ5	87	T	H1N1	TRUE	0.779	Level1	1
A0A142PQJ5	89	T	H1N1	TRUE	0.779	Level1	1
A0A142PQL8	17	S	H1N2	FALSE	0.825	Level3	-1
A0A142PQL8	182	T	H1N2	FALSE	0.856	Level3	-1
A0A142PQL8	182	T	N2U1	FALSE	0.856	Level3	-1
A0A142PQL8	183	S	H1N2	FALSE	0.856	Level3	-1
A0A142PQL8	183	S	N2U1	FALSE	0.856	Level3	-1
A0A142PQL8	199	S	H1N1	FALSE	0.72	Level2	0.518
A0A142PQL8	199	S	H1N2	FALSE	0.72	Level2	0.259
A0A142PQL8	206	T	H1N1	FALSE	0.72	Level2	0.518
A0A142PQL8	206	T	H1N2	FALSE	0.72	Level2	0.259
A0A142PQL8	211	T	H1N1	FALSE	0.72	Level2	0.518
A0A142PQL8	211	T	H1N2	FALSE	0.72	Level2	0.259
A0A142PQL8	221	S	N2U1	TRUE	0.72	Level2	0.33
A0A142PQL8	28	S	H1N2	FALSE	0.825	Level3	-1
A0A142PQL8	38	S	N1	FALSE	0.825	Level3	-1
A0A142PQL8	43	S	N1	FALSE	0.825	Level3	-1
A0A142PQL8	45	S	N1	FALSE	0.825	Level3	-1
A0A142PQL8	48	S	N1	FALSE	0.825	Level3	-1
A0A142PQL8	49	T	N1	FALSE	0.825	Level3	-1
A0A142PQS2	218	T	N1	FALSE	0.776	Level2	0.54
A0A142PQS2	218	T	N2U1	FALSE	0.776	Level2	0.46
A0A142PQS2	222	T	N1	FALSE	0.776	Level2	0.54
A0A142PQS2	222	T	N2U1	FALSE	0.776	Level2	0.46
A0A142PQS2	227	S	N1	TRUE	0.776	Level2	0.92
A0A142PQV6	24	T	H1N1	FALSE	0.722	Level3	-1
A0A142PQV6	29	S	H1N1	FALSE	0.722	Level3	-1
A0A142PQV6	30	T	H1N1	FALSE	0.722	Level3	-1
A0A142PQV6	34	S	H1N1	FALSE	0.722	Level3	-1
A0A142PQW7	10	S	N2U1	TRUE	0.846	Level1	1
A0A142PQW7	15	S	N2U1	TRUE	0.846	Level1	1
A0A142PQW7	19	T	N2U1	TRUE	0.846	Level1	1
A0A142PQW7	310	T	N1	FALSE	0.749	Level3	-1
A0A142PQW7	310	T	H1N1	FALSE	0.749	Level3	-1
A0A142PQW7	310	T	H1N2	FALSE	0.749	Level3	-1
A0A142PQW7	324	T	N1	FALSE	0.749	Level3	-1
A0A142PQW7	324	T	H1N1	FALSE	0.749	Level3	-1
A0A142PQW7	324	T	H1N2	FALSE	0.749	Level3	-1
A0A142PQW7	328	T	N1	FALSE	0.749	Level3	-1
A0A142PQW7	328	T	H1N1	FALSE	0.749	Level3	-1
A0A142PQW7	328	T	H1N2	FALSE	0.749	Level3	-1
A0A142PQW7	335	T	N1	FALSE	0.749	Level3	-1
A0A142PQW7	335	T	H1N1	FALSE	0.749	Level3	-1
A0A142PQW7	335	T	H1N2	FALSE	0.749	Level3	-1
A0A142PQW7	337	T	N1	FALSE	0.749	Level3	-1
A0A142PQW7	337	T	H1N1	FALSE	0.749	Level3	-1
A0A142PQW7	337	T	H1N2	FALSE	0.749	Level3	-1
A0A142PQW7	7	S	N2U1	TRUE	0.846	Level1	1
A0A142PR04	103	S	N1	TRUE	0.856	Level2	0.57
A0A142PR04	112	S	H1N1	FALSE	0.856	Level2	0.392
A0A142PR04	118	T	H1N1	FALSE	0.856	Level2	0.392
A0A142PR04	58	T	N1	FALSE	0.864	Level3	-1
A0A142PR04	58	T	N2U1	FALSE	0.864	Level3	-1
[truncated: 12,339 more rows]

## Sheet: Unspecific_H111
Protein Accession	Modification Site	AminoAcid	Localized Glycans	Localized	Lowest Qvalue	Best Localization Level	Max Site Specific Probability
A0A071M2V9	2	S	N1	FALSE	0.663	Level2	0.162
A0A071M2V9	2	S	H1N2	FALSE	0.663	Level2	0.414
A0A071M2V9	24	S	H1N2	TRUE	0.663	Level2	0.459
A0A071M2V9	31	T	H1N2	TRUE	0.663	Level2	0.504
A0A071M2V9	42	T	H1N1	TRUE	0.737	Level1	0.567
A0A071M2V9	49	S	H1N2	TRUE	0.737	Level1	0.567
A0A071M2V9	5	T	N1	FALSE	0.663	Level2	0.162
A0A071M2V9	5	T	H1N2	FALSE	0.663	Level2	0.414
A0A071M3P1	130	T	H1N1	TRUE	0.767	Level1	1
A0A071M3P1	140	T	H1N1	TRUE	0.767	Level1	1
A0A071M3P1	194	T	N1	TRUE	0.77	Level2	0.851
A0A071M3P1	204	S	N1	FALSE	0.77	Level2	0.649
A0A071M3P1	207	S	N1	FALSE	0.77	Level2	0.649
A0A071M3P1	211	T	N1	TRUE	0.77	Level2	0.851
A0A071M3S4	244	T	N1	FALSE	0.864	Level3	-1
A0A071M3S4	245	T	N1	FALSE	0.864	Level3	-1
A0A071M3Y1	215	S	H1N1	FALSE	0.902	Level2	0.433
A0A071M3Y1	215	S	H1N2	FALSE	0.902	Level2	0.466
A0A071M3Y1	216	S	H1N1	FALSE	0.902	Level2	0.433
A0A071M3Y1	216	S	H1N2	FALSE	0.902	Level2	0.466
A0A071M3Y1	217	T	N1	TRUE	0.902	Level2	0.696
A0A071M3Y1	228	T	H1N2	TRUE	0.902	Level2	0.866
A0A071M4D1	100	S	N1	FALSE	0.895	Level2	0.089
A0A071M4D1	100	S	H1N1	FALSE	0.895	Level2	0.498
A0A071M4D1	100	S	H1N2	FALSE	0.895	Level2	0.206
A0A071M4D1	102	T	N1	FALSE	0.895	Level2	0.089
A0A071M4D1	102	T	H1N1	FALSE	0.895	Level2	0.498
A0A071M4D1	102	T	H1N2	FALSE	0.895	Level2	0.206
A0A071M4D1	112	T	N1	FALSE	0.895	Level2	0.089
A0A071M4D1	112	T	H1N1	FALSE	0.895	Level2	0.498
A0A071M4D1	112	T	H1N2	FALSE	0.895	Level2	0.206
A0A071M4D1	95	T	H1N1	TRUE	0.895	Level2	0.8
A0A071M4G7	187	T	N1	FALSE	0.895	Level3	-1
A0A071M4G7	187	T	H1N1	FALSE	0.895	Level3	-1
A0A071M4G7	187	T	H1N2	FALSE	0.895	Level3	-1
A0A071M4G7	191	S	N1	FALSE	0.895	Level3	-1
A0A071M4G7	191	S	H1N1	FALSE	0.895	Level3	-1
A0A071M4G7	191	S	H1N2	FALSE	0.895	Level3	-1
A0A071M4G7	193	T	N1	FALSE	0.895	Level3	-1
A0A071M4G7	193	T	H1N1	FALSE	0.895	Level3	-1
A0A071M4G7	193	T	H1N2	FALSE	0.895	Level3	-1
A0A071M4G7	196	T	H1N1	FALSE	0.895	Level3	-1
A0A071M4G7	199	S	H1N1	FALSE	0.895	Level3	-1
A0A071M4G7	203	T	H1N1	FALSE	0.895	Level3	-1
A0A071M4J0	102	S	N1	FALSE	0.699	Level2	0.393
A0A071M4J0	123	S	N1	FALSE	0.699	Level2	0.405
A0A071M4J0	125	T	N1	FALSE	0.699	Level2	0.405
A0A071M4J0	288	S	N1	TRUE	0.784	Level1	0.5
A0A071M4J0	288	S	H1N1	FALSE	0.148	Level3	-1
A0A071M4J0	288	S	H1N2	FALSE	0.148	Level3	-1
A0A071M4J0	310	S	N1	TRUE	0.066	Level1	0.998
A0A071M4J0	310	S	H1N1	FALSE	0.148	Level3	-1
A0A071M4J0	310	S	H1N2	FALSE	0.148	Level3	-1
A0A071M4J0	316	S	H1N1	FALSE	0.148	Level3	-1
A0A071M4J0	316	S	H1N2	FALSE	0.148	Level3	-1
A0A071M4J0	317	S	H1N1	FALSE	0.148	Level3	-1
A0A071M4J0	317	S	H1N2	FALSE	0.148	Level3	-1
A0A071M4J0	89	T	H1N1	TRUE	0.699	Level2	0.265
A0A071M4J0	96	T	N1	FALSE	0.699	Level2	0.393
A0A071M4K1	11	T	H1N1	TRUE	0.777	Level2	0.593
A0A071M4K1	19	S	H1N1	TRUE	0.777	Level2	0.651
A0A071M4K1	27	T	N2U1	FALSE	0.777	Level2	0.297
A0A071M4K1	29	T	N2U1	FALSE	0.777	Level2	0.297
A0A071M4K1	54	T	N1	TRUE	0.366	Level1	0.5
A0A071M574	30	S	N1	TRUE	0.905	Level1	1
A0A071M6G6	124	S	N1	FALSE	0.902	Level3	-1
A0A071M6G6	125	S	N1	FALSE	0.902	Level3	-1
A0A071M6G6	127	T	N1	FALSE	0.902	Level3	-1
A0A071M6N8	292	S	H1N2	FALSE	0.852	Level3	-1
A0A071M6N8	292	S	N2U1	FALSE	0.852	Level3	-1
A0A071M6N8	293	S	H1N2	FALSE	0.852	Level3	-1
A0A071M6N8	293	S	N2U1	FALSE	0.852	Level3	-1
A0A071M6N8	305	T	N1	TRUE	0.755	Level1	0.846
A0A071M6N8	348	S	H1N2	TRUE	0.862	Level1	0.85
A0A071M6N8	353	T	H1N1	TRUE	0.862	Level1	0.701
A0A071M6N8	359	T	H1N2	TRUE	0.862	Level1	0.85
A0A071M7E3	18	S	N1	TRUE	0.773	Level1	0.676
A0A071M7E3	31	S	N1	TRUE	0.773	Level1	0.676
A0A071M7U8	157	S	N1	FALSE	0.883	Level3	-1
A0A071M7U8	160	T	N1	FALSE	0.883	Level3	-1
A0A071M7U8	162	S	N1	FALSE	0.883	Level3	-1
A0A071M7U8	225	S	N2U1	FALSE	0.835	Level3	-1
A0A071M7U8	230	S	N2U1	FALSE	0.811	Level3	-1
A0A071M7U8	243	S	H1N1	FALSE	0.872	Level3	-1
A0A071M7U8	243	S	N2U1	FALSE	0.811	Level3	-1
A0A071M7U8	249	S	H1N1	FALSE	0.872	Level3	-1
A0A071M7U8	249	S	N2U1	FALSE	0.811	Level3	-1
A0A071M7U8	251	T	H1N2	FALSE	0.872	Level3	-1
A0A071M7U8	251	T	N2U1	FALSE	0.811	Level3	-1
A0A071M7U8	253	S	N1	FALSE	0.811	Level3	-1
A0A071M7U8	253	S	H1N1	FALSE	0.811	Level3	-1
A0A071M7U8	253	S	H1N2	FALSE	0.811	Level3	-1
A0A071M7U8	254	S	N1	FALSE	0.811	Level3	-1
A0A071M7U8	254	S	H1N1	FALSE	0.811	Level3	-1
A0A071M7U8	254	S	H1N2	FALSE	0.811	Level3	-1
A0A071M7U8	262	T	N1	FALSE	0.811	Level3	-1
A0A071M7U8	262	T	H1N1	FALSE	0.811	Level3	-1
A0A071M7U8	262	T	H1N2	FALSE	0.811	Level3	-1
A0A071M7U8	270	S	H1N2	FALSE	0.872	Level3	-1
A0A071M7U8	271	S	H1N2	FALSE	0.872	Level3	-1
A0A071M7U8	279	T	H1N2	FALSE	0.872	Level3	-1
A0A071M8F7	239	T	N2U1	TRUE	0.804	Level2	0.889
A0A071M8F7	247	S	N1	FALSE	0.804	Level2	0.444
A0A071M8F7	247	S	N2U1	TRUE	0.804	Level1	0.652
A0A071M8F7	251	T	N1	FALSE	0.804	Level2	0.444
A0A071M8F7	251	T	H1N1	TRUE	0.363	Level2	0.128
A0A071M8F7	251	T	N2U1	FALSE	0.804	Level2	0.556
A0A071M8F7	258	T	N2U1	TRUE	0.363	Level2	0.263
A0A071M8F7	260	S	N2U1	FALSE	0.363	Level2	0.26
A0A071M8F7	264	T	N2U1	FALSE	0.363	Level2	0.26
A0A071M8F7	265	T	N2U1	FALSE	0.363	Level2	0.26
A0A071M8F7	266	T	N2U1	FALSE	0.363	Level2	0.26
A0A071M8P9	48	T	N2U1	TRUE	0.438	Level2	0.517
A0A071M8P9	52	S	H1N1	TRUE	0.438	Level2	0.465
A0A071M8P9	64	S	H1N1	FALSE	0.438	Level2	0.481
A0A071M8P9	66	T	H1N1	FALSE	0.438	Level2	0.481
A0A071M8P9	79	T	N1	TRUE	0.904	Level2	0.504
A0A071M8P9	79	T	H1N2	TRUE	0.438	Level2	0.89
A0A071M8R0	100	S	N1	TRUE	0.902	Level1	1
A0A071M8R0	81	S	N1	TRUE	0.902	Level1	1
A0A071M8R0	86	T	N1	TRUE	0.902	Level1	1
A0A071M8T0	37	T	N2U1	FALSE	0.865	Level3	-1
A0A071M8T0	39	T	N2U1	FALSE	0.865	Level3	-1
A0A071M8T0	50	T	N1	TRUE	0.835	Level1	0.4
A0A071M8T0	51	S	N1	TRUE	0.835	Level1	0.4
A0A071M8T0	62	S	N2U1	TRUE	0.835	Level1	0.424
A0A071M8T0	63	T	N2U1	TRUE	0.835	Level1	0.424
A0A071M8T4	30	T	H1N1	TRUE	0.829	Level1	1
A0A071M8T4	40	S	H1N1	TRUE	0.829	Level1	1
A0A071M8T4	42	S	H1N1	TRUE	0.829	Level1	1
A0A071M8X9	122	T	N1	FALSE	0.904	Level3	-1
A0A071M8X9	124	T	N1	FALSE	0.904	Level3	-1
A0A071M8X9	130	S	N1	FALSE	0.904	Level3	-1
A0A071M8X9	136	T	N1	FALSE	0.904	Level3	-1
A0A071M8X9	163	T	H1N1	FALSE	0.885	Level3	-1
A0A071M8X9	166	S	H1N1	FALSE	0.885	Level3	-1
A0A071M8X9	175	S	H1N1	FALSE	0.885	Level3	-1
A0A071M8X9	175	S	N2U1	FALSE	0.885	Level3	-1
A0A071M8X9	178	S	H1N1	FALSE	0.885	Level3	-1
A0A071M8X9	178	S	N2U1	FALSE	0.885	Level3	-1
A0A071M8X9	29	T	H1N1	TRUE	0.869	Level2	0.741
A0A071M8X9	34	T	H1N1	FALSE	0.869	Level2	0.65
A0A071M8X9	34	T	H1N2	FALSE	0.869	Level2	0.274
A0A071M8X9	36	T	H1N1	FALSE	0.869	Level2	0.65
A0A071M8X9	36	T	H1N2	FALSE	0.869	Level2	0.274
A0A071M8X9	40	S	H1N1	FALSE	0.869	Level2	0.65
A0A071M8X9	40	S	H1N2	FALSE	0.869	Level2	0.274
A0A071M8X9	60	T	N1	TRUE	0.903	Level1	0.178
A0A071M9C0	18	T	N1	TRUE	0.902	Level1	0.807
A0A071M9C0	22	T	H1N2	TRUE	0.902	Level1	0.807
A0A071M9P9	27	S	N2U1	FALSE	0.806	Level3	-1
A0A071M9P9	30	S	N2U1	FALSE	0.806	Level3	-1
A0A071M9P9	32	S	N2U1	FALSE	0.806	Level3	-1
A0A071MA95	36	S	N1	FALSE	0.901	Level3	-1
A0A071MA95	40	S	N1	FALSE	0.901	Level3	-1
A0A071MAR6	138	T	N1	FALSE	0.895	Level3	-1
A0A071MAR6	139	T	N1	FALSE	0.895	Level3	-1
A0A071MAR6	142	T	N1	FALSE	0.895	Level3	-1
A0A071MAR6	149	T	N1	FALSE	0.895	Level3	-1
A0A071MAR6	150	S	N1	FALSE	0.895	Level3	-1
A0A071MAR6	151	T	N1	FALSE	0.895	Level3	-1
A0A071MAR6	155	T	N1	FALSE	0.895	Level2	0.262
A0A071MAR6	159	S	N1	FALSE	0.895	Level2	0.262
A0A071MAR6	162	T	N1	FALSE	0.895	Level2	0.262
A0A071MAR6	171	T	N2U1	TRUE	0.895	Level2	0.358
A0A071MAR6	193	S	H1N1	TRUE	0.551	Level2	0.455
A0A071MAR6	193	S	N2U1	TRUE	0.283	Level2	0.33
A0A071MAR6	210	S	N1	FALSE	0.283	Level2	0.624
A0A071MAR6	210	S	H1N1	FALSE	0.551	Level2	0.294
A0A071MAR6	210	S	H1N2	FALSE	0.551	Level2	0.077
A0A071MAR6	210	S	N2U1	FALSE	0.329	Level3	-1
A0A071MAR6	212	S	N1	FALSE	0.283	Level2	0.624
A0A071MAR6	212	S	H1N1	FALSE	0.551	Level2	0.294
A0A071MAR6	212	S	H1N2	FALSE	0.551	Level2	0.077
A0A071MAR6	212	S	N2U1	FALSE	0.329	Level3	-1
A0A071MAR6	213	T	N1	FALSE	0.283	Level2	0.624
A0A071MAR6	213	T	H1N1	FALSE	0.551	Level2	0.294
A0A071MAR6	213	T	H1N2	FALSE	0.551	Level2	0.077
A0A071MAR6	213	T	N2U1	FALSE	0.329	Level3	-1
A0A071MAR6	214	T	N1	FALSE	0.283	Level2	0.624
A0A071MAR6	214	T	H1N1	FALSE	0.551	Level2	0.294
A0A071MAR6	214	T	H1N2	FALSE	0.551	Level2	0.077
A0A071MAR6	214	T	N2U1	FALSE	0.329	Level3	-1
A0A071MAU4	101	T	H1N1	TRUE	0.905	Level1	1
A0A071MAU4	99	T	H1N1	TRUE	0.905	Level1	1
A0A071MAV9	102	T	N2U1	TRUE	0.865	Level1	0.677
A0A071MAV9	110	S	N2U1	TRUE	0.865	Level1	0.677
A0A071MAV9	119	S	N1	TRUE	0.862	Level1	1
A0A071MAV9	124	T	N1	TRUE	0.862	Level1	1
A0A071MAV9	37	S	N1	FALSE	0.791	Level3	-1
A0A071MAV9	37	S	H1N1	FALSE	0.791	Level3	-1
A0A071MAV9	37	S	H1N2	FALSE	0.791	Level3	-1
A0A071MAV9	43	S	N1	FALSE	0.791	Level3	-1
A0A071MAV9	43	S	H1N1	FALSE	0.791	Level3	-1
A0A071MAV9	43	S	H1N2	FALSE	0.791	Level3	-1
A0A071MAX0	112	S	N2U1	TRUE	0.89	Level1	0.474
A0A071MAX0	51	T	N2U1	TRUE	0.901	Level2	0.473
A0A071MAX0	62	T	N1	FALSE	0.901	Level2	0.368
A0A071MAX0	62	T	H1N2	FALSE	0.901	Level2	0.368
A0A071MAX0	64	T	N1	FALSE	0.901	Level2	0.368
A0A071MAX0	64	T	H1N2	FALSE	0.901	Level2	0.368
A0A071MAX0	73	S	N1	FALSE	0.865	Level3	-1
A0A071MAX0	80	T	N1	FALSE	0.865	Level3	-1
A0A071MAX0	87	T	N1	FALSE	0.865	Level3	-1
A0A071MAX0	97	T	N1	TRUE	0.89	Level1	0.526
A0A071MAX0	99	T	N1	TRUE	0.89	Level1	0.947
A0A071MB32	100	S	N1	FALSE	0.865	Level2	0.42
A0A071MB32	100	S	N2U1	FALSE	0.865	Level2	0.58
A0A071MB32	107	T	H1N1	FALSE	0.856	Level3	-1
A0A071MB32	108	T	H1N1	FALSE	0.856	Level3	-1
A0A071MB32	109	T	H1N1	FALSE	0.856	Level3	-1
A0A071MB32	126	T	H1N1	FALSE	0.856	Level3	-1
A0A071MB32	133	S	H1N1	FALSE	0.856	Level3	-1
A0A071MB32	207	T	H1N1	TRUE	0.751	Level1	0.38
A0A071MB32	212	T	H1N1	TRUE	0.751	Level1	0.38
A0A071MB32	74	T	N2U1	TRUE	0.865	Level2	0.839
A0A071MB32	93	S	N1	FALSE	0.865	Level2	0.42
A0A071MB32	93	S	N2U1	FALSE	0.865	Level2	0.58
A0A071MB37	16	T	H1N1	FALSE	0.89	Level3	-1
A0A071MB37	16	T	N2U1	FALSE	0.89	Level3	-1
A0A071MB37	21	S	H1N1	FALSE	0.89	Level3	-1
A0A071MB37	21	S	N2U1	FALSE	0.89	Level3	-1
A0A071MB37	26	S	H1N1	FALSE	0.89	Level3	-1
A0A071MB37	26	S	N2U1	FALSE	0.89	Level3	-1
A0A071MB37	29	T	H1N1	FALSE	0.89	Level3	-1
A0A071MB37	29	T	N2U1	FALSE	0.89	Level3	-1
A0A071MB37	31	T	H1N1	FALSE	0.89	Level3	-1
A0A071MB37	31	T	N2U1	FALSE	0.89	Level3	-1
A0A071MB37	43	T	H1N1	FALSE	0.89	Level3	-1
A0A071MB37	43	T	N2U1	FALSE	0.89	Level3	-1
A0A071MB66	157	S	H1N2	FALSE	0.649	Level2	0.171
A0A071MB66	157	S	N2U1	FALSE	0.649	Level2	0.171
A0A071MB66	159	S	H1N2	FALSE	0.649	Level2	0.171
A0A071MB66	159	S	N2U1	FALSE	0.649	Level2	0.171
A0A071MB66	161	T	N1	FALSE	0.649	Level2	0.153
A0A071MB66	163	T	N1	FALSE	0.649	Level2	0.153
A0A071MB66	171	T	H1N1	TRUE	0.649	Level2	0.167
A0A071MB66	243	T	N2U1	TRUE	0.828	Level1	0.425
A0A071MB66	70	T	N2U1	FALSE	0.76	Level3	-1
A0A071MB66	72	S	N2U1	FALSE	0.76	Level3	-1
A0A071MBC1	168	T	N1	TRUE	0.557	Level2	0.318
A0A071MBC1	201	S	H1N1	FALSE	0.557	Level2	0.285
A0A071MBC1	206	T	H1N1	FALSE	0.557	Level2	0.285
A0A071MBD8	237	T	N2U1	TRUE	0.883	Level1	1
A0A071MBD8	312	S	N1	FALSE	0.847	Level3	-1
A0A071MBD8	314	T	N1	FALSE	0.847	Level3	-1
A0A071MBD8	318	T	N1	FALSE	0.847	Level3	-1
A0A071MBD8	323	T	N1	FALSE	0.847	Level3	-1
A0A071MBD8	323	T	H1N1	FALSE	0.847	Level3	-1
A0A071MBD8	323	T	H1N2	FALSE	0.847	Level3	-1
A0A071MBD8	325	S	N1	FALSE	0.847	Level3	-1
A0A071MBD8	325	S	H1N1	FALSE	0.847	Level3	-1
A0A071MBD8	325	S	H1N2	FALSE	0.847	Level3	-1
A0A071MBD8	45	T	H1N1	FALSE	0.909	Level3	-1
A0A071MBD8	45	T	H1N2	FALSE	0.909	Level3	-1
A0A071MBD8	48	T	H1N1	FALSE	0.909	Level3	-1
A0A071MBD8	48	T	H1N2	FALSE	0.909	Level3	-1
A0A071MBD8	54	T	H1N1	FALSE	0.909	Level3	-1
A0A071MBD8	54	T	H1N2	FALSE	0.909	Level3	-1
A0A071MBD8	67	S	H1N1	FALSE	0.909	Level3	-1
A0A071MBD8	67	S	H1N2	FALSE	0.909	Level3	-1
A0A071MBD8	71	S	H1N1	FALSE	0.909	Level3	-1
A0A071MBD8	71	S	H1N2	FALSE	0.909	Level3	-1
A0A071MBD8	75	S	N1	FALSE	0.684	Level3	-1
A0A071MBD8	76	T	N1	FALSE	0.684	Level3	-1
A0A071MBD8	82	S	N1	FALSE	0.684	Level3	-1
A0A071MBD8	84	S	N1	FALSE	0.684	Level3	-1
A0A071MBE0	32	T	H1N1	TRUE	0.898	Level2	0.626
A0A071MBE0	36	S	N1	FALSE	0.783	Level2	0.534
A0A071MBE0	36	S	H1N1	TRUE	0.844	Level2	0.799
A0A071MBE0	36	S	H1N2	FALSE	0.898	Level2	0.231
A0A071MBE0	36	S	N2U1	FALSE	0.844	Level3	-1
A0A071MBE0	39	S	N1	FALSE	0.783	Level2	0.534
A0A071MBE0	39	S	H1N1	TRUE	0.844	Level2	0.799
A0A071MBE0	39	S	H1N2	TRUE	0.863	Level1	0.614
A0A071MBE0	39	S	N2U1	FALSE	0.844	Level3	-1
A0A071MBE0	54	T	N2U1	FALSE	0.865	Level2	0.399
A0A071MBE0	61	T	N1	TRUE	0.783	Level2	0.764
A0A071MBE0	61	T	N2U1	FALSE	0.865	Level2	0.399
A0A071MBE0	62	T	N1	TRUE	0.783	Level2	0.764
A0A071MBI4	101	T	H1N1	FALSE	0.784	Level3	-1
A0A071MBI4	101	T	H1N2	TRUE	0.784	Level2	0.774
A0A071MBI4	103	S	H1N1	FALSE	0.784	Level3	-1
A0A071MBI4	103	S	H1N2	TRUE	0.784	Level2	0.774
A0A071MBI4	183	T	N1	TRUE	0.895	Level2	0.818
A0A071MBI4	187	T	N1	FALSE	0.895	Level2	0.236
A0A071MBI4	187	T	N2U1	FALSE	0.895	Level2	0.191
A0A071MBI4	191	S	N1	FALSE	0.61	Level2	0.236
A0A071MBI4	191	S	N2U1	FALSE	0.895	Level2	0.191
A0A071MBI4	194	T	N1	FALSE	0.61	Level2	0.236
A0A071MBI4	194	T	N2U1	FALSE	0.755	Level2	0.191
A0A071MBI4	196	T	N1	FALSE	0.61	Level2	0.236
A0A071MBI4	196	T	N2U1	FALSE	0.755	Level2	0.191
A0A071MBI4	198	T	N1	FALSE	0.61	Level2	0.236
A0A071MBI4	198	T	N2U1	FALSE	0.755	Level2	0.191
A0A071MBI4	207	T	N1	FALSE	0.61	Level2	0.224
A0A071MBI4	207	T	H1N2	FALSE	0.61	Level2	0.115
A0A071MBI4	208	S	N1	FALSE	0.61	Level2	0.224
A0A071MBI4	208	S	H1N2	FALSE	0.61	Level2	0.115
A0A071MBI4	223	S	N1	FALSE	0.875	Level3	-1
A0A071MBI4	223	S	H1N1	FALSE	0.875	Level3	-1
A0A071MBI4	223	S	H1N2	FALSE	0.875	Level3	-1
A0A071MBI4	223	S	N2U1	FALSE	0.755	Level3	-1
A0A071MBI4	227	T	N1	FALSE	0.875	Level3	-1
A0A071MBI4	227	T	H1N1	FALSE	0.875	Level3	-1
A0A071MBI4	227	T	H1N2	FALSE	0.875	Level3	-1
A0A071MBI4	227	T	N2U1	FALSE	0.755	Level3	-1
A0A071MBI4	230	S	N1	FALSE	0.875	Level3	-1
A0A071MBI4	230	S	H1N1	TRUE	0.61	Level2	0.122
A0A071MBI4	230	S	H1N2	FALSE	0.875	Level3	-1
A0A071MBI4	230	S	N2U1	FALSE	0.755	Level3	-1
A0A071MBI4	249	S	N1	FALSE	0.875	Level3	-1
A0A071MBI4	249	S	H1N1	FALSE	0.875	Level3	-1
A0A071MBI4	249	S	H1N2	FALSE	0.875	Level3	-1
A0A071MBI4	337	S	H1N2	FALSE	0.905	Level3	-1
A0A071MBI4	337	S	N2U1	FALSE	0.905	Level3	-1
A0A071MBI4	339	S	H1N2	FALSE	0.905	Level3	-1
A0A071MBI4	339	S	N2U1	FALSE	0.905	Level3	-1
A0A071MBI4	340	S	H1N2	FALSE	0.905	Level3	-1
A0A071MBI4	340	S	N2U1	FALSE	0.905	Level3	-1
A0A071MBI4	66	S	H1N2	FALSE	0.784	Level3	-1
A0A071MBI4	67	T	H1N2	FALSE	0.784	Level3	-1
A0A071MBI4	74	T	H1N1	TRUE	0.817	Level2	0.795
A0A071MBI4	74	T	H1N2	FALSE	0.784	Level3	-1
A0A071MBI4	80	T	H1N1	FALSE	0.784	Level2	0.402
A0A071MBI4	80	T	H1N2	FALSE	0.784	Level2	0.484
A0A071MBI4	81	T	H1N1	FALSE	0.784	Level2	0.402
A0A071MBI4	81	T	H1N2	FALSE	0.784	Level2	0.484
A0A071MBI4	82	S	H1N1	FALSE	0.784	Level2	0.402
A0A071MBI4	82	S	H1N2	FALSE	0.784	Level2	0.484
A0A071MBM7	261	T	N1	FALSE	0.592	Level3	-1
A0A071MBM7	261	T	H1N2	FALSE	0.592	Level3	-1
A0A071MBM7	264	T	N1	FALSE	0.592	Level3	-1
A0A071MBM7	264	T	H1N2	FALSE	0.592	Level3	-1
A0A071MBM7	60	S	N1	FALSE	0.457	Level3	-1
A0A071MBM7	62	S	N1	FALSE	0.457	Level3	-1
A0A071MBM7	64	S	N1	FALSE	0.457	Level3	-1
A0A071MBM7	68	S	N1	FALSE	0.457	Level3	-1
A0A071MBN2	48	T	H1N1	FALSE	0.696	Level3	-1
A0A071MBN2	48	T	H1N2	FALSE	0.696	Level3	-1
A0A071MBN2	51	S	H1N1	FALSE	0.696	Level3	-1
A0A071MBN2	51	S	H1N2	FALSE	0.696	Level3	-1
A0A071MBR3	63	T	N1	FALSE	0.813	Level2	0.381
A0A071MBR3	63	T	H1N1	FALSE	0.813	Level2	0.095
A0A071MBR3	63	T	H1N2	FALSE	0.813	Level2	0.191
A0A071MBR3	67	T	N1	FALSE	0.813	Level2	0.381
A0A071MBR3	67	T	H1N1	FALSE	0.813	Level2	0.095
A0A071MBR3	67	T	H1N2	FALSE	0.813	Level2	0.191
A0A071MBR3	74	S	N1	FALSE	0.813	Level2	0.381
A0A071MBR3	74	S	H1N1	FALSE	0.813	Level2	0.095
A0A071MBR3	74	S	H1N2	FALSE	0.813	Level2	0.191
A0A071MBR3	90	S	N2U1	TRUE	0.813	Level2	0.572
A0A071MC76	12	T	N1	FALSE	0.874	Level3	-1
A0A071MC76	14	S	H1N1	FALSE	0.874	Level3	-1
A0A071MC76	15	S	H1N1	FALSE	0.874	Level3	-1
A0A071MC76	18	S	H1N1	FALSE	0.874	Level3	-1
A0A071MC76	19	S	H1N1	FALSE	0.874	Level3	-1
A0A071MC76	2	S	N1	FALSE	0.874	Level3	-1
A0A071MDE2	31	T	N1	FALSE	0	Level3	-1
A0A071MDE2	31	T	H1N1	TRUE	0.213	Level2	0.85
A0A071MDE2	31	T	H1N2	TRUE	0.473	Level1	0.902
A0A071MDE2	31	T	N2U1	FALSE	0	Level2	0.424
A0A071MDE2	32	S	N1	FALSE	0	Level3	-1
A0A071MDE2	32	S	H1N1	TRUE	0.099	Level1	0.843
A0A071MDE2	32	S	H1N2	TRUE	0.014	Level1	0.902
A0A071MDE2	32	S	N2U1	TRUE	0	Level1	0.814
A0A071MDE2	44	S	N1	TRUE	0.036	Level2	0.579
A0A071MDE2	44	S	H1N1	TRUE	0.025	Level1	0.844
A0A071MDE2	44	S	H1N2	TRUE	0.014	Level2	0.606
A0A071MDE2	44	S	N2U1	TRUE	0.014	Level1	0.843
A0A071MDE2	55	S	N2U1	TRUE	0.003	Level1	1
A0A071MDE2	66	S	N1	TRUE	0	Level1	1
A0A071MDE2	66	S	H1N2	TRUE	0	Level1	1
A0A071MDE2	66	S	N2U1	TRUE	0.003	Level1	1
A0A071MDE2	70	T	N1	TRUE	0	Level1	1
A0A071MDN3	14	T	H1N1	TRUE	0.036	Level1	0.424
A0A071MDP9	140	T	N2U1	TRUE	0.895	Level1	1
A0A071MDP9	157	T	N1	FALSE	0.796	Level2	0.405
A0A071MDP9	157	T	H1N2	FALSE	0.796	Level2	0.245
A0A071MDP9	158	S	N1	FALSE	0.796	Level2	0.405
A0A071MDP9	158	S	H1N2	FALSE	0.796	Level2	0.245
A0A071MDP9	160	T	H1N1	TRUE	0.796	Level2	0.3
A0A071MDP9	170	T	N1	FALSE	0.796	Level2	0.42
A0A071MDP9	172	T	N1	FALSE	0.796	Level2	0.42
A0A071MDS9	113	T	N1	FALSE	0.852	Level2	0.383
A0A071MDS9	120	S	N1	FALSE	0.852	Level2	0.383
A0A071MDS9	123	T	N1	FALSE	0.852	Level2	0.383
A0A071MDS9	136	T	N1	TRUE	0.852	Level2	0.648
A0A071MDS9	163	T	H1N2	FALSE	0.678	Level2	0.443
A0A071MDS9	163	T	N2U1	FALSE	0.678	Level2	0.279
A0A071MDS9	164	T	H1N2	FALSE	0.678	Level2	0.443
A0A071MDS9	164	T	N2U1	FALSE	0.678	Level2	0.279
A0A071MDS9	178	T	N1	TRUE	0.678	Level2	0.443
A0A071MDW2	43	T	H1N2	TRUE	0.799	Level1	1
A0A071ME06	34	T	N1	FALSE	0.621	Level3	-1
A0A071ME06	34	T	H1N2	FALSE	0.621	Level3	-1
A0A071ME06	35	S	N1	FALSE	0.621	Level3	-1
A0A071ME06	35	S	H1N2	FALSE	0.621	Level3	-1
A0A071ME06	39	S	N1	FALSE	0.621	Level3	-1
A0A071ME06	39	S	H1N2	FALSE	0.621	Level3	-1
A0A071ME06	64	T	N1	FALSE	0.895	Level3	-1
A0A071ME06	64	T	N2U1	FALSE	0.895	Level3	-1
A0A071ME06	65	T	N1	FALSE	0.895	Level3	-1
A0A071ME06	65	T	N2U1	FALSE	0.895	Level3	-1
A0A071ME06	67	T	N1	FALSE	0.895	Level3	-1
A0A071ME06	67	T	N2U1	FALSE	0.895	Level3	-1
A0A071ME62	103	S	H1N1	FALSE	0.797	Level2	0.362
A0A071ME62	111	T	H1N2	TRUE	0.797	Level2	0.389
A0A071ME62	78	T	H1N2	TRUE	0.797	Level2	0.368
A0A071ME62	86	T	H1N1	FALSE	0.797	Level2	0.362
A0A071ME62	89	S	H1N1	FALSE	0.797	Level2	0.362
A0A071MEF2	104	T	H1N1	FALSE	0.715	Level2	0.302
A0A071MEF2	104	T	H1N2	TRUE	0.848	Level2	0.353
A0A071MEF2	110	S	H1N1	TRUE	0.715	Level1	0.499
A0A071MEF2	110	S	N2U1	FALSE	0.848	Level2	0.261
A0A071MEF2	119	S	N2U1	FALSE	0.848	Level2	0.261
A0A071MEF2	123	T	N2U1	FALSE	0.848	Level2	0.261
A0A071MEF2	77	T	N2U1	TRUE	0.715	Level2	0.35
A0A071MEH8	138	S	H1N1	TRUE	0.772	Level1	0.706
A0A071MFB1	19	T	N1	TRUE	0.779	Level1	1
A0A071MFB1	26	S	N1	TRUE	0.779	Level1	1
A0A071MFG6	84	S	H1N2	TRUE	0.869	Level1	0.733
A0A071MFK0	71	T	N1	TRUE	0.895	Level1	0.598
A0A071MFK0	74	T	N1	TRUE	0.895	Level1	0.598
A0A071MFK0	86	T	H1N2	TRUE	0.895	Level1	0.703
A0A071MFM2	35	T	H1N1	FALSE	0.864	Level3	-1
A0A071MFM2	35	T	N2U1	FALSE	0.864	Level3	-1
A0A071MFM2	37	T	H1N1	FALSE	0.864	Level3	-1
A0A071MFM2	37	T	N2U1	FALSE	0.864	Level3	-1
A0A071MFM2	42	T	H1N1	FALSE	0.864	Level3	-1
A0A071MFM2	42	T	N2U1	FALSE	0.864	Level3	-1
A0A071MFM2	46	T	H1N1	FALSE	0.864	Level3	-1
A0A071MFM2	46	T	N2U1	FALSE	0.864	Level3	-1
A0A071MFM2	52	S	H1N2	FALSE	0.864	Level3	-1
A0A071MFM2	53	T	H1N2	FALSE	0.864	Level3	-1
A0A071MFT7	85	S	H1N2	TRUE	0.894	Level2	0.861
A0A071MFT7	88	T	H1N2	TRUE	0.894	Level2	0.861
A0A071MFT7	92	T	H1N2	FALSE	0.894	Level2	0.639
A0A071MFT7	92	T	N2U1	FALSE	0.894	Level2	0.361
A0A071MFT7	94	T	H1N2	FALSE	0.894	Level2	0.639
A0A071MFT7	94	T	N2U1	FALSE	0.894	Level2	0.361
A0A071MFV8	370	T	N1	FALSE	0.862	Level3	-1
A0A071MFV8	377	S	N1	FALSE	0.862	Level3	-1
A0A071MFV8	83	T	H1N1	FALSE	0.846	Level3	-1
A0A071MFV8	85	T	H1N1	FALSE	0.846	Level3	-1
A0A071MG33	29	S	H1N2	TRUE	0.829	Level1	1
A0A071MG33	30	S	H1N2	TRUE	0.829	Level1	1
A0A071MG33	31	T	H1N2	TRUE	0.829	Level1	1
A0A071MG47	93	T	N1	FALSE	0.885	Level3	-1
A0A071MG47	94	S	N1	FALSE	0.885	Level3	-1
A0A071MG54	22	T	H1N1	FALSE	0.902	Level3	-1
A0A071MG54	293	T	N1	FALSE	0.691	Level2	0.422
A0A071MG54	297	S	N1	FALSE	0.691	Level2	0.422
A0A071MG54	308	T	N1	TRUE	0.691	Level2	0.426
A0A071MG54	40	S	H1N1	FALSE	0.902	Level3	-1
A0A071MG54	45	S	H1N1	FALSE	0.902	Level3	-1
A0A071MGM0	107	T	N2U1	FALSE	0.799	Level3	-1
A0A071MGM0	121	S	N1	FALSE	0.709	Level3	-1
A0A071MGM0	121	S	N2U1	FALSE	0.799	Level3	-1
A0A071MGM0	128	T	N1	FALSE	0.709	Level3	-1
A0A071MGM0	128	T	N2U1	FALSE	0.799	Level3	-1
A0A071MGM0	134	T	H1N1	FALSE	0.709	Level3	-1
A0A071MGM0	134	T	N2U1	FALSE	0.709	Level3	-1
A0A071MGM0	137	T	H1N1	FALSE	0.709	Level3	-1
A0A071MGM0	137	T	N2U1	FALSE	0.709	Level3	-1
A0A071MGM0	142	S	H1N1	FALSE	0.709	Level3	-1
A0A071MGM0	142	S	N2U1	FALSE	0.709	Level3	-1
A0A071MGM0	183	T	H1N1	FALSE	0.796	Level3	-1
A0A071MGM0	183	T	N2U1	FALSE	0.796	Level3	-1
A0A071MGM0	184	T	H1N1	FALSE	0.796	Level3	-1
A0A071MGM0	184	T	N2U1	FALSE	0.796	Level3	-1
A0A071MGM0	89	T	N1	FALSE	0.751	Level2	0.609
A0A071MGM0	90	S	N1	FALSE	0.751	Level2	0.609
A0A071MGM0	94	T	N1	TRUE	0.751	Level2	0.782
A0A071MGQ0	203	S	H1N2	FALSE	0.842	Level3	-1
A0A071MGQ0	203	S	N2U1	FALSE	0.842	Level3	-1
A0A071MGQ0	208	S	H1N2	FALSE	0.842	Level3	-1
A0A071MGQ0	208	S	N2U1	FALSE	0.842	Level3	-1
A0A071MGQ0	214	T	H1N1	FALSE	0.842	Level3	-1
A0A071MGQ0	215	T	H1N1	FALSE	0.842	Level3	-1
A0A071MGQ0	310	S	N2U1	TRUE	0.82	Level1	1
A0A071MGQ0	318	S	N2U1	TRUE	0.82	Level1	1
A0A071MGQ0	325	T	N2U1	TRUE	0.82	Level1	1
A0A071MGQ0	33	T	N1	TRUE	0.895	Level2	0.778
A0A071MGQ0	342	S	N2U1	TRUE	0.82	Level1	1
A0A071MGQ0	43	S	N1	FALSE	0.895	Level2	0.611
A0A071MGQ0	50	S	N1	FALSE	0.895	Level2	0.611
A0A071MGV7	19	S	N1	TRUE	0.856	Level1	0.859
A0A071MGY9	161	S	H1N2	TRUE	0.144	Level1	0.891
A0A071MGY9	214	S	N2U1	TRUE	0.772	Level1	0.435
A0A071MGY9	233	T	N1	TRUE	0.772	Level1	0.412
A0A071MHR7	13	T	H1N2	TRUE	0.87	Level2	0.444
A0A071MHR7	23	T	H1N1	FALSE	0.87	Level2	0.361
A0A071MHR7	25	S	H1N1	FALSE	0.87	Level2	0.361
A0A071MHT6	107	T	N1	TRUE	0.839	Level2	0.427
A0A071MHT6	107	T	H1N2	FALSE	0.908	Level2	0.712
A0A071MHT6	109	S	N1	TRUE	0.839	Level2	0.427
A0A071MHT6	109	S	H1N2	FALSE	0.908	Level2	0.712
A0A071MHT6	119	T	N1	FALSE	0.839	Level2	0.353
A0A071MHT6	119	T	H1N2	TRUE	0.908	Level2	0.788
A0A071MHT6	122	S	N1	FALSE	0.839	Level2	0.353
A0A071MHT6	122	S	H1N2	TRUE	0.908	Level2	0.788
A0A071MHT6	126	S	N1	FALSE	0.839	Level2	0.353
A0A071MHT6	126	S	N2U1	FALSE	0.792	Level3	-1
A0A071MHT6	132	T	N2U1	FALSE	0.792	Level3	-1
A0A071MHW1	49	S	H1N1	TRUE	0.885	Level2	0.63
A0A071MHW1	53	S	N1	FALSE	0.885	Level2	0.095
A0A071MHW1	53	S	H1N1	FALSE	0.885	Level2	0.515
A0A071MHW1	53	S	H1N2	FALSE	0.885	Level2	0.195
A0A071MHW1	57	S	N1	FALSE	0.885	Level2	0.095
A0A071MHW1	57	S	H1N1	FALSE	0.885	Level2	0.515
A0A071MHW1	57	S	H1N2	FALSE	0.885	Level2	0.195
A0A071MHW1	59	S	H1N1	TRUE	0.885	Level2	0.675
A0A071MI31	101	S	H1N2	TRUE	0.892	Level1	1
A0A071MI31	62	S	N1	FALSE	0.859	Level3	-1
A0A071MI31	62	S	H1N1	FALSE	0.859	Level3	-1
A0A071MI31	62	S	H1N2	FALSE	0.859	Level3	-1
A0A071MI31	66	S	N1	FALSE	0.859	Level3	-1
A0A071MI31	66	S	H1N1	FALSE	0.859	Level3	-1
A0A071MI31	66	S	H1N2	FALSE	0.859	Level3	-1
A0A071MI31	74	T	N1	FALSE	0.859	Level3	-1
A0A071MI31	74	T	H1N1	FALSE	0.859	Level3	-1
A0A071MI31	74	T	H1N2	FALSE	0.859	Level3	-1
A0A071MI31	98	S	H1N2	TRUE	0.892	Level1	1
A0A071MIG7	110	T	N1	FALSE	0.895	Level2	0.66
A0A071MIG7	112	T	N1	FALSE	0.895	Level2	0.66
A0A071MIG7	119	S	N1	TRUE	0.895	Level2	0.817
A0A071MIG7	134	S	N1	TRUE	0.895	Level2	0.862
A0A071MIG7	27	T	H1N2	TRUE	0.792	Level1	0.578
A0A071MIL2	118	S	N1	FALSE	0.83	Level3	-1
A0A071MIL2	120	T	N1	FALSE	0.83	Level3	-1
A0A071MIL2	35	T	N1	TRUE	0.811	Level1	1
A0A071MIL2	37	T	N1	TRUE	0.811	Level1	1
A0A071MIP3	122	T	N1	FALSE	0.85	Level3	-1
A0A071MIP3	122	T	H1N2	FALSE	0.85	Level3	-1
A0A071MIP3	122	T	N2U1	FALSE	0.85	Level3	-1
A0A071MIP3	123	S	N1	FALSE	0.85	Level3	-1
A0A071MIP3	123	S	H1N2	FALSE	0.85	Level3	-1
A0A071MIP3	123	S	N2U1	FALSE	0.85	Level3	-1
A0A071MIP3	126	S	N1	FALSE	0.85	Level3	-1
A0A071MIP3	126	S	H1N2	FALSE	0.85	Level3	-1
A0A071MIP3	126	S	N2U1	FALSE	0.85	Level3	-1
A0A071MIP3	138	T	H1N1	FALSE	0.85	Level3	-1
A0A071MIP3	139	S	H1N1	FALSE	0.85	Level3	-1
A0A071MIP3	140	T	H1N1	FALSE	0.85	Level3	-1
A0A071MIP3	142	S	H1N1	FALSE	0.85	Level3	-1
A0A071MIV2	100	T	N1	FALSE	0.211	Level3	-1
A0A071MIV2	100	T	H1N2	FALSE	0.211	Level3	-1
A0A071MIV2	100	T	N2U1	FALSE	0.211	Level3	-1
A0A071MIV2	104	T	N1	FALSE	0.211	Level3	-1
A0A071MIV2	104	T	H1N2	FALSE	0.211	Level3	-1
A0A071MIV2	104	T	N2U1	FALSE	0.211	Level3	-1
A0A071MIV2	105	T	N1	FALSE	0.211	Level3	-1
A0A071MIV2	105	T	H1N2	FALSE	0.211	Level3	-1
A0A071MIV2	105	T	N2U1	FALSE	0.211	Level3	-1
A0A071MIV2	110	S	N1	FALSE	0.211	Level3	-1
A0A071MIV2	110	S	H1N2	FALSE	0.211	Level3	-1
A0A071MIV2	110	S	N2U1	FALSE	0.211	Level3	-1
A0A071MJ85	312	S	H1N1	TRUE	0.895	Level2	0.42
A0A071MJ85	331	S	N1	FALSE	0.835	Level2	0.304
A0A071MJ85	331	S	H1N1	FALSE	0.204	Level3	-1
A0A071MJ85	331	S	H1N2	FALSE	0.895	Level2	0.29
A0A071MJ85	331	S	N2U1	FALSE	0.895	Level2	0.42
A0A071MJ85	333	S	N1	FALSE	0.835	Level2	0.304
A0A071MJ85	333	S	H1N1	FALSE	0.204	Level3	-1
A0A071MJ85	333	S	H1N2	FALSE	0.895	Level2	0.29
A0A071MJ85	333	S	N2U1	FALSE	0.895	Level2	0.42
A0A071MJ85	343	T	H1N2	TRUE	0.835	Level2	0.367
A0A071MJ85	361	S	H1N2	TRUE	0.516	Level1	0.438
A0A071MJ85	372	T	N1	TRUE	0.898	Level1	0.751
A0A071MJ85	377	T	H1N2	TRUE	0.898	Level1	0.751
A0A071MJ85	377	T	N2U1	TRUE	0.115	Level1	0.998
A0A071MJ93	244	S	N1	FALSE	0.793	Level3	-1
A0A071MJ93	248	S	N1	FALSE	0.793	Level3	-1
A0A071MJ93	267	S	H1N1	TRUE	0.902	Level1	1
A0A071MJ93	281	T	H1N1	TRUE	0.902	Level1	1
A0A071MJ93	49	T	N1	TRUE	0.898	Level1	1
A0A071MJ93	64	T	N2U1	FALSE	0.908	Level3	-1
A0A071MJ93	69	S	N2U1	FALSE	0.908	Level3	-1
A0A071MJ93	71	T	N2U1	FALSE	0.908	Level3	-1
A0A071MJ93	73	T	N1	FALSE	0.908	Level3	-1
A0A071MJ93	73	T	N2U1	FALSE	0.908	Level3	-1
A0A071MJ93	87	T	N1	FALSE	0.908	Level3	-1
A0A071MJ93	87	T	N2U1	FALSE	0.908	Level3	-1
A0A071MJA5	106	S	N1	FALSE	0.86	Level2	0.325
A0A071MJA5	106	S	H1N1	FALSE	0.86	Level2	0.089
A0A071MJA5	106	S	H1N2	FALSE	0.86	Level2	0.163
A0A071MJA5	106	S	N2U1	FALSE	0.86	Level2	0.244
A0A071MJA5	109	T	N1	FALSE	0.86	Level2	0.325
A0A071MJA5	109	T	H1N1	FALSE	0.86	Level2	0.089
A0A071MJA5	109	T	H1N2	FALSE	0.86	Level2	0.163
A0A071MJA5	109	T	N2U1	FALSE	0.86	Level2	0.244
A0A071MJA5	116	S	N1	TRUE	0.86	Level2	0.357
A0A071MJA5	96	T	N1	FALSE	0.86	Level2	0.325
A0A071MJA5	96	T	H1N1	FALSE	0.86	Level2	0.089
A0A071MJA5	96	T	H1N2	FALSE	0.86	Level2	0.163
A0A071MJA5	96	T	N2U1	FALSE	0.86	Level2	0.244
A0A071MJF1	239	T	N1	FALSE	0.772	Level3	-1
A0A071MJF1	240	T	N1	FALSE	0.772	Level3	-1
A0A071MJF1	241	T	N1	FALSE	0.772	Level3	-1
A0A071MJF1	326	S	N1	FALSE	0.895	Level3	-1
A0A071MJF1	341	S	N1	FALSE	0.895	Level3	-1
A0A071MJF1	364	T	N1	FALSE	0.679	Level3	-1
A0A071MJF1	370	T	N1	FALSE	0.679	Level3	-1
A0A071MJF1	373	S	N1	FALSE	0.679	Level3	-1
A0A071MJF1	380	T	N1	FALSE	0.772	Level3	-1
A0A071MJL0	107	T	N1	TRUE	0.817	Level1	1
A0A071MJL0	107	T	H1N1	TRUE	0.835	Level1	0.667
A0A071MJL0	109	T	N1	TRUE	0.817	Level1	1
A0A071MJL0	109	T	H1N1	TRUE	0.835	Level1	0.667
A0A071MJL0	118	S	H1N2	TRUE	0.835	Level1	0.687
A0A071MJL0	118	S	N2U1	TRUE	0.817	Level1	0.333
A0A071MJL0	174	T	N1	FALSE	0.895	Level2	0.188
A0A071MJL0	174	T	H1N1	FALSE	0.895	Level2	0.188
A0A071MJL0	174	T	H1N2	FALSE	0.895	Level2	0.117
A0A071MJL0	181	S	N1	FALSE	0.895	Level2	0.188
A0A071MJL0	181	S	H1N1	FALSE	0.895	Level2	0.188
A0A071MJL0	181	S	H1N2	FALSE	0.895	Level2	0.117
A0A071MJL0	188	S	N1	FALSE	0.895	Level3	-1
A0A071MJL0	188	S	H1N1	FALSE	0.895	Level3	-1
A0A071MJL0	188	S	H1N2	FALSE	0.895	Level3	-1
A0A071MJL0	189	T	N1	FALSE	0.895	Level3	-1
A0A071MJL0	189	T	H1N1	FALSE	0.895	Level3	-1
A0A071MJL0	189	T	H1N2	FALSE	0.895	Level3	-1
A0A071MJL0	205	S	N2U1	TRUE	0.895	Level2	0.665
A0A071MJL0	282	T	N1	FALSE	0.881	Level3	-1
A0A071MJL0	286	S	N1	FALSE	0.881	Level3	-1
A0A071MJL0	29	S	N1	TRUE	0.904	Level1	1
A0A071MJL0	91	S	N1	TRUE	0.895	Level1	0.553
A0A071MJV5	19	T	N1	FALSE	0.564	Level3	-1
A0A071MJV5	19	T	H1N1	FALSE	0.564	Level3	-1
A0A071MJV5	19	T	H1N2	FALSE	0.564	Level3	-1
A0A071MJV5	19	T	N2U1	FALSE	0.564	Level3	-1
A0A071MJV5	32	S	N1	TRUE	0.564	Level1	1
A0A071MJV5	32	S	H1N1	FALSE	0.564	Level3	-1
A0A071MJV5	32	S	H1N2	FALSE	0.564	Level3	-1
A0A071MJV5	32	S	N2U1	FALSE	0.564	Level3	-1
A0A071MJV5	35	T	N1	TRUE	0.564	Level1	1
A0A071MJV5	35	T	H1N1	FALSE	0.564	Level3	-1
A0A071MJV5	35	T	H1N2	FALSE	0.564	Level3	-1
A0A071MJV5	35	T	N2U1	FALSE	0.564	Level3	-1
A0A071MJV5	41	T	N1	TRUE	0.564	Level1	1
A0A071MJV5	41	T	H1N1	FALSE	0.564	Level3	-1
A0A071MJV5	41	T	H1N2	FALSE	0.564	Level3	-1
A0A071MJV5	41	T	N2U1	FALSE	0.564	Level3	-1
A0A071MKD4	105	S	H1N1	FALSE	0.898	Level2	0.391
A0A071MKD4	46	T	H1N2	TRUE	0.673	Level1	0.335
A0A071MKD4	66	T	N1	FALSE	0.751	Level2	0.469
A0A071MKD4	66	T	H1N1	FALSE	0.751	Level2	0.101
A0A071MKD4	66	T	H1N2	FALSE	0.751	Level2	0.215
A0A071MKD4	66	T	N2U1	FALSE	0.838	Level2	0.434
A0A071MKD4	69	S	N1	FALSE	0.751	Level2	0.469
A0A071MKD4	69	S	H1N1	FALSE	0.751	Level2	0.101
A0A071MKD4	69	S	H1N2	FALSE	0.751	Level2	0.215
A0A071MKD4	69	S	N2U1	FALSE	0.838	Level2	0.434
A0A071MKD4	70	T	N1	FALSE	0.751	Level2	0.469
A0A071MKD4	70	T	H1N1	FALSE	0.751	Level2	0.101
A0A071MKD4	70	T	H1N2	TRUE	0.751	Level2	0.69
A0A071MKD4	81	S	N1	TRUE	0.751	Level2	0.908
A0A071MKD4	81	S	N2U1	TRUE	0.898	Level2	0.24
A0A071MKD4	90	S	H1N1	FALSE	0.898	Level2	0.391
A0A071MKD4	92	T	H1N1	FALSE	0.898	Level2	0.391
A0A071MKR3	229	T	H1N2	TRUE	0.856	Level2	0.308
A0A071MKR3	236	S	N2U1	FALSE	0.856	Level2	0.513
A0A071MKR3	237	T	N2U1	FALSE	0.856	Level2	0.513
A0A071MKR3	240	S	N2U1	FALSE	0.856	Level2	0.513
A0A071MKV1	54	T	H1N1	TRUE	0.895	Level2	0.633
A0A071MKV1	57	T	H1N1	TRUE	0.895	Level2	0.633
A0A071MKV1	66	S	H1N2	FALSE	0.895	Level2	0.317
A0A071MKV1	66	S	N2U1	FALSE	0.895	Level2	0.317
A0A071MKV1	67	T	H1N2	FALSE	0.895	Level2	0.317
A0A071MKV1	67	T	N2U1	FALSE	0.895	Level2	0.317
A0A071MKW9	52	T	N1	FALSE	0.902	Level3	-1
A0A071MKW9	52	T	H1N1	FALSE	0.902	Level3	-1
A0A071MKW9	52	T	H1N2	FALSE	0.902	Level3	-1
A0A071MKW9	53	T	N1	FALSE	0.902	Level3	-1
A0A071MKW9	53	T	H1N1	FALSE	0.902	Level3	-1
A0A071MKW9	53	T	H1N2	FALSE	0.902	Level3	-1
A0A071MKW9	60	T	N1	FALSE	0.902	Level3	-1
A0A071MKW9	60	T	H1N1	FALSE	0.902	Level3	-1
A0A071MKW9	60	T	H1N2	FALSE	0.902	Level3	-1
A0A071MKY0	112	S	H1N1	FALSE	0.896	Level3	-1
A0A071MKY0	112	S	N2U1	FALSE	0.896	Level3	-1
A0A071MKY0	77	S	H1N2	FALSE	0.896	Level3	-1
A0A071MKY0	78	S	H1N2	FALSE	0.896	Level3	-1
A0A071MKY0	79	S	H1N2	FALSE	0.896	Level3	-1
A0A071MKY0	92	S	H1N1	FALSE	0.896	Level3	-1
A0A071MKY0	92	S	N2U1	FALSE	0.896	Level3	-1
A0A071MKY0	98	S	H1N1	FALSE	0.896	Level3	-1
A0A071MKY0	98	S	N2U1	FALSE	0.896	Level3	-1
A0A071ML53	62	S	N2U1	TRUE	0.905	Level1	1
A0A071ML53	64	T	N2U1	TRUE	0.905	Level1	1
A0A071MNM5	25	S	H1N1	TRUE	0.904	Level1	0.832
A0A071MNM5	35	T	H1N1	TRUE	0.904	Level1	0.584
A0A071MNM5	41	T	N1	TRUE	0.904	Level1	0.416
A0A071MNM5	72	T	N2U1	TRUE	0.613	Level1	0.985
A0A071MPB0	101	T	N2U1	TRUE	0.279	Level2	0.423
A0A071MPB0	105	T	N1	FALSE	0.279	Level2	0.423
A0A071MPB0	105	T	H1N2	FALSE	0.279	Level2	0.423
A0A071MPB0	109	S	N1	FALSE	0.279	Level2	0.288
A0A071MPB0	109	S	H1N2	FALSE	0.279	Level2	0.288
A0A071MPB0	188	T	N2U1	FALSE	0.864	Level3	-1
A0A071MPB0	191	S	N2U1	FALSE	0.864	Level3	-1
A0A071MPF3	160	T	N1	TRUE	0.728	Level2	0.535
A0A071MPF3	175	S	H1N1	TRUE	0.728	Level2	0.339
A0A071MPF3	190	T	H1N2	TRUE	0.728	Level2	0.244
A0A071MPF3	194	T	N1	FALSE	0.728	Level2	0.32
A0A071MPF3	195	T	N1	FALSE	0.728	Level2	0.32
A0A071MPF3	202	S	N1	FALSE	0.728	Level2	0.32
A0A071MPG9	79	T	H1N1	FALSE	0.857	Level3	-1
A0A071MPG9	79	T	N2U1	FALSE	0.857	Level3	-1
A0A071MPG9	84	S	H1N1	FALSE	0.857	Level3	-1
A0A071MPG9	84	S	N2U1	FALSE	0.857	Level3	-1
A0A071MPH9	100	T	N1	TRUE	0.721	Level1	1
A0A071MPH9	100	T	H1N2	FALSE	0.828	Level2	0.522
A0A071MPH9	104	S	N1	TRUE	0.721	Level1	1
A0A071MPH9	104	S	H1N2	FALSE	0.828	Level2	0.522
A0A071MPH9	115	S	N1	TRUE	0.721	Level1	1
A0A071MPH9	370	T	H1N1	FALSE	0.817	Level3	-1
A0A071MPH9	370	T	N2U1	FALSE	0.817	Level3	-1
A0A071MPH9	373	S	H1N1	FALSE	0.817	Level3	-1
A0A071MPH9	373	S	N2U1	FALSE	0.817	Level3	-1
A0A071MPH9	374	T	H1N1	FALSE	0.817	Level3	-1
A0A071MPH9	374	T	N2U1	FALSE	0.817	Level3	-1
A0A071MPH9	389	T	H1N1	FALSE	0.817	Level3	-1
A0A071MPH9	389	T	N2U1	FALSE	0.817	Level3	-1
A0A071MPH9	73	T	H1N2	FALSE	0.828	Level2	0.488
A0A071MPH9	76	S	H1N2	FALSE	0.828	Level2	0.488
A0A071MPH9	85	S	H1N1	TRUE	0.828	Level2	0.237
A0A071MPH9	93	T	H1N2	FALSE	0.828	Level2	0.522
A0A071MU37	121	S	N1	FALSE	0.784	Level2	0.734
A0A071MU37	122	S	N1	FALSE	0.784	Level2	0.734
A0A071MU37	129	S	N1	TRUE	0.784	Level2	0.797
A0A071MU37	135	S	H1N1	TRUE	0.818	Level2	0.793
A0A071MU37	146	T	H1N1	FALSE	0.818	Level2	0.736
A0A071MU37	149	S	H1N1	FALSE	0.818	Level2	0.736
A0A071MU37	155	T	H1N1	FALSE	0.818	Level2	0.736
A0A071MU37	287	S	N1	TRUE	0.851	Level1	0.221
A0A071MU37	298	T	N1	FALSE	0.766	Level3	-1
A0A071MU37	298	T	H1N2	TRUE	0.868	Level1	1
A0A071MU37	299	T	N1	FALSE	0.766	Level3	-1
A0A071MU37	299	T	H1N2	TRUE	0.868	Level1	1
A0A071MU37	301	T	N1	FALSE	0.766	Level3	-1
A0A071MU37	301	T	H1N2	TRUE	0.868	Level1	1
A0A071MU37	310	T	N1	FALSE	0.766	Level3	-1
A0A071MU37	310	T	H1N1	TRUE	0.851	Level1	0.326
A0A071MU37	322	S	H1N1	TRUE	0.851	Level1	0.457
A0A071MU37	42	S	H1N2	TRUE	0.869	Level2	0.444
A0A071MU37	46	S	N1	FALSE	0.869	Level2	0.383
A0A071MU37	46	S	H1N1	FALSE	0.869	Level2	0.123
A0A071MU37	46	S	H1N2	FALSE	0.869	Level2	0.358
A0A071MU37	56	T	N1	FALSE	0.869	Level2	0.383
A0A071MU37	56	T	H1N1	FALSE	0.869	Level2	0.123
A0A071MU37	56	T	H1N2	TRUE	0.869	Level1	0.574
A0A071MU37	59	S	N1	FALSE	0.869	Level2	0.383
A0A071MU37	59	S	H1N1	FALSE	0.869	Level2	0.123
A0A071MU37	59	S	H1N2	FALSE	0.869	Level2	0.358
A0A071MU37	59	S	N2U1	TRUE	0.885	Level1	0.574
A0A071MU37	93	S	N1	TRUE	0.278	Level1	1
A0A071MU37	98	T	N1	FALSE	0.784	Level2	0.734
A0A071MUF4	140	S	N2U1	TRUE	0.793	Level2	0.526
A0A071MUF4	151	T	N1	FALSE	0.673	Level2	0.297
A0A071MUF4	151	T	H1N1	FALSE	0.793	Level2	0.255
A0A071MUF4	151	T	H1N2	FALSE	0.793	Level2	0.079
A0A071MUF4	154	S	N1	FALSE	0.673	Level2	0.297
A0A071MUF4	154	S	H1N1	FALSE	0.793	Level2	0.159
A0A071MUF4	154	S	H1N2	FALSE	0.793	Level2	0.079
A0A071MUF4	155	T	N1	FALSE	0.673	Level2	0.297
A0A071MUF4	155	T	H1N1	FALSE	0.793	Level2	0.159
A0A071MUF4	155	T	H1N2	FALSE	0.793	Level2	0.079
A0A071MUF4	164	T	N1	FALSE	0.673	Level2	0.297
A0A071MUF4	166	S	H1N1	TRUE	0.673	Level2	0.111
A0A071MUF4	173	T	N1	FALSE	0.673	Level2	0.303
A0A071MUF4	177	T	N1	FALSE	0.673	Level2	0.303
A0A071MUF4	180	T	N1	FALSE	0.673	Level2	0.303
A0A071MUF4	182	S	N1	FALSE	0.673	Level2	0.303
A0A071MUF4	188	T	N1	FALSE	0.673	Level2	0.303
A0A071MUF4	219	S	H1N2	FALSE	0.863	Level3	-1
A0A071MUF4	226	S	H1N2	FALSE	0.863	Level3	-1
A0A071MUF4	229	S	N1	FALSE	0.863	Level3	-1
A0A071MUF4	229	S	H1N2	FALSE	0.863	Level3	-1
A0A071MUF4	233	T	N1	FALSE	0.863	Level3	-1
A0A071MUF4	233	T	H1N2	FALSE	0.863	Level3	-1
A0A071MUF4	238	S	N1	FALSE	0.863	Level3	-1
A0A071MUF4	238	S	H1N2	FALSE	0.863	Level3	-1
A0A071MV85	23	S	H1N2	FALSE	0.895	Level3	-1
A0A071MV85	26	S	H1N2	FALSE	0.895	Level3	-1
A0A071MV85	32	T	H1N2	FALSE	0.895	Level3	-1
A0A071MV85	38	T	H1N1	FALSE	0.895	Level3	-1
A0A071MV85	39	S	H1N1	FALSE	0.895	Level3	-1
A0A071MV85	42	T	H1N1	FALSE	0.895	Level3	-1
A0A071MV85	43	T	H1N1	FALSE	0.895	Level3	-1
A0A071MV85	45	S	H1N1	FALSE	0.895	Level3	-1
A0A071MVE8	64	T	N1	FALSE	0.175	Level3	-1
A0A071MVE8	64	T	N2U1	FALSE	0.175	Level3	-1
A0A071MVE8	65	T	N1	FALSE	0.175	Level3	-1
A0A071MVE8	65	T	N2U1	FALSE	0.175	Level3	-1
A0A071MY32	104	T	N2U1	TRUE	0.836	Level2	0.851
A0A071MY32	91	T	H1N1	FALSE	0.836	Level2	0.463
A0A071MY32	91	T	H1N2	FALSE	0.836	Level2	0.463
A0A071MY32	95	T	H1N1	FALSE	0.836	Level2	0.463
A0A071MY32	95	T	H1N2	FALSE	0.836	Level2	0.463
A0A071MYE3	106	T	N1	FALSE	0.902	Level2	0.716
A0A071MYE3	106	T	H1N2	FALSE	0.902	Level2	0.284
A0A071MYE3	109	T	N1	TRUE	0.902	Level2	0.852
A0A071MYE3	189	T	H1N2	TRUE	0.772	Level1	0.205
A0A071MYE3	200	S	N1	FALSE	0.771	Level3	-1
A0A071MYE3	200	S	H1N1	TRUE	0.772	Level1	0.357
A0A071MYE3	200	S	N2U1	FALSE	0.771	Level3	-1
A0A071MYE3	203	T	N1	FALSE	0.771	Level3	-1
A0A071MYE3	203	T	H1N1	TRUE	0.772	Level1	0.357
A0A071MYE3	203	T	N2U1	FALSE	0.771	Level3	-1
A0A071MYE3	206	T	N1	FALSE	0.771	Level3	-1
A0A071MYE3	206	T	N2U1	FALSE	0.771	Level3	-1
A0A071MYE3	86	T	N1	FALSE	0.902	Level2	0.716
A0A071MYE3	86	T	H1N2	FALSE	0.902	Level2	0.284
A0A071MYE3	92	S	N1	FALSE	0.902	Level2	0.716
A0A071MYE3	92	S	H1N2	FALSE	0.902	Level2	0.284
A0A071MYN3	63	T	N1	TRUE	0.838	Level2	0.727
A0A071MYN3	75	T	N1	FALSE	0.838	Level2	0.521
A0A071MYN3	83	T	N1	FALSE	0.838	Level2	0.521
A0A071MYN3	84	T	N1	FALSE	0.838	Level2	0.521
A0A071MYN3	86	S	N2U1	FALSE	0.838	Level2	0.255
A0A071MYN3	87	S	N2U1	FALSE	0.838	Level2	0.255
A0A088U677	176	S	N1	FALSE	0.894	Level3	-1
A0A088U677	176	S	H1N1	FALSE	0.894	Level3	-1
A0A088U677	176	S	H1N2	FALSE	0.894	Level3	-1
A0A088U677	178	T	N1	FALSE	0.894	Level3	-1
A0A088U677	178	T	H1N1	FALSE	0.894	Level3	-1
A0A088U677	178	T	H1N2	FALSE	0.894	Level3	-1
A0A088U677	181	T	N1	FALSE	0.894	Level3	-1
A0A088U677	181	T	H1N1	FALSE	0.894	Level3	-1
A0A088U677	181	T	H1N2	FALSE	0.894	Level3	-1
A0A088U677	182	T	N1	FALSE	0.894	Level3	-1
A0A088U677	182	T	H1N1	FALSE	0.894	Level3	-1
A0A088U677	182	T	H1N2	FALSE	0.894	Level3	-1
A0A088U677	184	S	N1	FALSE	0.894	Level3	-1
A0A088U677	184	S	H1N1	FALSE	0.894	Level3	-1
A0A088U677	184	S	H1N2	FALSE	0.894	Level3	-1
A0A088URY4	213	T	N1	FALSE	0.791	Level2	0.085
A0A088URY4	213	T	H1N1	FALSE	0.791	Level2	0.507
A0A088URY4	213	T	H1N2	FALSE	0.791	Level2	0.204
A0A088URY4	218	T	N1	FALSE	0.791	Level2	0.085
A0A088URY4	218	T	H1N1	FALSE	0.791	Level2	0.507
A0A088URY4	218	T	H1N2	FALSE	0.791	Level2	0.204
A0A088URY4	228	S	N1	FALSE	0.791	Level2	0.085
A0A088URY4	228	S	H1N1	FALSE	0.791	Level2	0.507
A0A088URY4	228	S	H1N2	FALSE	0.791	Level2	0.204
A0A088URY4	239	T	H1N1	TRUE	0.791	Level2	0.769
A0A088USF6	22	S	N1	FALSE	0.897	Level3	-1
A0A088USF6	22	S	H1N2	FALSE	0.897	Level3	-1
A0A088USF6	25	T	N1	FALSE	0.897	Level3	-1
A0A088USF6	25	T	H1N2	FALSE	0.897	Level3	-1
A0A088UUQ2	34	S	N1	TRUE	0.772	Level1	0.428
A0A088UUQ2	36	T	N1	TRUE	0.772	Level1	0.428
A0A088UV09	112	S	H1N2	FALSE	0.79	Level3	-1
A0A088UV09	112	S	N2U1	FALSE	0.79	Level3	-1
A0A088UV09	113	T	H1N2	FALSE	0.79	Level3	-1
A0A088UV09	113	T	N2U1	FALSE	0.79	Level3	-1
A0A088UV09	121	S	N1	FALSE	0.79	Level3	-1
A0A088UV09	121	S	H1N1	FALSE	0.79	Level3	-1
A0A088UV09	121	S	H1N2	FALSE	0.79	Level3	-1
A0A088UV09	129	S	N1	FALSE	0.79	Level3	-1
A0A088UV09	129	S	H1N1	TRUE	0.79	Level1	1
A0A088UV09	129	S	H1N2	FALSE	0.79	Level3	-1
A0A088UV09	141	S	H1N1	TRUE	0.895	Level1	1
A0A088UX75	111	T	H1N2	TRUE	0.904	Level2	0.455
A0A088UX75	113	S	N1	FALSE	0.904	Level2	0.395
A0A088UX75	114	S	N1	FALSE	0.904	Level2	0.395
A0A088UX75	115	T	N1	FALSE	0.904	Level2	0.395
A0A088UX75	119	T	N1	FALSE	0.904	Level2	0.395
A0A088UX75	120	T	N1	FALSE	0.904	Level2	0.395
A0A088UX75	123	S	N1	FALSE	0.904	Level2	0.395
A0A088UX75	130	S	N1	FALSE	0.796	Level2	0.395
A0A088UX75	136	S	N1	FALSE	0.796	Level2	0.25
A0A088UX75	144	T	N1	FALSE	0.796	Level2	0.25
A0A088UX75	160	T	H1N1	TRUE	0.796	Level2	0.254
A0A088UX75	255	S	N1	FALSE	0.844	Level2	0.267
A0A088UX75	257	T	N1	FALSE	0.844	Level2	0.267
A0A088UX75	269	T	H1N2	TRUE	0.844	Level2	0.298
A0A088UX75	38	T	H1N1	FALSE	0.742	Level3	-1
A0A088UX75	38	T	H1N2	TRUE	0.904	Level2	0.908
A0A088UX75	43	T	H1N1	FALSE	0.742	Level2	0.636
A0A088UX75	43	T	H1N2	FALSE	0.904	Level2	0.364
A0A088UX75	44	S	H1N1	FALSE	0.742	Level2	0.636
A0A088UX75	44	S	H1N2	FALSE	0.904	Level2	0.364
A0A088UX75	45	S	H1N1	FALSE	0.742	Level2	0.636
A0A088UX75	45	S	H1N2	FALSE	0.904	Level2	0.364
A0A088UX75	75	T	H1N1	FALSE	0.742	Level3	-1
A0A088UX75	80	S	H1N1	FALSE	0.742	Level3	-1
A0A088UXP4	43	S	H1N2	TRUE	0.795	Level1	1
A0A088UY72	100	S	N1	FALSE	0.766	Level2	0.47
A0A088UY72	100	S	N2U1	FALSE	0.766	Level2	0.373
A0A088UY72	103	S	N1	FALSE	0.766	Level2	0.499
A0A088UY72	103	S	N2U1	FALSE	0.766	Level2	0.382
A0A088UY72	110	S	N1	TRUE	0.766	Level2	0.741
A0A0M1I485	10	S	H1N2	FALSE	0.76	Level3	-1
A0A0M1I485	10	S	N2U1	FALSE	0.76	Level3	-1
A0A0M1I485	16	S	H1N2	FALSE	0.76	Level3	-1
A0A0M1I485	16	S	N2U1	FALSE	0.76	Level3	-1
A0A0M1I485	27	S	H1N2	FALSE	0.76	Level3	-1
A0A0M1I485	27	S	N2U1	FALSE	0.76	Level3	-1
A0A0M1I485	28	S	H1N2	FALSE	0.76	Level3	-1
A0A0M1I485	28	S	N2U1	FALSE	0.76	Level3	-1
A0A0M1I485	31	S	H1N2	FALSE	0.76	Level3	-1
A0A0M1I485	31	S	N2U1	FALSE	0.76	Level3	-1
A0A0M1I485	8	T	H1N2	FALSE	0.76	Level3	-1
A0A0M1I485	8	T	N2U1	FALSE	0.76	Level3	-1
A0A0M1I984	15	S	H1N2	TRUE	0.895	Level1	0.764
A0A0M1I984	20	T	H1N2	TRUE	0.895	Level1	0.764
A0A0M1I984	43	S	N1	TRUE	0.895	Level1	0.528
A0A0M1I984	43	S	N2U1	TRUE	0.587	Level2	0.367
A0A0M1I984	53	T	H1N2	TRUE	0.587	Level2	0.446
A0A0M1I984	54	T	H1N2	TRUE	0.587	Level2	0.444
A0A0M1I984	62	T	N1	FALSE	0.587	Level2	0.221
A0A0M1I984	65	S	N1	FALSE	0.587	Level2	0.221
A0A0M1IA12	131	S	N1	FALSE	0.88	Level3	-1
A0A0M1IA12	131	S	H1N1	FALSE	0.88	Level3	-1
A0A0M1IA12	131	S	H1N2	FALSE	0.88	Level3	-1
A0A0M1IA12	149	S	N1	FALSE	0.88	Level3	-1
A0A0M1IA12	149	S	H1N1	FALSE	0.88	Level3	-1
A0A0M1IA12	149	S	H1N2	FALSE	0.88	Level3	-1
A0A0M1IA12	151	S	N1	FALSE	0.88	Level3	-1
A0A0M1IA12	151	S	H1N1	FALSE	0.88	Level3	-1
A0A0M1IA12	151	S	H1N2	FALSE	0.88	Level3	-1
A0A0M1IA12	152	T	N2U1	FALSE	0.88	Level3	-1
A0A0M1IA12	153	S	N2U1	FALSE	0.88	Level3	-1
A0A0M1IA12	156	S	N2U1	FALSE	0.88	Level3	-1
A0A0M1IA36	100	S	N1	FALSE	0.904	Level3	-1
A0A0M1IA36	100	S	H1N1	FALSE	0.904	Level3	-1
A0A0M1IA36	100	S	H1N2	FALSE	0.904	Level3	-1
A0A0M1IA36	105	S	N1	FALSE	0.904	Level3	-1
A0A0M1IA36	105	S	H1N1	FALSE	0.904	Level3	-1
A0A0M1IA36	105	S	H1N2	FALSE	0.904	Level3	-1
A0A0M1IA36	110	T	N1	FALSE	0.904	Level3	-1
A0A0M1IA36	110	T	H1N1	FALSE	0.904	Level3	-1
A0A0M1IA36	110	T	H1N2	FALSE	0.904	Level3	-1
A0A0M1IA36	113	T	N1	FALSE	0.904	Level3	-1
A0A0M1IA36	113	T	H1N1	FALSE	0.904	Level3	-1
A0A0M1IA36	113	T	H1N2	FALSE	0.904	Level3	-1
A0A0M1IA36	115	T	N1	FALSE	0.904	Level3	-1
A0A0M1IA36	115	T	N2U1	FALSE	0.904	Level3	-1
A0A0M1IA36	119	T	N1	FALSE	0.904	Level3	-1
A0A0M1IA36	119	T	N2U1	FALSE	0.904	Level3	-1
A0A0M1IA36	123	T	N1	FALSE	0.904	Level3	-1
A0A0M1IA36	123	T	N2U1	FALSE	0.904	Level3	-1
A0A0M1IA36	142	T	N2U1	TRUE	0.829	Level1	0.679
A0A0M1IA36	152	S	H1N1	FALSE	0.791	Level3	-1
A0A0M1IA36	165	T	H1N1	FALSE	0.791	Level3	-1
A0A0M1IA87	59	T	N1	FALSE	0.835	Level3	-1
A0A0M1IA87	63	T	N1	FALSE	0.835	Level3	-1
A0A0M1IA87	65	T	N1	FALSE	0.835	Level3	-1
A0A0M1IA87	66	T	N1	FALSE	0.835	Level3	-1
A0A0M1IB39	11	T	H1N1	TRUE	0.842	Level2	0.471
A0A0M1IB39	16	S	H1N2	FALSE	0.842	Level2	0.318
A0A0M1IB39	16	S	N2U1	FALSE	0.842	Level2	0.482
A0A0M1IB39	19	S	H1N2	FALSE	0.842	Level2	0.318
A0A0M1IB39	19	S	N2U1	FALSE	0.842	Level2	0.482
A0A0M1IB39	31	T	N2U1	TRUE	0.842	Level2	0.708
A0A0M1IBA9	44	S	N1	TRUE	0.724	Level1	0.354
A0A0M1IC59	17	T	H1N1	TRUE	0.836	Level1	0.598
A0A0M1IC59	4	T	N1	TRUE	0.836	Level1	0.799
A0A0M1IC59	46	T	H1N1	TRUE	0.865	Level1	1
A0A0M1IC59	51	T	H1N1	TRUE	0.865	Level1	1
A0A0M1IC59	6	T	N1	TRUE	0.836	Level1	0.799
A0A0M1ICA5	110	T	N1	FALSE	0.883	Level2	0.364
A0A0M1ICA5	112	S	N1	FALSE	0.883	Level2	0.364
A0A0M1ICA5	94	S	N2U1	TRUE	0.883	Level2	0.456
A0A0M1ICH8	46	T	H1N2	TRUE	0.728	Level2	0.158
A0A0M1ICH8	47	T	H1N1	TRUE	0.728	Level2	0.155
A0A0M1ICH8	52	T	N1	FALSE	0.728	Level2	0.168
A0A0M1ICH8	52	T	N2U1	FALSE	0.728	Level2	0.188
A0A0M1ICH8	53	S	N1	FALSE	0.728	Level2	0.168
A0A0M1ICH8	53	S	N2U1	FALSE	0.728	Level2	0.188
A0A0M1ICH8	70	S	H1N1	FALSE	0.834	Level3	-1
A0A0M1ICH8	76	S	H1N1	FALSE	0.834	Level3	-1
A0A0M1ICH8	89	S	H1N1	FALSE	0.834	Level3	-1
A0A0M1ICH8	90	T	H1N1	FALSE	0.834	Level3	-1
A0A0M1ICP6	51	T	N1	FALSE	0.895	Level3	-1
A0A0M1ICP6	54	S	N1	FALSE	0.895	Level3	-1
A0A0M1ICP6	57	T	N1	FALSE	0.895	Level3	-1
A0A0M1ICP6	63	T	N1	FALSE	0.895	Level3	-1
A0A0M1IDB0	227	T	N1	FALSE	0.63	Level3	-1
A0A0M1IDB0	227	T	H1N2	FALSE	0.63	Level3	-1
A0A0M1IDB0	230	S	N1	FALSE	0.63	Level3	-1
A0A0M1IDB0	230	S	H1N2	FALSE	0.63	Level3	-1
A0A0M1IDB0	279	T	N1	TRUE	0.889	Level1	1
A0A0M1IDB0	291	T	N1	TRUE	0.889	Level1	1
A0A0M1IDB0	35	T	H1N1	FALSE	0.793	Level3	-1
A0A0M1IDB0	36	T	H1N1	FALSE	0.793	Level3	-1
A0A0M1IDV7	101	T	N1	FALSE	0.223	Level2	0.264
A0A0M1IDV7	101	T	H1N1	TRUE	0.022	Level1	1
A0A0M1IDV7	101	T	H1N2	TRUE	0.032	Level1	0.755
A0A0M1IDV7	101	T	N2U1	TRUE	0.115	Level1	0.75
A0A0M1IDV7	115	S	N1	TRUE	0.407	Level1	0.714
A0A0M1IDV7	115	S	H1N1	TRUE	0.223	Level1	0.264
A0A0M1IDV7	115	S	H1N2	TRUE	0.017	Level1	1
A0A0M1IDV7	115	S	N2U1	FALSE	0.286	Level3	-1
A0A0M1IDV7	135	T	N1	TRUE	0.807	Level1	0.667
A0A0M1IDV7	144	S	N1	TRUE	0.807	Level1	0.667
A0A0M1IDV7	144	S	N2U1	TRUE	0.865	Level1	0.754
A0A0M1IDV7	157	T	H1N2	TRUE	0.807	Level1	0.333
A0A0M1IDV7	78	T	H1N1	TRUE	0.032	Level1	0.792
A0A0M1IDV7	78	T	H1N2	TRUE	0.211	Level2	0.715
A0A0M1IDV7	78	T	N2U1	FALSE	0.115	Level2	0.436
A0A0M1IDV7	92	T	H1N1	TRUE	0.022	Level1	1
A0A0M1IDV7	92	T	H1N2	TRUE	0.211	Level1	0.755
A0A0M1IDV7	92	T	N2U1	TRUE	0.115	Level1	0.75
A0A0M1IDV7	96	T	N1	FALSE	0.223	Level2	0.264
A0A0M1IDV7	96	T	H1N1	TRUE	0.022	Level1	1
A0A0M1IDV7	96	T	H1N2	TRUE	0.032	Level1	0.755
A0A0M1IDV7	96	T	N2U1	TRUE	0.115	Level1	0.75
A0A0M1IDY8	145	S	N1	TRUE	0.895	Level1	1
A0A0M1IEL0	57	S	N1	FALSE	0.829	Level3	-1
A0A0M1IEL0	57	S	H1N1	FALSE	0.829	Level3	-1
A0A0M1IEL0	57	S	H1N2	FALSE	0.829	Level3	-1
A0A0M1IEL0	59	T	N1	FALSE	0.829	Level3	-1
A0A0M1IEL0	59	T	H1N1	FALSE	0.829	Level3	-1
A0A0M1IEL0	59	T	H1N2	FALSE	0.829	Level3	-1
A0A0M1IEL0	61	T	N1	FALSE	0.829	Level3	-1
A0A0M1IEL0	61	T	H1N1	FALSE	0.829	Level3	-1
A0A0M1IEL0	61	T	H1N2	FALSE	0.829	Level3	-1
A0A0M1IEL0	68	T	N1	TRUE	0.709	Level1	0.376
A0A0M1IEL0	70	T	N1	TRUE	0.709	Level1	0.376
A0A0M1IEL0	74	T	N1	TRUE	0.709	Level1	0.376
A0A0M1IEL0	75	T	N1	FALSE	0.829	Level3	-1
A0A0M1IEL0	79	S	N1	FALSE	0.829	Level3	-1
A0A0M1IES2	260	S	N1	TRUE	0.871	Level1	0.681
A0A0M1IFF9	113	T	H1N1	FALSE	0.895	Level2	0.436
A0A0M1IFF9	113	T	N2U1	FALSE	0.895	Level2	0.436
A0A0M1IFF9	114	T	H1N1	FALSE	0.895	Level2	0.436
A0A0M1IFF9	114	T	N2U1	FALSE	0.895	Level2	0.436
A0A0M1IFF9	120	T	N1	FALSE	0.902	Level3	-1
A0A0M1IFF9	120	T	H1N1	FALSE	0.902	Level3	-1
A0A0M1IFF9	120	T	H1N2	FALSE	0.902	Level3	-1
A0A0M1IFF9	120	T	N2U1	FALSE	0.902	Level3	-1
A0A0M1IFF9	129	S	N1	FALSE	0.902	Level3	-1
A0A0M1IFF9	129	S	H1N1	FALSE	0.902	Level3	-1
A0A0M1IFF9	129	S	H1N2	FALSE	0.902	Level3	-1
A0A0M1IFF9	129	S	N2U1	FALSE	0.902	Level3	-1
A0A0M1IFF9	145	S	N1	FALSE	0.902	Level3	-1
A0A0M1IFF9	145	S	H1N1	FALSE	0.902	Level3	-1
A0A0M1IFF9	145	S	H1N2	FALSE	0.902	Level3	-1
A0A0M1IFF9	145	S	N2U1	FALSE	0.902	Level3	-1
A0A0M1IFF9	148	S	N1	FALSE	0.902	Level3	-1
A0A0M1IFF9	148	S	H1N1	FALSE	0.902	Level3	-1
A0A0M1IFF9	148	S	H1N2	FALSE	0.902	Level3	-1
A0A0M1IFF9	148	S	N2U1	FALSE	0.902	Level3	-1
A0A0M1IFF9	41	S	H1N1	TRUE	0.895	Level1	0.993
A0A0M1IFF9	64	T	N1	TRUE	0.895	Level1	0.927
A0A0M1IFF9	67	T	H1N1	TRUE	0.895	Level1	0.934
A0A0M1IFF9	98	T	N1	TRUE	0.895	Level2	0.746
A0A0M1IFG9	90	S	N1	TRUE	0	Level1	1
A0A0M1IFG9	90	S	H1N2	TRUE	0.021	Level1	1
A0A0M1IFR4	19	S	N1	TRUE	0.898	Level2	0.824
A0A0M1IFR4	19	S	H1N2	TRUE	0.839	Level1	0.65
A0A0M1IFR4	19	S	N2U1	TRUE	0.865	Level2	0.776
A0A0M1IFR4	26	T	N1	TRUE	0.898	Level2	0.824
A0A0M1IFR4	26	T	N2U1	TRUE	0.865	Level2	0.776
A0A0M1IFR4	30	T	N1	FALSE	0.865	Level2	0.676
A0A0M1IFR4	30	T	H1N2	FALSE	0.898	Level2	0.324
A0A0M1IFR4	30	T	N2U1	FALSE	0.865	Level2	0.724
A0A0M1IFR4	34	T	N1	FALSE	0.865	Level2	0.676
A0A0M1IFR4	34	T	H1N2	FALSE	0.898	Level2	0.324
A0A0M1IFR4	34	T	N2U1	FALSE	0.865	Level2	0.724
A0A0M1IFR7	18	S	H1N2	FALSE	0.828	Level3	-1
A0A0M1IFR7	25	S	N1	FALSE	0.739	Level3	-1
A0A0M1IFR7	25	S	H1N1	TRUE	0.485	Level1	0.854
A0A0M1IFR7	25	S	H1N2	FALSE	0.739	Level3	-1
A0A0M1IFR7	29	S	N1	FALSE	0.739	Level3	-1
A0A0M1IFR7	29	S	H1N1	TRUE	0.485	Level1	0.854
A0A0M1IFR7	29	S	H1N2	FALSE	0.739	Level3	-1
A0A0M1IFR7	29	S	N2U1	FALSE	0.828	Level3	-1
A0A0M1IFR7	30	T	N1	FALSE	0.739	Level3	-1
A0A0M1IFR7	30	T	H1N1	TRUE	0.485	Level1	0.854
A0A0M1IFR7	30	T	H1N2	FALSE	0.739	Level3	-1
A0A0M1IFR7	30	T	N2U1	FALSE	0.828	Level3	-1
A0A0M1IFR7	32	T	N1	FALSE	0.739	Level3	-1
A0A0M1IFR7	32	T	H1N1	FALSE	0.492	Level3	-1
A0A0M1IFR7	32	T	H1N2	FALSE	0.739	Level3	-1
A0A0M1IFR7	32	T	N2U1	FALSE	0.828	Level3	-1
A0A0M1IFR7	34	T	N1	FALSE	0.739	Level3	-1
A0A0M1IFR7	34	T	H1N1	FALSE	0.739	Level3	-1
A0A0M1IFR7	34	T	H1N2	FALSE	0.739	Level3	-1
A0A0M1IFR7	34	T	N2U1	FALSE	0.828	Level3	-1
A0A0M1IFR7	36	T	N1	FALSE	0.739	Level3	-1
A0A0M1IFR7	36	T	H1N1	FALSE	0.739	Level3	-1
A0A0M1IFR7	36	T	H1N2	FALSE	0.739	Level3	-1
A0A0M1IFW7	30	S	N2U1	FALSE	0.727	Level3	-1
A0A0M1IFW7	34	T	N2U1	FALSE	0.727	Level3	-1
A0A0M1IFW7	45	S	H1N1	FALSE	0.727	Level3	-1
A0A0M1IFW7	46	S	H1N1	FALSE	0.727	Level3	-1
A0A0M1IFW7	5	T	N2U1	FALSE	0.863	Level3	-1
A0A0M1IFW7	6	T	N2U1	FALSE	0.863	Level3	-1
A0A0M1IFW7	8	S	N2U1	FALSE	0.863	Level3	-1
A0A0M1IG22	108	T	N1	FALSE	0.887	Level3	-1
A0A0M1IG22	108	T	N2U1	FALSE	0.887	Level3	-1
A0A0M1IG22	110	S	N1	FALSE	0.887	Level3	-1
A0A0M1IG22	110	S	N2U1	FALSE	0.887	Level3	-1
A0A0M1IG22	121	S	N1	TRUE	0.345	Level1	0.144
A0A0M1IG22	126	T	N1	FALSE	0.887	Level3	-1
A0A0M1IG22	126	T	H1N1	TRUE	0.345	Level1	0.159
A0A0M1IG22	139	T	N1	FALSE	0.887	Level3	-1
A0A0M1IG70	19	T	N1	FALSE	0.876	Level2	0.285
A0A0M1IG70	19	T	N2U1	FALSE	0.876	Level2	0.326
A0A0M1IG70	22	S	N1	FALSE	0.876	Level2	0.326
A0A0M1IG70	22	S	N2U1	FALSE	0.876	Level2	0.285
A0A0M1IG70	26	T	H1N1	TRUE	0.876	Level2	0.437
A0A0M1IGY6	19	T	H1N1	TRUE	0.325	Level1	1
A0A0M1IGY6	82	S	H1N2	TRUE	0.892	Level1	0.806
A0A0M1IH52	105	S	H1N1	FALSE	0.885	Level3	-1
A0A0M1IH52	105	S	H1N2	FALSE	0.885	Level3	-1
A0A0M1IH52	47	T	N1	FALSE	0.822	Level2	0.207
A0A0M1IH52	47	T	H1N1	FALSE	0.822	Level2	0.31
A0A0M1IH52	47	T	H1N2	FALSE	0.822	Level2	0.241
A0A0M1IH52	47	T	N2U1	FALSE	0.898	Level3	-1
A0A0M1IH52	52	T	N1	FALSE	0.822	Level2	0.207
A0A0M1IH52	52	T	H1N1	FALSE	0.822	Level2	0.31
A0A0M1IH52	52	T	H1N2	FALSE	0.822	Level2	0.241
A0A0M1IH52	52	T	N2U1	FALSE	0.898	Level3	-1
A0A0M1IH52	60	T	H1N1	TRUE	0.822	Level2	0.829
A0A0M1IH52	99	S	H1N1	FALSE	0.885	Level3	-1
A0A0M1IH52	99	S	H1N2	FALSE	0.885	Level3	-1
A0A0M1IH57	101	S	N2U1	FALSE	0.593	Level3	-1
A0A0M1IH57	104	S	N2U1	FALSE	0.593	Level3	-1
A0A0M1IH57	57	S	N1	TRUE	0.895	Level1	1
A0A0M1IH57	66	T	N1	TRUE	0.895	Level1	1
A0A0M1IH57	80	T	N1	FALSE	0.593	Level3	-1
A0A0M1IH57	82	S	N1	FALSE	0.593	Level3	-1
A0A0M1IH57	99	T	N2U1	FALSE	0.593	Level3	-1
A0A0M1IH60	48	T	N1	TRUE	0.895	Level1	0.732
A0A0M1IHH4	15	T	N2U1	FALSE	0.835	Level3	-1
A0A0M1IHH4	19	T	N2U1	FALSE	0.835	Level3	-1
A0A0M1IHH4	239	S	N1	TRUE	0.874	Level1	1
A0A0M1IHH4	240	T	N1	TRUE	0.874	Level1	1
A0A0M1IHH4	26	T	N1	FALSE	0.835	Level3	-1
A0A0M1IHH4	26	T	N2U1	FALSE	0.835	Level3	-1
A0A0M1IHH4	27	T	N1	FALSE	0.835	Level3	-1
A0A0M1IHH4	27	T	N2U1	FALSE	0.835	Level3	-1
A0A0M1IHH4	298	T	N2U1	FALSE	0.773	Level2	0.119
A0A0M1IHH4	299	S	N2U1	FALSE	0.773	Level2	0.119
A0A0M1IHH4	30	T	N1	FALSE	0.835	Level3	-1
A0A0M1IHH4	300	S	N2U1	FALSE	0.773	Level2	0.119
A0A0M1IHH4	301	T	N2U1	FALSE	0.773	Level2	0.119
A0A0M1IHH4	302	T	N2U1	FALSE	0.773	Level2	0.119
A0A0M1IHH4	30	T	N2U1	FALSE	0.835	Level3	-1
A0A0M1IHH4	317	T	H1N2	TRUE	0.773	Level2	0.443
A0A0M1IHH4	320	T	N1	FALSE	0.773	Level2	0.222
A0A0M1IHH4	320	T	H1N2	FALSE	0.773	Level2	0.354
A0A0M1IHH4	323	T	N1	FALSE	0.773	Level2	0.222
A0A0M1IHH4	323	T	H1N2	FALSE	0.773	Level2	0.354
A0A0M1IHH4	51	S	N2U1	TRUE	0.853	Level2	0.44
A0A0M1IHH4	56	T	N1	FALSE	0.853	Level2	0.412
A0A0M1IHH4	64	S	N1	FALSE	0.853	Level2	0.36
A0A0M1IHH5	110	T	H1N2	TRUE	0.875	Level2	0.303
A0A0M1IHH5	111	T	H1N1	FALSE	0.875	Level2	0.206
A0A0M1IHH5	116	S	H1N1	FALSE	0.875	Level2	0.206
A0A0M1IHH5	129	T	H1N1	FALSE	0.875	Level2	0.206
A0A0M1IHH5	133	S	H1N1	FALSE	0.875	Level2	0.206
A0A0M1IHH5	82	T	H1N1	TRUE	0.792	Level1	0.236
A0A0M1IHP2	116	T	H1N1	TRUE	0.83	Level1	0.5
A0A0M1IHP2	118	T	H1N1	TRUE	0.83	Level1	0.5
A0A0M1IHP2	121	S	N1	TRUE	0.83	Level1	0.5
A0A0M1IHP2	126	S	N1	TRUE	0.83	Level1	0.5
A0A0M1IHP2	126	S	N2U1	TRUE	0.769	Level2	0.218
A0A0M1IHP2	145	S	H1N1	FALSE	0.769	Level2	0.201
A0A0M1IHP2	155	S	H1N1	FALSE	0.769	Level2	0.201
A0A0M1IHP2	157	S	H1N1	FALSE	0.769	Level2	0.201
A0A0M1IHP2	161	S	H1N1	FALSE	0.769	Level2	0.201
A0A0M1II40	143	S	N1	TRUE	0.835	Level1	0.693
A0A0M1II40	74	T	N1	TRUE	0.907	Level1	0.741
A0A0M1II40	75	S	N1	TRUE	0.907	Level1	0.741
A0A0M1II40	85	T	H1N2	TRUE	0.907	Level1	0.482
A0A0M1IIE5	148	S	N1	FALSE	0.806	Level3	-1
A0A0M1IIE5	159	T	N1	FALSE	0.806	Level3	-1
A0A0M1IIE5	161	S	N1	FALSE	0.806	Level3	-1
A0A0M1IIE5	162	T	N1	FALSE	0.806	Level3	-1
A0A0M1IIE5	163	T	N1	FALSE	0.806	Level3	-1
A0A0M1IIE5	58	S	N1	TRUE	0.904	Level2	0.815
A0A0M1IIE5	68	T	N1	FALSE	0.904	Level2	0.412
A0A0M1IIE5	68	T	H1N1	FALSE	0.904	Level2	0.109
A0A0M1IIE5	68	T	H1N2	FALSE	0.904	Level2	0.123
A0A0M1IIE5	71	S	N1	FALSE	0.904	Level2	0.412
A0A0M1IIE5	71	S	H1N1	FALSE	0.904	Level2	0.109
A0A0M1IIE5	71	S	H1N2	FALSE	0.904	Level2	0.123
A0A0M1IIE5	72	T	N1	FALSE	0.904	Level2	0.412
A0A0M1IIE5	72	T	H1N1	FALSE	0.904	Level2	0.109
A0A0M1IIE5	72	T	H1N2	FALSE	0.904	Level2	0.123
A0A0M1IIE5	74	T	N1	FALSE	0.904	Level2	0.412
A0A0M1IIE5	74	T	H1N1	FALSE	0.904	Level2	0.109
A0A0M1IIE5	74	T	H1N2	TRUE	0.835	Level1	0.718
A0A0M1IIE5	85	S	H1N2	TRUE	0.835	Level1	0.718
A0A0M1IIE5	93	T	N2U1	TRUE	0.835	Level1	0.718
A0A0M1IIE5	94	S	N2U1	TRUE	0.835	Level1	0.718
A0A0M1IIL1	125	S	N1	FALSE	0.875	Level3	-1
A0A0M1IIL1	125	S	H1N2	FALSE	0.875	Level3	-1
A0A0M1IIL1	130	S	N1	FALSE	0.875	Level3	-1
A0A0M1IIL1	130	S	H1N2	FALSE	0.875	Level3	-1
A0A0M1IIL1	132	T	N1	FALSE	0.875	Level3	-1
A0A0M1IIL1	132	T	H1N2	FALSE	0.875	Level3	-1
A0A0M1IIL1	149	T	N1	FALSE	0.875	Level3	-1
A0A0M1IIL1	153	S	N1	FALSE	0.875	Level3	-1
A0A0M1IIL1	160	S	N1	FALSE	0.875	Level3	-1
A0A0M1IIM4	184	T	H1N1	FALSE	0.856	Level3	-1
A0A0M1IIM4	184	T	H1N2	FALSE	0.856	Level3	-1
A0A0M1IIM4	186	T	H1N1	FALSE	0.856	Level3	-1
A0A0M1IIM4	186	T	H1N2	FALSE	0.856	Level3	-1
A0A0M1IIM4	187	S	H1N1	FALSE	0.856	Level3	-1
A0A0M1IIM4	187	S	H1N2	FALSE	0.856	Level3	-1
A0A0M1IIM4	193	S	N1	FALSE	0.856	Level3	-1
A0A0M1IIM4	194	T	N1	FALSE	0.856	Level3	-1
A0A0M1IJ44	83	T	N1	FALSE	0.778	Level3	-1
A0A0M1IJ44	83	T	H1N1	FALSE	0.778	Level3	-1
A0A0M1IJ44	83	T	H1N2	FALSE	0.778	Level3	-1
A0A0M1IJ44	87	S	N1	FALSE	0.778	Level3	-1
A0A0M1IJ44	87	S	H1N1	FALSE	0.778	Level3	-1
A0A0M1IJ44	87	S	H1N2	FALSE	0.778	Level3	-1
A0A0M1IJQ0	112	S	H1N1	FALSE	0.898	Level3	-1
A0A0M1IJQ0	112	S	H1N2	FALSE	0.898	Level3	-1
A0A0M1IJQ0	114	S	H1N1	FALSE	0.898	Level3	-1
A0A0M1IJQ0	114	S	H1N2	FALSE	0.898	Level3	-1
A0A0M1IJV4	153	S	N1	FALSE	0.855	Level2	0.339
A0A0M1IJV4	154	S	N1	FALSE	0.855	Level2	0.339
A0A0M1IJV4	187	S	H1N1	TRUE	0.855	Level2	0.356
A0A0M1IJV4	229	T	H1N2	TRUE	0.886	Level2	0.83
A0A0M1IJV4	234	T	H1N1	FALSE	0.886	Level2	0.415
A0A0M1IJV4	234	T	H1N2	FALSE	0.886	Level2	0.585
A0A0M1IJV4	235	T	H1N1	FALSE	0.886	Level2	0.415
A0A0M1IJV4	235	T	H1N2	FALSE	0.886	Level2	0.585
A0A0M1IJZ7	136	T	H1N2	TRUE	0.895	Level1	0.775
A0A0M1IJZ7	140	T	N1	TRUE	0.872	Level1	0.699
A0A0M1IK00	17	T	H1N2	TRUE	0.858	Level2	0.353
A0A0M1IK00	28	S	N1	FALSE	0.858	Level2	0.563
A0A0M1IK00	28	S	H1N2	TRUE	0.737	Level2	0.564
A0A0M1IK00	28	S	N2U1	FALSE	0.737	Level2	0.407
A0A0M1IK00	31	S	N1	FALSE	0.858	Level2	0.563
A0A0M1IK00	31	S	H1N1	FALSE	0.871	Level2	0.239
A0A0M1IK00	31	S	H1N2	FALSE	0.737	Level2	0.479
A0A0M1IK00	31	S	N2U1	FALSE	0.737	Level2	0.407
A0A0M1IK00	34	T	N1	TRUE	0.737	Level2	0.79
A0A0M1IK00	34	T	H1N1	FALSE	0.871	Level2	0.239
A0A0M1IK00	34	T	H1N2	TRUE	0.801	Level1	0.789
A0A0M1IK00	34	T	N2U1	FALSE	0.871	Level2	0.282
A0A0M1IK00	38	S	N1	TRUE	0.858	Level2	0.79
A0A0M1IK00	38	S	H1N1	FALSE	0.871	Level2	0.239
A0A0M1IK00	38	S	H1N2	TRUE	0.801	Level1	0.789
A0A0M1IK00	38	S	N2U1	FALSE	0.871	Level2	0.282
A0A0M1IKI5	87	T	N1	TRUE	0.312	Level1	0.254
A0A0M1IL05	31	T	N1	TRUE	0.842	Level1	0.797
A0A0M1IL05	39	T	N1	FALSE	0.905	Level3	-1
A0A0M1IL05	39	T	H1N1	FALSE	0.905	Level3	-1
A0A0M1IL05	39	T	H1N2	FALSE	0.905	Level3	-1
A0A0M1IL05	47	T	N1	TRUE	0.842	Level1	0.797
A0A0M1IL05	47	T	H1N1	FALSE	0.905	Level3	-1
A0A0M1IL05	47	T	H1N2	FALSE	0.905	Level3	-1
A0A0M1IL22	69	S	N1	FALSE	0.853	Level3	-1
A0A0M1IL22	69	S	H1N1	FALSE	0.853	Level3	-1
A0A0M1IL22	69	S	H1N2	FALSE	0.853	Level3	-1
A0A0M1IL22	70	S	N1	FALSE	0.853	Level3	-1
A0A0M1IL22	70	S	H1N1	FALSE	0.853	Level3	-1
A0A0M1IL22	70	S	H1N2	FALSE	0.853	Level3	-1
A0A0M1IL22	71	T	N1	FALSE	0.853	Level3	-1
A0A0M1IL22	71	T	H1N1	FALSE	0.853	Level3	-1
A0A0M1IL22	71	T	H1N2	FALSE	0.853	Level3	-1
A0A0M1IL76	104	S	N2U1	FALSE	0.842	Level3	-1
A0A0M1IL76	106	T	N2U1	FALSE	0.842	Level3	-1
A0A0M1ILA5	22	S	N1	TRUE	0.732	Level2	0.36
A0A0M1ILA5	26	T	N1	TRUE	0.732	Level2	0.36
A0A0M1ILA5	33	S	N2U1	FALSE	0.732	Level2	0.195
A0A0M1ILA5	36	T	N2U1	FALSE	0.732	Level2	0.152
A0A0M1ILA5	37	T	N2U1	FALSE	0.732	Level2	0.152
A0A0M1ILI0	120	S	N1	TRUE	0.396	Level1	0.214
A0A0M1ILI0	120	S	H1N2	FALSE	0.63	Level2	0.204
A0A0M1ILI0	120	S	N2U1	FALSE	0.63	Level2	0.205
A0A0M1ILI0	122	S	N1	FALSE	0.63	Level2	0.213
A0A0M1ILI0	122	S	H1N2	FALSE	0.63	Level2	0.204
A0A0M1ILI0	122	S	N2U1	FALSE	0.63	Level2	0.205
A0A0M1ILI0	123	S	N1	FALSE	0.63	Level2	0.213
A0A0M1ILI0	123	S	H1N2	FALSE	0.63	Level2	0.204
A0A0M1ILI0	123	S	N2U1	FALSE	0.63	Level2	0.205
A0A0M1ILI0	15	T	H1N1	FALSE	0.895	Level3	-1
A0A0M1ILI0	15	T	N2U1	FALSE	0.758	Level3	-1
A0A0M1ILI0	18	T	H1N1	FALSE	0.895	Level3	-1
A0A0M1ILI0	18	T	N2U1	FALSE	0.758	Level3	-1
A0A0M1ILI0	50	S	N1	FALSE	0.758	Level3	-1
A0A0M1ILI0	50	S	N2U1	FALSE	0.758	Level3	-1
A0A0M1ILI0	51	T	N1	FALSE	0.758	Level3	-1
A0A0M1ILI0	51	T	N2U1	FALSE	0.758	Level3	-1
A0A0M1ILI0	53	S	N1	FALSE	0.758	Level3	-1
A0A0M1ILI0	53	S	N2U1	FALSE	0.758	Level3	-1
A0A0M1ILI0	89	T	H1N1	TRUE	0.63	Level2	0.293
A0A0M1ILI0	99	T	N2U1	TRUE	0.396	Level1	0.239
A0A0M1ILL5	241	T	H1N1	FALSE	0.865	Level3	-1
A0A0M1ILL5	244	S	H1N1	FALSE	0.865	Level3	-1
A0A0M1ILL5	263	S	H1N1	FALSE	0.865	Level3	-1
A0A0M1ILL5	267	T	H1N1	FALSE	0.865	Level3	-1
A0A0M1ILL5	356	S	N2U1	TRUE	0.801	Level1	0.911
A0A0M1ILZ2	112	T	H1N1	FALSE	0.896	Level3	-1
A0A0M1ILZ2	112	T	H1N2	FALSE	0.896	Level3	-1
A0A0M1ILZ2	114	S	H1N1	FALSE	0.896	Level3	-1
A0A0M1ILZ2	114	S	H1N2	FALSE	0.896	Level3	-1
A0A0M1ILZ2	139	S	H1N2	FALSE	0.896	Level3	-1
A0A0M1ILZ2	139	S	N2U1	FALSE	0.896	Level3	-1
A0A0M1ILZ2	140	S	H1N2	FALSE	0.896	Level3	-1
A0A0M1ILZ2	140	S	N2U1	FALSE	0.896	Level3	-1
A0A0M1ILZ2	42	S	N1	FALSE	0.515	Level3	-1
A0A0M1ILZ2	43	S	N1	FALSE	0.515	Level3	-1
A0A0M1ILZ2	48	T	N1	TRUE	0.009	Level1	0.955
A0A0M1IM43	225	S	H1N1	FALSE	0.727	Level3	-1
A0A0M1IM43	226	T	H1N1	FALSE	0.727	Level3	-1
A0A0M1IM43	234	T	N1	FALSE	0.727	Level3	-1
A0A0M1IM43	235	T	N1	FALSE	0.727	Level3	-1
A0A0M1IMJ7	10	S	N1	FALSE	0.578	Level3	-1
A0A0M1IMJ7	140	T	H1N1	TRUE	0.084	Level1	0.439
A0A0M1IMJ7	152	T	N2U1	TRUE	0.084	Level1	0.404
A0A0M1IMJ7	157	S	N2U1	FALSE	0.449	Level3	-1
A0A0M1IMJ7	159	T	H1N1	TRUE	0.084	Level1	0.684
A0A0M1IMJ7	159	T	N2U1	FALSE	0.449	Level3	-1
A0A0M1IMJ7	17	S	N1	FALSE	0.578	Level3	-1
A0A0M1IMJ7	40	S	H1N1	FALSE	0.79	Level3	-1
A0A0M1IMJ7	40	S	H1N2	FALSE	0.79	Level3	-1
A0A0M1IMJ7	40	S	N2U1	FALSE	0.334	Level3	-1
A0A0M1IMJ7	42	T	H1N1	FALSE	0.79	Level3	-1
A0A0M1IMJ7	42	T	H1N2	TRUE	0.79	Level2	0.331
A0A0M1IMJ7	42	T	N2U1	FALSE	0.334	Level3	-1
A0A0M1IMJ7	44	S	H1N1	FALSE	0.79	Level2	0.172
A0A0M1IMJ7	44	S	H1N2	TRUE	0.79	Level2	0.331
A0A0M1IMJ7	44	S	N2U1	FALSE	0.334	Level2	0.279
A0A0M1IMJ7	45	T	H1N1	FALSE	0.79	Level2	0.172
A0A0M1IMJ7	45	T	H1N2	TRUE	0.79	Level2	0.331
A0A0M1IMJ7	45	T	N2U1	FALSE	0.883	Level2	0.279
A0A0M1IMJ7	50	T	N1	FALSE	0.883	Level2	0.113
A0A0M1IMJ7	50	T	H1N1	FALSE	0.883	Level2	0.172
A0A0M1IMJ7	50	T	N2U1	FALSE	0.883	Level2	0.279
A0A0M1IMJ7	52	T	N1	FALSE	0.883	Level2	0.113
A0A0M1IMJ7	52	T	H1N1	FALSE	0.883	Level2	0.172
A0A0M1IMJ7	52	T	N2U1	FALSE	0.883	Level2	0.279
A0A0M1IMJ7	62	T	N1	FALSE	0.883	Level2	0.11
A0A0M1IMJ7	62	T	N2U1	TRUE	0.883	Level2	0.52
A0A0M1IMJ7	67	S	N1	FALSE	0.883	Level2	0.11
A0A0M1IMJ7	68	S	N1	FALSE	0.883	Level2	0.11
A0A0M1IMJ7	69	S	N1	FALSE	0.883	Level2	0.11
A0A0M1IML0	66	T	H1N1	FALSE	0.839	Level3	-1
A0A0M1IML0	66	T	H1N2	FALSE	0.839	Level3	-1
A0A0M1IML0	73	S	H1N1	FALSE	0.839	Level3	-1
A0A0M1IML0	73	S	H1N2	FALSE	0.839	Level3	-1
A0A0M1IML1	69	T	N1	FALSE	0.875	Level3	-1
A0A0M1IML1	82	S	N1	FALSE	0.875	Level3	-1
A0A0M1IML1	84	S	N1	FALSE	0.875	Level3	-1
A0A0M1IMM7	118	S	N1	FALSE	0.908	Level3	-1
A0A0M1IMM7	118	S	H1N2	FALSE	0.908	Level3	-1
A0A0M1IMM7	123	S	N1	FALSE	0.908	Level3	-1
A0A0M1IMM7	123	S	H1N2	FALSE	0.908	Level3	-1
A0A0M1IMM7	167	T	H1N2	TRUE	0.64	Level1	0.607
A0A0M1IMM7	57	T	N1	TRUE	0.759	Level1	0.879
A0A0M1IMS5	39	T	N2U1	FALSE	0.904	Level3	-1
A0A0M1IMS5	50	S	N2U1	FALSE	0.904	Level3	-1
A0A0M1IMS5	51	S	N2U1	FALSE	0.904	Level3	-1
A0A0M1IMS5	57	S	N2U1	FALSE	0.904	Level3	-1
A0A0M1IMS5	60	T	N2U1	FALSE	0.904	Level3	-1
A0A0M1IMS5	61	T	N2U1	FALSE	0.904	Level3	-1
A0A0M1IMS5	69	S	N2U1	FALSE	0.904	Level3	-1
A0A0M1IMW4	75	T	H1N1	TRUE	0.851	Level1	1
A0A0M1IMW4	86	T	H1N1	TRUE	0.851	Level1	1
A0A0M1IN21	10	S	H1N2	FALSE	0.863	Level3	-1
A0A0M1IN21	12	S	H1N2	FALSE	0.863	Level3	-1
A0A0M1IN21	17	T	N1	FALSE	0.863	Level3	-1
A0A0M1IN21	18	T	N1	FALSE	0.863	Level3	-1
A0A0M1IN21	19	S	H1N1	FALSE	0.863	Level3	-1
A0A0M1IN21	19	S	H1N2	FALSE	0.863	Level3	-1
A0A0M1IN21	20	S	H1N1	FALSE	0.863	Level3	-1
A0A0M1IN21	20	S	H1N2	FALSE	0.863	Level3	-1
A0A0M1IN21	398	S	N2U1	TRUE	0.895	Level2	0.608
A0A0M1IN21	402	T	N1	FALSE	0.895	Level2	0.29
A0A0M1IN21	404	S	N1	FALSE	0.895	Level2	0.29
A0A0M1IN21	407	T	N1	FALSE	0.895	Level2	0.29
A0A0M1IN21	412	S	N1	TRUE	0.821	Level1	0.628
A0A0M1IN21	458	T	N1	FALSE	0.752	Level2	0.499
A0A0M1IN21	458	T	H1N1	FALSE	0.752	Level2	0.098
A0A0M1IN21	458	T	H1N2	FALSE	0.752	Level2	0.201
A0A0M1IN21	461	T	N1	FALSE	0.752	Level2	0.499
A0A0M1IN21	461	T	H1N1	FALSE	0.752	Level2	0.098
A0A0M1IN21	461	T	H1N2	FALSE	0.752	Level2	0.201
A0A0M1IN21	463	S	N1	TRUE	0.752	Level2	0.621
A0A0M1IN21	466	S	N1	TRUE	0.752	Level2	0.68
A0A0M1IN21	497	T	N1	FALSE	0.842	Level2	0.49
A0A0M1IN21	500	S	N1	FALSE	0.842	Level2	0.49
A0A0M1IN21	505	S	N1	TRUE	0.842	Level2	0.718
A0A0M1IN21	506	S	N1	TRUE	0.842	Level2	0.718
A0A0M1IN21	521	T	N1	TRUE	0.842	Level2	0.782
A0A0M1IPA4	58	T	H1N1	TRUE	0.895	Level2	0.581
A0A0M1IPA4	62	T	N1	FALSE	0.895	Level2	0.395
A0A0M1IPA4	62	T	H1N2	FALSE	0.895	Level2	0.395
A0A0M1IPA4	68	T	N1	FALSE	0.895	Level2	0.395
A0A0M1IPA4	68	T	H1N2	FALSE	0.895	Level2	0.395
A0A0M1IPK1	4	S	N2U1	FALSE	0.899	Level3	-1
A0A0M1IPK1	52	T	N1	FALSE	0.858	Level2	0.741
A0A0M1IPK1	52	T	N2U1	FALSE	0.858	Level2	0.259
A0A0M1IPK1	54	T	N1	FALSE	0.858	Level2	0.741
A0A0M1IPK1	54	T	N2U1	FALSE	0.858	Level2	0.259
A0A0M1IPK1	58	S	N1	FALSE	0.858	Level2	0.741
A0A0M1IPK1	58	S	N2U1	FALSE	0.858	Level2	0.259
A0A0M1IPK1	6	S	N2U1	FALSE	0.899	Level3	-1
A0A0M1IPK1	85	S	N1	TRUE	0.858	Level2	0.776
A0A0M1IPX8	132	S	H1N1	FALSE	0.842	Level3	-1
A0A0M1IPX8	132	S	N2U1	FALSE	0.842	Level3	-1
A0A0M1IPX8	139	S	H1N1	FALSE	0.842	Level3	-1
A0A0M1IPX8	139	S	N2U1	FALSE	0.842	Level3	-1
A0A0M1IPX8	143	S	H1N1	FALSE	0.842	Level3	-1
A0A0M1IPX8	143	S	N2U1	FALSE	0.842	Level3	-1
A0A0M1IPX8	87	T	N1	TRUE	0.853	Level1	1
A0A0M1IQQ4	193	S	N1	FALSE	0.877	Level2	0.209
A0A0M1IQQ4	193	S	H1N1	FALSE	0.904	Level2	0.513
A0A0M1IQQ4	193	S	H1N2	FALSE	0.904	Level2	0.243
A0A0M1IQQ4	195	T	N1	FALSE	0.877	Level2	0.209
A0A0M1IQQ4	195	T	H1N1	FALSE	0.904	Level2	0.513
A0A0M1IQQ4	195	T	H1N2	FALSE	0.904	Level2	0.243
A0A0M1IQQ4	197	S	N1	FALSE	0.877	Level2	0.209
A0A0M1IQQ4	197	S	H1N1	FALSE	0.904	Level2	0.513
A0A0M1IQQ4	197	S	H1N2	FALSE	0.904	Level2	0.243
A0A0M1IQQ4	199	S	H1N1	TRUE	0.877	Level2	0.73
A0A0M1IQQ4	204	T	H1N1	TRUE	0.877	Level2	0.73
A0A0M1IQQ4	209	S	N1	FALSE	0.494	Level3	-1
A0A0M1IQQ4	209	S	H1N1	TRUE	0.877	Level2	0.609
A0A0M1IQQ4	210	T	N1	FALSE	0.494	Level3	-1
A0A0M1IQQ4	210	T	H1N1	FALSE	0.877	Level2	0.488
A0A0M1IQQ4	216	T	H1N1	FALSE	0.877	Level2	0.488
A0A0M1IQQ4	229	T	N1	FALSE	0.494	Level3	-1
A0A0M1IQQ4	232	T	N1	FALSE	0.494	Level3	-1
A0A0M1IQQ4	233	T	N1	FALSE	0.494	Level3	-1
A0A0M1IQY7	171	S	N1	TRUE	0.896	Level2	0.786
A0A0M1IQY7	183	S	N1	FALSE	0.896	Level2	0.607
A0A0M1IQY7	195	S	N1	FALSE	0.896	Level2	0.607
A0A0M1IQY7	57	T	N1	FALSE	0.727	Level3	-1
A0A0M1IQY7	59	T	N1	FALSE	0.727	Level3	-1
A0A0M1IR23	126	S	N1	TRUE	0.741	Level1	0.5
A0A0M1IR23	146	S	H1N1	TRUE	0.724	Level1	1
A0A0M1IR23	152	T	H1N1	TRUE	0.724	Level1	1
A0A0M1IR29	86	T	N1	FALSE	0.806	Level3	-1
A0A0M1IR29	87	S	N1	FALSE	0.806	Level3	-1
A0A0M1IR29	95	T	H1N1	FALSE	0.904	Level3	-1
A0A0M1IR29	96	S	H1N1	FALSE	0.904	Level3	-1
A0A0M1IR48	100	T	N1	TRUE	0.904	Level1	0.954
A0A0M1IR48	101	T	N1	TRUE	0.904	Level1	0.86
A0A0M1IR48	258	T	H1N2	TRUE	0.888	Level1	0.526
A0A0M1IR48	258	T	N2U1	TRUE	0.823	Level2	0.401
A0A0M1IR48	279	S	N1	TRUE	0.823	Level1	0.763
A0A0M1IR48	282	T	N1	TRUE	0.823	Level1	0.763
A0A0M1IR48	93	S	N1	TRUE	0.904	Level1	0.954
A0A0M1IRD8	343	S	N1	FALSE	0.835	Level2	0.209
A0A0M1IRD8	343	S	H1N1	FALSE	0.835	Level2	0.239
A0A0M1IRD8	343	S	H1N2	FALSE	0.835	Level2	0.111
A0A0M1IRD8	352	S	N1	FALSE	0.72	Level2	0.209
A0A0M1IRD8	352	S	H1N1	FALSE	0.835	Level2	0.239
A0A0M1IRD8	352	S	H1N2	FALSE	0.835	Level2	0.111
A0A0M1IRD8	352	S	N2U1	FALSE	0.8	Level2	0.262
A0A0M1IRD8	353	S	N1	FALSE	0.72	Level2	0.209
A0A0M1IRD8	353	S	H1N1	FALSE	0.835	Level2	0.239
A0A0M1IRD8	353	S	H1N2	FALSE	0.835	Level2	0.111
A0A0M1IRD8	353	S	N2U1	FALSE	0.8	Level2	0.262
A0A0M1IRD8	377	S	N1	TRUE	0.8	Level2	0.262
A0A0M1IRD8	377	S	H1N1	TRUE	0.835	Level2	0.924
A0A0M1IRD8	386	S	N1	FALSE	0.9	Level2	0.744
A0A0M1IRD8	387	S	N1	FALSE	0.9	Level2	0.744
A0A0M1IRD8	389	T	N1	FALSE	0.9	Level2	0.744
A0A0M1IRD8	402	T	N1	TRUE	0.9	Level2	0.769
A0A0M1IRE7	261	S	N1	TRUE	0.565	Level2	0.742
A0A0M1IRE7	273	T	N1	FALSE	0.565	Level2	0.47
A0A0M1IRE7	273	T	H1N2	FALSE	0.565	Level2	0.34
A0A0M1IRE7	278	T	N1	FALSE	0.565	Level2	0.47
A0A0M1IRE7	278	T	H1N2	FALSE	0.565	Level2	0.34
A0A0M1IRF1	10	T	N1	FALSE	0.886	Level3	-1
A0A0M1IRF1	10	T	H1N1	FALSE	0.886	Level3	-1
A0A0M1IRF1	10	T	H1N2	FALSE	0.886	Level3	-1
A0A0M1IRF1	11	S	N1	FALSE	0.886	Level3	-1
A0A0M1IRF1	11	S	H1N1	FALSE	0.886	Level3	-1
A0A0M1IRF1	11	S	H1N2	FALSE	0.886	Level3	-1
A0A0M1IRF1	29	S	N1	FALSE	0.886	Level3	-1
A0A0M1IRF1	29	S	H1N1	FALSE	0.886	Level3	-1
A0A0M1IRF1	29	S	H1N2	FALSE	0.886	Level3	-1
A0A0M1IRF1	33	S	N1	FALSE	0.886	Level3	-1
A0A0M1IRF1	33	S	H1N1	FALSE	0.886	Level3	-1
A0A0M1IRF1	33	S	H1N2	FALSE	0.886	Level3	-1
A0A0M1IRF1	5	T	N1	FALSE	0.886	Level3	-1
A0A0M1IRF1	5	T	H1N1	FALSE	0.886	Level3	-1
A0A0M1IRF1	5	T	H1N2	FALSE	0.886	Level3	-1
A0A0M1IRF1	8	S	N1	FALSE	0.886	Level3	-1
A0A0M1IRF1	8	S	H1N1	FALSE	0.886	Level3	-1
A0A0M1IRF1	8	S	H1N2	FALSE	0.886	Level3	-1
A0A0M1IRG3	27	T	N2U1	FALSE	0.909	Level3	-1
A0A0M1IRG3	32	S	N2U1	FALSE	0.909	Level3	-1
A0A0M1IRG3	35	T	N2U1	FALSE	0.909	Level3	-1
A0A0M1IRG3	38	T	N2U1	FALSE	0.909	Level3	-1
A0A0M1IRG3	42	S	N2U1	FALSE	0.909	Level3	-1
A0A0M1IRG3	57	T	N2U1	FALSE	0.909	Level3	-1
A0A0M1IRJ9	160	T	N2U1	TRUE	0.88	Level1	0.763
A0A0M1IRJ9	178	S	N1	TRUE	0.88	Level1	0.763
A0A0M1IRK1	116	S	N2U1	TRUE	0.871	Level2	0.541
A0A0M1IRK1	119	S	N2U1	TRUE	0.871	Level2	0.511
A0A0M1IRK1	130	T	N1	FALSE	0.871	Level2	0.263
A0A0M1IRK1	130	T	H1N2	FALSE	0.871	Level2	0.263
A0A0M1IRK1	141	S	N1	FALSE	0.871	Level2	0.263
A0A0M1IRK1	141	S	H1N2	FALSE	0.871	Level2	0.263
A0A0M1IRK1	211	T	H1N1	TRUE	0.895	Level1	0.515
A0A0M1IRK1	216	T	H1N2	TRUE	0.895	Level1	0.758
A0A0M1IRK1	224	T	H1N2	TRUE	0.895	Level1	0.758
A0A0M1IRK1	252	S	H1N1	TRUE	0.895	Level1	0.663
A0A0M1IRK1	255	S	H1N1	TRUE	0.895	Level1	0.663
A0A0M1IRK1	261	S	N1	TRUE	0.895	Level1	0.663
A0A0M1IRK1	262	T	N1	TRUE	0.895	Level1	0.663
A0A0M1IRK1	286	S	N1	TRUE	0.316	Level2	0.458
A0A0M1IRK1	286	S	H1N1	FALSE	0.516	Level2	0.24
A0A0M1IRK1	286	S	H1N2	FALSE	0.516	Level2	0.161
A0A0M1IRK1	291	S	N1	TRUE	0.316	Level2	0.458
A0A0M1IRK1	291	S	H1N1	FALSE	0.516	Level2	0.24
A0A0M1IRK1	291	S	H1N2	FALSE	0.516	Level2	0.161
A0A0M1IRK1	295	S	N1	TRUE	0.316	Level2	0.422
A0A0M1IRK1	295	S	H1N1	FALSE	0.516	Level2	0.116
A0A0M1IRK1	295	S	H1N2	FALSE	0.516	Level2	0.095
A0A0M1IRK1	303	T	N1	TRUE	0.516	Level2	0.508
A0A0M1IRK1	303	T	H1N1	FALSE	0.316	Level2	0.162
A0A0M1IRK1	305	S	N1	TRUE	0.516	Level2	0.508
A0A0M1IRK1	305	S	H1N1	FALSE	0.316	Level2	0.162
A0A0M1IRK1	314	T	H1N1	FALSE	0.316	Level2	0.162
A0A0M1IRK1	330	S	N2U1	TRUE	0.661	Level2	0.225
A0A0M1IRK1	356	S	H1N1	FALSE	0.709	Level3	-1
A0A0M1IRK1	357	S	H1N1	FALSE	0.709	Level3	-1
A0A0M1IRK1	361	S	H1N1	FALSE	0.709	Level3	-1
A0A0M1IRK1	365	T	H1N1	FALSE	0.709	Level3	-1
A0A0M1IRT7	87	S	N1	FALSE	0.894	Level3	-1
A0A0M1IRT7	90	T	N1	FALSE	0.894	Level3	-1
A0A0M1IRV1	176	T	N1	TRUE	0.351	Level1	0.398
A0A0M1IRV1	180	S	N1	TRUE	0.351	Level1	0.343
A0A0M1IRV1	185	S	N2U1	TRUE	0.351	Level1	0.193
A0A0M1IRV1	45	T	H1N1	TRUE	0.424	Level2	0.403
A0A0M1IRV1	51	T	N1	FALSE	0.795	Level2	0.14
A0A0M1IRV1	51	T	H1N1	FALSE	0.795	Level2	0.309
A0A0M1IRV1	51	T	H1N2	FALSE	0.424	Level2	0.289
A0A0M1IRV1	51	T	N2U1	FALSE	0.424	Level2	0.142
A0A0M1IRV1	55	T	N1	FALSE	0.795	Level2	0.14
A0A0M1IRV1	55	T	H1N1	FALSE	0.795	Level2	0.309
A0A0M1IRV1	55	T	H1N2	FALSE	0.424	Level2	0.289
A0A0M1IRV1	55	T	N2U1	FALSE	0.424	Level2	0.142
A0A0M1IRV1	57	S	N1	FALSE	0.795	Level2	0.14
A0A0M1IRV1	57	S	H1N1	FALSE	0.795	Level2	0.309
A0A0M1IRV1	57	S	H1N2	FALSE	0.424	Level2	0.289
A0A0M1IRV1	57	S	N2U1	FALSE	0.424	Level2	0.142
A0A0M1ISD6	101	T	N1	FALSE	0.851	Level3	-1
A0A0M1ISD6	101	T	H1N1	FALSE	0.851	Level3	-1
A0A0M1ISD6	101	T	H1N2	FALSE	0.851	Level3	-1
A0A0M1ISD6	103	T	N1	FALSE	0.851	Level3	-1
A0A0M1ISD6	103	T	H1N1	FALSE	0.851	Level3	-1
A0A0M1ISD6	103	T	H1N2	FALSE	0.851	Level3	-1
A0A0M1ISD6	107	T	N1	FALSE	0.851	Level3	-1
A0A0M1ISD6	107	T	H1N1	FALSE	0.851	Level3	-1
A0A0M1ISD6	107	T	H1N2	FALSE	0.851	Level3	-1
A0A0M1ISD6	109	T	N1	FALSE	0.851	Level3	-1
A0A0M1ISD6	109	T	H1N1	FALSE	0.851	Level3	-1
A0A0M1ISD6	109	T	H1N2	FALSE	0.851	Level3	-1
A0A0M1ISD6	118	S	N1	FALSE	0.851	Level3	-1
A0A0M1ISD6	118	S	H1N1	FALSE	0.851	Level3	-1
A0A0M1ISD6	118	S	H1N2	FALSE	0.851	Level3	-1
A0A0M1ISD6	126	T	N1	FALSE	0.851	Level3	-1
A0A0M1ISD6	126	T	H1N1	FALSE	0.851	Level3	-1
A0A0M1ISD6	126	T	H1N2	FALSE	0.851	Level3	-1
A0A0M1ISD6	129	S	N1	FALSE	0.851	Level3	-1
A0A0M1ISD6	129	S	H1N1	FALSE	0.851	Level3	-1
A0A0M1ISD6	129	S	H1N2	FALSE	0.851	Level3	-1
A0A0M1ISD6	146	T	N2U1	TRUE	0.799	Level1	1
A0A0M1ISD6	147	S	N2U1	TRUE	0.799	Level1	1
A0A0M1ISD6	165	T	N1	TRUE	0.515	Level1	0.955
A0A0M1ISD6	170	S	N1	TRUE	0.515	Level1	0.955
A0A0M1ISX2	193	S	N1	FALSE	0.744	Level2	0.089
A0A0M1ISX2	193	S	H1N1	FALSE	0.864	Level2	0.453
A0A0M1ISX2	193	S	H1N2	FALSE	0.864	Level2	0.153
A0A0M1ISX2	193	S	N2U1	FALSE	0.744	Level3	-1
A0A0M1ISX2	194	S	N1	FALSE	0.744	Level2	0.089
A0A0M1ISX2	194	S	H1N1	FALSE	0.864	Level2	0.453
A0A0M1ISX2	194	S	H1N2	FALSE	0.864	Level2	0.153
A0A0M1ISX2	194	S	N2U1	FALSE	0.744	Level3	-1
A0A0M1ISX2	203	T	N1	FALSE	0.744	Level3	-1
A0A0M1ISX2	203	T	H1N1	TRUE	0.864	Level2	0.483
A0A0M1ISX2	203	T	N2U1	FALSE	0.744	Level3	-1
A0A0M1ISX2	206	T	N1	FALSE	0.744	Level3	-1
A0A0M1ISX2	206	T	H1N1	FALSE	0.864	Level2	0.487
A0A0M1ISX2	206	T	N2U1	FALSE	0.744	Level3	-1
A0A0M1ISX2	207	S	N1	FALSE	0.744	Level3	-1
A0A0M1ISX2	207	S	H1N1	FALSE	0.864	Level2	0.487
A0A0M1ISX2	207	S	N2U1	FALSE	0.744	Level3	-1
A0A0M1ISX2	242	S	H1N2	FALSE	0.909	Level3	-1
A0A0M1ISX2	245	S	N1	TRUE	0.725	Level2	0.817
A0A0M1ISX2	245	S	H1N2	FALSE	0.909	Level3	-1
A0A0M1ISX2	255	S	N1	FALSE	0.909	Level3	-1
A0A0M1ISX2	260	T	N1	FALSE	0.909	Level3	-1
A0A0M1ISX2	260	T	H1N1	FALSE	0.725	Level2	0.457
A0A0M1ISX2	263	S	N1	FALSE	0.909	Level3	-1
A0A0M1ISX2	263	S	H1N1	FALSE	0.725	Level2	0.457
A0A0M1ISX2	272	S	N1	FALSE	0.909	Level3	-1
A0A107KWJ6	157	T	H1N2	TRUE	0.836	Level1	1
A0A107KWJ6	259	S	N1	FALSE	0.895	Level3	-1
A0A107KWJ6	259	S	N2U1	FALSE	0.895	Level3	-1
A0A107KWJ6	266	S	N1	FALSE	0.895	Level3	-1
A0A107KWJ6	266	S	N2U1	FALSE	0.895	Level3	-1
A0A107KWJ6	270	S	N1	FALSE	0.895	Level3	-1
A0A107KWJ6	270	S	N2U1	FALSE	0.895	Level3	-1
A0A107KWJ6	287	S	N1	TRUE	0.675	Level1	1
A0A107KWJ6	377	S	N1	FALSE	0.897	Level2	0.422
A0A107KWJ6	378	S	N1	FALSE	0.897	Level2	0.422
A0A107KWJ6	388	T	N1	FALSE	0.869	Level3	-1
A0A107KWJ6	388	T	H1N2	TRUE	0.897	Level2	0.687
A0A107KWJ6	388	T	N2U1	FALSE	0.869	Level3	-1
A0A107KWJ6	396	T	N1	FALSE	0.869	Level3	-1
A0A107KWJ6	396	T	N2U1	FALSE	0.869	Level3	-1
A0A107KWJ6	401	T	N1	FALSE	0.869	Level3	-1
A0A107KWJ6	401	T	N2U1	FALSE	0.869	Level3	-1
A0A107KWJ6	403	S	N1	FALSE	0.869	Level3	-1
A0A107KWJ6	403	S	N2U1	FALSE	0.869	Level3	-1
A0A107KWS8	396	S	N2U1	TRUE	0.895	Level1	0.686
A0A107KWS8	412	T	H1N2	TRUE	0.895	Level1	0.686
A0A107KWV5	185	S	H1N2	TRUE	0.696	Level1	0.66
A0A107KWV6	261	T	N1	TRUE	0.904	Level1	1
A0A107KWV6	362	T	H1N1	TRUE	0.856	Level1	1
A0A107KWV6	363	T	H1N1	TRUE	0.856	Level1	1
A0A107KWV6	366	T	H1N1	TRUE	0.856	Level1	1
A0A107KWV6	383	T	H1N1	TRUE	0.856	Level1	1
A0A107KWV6	58	T	N2U1	FALSE	0.657	Level3	-1
A0A107KWV6	59	S	N2U1	FALSE	0.657	Level3	-1
A0A107KWV6	641	S	N1	TRUE	0.821	Level2	0.769
A0A107KWV6	641	S	H1N2	FALSE	0.882	Level2	0.577
A0A107KWV6	641	S	N2U1	FALSE	0.882	Level2	0.423
A0A107KWV6	642	S	N1	TRUE	0.821	Level1	0.781
A0A107KWV6	642	S	H1N2	FALSE	0.882	Level2	0.577
A0A107KWV6	642	S	N2U1	FALSE	0.882	Level2	0.423
A0A107KWV6	648	T	N1	FALSE	0.821	Level2	0.731
A0A107KWV6	648	T	H1N1	TRUE	0.882	Level2	0.484
A0A107KWV6	648	T	H1N2	FALSE	0.895	Level2	0.577
A0A107KWV6	648	T	N2U1	FALSE	0.821	Level2	0.423
A0A107KWV6	652	T	N1	FALSE	0.821	Level2	0.731
A0A107KWV6	652	T	N2U1	TRUE	0.821	Level2	0.73
A0A107KXU0	252	S	N1	TRUE	0.831	Level1	0.939
A0A107KXU0	260	T	N2U1	TRUE	0.831	Level1	0.939
A0A107KXY3	64	S	N1	FALSE	0.902	Level2	0.555
A0A107KXY3	70	T	N1	FALSE	0.902	Level2	0.555
A0A107KXY3	73	S	N1	FALSE	0.902	Level2	0.555
A0A107KXY3	77	S	N2U1	TRUE	0.902	Level2	0.496
A0A107KYD3	149	S	N1	FALSE	0.836	Level3	-1
A0A107KYD3	149	S	H1N2	FALSE	0.836	Level3	-1
A0A107KYD3	155	S	N1	FALSE	0.836	Level3	-1
A0A107KYD3	155	S	H1N2	FALSE	0.836	Level3	-1
A0A107KYE2	398	T	N1	TRUE	0.842	Level1	1
A0A107KYE2	403	S	N1	TRUE	0.842	Level1	1
A0A107KYE2	418	S	N1	TRUE	0.842	Level1	1
A0A107KYE2	438	S	N2U1	TRUE	0.898	Level1	1
A0A107KYE2	449	T	N2U1	TRUE	0.898	Level1	1
A0A107KYE2	450	S	N2U1	TRUE	0.898	Level1	1
A0A107KYJ5	23	T	H1N1	TRUE	0.894	Level2	0.509
A0A107KYJ5	28	T	N2U1	TRUE	0.894	Level2	0.617
A0A107KYJ5	38	T	N2U1	FALSE	0.894	Level2	0.517
A0A107KYJ5	39	S	N2U1	FALSE	0.894	Level2	0.517
A0A107KYL7	16	T	H1N1	TRUE	0.895	Level1	0.536
A0A107KYL7	16	T	H1N2	TRUE	0.795	Level2	0.25
A0A107KYL7	33	S	N1	FALSE	0.795	Level2	0.182
A0A107KYL7	33	S	H1N1	TRUE	0.895	Level1	0.536
A0A107KYL7	33	S	H1N2	FALSE	0.795	Level2	0.244
A0A107KYL7	36	S	N1	TRUE	0.795	Level1	0.293
A0A107KYL7	45	S	H1N1	FALSE	0.795	Level2	0.204
A0A107KYL7	45	S	H1N2	TRUE	0.895	Level1	0.335
A0A107KYQ2	480	T	H1N1	TRUE	0.325	Level1	0.941
A0A107KYQ2	480	T	H1N2	FALSE	0.885	Level3	-1
A0A107KYQ2	485	S	H1N1	TRUE	0.325	Level2	0.441
A0A107KYQ2	485	S	H1N2	TRUE	0.885	Level1	0.941
A0A107KYQ2	493	T	H1N1	FALSE	0.885	Level3	-1
A0A107KYQ2	493	T	H1N2	TRUE	0.325	Level1	0.999
A0A107KYQ2	499	S	H1N2	FALSE	0.325	Level2	0.219
A0A107KYQ2	518	S	N1	TRUE	0.325	Level2	0.374
A0A107KYV1	265	T	N1	FALSE	0.779	Level3	-1
A0A107KYV1	268	S	N1	FALSE	0.779	Level3	-1
A0A107KYV1	269	T	N1	FALSE	0.779	Level3	-1
A0A107KYV1	271	S	N1	FALSE	0.779	Level3	-1
A0A107KYV1	273	T	N1	FALSE	0.779	Level3	-1
A0A107KYV1	353	S	N1	FALSE	0.902	Level3	-1
A0A107KYV1	353	S	H1N1	FALSE	0.847	Level3	-1
A0A107KYV1	353	S	H1N2	FALSE	0.902	Level3	-1
A0A107KYV1	355	S	N1	FALSE	0.902	Level3	-1
A0A107KYV1	355	S	H1N1	FALSE	0.847	Level3	-1
A0A107KYV1	355	S	H1N2	FALSE	0.902	Level3	-1
A0A107KYV1	362	T	N1	FALSE	0.902	Level3	-1
A0A107KYV1	362	T	H1N1	FALSE	0.847	Level3	-1
A0A107KYV1	362	T	H1N2	FALSE	0.902	Level3	-1
A0A107KZS7	296	T	H1N2	TRUE	0.88	Level1	0.741
A0A107KZS7	312	S	N1	TRUE	0.88	Level1	0.741
A0A107KZS7	331	T	H1N2	TRUE	0.902	Level2	0.453
A0A107KZS7	346	T	N1	TRUE	0.902	Level2	0.7
A0A107KZS7	348	S	N1	TRUE	0.902	Level2	0.7
A0A107KZS7	358	S	N1	FALSE	0.902	Level2	0.582
A0A107KZS7	365	T	N1	FALSE	0.902	Level2	0.582
A0A107KZW9	13	S	N2U1	FALSE	0.793	Level2	0.374
A0A107KZW9	16	T	N2U1	TRUE	0.793	Level2	0.371
A0A107KZW9	32	S	N1	FALSE	0.793	Level2	0.199
A0A107KZW9	37	S	N1	FALSE	0.793	Level2	0.199
A0A107KZW9	71	T	N1	TRUE	0.559	Level1	0.57
A0A107KZW9	7	S	N2U1	FALSE	0.793	Level2	0.374
A0A107KZZ0	177	T	N1	TRUE	0.758	Level1	0.518
A0A107KZZ6	264	T	H1N1	TRUE	0.878	Level2	0.317
A0A107KZZ6	264	T	N2U1	TRUE	0.79	Level1	0.207
A0A107KZZ6	270	S	N1	TRUE	0.79	Level1	0.407
A0A107KZZ6	270	S	N2U1	FALSE	0.878	Level2	0.207
A0A107KZZ6	274	T	N1	TRUE	0.79	Level1	0.407
A0A107KZZ6	274	T	N2U1	FALSE	0.878	Level2	0.207
A0A107KZZ6	279	S	N2U1	FALSE	0.878	Level2	0.207
A0A107KZZ6	289	S	N2U1	FALSE	0.878	Level2	0.207
A0A107KZZ6	309	S	N1	TRUE	0.821	Level2	0.636
A0A107KZZ6	333	S	N1	FALSE	0.821	Level2	0.606
A0A107KZZ6	335	T	N1	FALSE	0.821	Level2	0.606
A0A107KZZ6	342	S	N1	FALSE	0.821	Level2	0.606
A0A107L024	35	S	N2U1	TRUE	0.851	Level1	0.595
A0A107L031	169	S	H1N1	FALSE	0.768	Level3	-1
A0A107L031	169	S	H1N2	FALSE	0.768	Level3	-1
A0A107L031	170	S	H1N1	FALSE	0.768	Level3	-1
A0A107L031	170	S	H1N2	FALSE	0.768	Level3	-1
A0A107L031	337	S	H1N1	FALSE	0.851	Level2	0.329
A0A107L031	337	S	N2U1	FALSE	0.851	Level2	0.168
A0A107L031	338	T	H1N1	FALSE	0.851	Level2	0.329
A0A107L031	338	T	N2U1	FALSE	0.851	Level2	0.168
A0A107L031	345	T	H1N1	FALSE	0.851	Level2	0.329
A0A107L031	345	T	N2U1	FALSE	0.851	Level2	0.168
A0A107L031	348	S	H1N1	FALSE	0.851	Level2	0.329
A0A107L031	348	S	N2U1	FALSE	0.851	Level2	0.168
A0A107L031	353	T	H1N1	FALSE	0.851	Level2	0.329
A0A107L031	353	T	N2U1	FALSE	0.851	Level2	0.168
A0A107L031	365	T	H1N1	TRUE	0.851	Level2	0.357
A0A107L057	34	T	H1N1	FALSE	0.89	Level2	0.382
A0A107L057	35	S	H1N1	FALSE	0.89	Level2	0.382
A0A107L057	46	S	H1N2	TRUE	0.89	Level2	0.529
A0A107L057	72	T	N1	FALSE	0.885	Level3	-1
A0A107L057	72	T	H1N2	FALSE	0.885	Level3	-1
A0A107L057	74	T	N1	FALSE	0.885	Level3	-1
A0A107L057	74	T	H1N2	FALSE	0.885	Level3	-1
A0A107L057	76	S	N1	FALSE	0.885	Level3	-1
A0A107L057	76	S	H1N2	FALSE	0.885	Level3	-1
A0A107L057	77	S	N1	FALSE	0.885	Level3	-1
A0A107L057	77	S	H1N2	FALSE	0.885	Level3	-1
A0A107L0B6	328	T	N1	TRUE	0.869	Level1	1
A0A107L0B6	330	T	N1	TRUE	0.869	Level1	1
A0A107L0G2	147	S	N1	FALSE	0.715	Level3	-1
A0A107L0G2	147	S	H1N2	FALSE	0.715	Level3	-1
A0A107L0G2	149	S	N1	FALSE	0.715	Level3	-1
A0A107L0G2	149	S	H1N2	FALSE	0.715	Level3	-1
A0A107L0G2	156	S	N1	FALSE	0.715	Level3	-1
A0A107L0G2	156	S	H1N2	FALSE	0.715	Level3	-1
A0A107L0G2	360	S	N1	TRUE	0.835	Level2	0.813
A0A107L0G2	370	S	N1	FALSE	0.835	Level2	0.594
A0A107L0G2	370	S	N2U1	FALSE	0.835	Level2	0.406
A0A107L0G2	377	T	N1	FALSE	0.835	Level2	0.594
A0A107L0G2	377	T	N2U1	FALSE	0.835	Level2	0.406
A0A107L0M6	117	S	N1	TRUE	0.827	Level1	0.657
A0A107L0M6	181	S	N1	FALSE	0.828	Level3	-1
A0A107L0M6	181	S	H1N2	TRUE	0.895	Level1	0.17
A0A107L0M6	193	T	N1	FALSE	0.828	Level3	-1
A0A107L0M6	196	S	N1	FALSE	0.828	Level3	-1
A0A107L0M6	201	T	N1	FALSE	0.828	Level3	-1
A0A107L0M6	282	S	H1N1	TRUE	0.898	Level2	0.718
A0A107L0M6	290	T	H1N1	FALSE	0.898	Level2	0.321
A0A107L0M6	292	T	H1N1	FALSE	0.898	Level2	0.321
A0A107L0M6	293	S	H1N1	FALSE	0.898	Level2	0.321
A0A107L0M6	296	S	H1N1	FALSE	0.898	Level2	0.321
A0A107L0M6	320	S	H1N1	TRUE	0.5	Level2	0.47
A0A107L0M6	328	T	H1N1	TRUE	0.5	Level2	0.408
A0A107L0M6	331	S	N1	FALSE	0.5	Level2	0.225
A0A107L0M6	332	S	N1	FALSE	0.5	Level2	0.225
A0A107L0T4	123	S	N1	FALSE	0.857	Level3	-1
A0A107L0T4	123	S	H1N2	FALSE	0.285	Level2	0.177
A0A107L0T4	123	S	N2U1	TRUE	0.835	Level1	0.396
A0A107L0T4	129	T	N1	FALSE	0.857	Level3	-1
A0A107L0T4	129	T	H1N2	TRUE	0.285	Level1	0.573
A0A107L0T4	129	T	N2U1	TRUE	0.591	Level2	0.195
A0A107L0T4	134	T	N1	TRUE	0.591	Level2	0.517
A0A107L0T4	134	T	H1N2	TRUE	0.285	Level1	0.573
A0A107L0T4	134	T	N2U1	FALSE	0.857	Level3	-1
A0A107L0T4	141	S	N1	TRUE	0.285	Level2	0.509
A0A107L0T4	141	S	H1N1	TRUE	0.835	Level1	0.396
A0A107L0T4	141	S	N2U1	FALSE	0.857	Level3	-1
A0A107L0T4	149	S	N1	TRUE	0.285	Level2	0.503
A0A107L0T4	154	S	N1	FALSE	0.591	Level2	0.503
A0A107L0T4	154	S	H1N1	TRUE	0.285	Level2	0.291
A0A107L0T4	217	S	H1N1	FALSE	0.893	Level3	-1
A0A107L0T4	220	S	H1N1	FALSE	0.893	Level3	-1
A0A107L0T4	221	T	H1N1	FALSE	0.893	Level3	-1
A0A107L0T4	42	T	N1	TRUE	0.856	Level2	0.841
A0A107L0T4	48	T	N1	TRUE	0.856	Level2	0.728
A0A107L0T4	49	S	N1	FALSE	0.856	Level2	0.477
A0A107L0T4	52	T	N1	FALSE	0.856	Level2	0.477
A0A107L0T4	67	T	N1	FALSE	0.856	Level2	0.477
A0A107L0X4	108	S	N1	FALSE	0.801	Level2	0.315
A0A107L0X4	108	S	N2U1	FALSE	0.801	Level2	0.308
A0A107L0X4	111	T	N1	FALSE	0.801	Level2	0.315
A0A107L0X4	111	T	N2U1	FALSE	0.801	Level2	0.308
A0A107L0X4	127	T	H1N1	TRUE	0.801	Level2	0.517
A0A107L0Y2	267	T	H1N1	TRUE	0.715	Level1	0.499
A0A107L0Y2	634	T	N1	FALSE	0.897	Level3	-1
A0A107L0Y2	634	T	N2U1	FALSE	0.897	Level3	-1
A0A107L0Y2	640	S	N1	FALSE	0.897	Level3	-1
A0A107L0Y2	640	S	N2U1	FALSE	0.897	Level3	-1
A0A107L0Y2	79	T	H1N1	FALSE	0.831	Level3	-1
A0A107L0Y2	79	T	H1N2	TRUE	0.831	Level2	0.763
A0A107L0Y2	79	T	N2U1	FALSE	0.842	Level3	-1
A0A107L0Y2	81	T	H1N1	FALSE	0.774	Level3	-1
A0A107L0Y2	81	T	H1N2	TRUE	0.831	Level2	0.763
A0A107L0Y2	81	T	N2U1	FALSE	0.842	Level3	-1
A0A107L0Y2	83	T	N1	TRUE	0.883	Level2	0.418
A0A107L0Y2	83	T	H1N1	FALSE	0.774	Level3	-1
A0A107L0Y2	83	T	H1N2	FALSE	0.831	Level3	-1
A0A107L0Y2	83	T	N2U1	FALSE	0.842	Level3	-1
A0A107L0Y2	86	S	H1N1	FALSE	0.774	Level3	-1
A0A107L0Y2	86	S	H1N2	FALSE	0.883	Level2	0.518
A0A107L0Y2	89	S	H1N1	FALSE	0.774	Level3	-1
A0A107L0Y2	89	S	H1N2	FALSE	0.842	Level2	0.518
A0A107L0Y2	96	T	H1N2	FALSE	0.842	Level3	-1
A0A107L101	286	S	H1N2	TRUE	0.898	Level1	1
A0A107L101	292	S	H1N2	TRUE	0.898	Level1	1
A0A107L101	342	T	N1	TRUE	0.673	Level1	1
A0A107L101	342	T	H1N1	FALSE	0.771	Level3	-1
A0A107L101	342	T	H1N2	FALSE	0.771	Level3	-1
A0A107L101	342	T	N2U1	FALSE	0.771	Level3	-1
A0A107L101	343	T	N1	TRUE	0.673	Level1	1
A0A107L101	343	T	H1N1	TRUE	0.679	Level2	0.261
A0A107L101	343	T	H1N2	FALSE	0.771	Level3	-1
A0A107L101	343	T	N2U1	FALSE	0.771	Level3	-1
A0A107L101	354	T	N1	TRUE	0.673	Level1	1
A0A107L101	354	T	H1N1	FALSE	0.771	Level3	-1
A0A107L101	354	T	H1N2	FALSE	0.771	Level3	-1
A0A107L101	354	T	N2U1	FALSE	0.679	Level2	0.256
A0A107L101	363	T	N1	TRUE	0.673	Level1	1
A0A107L101	363	T	H1N1	FALSE	0.771	Level3	-1
A0A107L101	363	T	N2U1	FALSE	0.679	Level2	0.256
A0A107L112	287	T	H1N1	TRUE	0.015	Level1	0.725
A0A107L112	288	T	H1N1	TRUE	0.015	Level1	0.725
A0A107L112	317	T	H1N1	TRUE	0.895	Level2	0.667
A0A107L112	317	T	H1N2	TRUE	0.015	Level1	0.45
A0A107L112	341	S	N1	FALSE	0.842	Level3	-1
A0A107L112	341	S	H1N1	TRUE	0.842	Level1	0.774
A0A107L112	341	S	H1N2	TRUE	0.842	Level1	0.681
A0A107L112	348	S	N1	TRUE	0.842	Level1	0.774
A0A107L112	348	S	H1N1	FALSE	0.842	Level2	0.667
A0A107L112	348	S	H1N2	FALSE	0.842	Level2	0.333
A0A107L188	109	T	N1	TRUE	0.727	Level1	1
A0A107L188	109	T	H1N1	FALSE	0.871	Level3	-1
A0A107L188	109	T	H1N2	FALSE	0.871	Level3	-1
A0A107L188	110	T	N1	TRUE	0.727	Level1	1
A0A107L188	110	T	H1N1	FALSE	0.871	Level3	-1
A0A107L188	110	T	H1N2	FALSE	0.871	Level3	-1
A0A107L188	154	S	N1	FALSE	0.872	Level3	-1
A0A107L188	154	S	H1N2	FALSE	0.872	Level3	-1
A0A107L188	159	T	N1	FALSE	0.872	Level3	-1
A0A107L188	159	T	H1N2	FALSE	0.872	Level3	-1
A0A107L188	161	S	N1	FALSE	0.872	Level3	-1
A0A107L188	161	S	H1N2	FALSE	0.872	Level3	-1
A0A107L188	162	T	N1	FALSE	0.872	Level3	-1
A0A107L188	162	T	H1N2	FALSE	0.872	Level3	-1
A0A107L188	401	S	N1	TRUE	0.821	Level1	1
A0A107L188	408	S	N1	TRUE	0.821	Level1	1
A0A107L188	413	T	N1	TRUE	0.821	Level1	1
A0A107L188	426	T	N1	TRUE	0.684	Level1	1
A0A107L188	432	T	N1	TRUE	0.684	Level1	1
A0A107L188	432	T	H1N1	FALSE	0.684	Level2	0.149
A0A107L188	432	T	H1N2	FALSE	0.684	Level2	0.122
A0A107L188	433	T	N1	TRUE	0.684	Level1	1
A0A107L188	433	T	H1N1	FALSE	0.684	Level2	0.149
A0A107L188	433	T	H1N2	FALSE	0.684	Level2	0.122
A0A107L188	435	S	N1	TRUE	0.684	Level1	1
A0A107L188	435	S	H1N1	FALSE	0.684	Level2	0.149
A0A107L188	435	S	H1N2	FALSE	0.684	Level2	0.122
A0A107L188	92	S	N1	FALSE	0.871	Level3	-1
A0A107L188	95	S	N1	FALSE	0.871	Level3	-1
A0A107L1I3	190	S	N1	FALSE	0.829	Level2	0.459
A0A107L1I3	190	S	H1N2	FALSE	0.904	Level2	0.541
A0A107L1I3	194	T	N1	FALSE	0.829	Level2	0.459
A0A107L1I3	194	T	H1N2	FALSE	0.904	Level2	0.541
A0A107L1I3	203	S	N1	FALSE	0.829	Level3	-1
A0A107L1I3	203	S	H1N2	TRUE	0.904	Level2	0.959
A0A107L1I3	204	T	N1	FALSE	0.829	Level3	-1
A0A107L1I3	204	T	H1N2	TRUE	0.904	Level2	0.959
A0A107L1I3	209	T	N1	FALSE	0.829	Level3	-1
A0A107L1I3	217	T	N1	FALSE	0.829	Level3	-1
A0A107L1I3	229	T	H1N1	FALSE	0.864	Level2	0.109
A0A107L1I3	229	T	H1N2	FALSE	0.864	Level2	0.175
A0A107L1I3	231	T	H1N1	FALSE	0.864	Level2	0.109
A0A107L1I3	231	T	H1N2	FALSE	0.864	Level2	0.175
A0A107L1I3	236	S	N1	TRUE	0.864	Level2	0.239
A0A107L1I3	242	S	N2U1	TRUE	0.864	Level2	0.37
A0A107L1I8	157	S	H1N1	FALSE	0.904	Level2	0.201
A0A107L1I8	165	S	H1N1	FALSE	0.904	Level2	0.201
A0A107L1I8	173	S	H1N1	FALSE	0.904	Level2	0.201
A0A107L1I8	190	T	H1N1	FALSE	0.904	Level2	0.201
A0A107L1I8	208	S	H1N2	TRUE	0.904	Level2	0.213
A0A107L1I8	366	T	N2U1	TRUE	0.76	Level1	0.882
A0A107L1I8	373	S	N2U1	TRUE	0.76	Level1	0.827
A0A107L1I8	401	T	H1N1	TRUE	0.806	Level2	0.721
A0A107L1I8	425	T	H1N1	FALSE	0.806	Level2	0.639
A0A107L1I8	427	S	H1N1	FALSE	0.806	Level2	0.639
A0A107L1L8	35	S	N1	FALSE	0.834	Level2	0.192
A0A107L1L8	40	S	N1	FALSE	0.834	Level2	0.192
A0A107L1L8	50	T	H1N1	FALSE	0.903	Level3	-1
A0A107L1L8	50	T	N2U1	TRUE	0.834	Level2	0.216
A0A107L1L8	51	S	H1N1	FALSE	0.903	Level3	-1
A0A107L1L8	51	S	N2U1	FALSE	0.903	Level3	-1
A0A107L1L8	57	T	H1N1	FALSE	0.834	Level2	0.177
A0A107L1L8	57	T	H1N2	FALSE	0.903	Level3	-1
A0A107L1L8	58	T	H1N1	FALSE	0.834	Level2	0.193
A0A107L1L8	58	T	H1N2	FALSE	0.903	Level3	-1
A0A107L1L8	60	S	H1N1	FALSE	0.834	Level2	0.193
A0A107L1L8	60	S	H1N2	FALSE	0.903	Level3	-1
A0A107L1M0	83	S	N2U1	TRUE	0.853	Level1	0.866
A0A107L1M0	86	S	N1	TRUE	0.853	Level1	0.869
A0A107L1Q0	321	T	N1	TRUE	0.856	Level1	1
A0A107L1Q0	322	T	N1	TRUE	0.856	Level1	1
A0A107L1Q0	327	S	N1	TRUE	0.856	Level1	1
A0A107L1Q5	24	S	N1	FALSE	0.725	Level3	-1
A0A107L1Q5	24	S	H1N2	FALSE	0.725	Level3	-1
A0A107L1Q5	28	S	N1	FALSE	0.725	Level3	-1
A0A107L1Q5	28	S	H1N1	FALSE	0.904	Level3	-1
A0A107L1Q5	28	S	H1N2	FALSE	0.725	Level3	-1
A0A107L1Q5	34	S	N1	FALSE	0.904	Level3	-1
A0A107L1Q5	34	S	H1N1	FALSE	0.904	Level3	-1
A0A107L1Q5	34	S	H1N2	FALSE	0.904	Level3	-1
A0A107L1Q5	53	S	N1	FALSE	0.904	Level3	-1
A0A107L1Q5	53	S	H1N1	FALSE	0.904	Level3	-1
A0A107L1Q5	53	S	H1N2	FALSE	0.904	Level3	-1
A0A107L1Q5	55	S	N1	FALSE	0.904	Level3	-1
A0A107L1Q5	55	S	H1N1	FALSE	0.904	Level3	-1
A0A107L1Q5	55	S	H1N2	FALSE	0.904	Level3	-1
A0A107L1Q5	60	T	N1	FALSE	0.904	Level3	-1
A0A107L1Q5	60	T	H1N1	FALSE	0.904	Level3	-1
A0A107L1Q5	60	T	H1N2	FALSE	0.904	Level3	-1
A0A107L275	357	S	H1N1	TRUE	0.895	Level2	0.997
A0A107L275	368	S	N1	FALSE	0.895	Level2	0.222
A0A107L275	368	S	H1N1	FALSE	0.895	Level2	0.223
A0A107L275	368	S	H1N2	FALSE	0.895	Level2	0.111
A0A107L275	369	T	N1	FALSE	0.895	Level2	0.222
A0A107L275	369	T	H1N1	FALSE	0.895	Level2	0.223
A0A107L275	369	T	H1N2	FALSE	0.895	Level2	0.111
A0A107L275	378	S	N1	FALSE	0.895	Level2	0.222
A0A107L275	378	S	H1N1	FALSE	0.895	Level2	0.223
A0A107L275	378	S	H1N2	FALSE	0.895	Level2	0.111
A0A107L2R3	190	S	H1N1	TRUE	0.699	Level1	0.685
A0A107L2R3	190	S	H1N2	FALSE	0.8	Level3	-1
A0A107L2R3	190	S	N2U1	FALSE	0.883	Level2	0.354
A0A107L2R3	198	S	H1N1	TRUE	0.699	Level1	0.685
A0A107L2R3	198	S	H1N2	FALSE	0.8	Level3	-1
A0A107L2R3	198	S	N2U1	FALSE	0.883	Level2	0.354
A0A107L2R3	209	T	H1N2	TRUE	0.883	Level2	0.416
A0A107L2R3	230	S	N1	FALSE	0.656	Level3	-1
A0A107L2R3	240	S	N1	FALSE	0.656	Level3	-1
A0A107L2R3	240	S	H1N1	TRUE	0.796	Level1	0.564
A0A107L2R3	242	T	N1	TRUE	0.656	Level1	0.501
A0A107L2R3	246	S	N1	FALSE	0.656	Level3	-1
A0A107L2R3	246	S	H1N2	TRUE	0.796	Level1	0.564
A0A107L2R3	254	S	N1	FALSE	0.656	Level3	-1
A0A107L2R3	263	S	H1N1	TRUE	0.895	Level2	0.576
A0A107L2R3	264	T	H1N1	TRUE	0.895	Level2	0.576
A0A107L2R3	274	S	N2U1	FALSE	0.895	Level2	0.478
A0A107L2R3	276	S	N2U1	FALSE	0.895	Level2	0.478
A0A107L2R3	277	S	N2U1	FALSE	0.895	Level2	0.478
A0A107L2R3	374	T	H1N2	TRUE	0.678	Level1	0.691
A0A107L2R3	78	S	N1	FALSE	0.763	Level3	-1
A0A107L2R3	78	S	H1N2	FALSE	0.763	Level3	-1
A0A107L2R3	79	T	N1	FALSE	0.763	Level3	-1
A0A107L2R3	79	T	H1N2	FALSE	0.763	Level3	-1
A0A107L2R3	83	S	N1	FALSE	0.763	Level3	-1
A0A107L2R3	83	S	H1N2	FALSE	0.763	Level3	-1
A0A107L2V5	283	T	N2U1	FALSE	0.895	Level2	0.546
A0A107L2V5	285	S	N2U1	FALSE	0.895	Level2	0.546
A0A107L2V5	290	T	N2U1	FALSE	0.895	Level2	0.546
A0A107L2V5	291	S	H1N1	TRUE	0.895	Level2	0.456
A0A107L355	159	S	N2U1	FALSE	0.853	Level3	-1
A0A107L355	167	T	N2U1	FALSE	0.853	Level3	-1
A0A107L374	161	S	N1	FALSE	0.883	Level3	-1
A0A107L374	161	S	N2U1	FALSE	0.883	Level3	-1
A0A107L374	165	S	N1	FALSE	0.883	Level3	-1
A0A107L374	165	S	N2U1	FALSE	0.883	Level3	-1
A0A107L374	174	S	H1N1	FALSE	0.883	Level3	-1
A0A107L374	174	S	H1N2	FALSE	0.883	Level3	-1
A0A107L374	186	S	H1N1	FALSE	0.883	Level3	-1
A0A107L374	186	S	H1N2	FALSE	0.883	Level3	-1
A0A107L374	189	S	N1	FALSE	0.796	Level3	-1
A0A107L374	189	S	H1N1	FALSE	0.883	Level3	-1
A0A107L374	189	S	H1N2	FALSE	0.796	Level3	-1
A0A107L374	193	S	N1	FALSE	0.796	Level3	-1
A0A107L374	193	S	H1N1	FALSE	0.883	Level3	-1
A0A107L374	193	S	H1N2	FALSE	0.796	Level3	-1
A0A107L374	195	T	N1	FALSE	0.796	Level3	-1
A0A107L374	195	T	H1N1	FALSE	0.883	Level3	-1
A0A107L374	195	T	H1N2	FALSE	0.796	Level3	-1
A0A107L374	200	S	H1N1	FALSE	0.883	Level3	-1
A0A107L374	200	S	H1N2	FALSE	0.883	Level3	-1
A0A107L374	206	T	N1	TRUE	0.838	Level1	1
A0A107L374	206	T	H1N1	TRUE	0.895	Level1	1
A0A107L374	225	T	N1	FALSE	0.845	Level3	-1
A0A107L374	225	T	H1N1	FALSE	0.845	Level3	-1
[truncated: 77,152 more rows]
