# Supplementary material for: Burkholderia PglL enzymes are Serine preferring oligosaccharyltransferases which target conserved proteins across the Burkholderia genus
Source: Commun Biol. 2021 Sep 7;4:1045. doi: 10.1038/s42003-021-02588-y (PMC8423747; doi:10.1038/s42003-021-02588-y)
Supplement: Supplementary file 11 — Supplementary Data 8 [file 42003_2021_2588_MOESM11_ESM.xlsx]

## Sheet: Supplementary-table6_DsbA_WT_vs
Sequence	Modifications	Mass	Mass Fractional Part	Protein Groups	Proteins	Unique (Groups)	Unique (Proteins)	Acetyl (Protein N-term)	BC glycan 1	BC glycan 2	Oxidation (M)	Missed cleavages	Identification type 1 (DsbA1 S36->T36 B1)	Identification type 2 (DsbA1 S36->T36 B2)	Identification type 3 (DsbA1 S36->T36 B3)	Identification type 4 (DsbA1 WT B1)	Identification type 5 (DsbA1 WT B2)	Identification type 6 (DsbA1 WT B3)	Fraction Average	Fraction Std. Dev.	Fraction 1	Fraction 2	Fraction 3	Experiment 1	Experiment 2	Experiment 3	Experiment 4	Experiment 5	Experiment 6	Retention time	Calibrated retention time	Charges	PEP	MS/MS scan number	Raw file	Score	Delta score	Intensity	Intensity 1 (DsbA1 WT B1)	Intensity 2 (DsbA1 WT B2)	Intensity 3 (DsbA1 WT B3)	Intensity 4 (DsbA1 S36->T36 B1)	Intensity 5 (DsbA1 S36->T36 B2)	Intensity 6 (DsbA1 S36->T36 B3)	Reverse	Potential contaminant	id	Protein group IDs	Peptide ID
AAAAAASADAGASAPAAASSTK	2 BC glycan 1	2924.29	0.288107	1322	tr|B4EB03|B4EB03_BURCJ	yes	yes	0	2	0	0	0	By MS/MS	By MS/MS	By MS/MS	By MS/MS	By MS/MS	By matching	1	0	6			1	1	1	1	1	1	25.093	19.259	2	1.4314e-09	1057	Nsco_1318_BC_DsbA_WT_sample2_FS_25	138.2	138.2	64687000	10325000	3897700	7824300	19397000	11967000	11276000			0	1322	0
AAAAAASADAGASAPAAASSTK	BC glycan 1;BC glycan 2	3024.3	0.304151	1322	tr|B4EB03|B4EB03_BURCJ	yes	yes	0	1	1	0	0	By MS/MS		By MS/MS	By MS/MS	By MS/MS	By MS/MS	1	0	7			1		1	1	2	2	29.922	21.519	2	3.9963e-12	1254	Nsco_1318_BC_DsbA_T36_WT_sample1_FS_25	168.83	141.73	180640000	37898000	0	11554000	24832000	44401000	61959000			1	1322	0
AAAAAASADAGASAPAAASSTK	2 BC glycan 2	3124.32	0.320195	1322	tr|B4EB03|B4EB03_BURCJ	yes	yes	0	0	2	0	0	By MS/MS	By matching					1	0	2			1	1					29.988	30.161	2	0.062496	1364	Nsco_1318_BC_DsbA_T36_WT_sample1_FS_25	50.843	36.937	2598900	2355600	243280	0	0	0	0			2	1322	0
AAAADARPDAVVHLAAR	Unmodified	1673.9	0.896151	2039	tr|B4EFL1|B4EFL1_BURCJ	yes	yes	0	0	0	0	1	By MS/MS	By MS/MS	By MS/MS				3	0			3	1	1	1				39.385	38.941	3	2.6125e-07	4565	Nsco_1318_BC_DsbA_T36_WT_sample1_FS_65	155.03	117.45	51582000	14237000	18521000	18824000	0	0	0			3	2039	1
AAAADPDRTVADCIGQLDLDR	Unmodified	2242.06	0.0648085	2203	tr|B4EHC8|B4EHC8_BURCJ	yes	yes	0	0	0	0	1	By matching	By matching	By MS/MS	By matching	By MS/MS	By MS/MS	1.38	0.484	5	3		1	1	1	1	2	2	81.986	71.178	2	1.5563e-17	12615	Nsco_1318_BC_DsbA_WT_sample2_FS_35	261.74	235.07	82998000	3915400	6554700	9674300	13040000	24100000	25714000			4	2203	2
AAAADPDRTVADCIGQLDLDRLR	Unmodified	2511.25	0.249983	2203	tr|B4EHC8|B4EHC8_BURCJ	yes	yes	0	0	0	0	2	By MS/MS	By MS/MS	By MS/MS				2.57	0.495		3	4	2	2	3				74.784	74.188	3;4	1.7359e-09	11679	Nsco_1318_BC_DsbA_T36_WT_sample1_FS_45	129.02	122.38	33608000	7332000	8148700	18127000	0	0	0			5	2203	3
AAAAGANWSK	Unmodified	945.467	0.466829	404	tr|B4E5F7|B4E5F7_BURCJ	yes	yes	0	0	0	0	0	By MS/MS	By matching	By matching	By MS/MS	By MS/MS	By matching	2.5	0.5		3	3	1	1	1	1	1	1	23.771	19.002	2	0.0010475	1894	Nsco_1318_BC_DsbA_T36_WT_sample1_FS_45	88.136	77.668	13085000	4429500	539100	2268900	0	2932200	2915000			6	404	4
AAAAGAVNTLR	Unmodified	1013.56	0.561792	464	tr|B4E5U3|B4E5U3_BURCJ	yes	yes	0	0	0	0	0	By matching	By matching	By MS/MS	By MS/MS	By MS/MS	By matching	2.33	0.471		6	3	1	1	1	3	2	1	32.56	24.495	2	0.00043064	2909	Nsco_1318_BC_DsbA_T36_WT_sample3_FS_45	136.57	79.389	33647000	3405700	2551600	7607200	7005700	6924600	6152500			7	464	5
AAAAHLGLAADGDRPVHTIDAFYAAATDAWAR	Unmodified	3264.61	0.606458	144	sp|B4E6D7|GLUQ_BURCJ	yes	yes	0	0	0	0	1			By MS/MS				2.5	0.5		1	1			2				107.82	106.03	4	0.054376	17974	Nsco_1318_BC_DsbA_T36_WT_sample3_FS_45	27.096	21.937	2814600	0	0	2814600	0	0	0			8	144	6
AAAAIGDDRLQQQGQGYVVPESFTHGTSEQR	Unmodified	3315.59	0.586844	2759	tr|B4EMW4|B4EMW4_BURCJ	yes	yes	0	0	0	0	1				By MS/MS		By MS/MS	2	0		2					1		1	72.54	57.334	3	2.4091e-23	9682	Nsco_1318_BC_DsbA_WT_sample3_FS_35	208.62	198.81	58235000	0	0	0	31627000	0	26608000			9	2759	7
AAAALHVSQPALSQQIR	Unmodified	1759.97	0.969316	2416	tr|B4EJC0|B4EJC0_BURCJ	yes	yes	0	0	0	0	0					By matching	By MS/MS	1	0	2							1	1	60.116	47.833	2	9.2588e-16	2494	Nsco_1318_BC_DsbA_WT_sample3_FS_25	217.22	203.55	3974400	0	0	0	0	301700	3672700			10	2416	8
AAAALNMTQPAASK	Unmodified	1343.69	0.686735	2627	tr|B4ELK0|B4ELK0_BURCJ	yes	yes	0	0	0	0	0		By matching	By matching		By matching	By MS/MS	2.5	0.5		2	2		1	1		1	1	38.312	33.44	2	1.0954e-06	4975	Nsco_1318_BC_DsbA_WT_sample3_FS_45	136.5	131.56	30888000	0	2758600	4068100	0	9009900	15051000			11	2627	9
AAAAPAAEAAASAAPTPPAAQK	BC glycan 1	2471.19	0.191508	626	tr|B4E6R2|B4E6R2_BURCJ	yes	yes	0	1	0	0	0	By MS/MS	By MS/MS		By MS/MS	By matching	By matching	1	0	5			1	1		1	1	1	43.309	35.808	2	0.0042715	1639	Nsco_1318_BC_DsbA_T36_WT_sample2_FS_25	88.101	71.469	9344300	1411500	4372900	0	2679500	379850	500490			12	626	10
AAAAPAAEAAASAAPTPPAAQK	Unmodified	1902.98	0.97994	626	tr|B4E6R2|B4E6R2_BURCJ	yes	yes	0	0	0	0	0	By MS/MS	By MS/MS	By MS/MS	By MS/MS	By MS/MS	By MS/MS	1.12	0.331	7	1		2	1	1	1	1	2	46.794	40.851	2	4.891e-09	2209	Nsco_1318_BC_DsbA_WT_sample1_FS_25	173.44	167.6	374150000	68969000	92502000	126760000	40031000	20446000	25443000			13	626	10
AAAAPAAEPVADSPVHEAAPISAR	Unmodified	2268.15	0.149859	1521	tr|B4EC52|B4EC52_BURCJ	yes	yes	0	0	0	0	0	By MS/MS	By MS/MS	By MS/MS	By MS/MS	By MS/MS	By MS/MS	1.5	0.707	5	2	1	2	1	1	1	2	1	54.701	48.287	2;3	8.4911e-14	2564	Nsco_1318_BC_DsbA_T36_WT_sample1_FS_25	166.35	160.15	29487000	14725000	4904000	1575600	3256500	4223800	802430			14	1521	11
AAAAPLGIDVHYLPVDTGK	Unmodified	1907.02	0.0152627	1178	tr|B4EAB8|B4EAB8_BURCJ	yes	yes	0	0	0	0	0		By MS/MS	By MS/MS	By MS/MS			1	0	3				1	1	1			82.726	77.374	2	0.0033582	5887	Nsco_1318_BC_DsbA_T36_WT_sample3_FS_25	82.543	79.676	2352800	0	692610	636480	1023800	0	0			15	1178	12
AAAAPVAAPAPAAAR	Unmodified	1274.71	0.709519	937	tr|B4E8T5|B4E8T5_BURCJ	yes	yes	0	0	0	0	0	By matching	By MS/MS	By MS/MS				3	0			3	1	1	1				32.379	31.567	2	0.00025414	3343	Nsco_1318_BC_DsbA_T36_WT_sample3_FS_65	84.213	78.251	6429600	1589900	2866600	1973100	0	0	0			16	937	13
AAAAPVAGPDAAEADAEER	Unmodified	1780.82	0.82277	2916	tr|B4EPQ6|B4EPQ6_BURCJ	yes	yes	0	0	0	0	0						By MS/MS	2.5	0.5		1	1						2	47.338	37.15	2	1.7347e-19	5866	Nsco_1318_BC_DsbA_WT_sample3_FS_45	245.15	237.58	61010000	0	0	0	0	0	61010000			17	2916	14
AAAAQASAQVGTGDIALVFGNER	Unmodified	2216.12	0.118559	1676	tr|B4ED79|B4ED79_BURCJ	yes	yes	0	0	0	0	0						By MS/MS	1	0	1								1	100.06	81.461	2	6.3684e-25	7008	Nsco_1318_BC_DsbA_WT_sample3_FS_25	231.23	225.91	8248600	0	0	0	0	0	8248600			18	1676	15
AAAASSPETRPPK	Unmodified	1281.67	0.667714	1074	tr|B4E9N8|B4E9N8_BURCJ	yes	yes	0	0	0	0	1				By MS/MS	By MS/MS	By MS/MS	2.29	0.7	1	3	3				3	2	2	20.839	9.2776	2	2.1356e-07	979	Nsco_1318_BC_DsbA_WT_sample2_FS_35	177.78	162.15	196620000	0	0	0	64834000	68322000	63460000			19	1074	16
AAAASSPETRPPKR	Unmodified	1437.77	0.768825	1074	tr|B4E9N8|B4E9N8_BURCJ	yes	yes	0	0	0	0	2	By MS/MS	By MS/MS	By MS/MS	By MS/MS	By MS/MS	By MS/MS	2.45	0.498		6	5	1	1	1	2	3	3	19.071	10.777	2;3	6.9854e-05	936	Nsco_1318_BC_DsbA_WT_sample1_FS_45	99.011	93.695	154350000	27695000	12599000	14252000	41677000	32513000	25613000			20	1074	17
AAAAVRPVSAR	Unmodified	1067.62	0.619976	566	tr|B4E6E1|B4E6E1_BURCJ	yes	yes	0	0	0	0	1	By matching	By MS/MS	By matching				3	0			3	1	1	1				20.302	19.09	2	0.0072976	1187	Nsco_1318_BC_DsbA_T36_WT_sample2_FS_65	81.548	65.886	6294200	2895000	1178100	2221100	0	0	0			21	566	18
AAAAYLIGEHDFSSFR	Unmodified	1753.84	0.842384	2031	tr|B4EFJ8|B4EFJ8_BURCJ	yes	yes	0	0	0	0	0	By matching	By MS/MS	By MS/MS	By MS/MS	By MS/MS	By MS/MS	1.29	0.452	5	2		1	1	1	1	1	2	79.869	70.401	2	2.3168e-14	12226	Nsco_1318_BC_DsbA_WT_sample3_FS_35	218.62	218.62	149140000	362590	1117000	1560800	1460600	67944000	76700000			22	2031	19
AAADAGFDAVEFLFPYPYAK	Unmodified	2162.04	0.0360577	1420	tr|B4EBH8|B4EBH8_BURCJ	yes	yes	0	0	0	0	0	By matching	By matching	By MS/MS	By MS/MS		By MS/MS	1	0	5			1	1	1	1		1	110.33	103.12	2	2.0211e-16	8562	Nsco_1318_BC_DsbA_WT_sample3_FS_25	191.05	179.18	75376000	5983900	4988000	26751000	28842000	0	8811300			23	1420	20
AAADMEDKFGSTPYAQMTALAAAK	Unmodified	2458.15	0.150846	1304	tr|B4EAW7|B4EAW7_BURCJ	yes	yes	0	0	0	0	1	By MS/MS	By matching		By MS/MS			1	0	3			1	1		1			82.495	76.945	2	1.0647e-18	5871	Nsco_1318_BC_DsbA_T36_WT_sample1_FS_25	186.43	181.22	5576200	2752800	450060	0	2373300	0	0			24	1304	21
AAADSLIPSTVELGGK	Unmodified	1527.81	0.814438	1968	tr|B4EF17|B4EF17_BURCJ	yes	yes	0	0	0	0	0	By matching	By matching	By MS/MS	By MS/MS	By MS/MS	By MS/MS	2.25	0.433		6	2	1	1	1	1	2	2	84.202	73.167	2	3.3623e-07	11501	Nsco_1318_BC_DsbA_T36_WT_sample3_FS_45	149.26	133.72	282900000	23008000	8437300	36702000	17433000	87920000	109400000			25	1968	22
AAADTADALDRDIR	Unmodified	1472.72	0.721934	2205	tr|B4EHD7|B4EHD7_BURCJ	yes	yes	0	0	0	0	1				By matching	By MS/MS	By MS/MS	2	0		3					1	1	1	49.191	36.767	2	3.0953e-11	6051	Nsco_1318_BC_DsbA_WT_sample2_FS_35	208.6	193.93	11002000	0	0	0	3016900	3532300	4452300			26	2205	23
AAADYPPTHVEEK	Unmodified	1426.67	0.672859	2945	tr|B4EPX2|B4EPX2_BURCJ	yes	yes	0	0	0	0	0	By MS/MS	By MS/MS	By MS/MS	By MS/MS	By MS/MS	By MS/MS	1.73	0.68	6	7	2	2	3	1	4	3	2	28.559	20.822	2;3	1.519e-11	2546	Nsco_1318_BC_DsbA_WT_sample3_FS_35	271.65	234.97	741080000	37000000	40414000	23091000	325770000	217670000	97134000			27	2945	24
AAAEAIEAAGFDADTPAALPAWDESR	Unmodified	2615.21	0.213975	972	tr|B4E8Y9|B4E8Y9_BURCJ	yes	yes	0	0	0	0	0	By MS/MS	By MS/MS	By MS/MS				1	0	3			1	1	1				91.979	92.259	2	1.6256e-21	8823	Nsco_1318_BC_DsbA_T36_WT_sample3_FS_25	228.9	208.47	13129000	4302000	3140100	5687100	0	0	0			28	972	25
AAAECDADLIVMGTHGR	Unmodified	1785.81	0.813802	2281	tr|B4EIA2|B4EIA2_BURCJ	yes	yes	0	0	0	0	0	By MS/MS	By matching	By matching	By MS/MS	By MS/MS	By MS/MS	1.5	0.707	5	2	1	2	1	1	1	2	1	59.6	52.85	2;3	1.5133e-15	3330	Nsco_1318_BC_DsbA_WT_sample1_FS_25	220.66	198.32	26724000	17164000	196210	1384100	3626900	2956600	1395800			29	2281	26
AAAECDADLIVMGTHGR	Oxidation (M)	1801.81	0.808717	2281	tr|B4EIA2|B4EIA2_BURCJ	yes	yes	0	0	0	1	0	By MS/MS						1	0	1			1						52.399	52.399	2	0.0078535	2946	Nsco_1318_BC_DsbA_T36_WT_sample1_FS_25	56.951	52.011	744970	744970	0	0	0	0	0			30	2281	26
AAAEEAGLPLYR	Unmodified	1259.65	0.651001	295	sp|B4EDA1|ENO_BURCJ	yes	yes	0	0	0	0	0	By MS/MS	By MS/MS	By MS/MS	By MS/MS	By MS/MS	By MS/MS	2.33	0.471		6	3	1	1	1	2	2	2	61.96	52.93	2	3.8535e-08	9273	Nsco_1318_BC_DsbA_WT_sample2_FS_45	246.93	187.95	1178100000	198280000	92295000	233080000	216380000	185590000	252450000			31	295	27
AAAELHLTQSAISR	Unmodified	1466.78	0.784141	2721	tr|B4EMI8|B4EMI8_BURCJ	yes	yes	0	0	0	0	0					By MS/MS	By MS/MS	3	0			2					1	1	52.757	40.058	2	2.1339e-06	6511	Nsco_1318_BC_DsbA_WT_sample3_FS_45	138.45	102.91	1539400	0	0	0	0	1539400	0			32	2721	28
AAAELNVSTSAVSHQIR	Unmodified	1752.91	0.91186	2153	tr|B4EGW1|B4EGW1_BURCJ	yes	yes	0	0	0	0	0				By matching	By matching	By MS/MS	1	0	3						1	1	1	57.197	44.347	2	5.4496e-08	2250	Nsco_1318_BC_DsbA_WT_sample3_FS_25	152.4	139.78	6166400	0	0	0	437600	355980	5372800			33	2153	29
AAAEPAESDAQAVDAR	Unmodified	1570.72	0.722328	737	tr|B4E7J2|B4E7J2_BURCJ	yes	yes	0	0	0	0	0					By MS/MS	By MS/MS	2	0		2						1	1	33.935	22.385	2	1.037e-05	3341	Nsco_1318_BC_DsbA_WT_sample3_FS_35	125.28	107.55	2480300	0	0	0	0	1151400	1328900			34	737	30
AAAFCAAHR	Unmodified	973.455	0.455219	2423	tr|B4EJH6|B4EJH6_BURCJ	yes	yes	0	0	0	0	0		By MS/MS	By MS/MS	By MS/MS	By MS/MS	By MS/MS	2.38	0.484		5	3		1	1	2	2	2	22.54	14.131	2	1.6168e-06	1547	Nsco_1318_BC_DsbA_WT_sample1_FS_45	180.49	145.67	113610000	0	5886700	4214300	1208900	17294000	85005000			35	2423	31
AAAFLETHR	Unmodified	1014.52	0.524678	1655	tr|B4ED19|B4ED19_BURCJ	yes	yes	0	0	0	0	0	By MS/MS			By MS/MS	By MS/MS	By MS/MS	2	0		4		1			1	1	1	32.743	24.059	2	0.0018763	3587	Nsco_1318_BC_DsbA_WT_sample1_FS_35	96.492	75.971	2139000	607730	0	0	858950	0	672290			36	1655	32
AAAGAISATLADVSDPAAVER	Unmodified	1955	0.995984	2389	tr|B4EJ16|B4EJ16_BURCJ	yes	yes	0	0	0	0	0	By MS/MS	By MS/MS	By MS/MS	By MS/MS	By MS/MS	By MS/MS	1	0	6			1	1	1	1	1	1	87.857	78.915	2	8.0133e-18	6874	Nsco_1318_BC_DsbA_WT_sample1_FS_25	204.18	191.42	72094000	8419200	3445400	22524000	16360000	10927000	10419000			37	2389	33
AAAGALDQNTDHDGFFYAR	Unmodified	2038.91	0.913317	764	tr|B4E7W1|B4E7W1_BURCJ	yes	yes	0	0	0	0	0		By matching		By MS/MS	By MS/MS		1.67	0.471	1	2			1		1	1		65.713	55.275	2	1.7818e-08	9604	Nsco_1318_BC_DsbA_WT_sample2_FS_35	150.21	140.56	8984000	0	389610	0	4891500	3702900	0			38	764	34
AAAGAMLDHDAATFVFGQSQQQPQPAEPLDPDRK	Unmodified	3606.72	0.716144	2234	tr|B4EHT1|B4EHT1_BURCJ	yes	yes	0	0	0	0	1	By MS/MS				By MS/MS		1.5	0.5	1	1		1				1		87.85	78.105	3	1.7027e-10	14102	Nsco_1318_BC_DsbA_WT_sample2_FS_35	126.36	121.78	7445600	1825300	0	0	0	5620300	0			39	2234	35
AAAGITEGLIR	Unmodified	1070.61	0.608408	2038	tr|B4EFK8|B4EFK8_BURCJ	yes	yes	0	0	0	0	0	By MS/MS	By MS/MS	By MS/MS	By matching			2.4	0.49		3	2	1	1	2	1			54.533	52	2	0.0054709	7857	Nsco_1318_BC_DsbA_T36_WT_sample2_FS_45	96.668	66.501	28468000	5661000	5750300	16424000	632990	0	0			40	2038	36
AAAGVDAFNLHR	Unmodified	1240.63	0.631269	641	tr|B4E6T3|B4E6T3_BURCJ	yes	yes	0	0	0	0	0				By MS/MS	By MS/MS	By MS/MS	2	0		3					1	1	1	52.609	40.019	2	6.8755e-06	6689	Nsco_1318_BC_DsbA_WT_sample2_FS_35	136.57	128.35	5905400	0	0	0	1134800	2112300	2658300			41	641	37
AAAIACYIQTLAR	Unmodified	1420.75	0.749669	69	sp|B4E558|GCS2_BURCJ	yes	yes	0	0	0	0	0	By MS/MS			By MS/MS	By MS/MS	By MS/MS	2.33	0.471		4	2	1			1	3	1	98.102	81.568	2	0.0018946	12575	Nsco_1318_BC_DsbA_T36_WT_sample1_FS_45	83.869	74.214	19698000	1852100	0	0	9855000	5615900	2374500			42	69	38
AAAIDGDAMPHALAVAHAALR	Unmodified	2041.05	0.0527276	1596	tr|B4ECQ6|B4ECQ6_BURCJ	yes	yes	0	0	0	0	0	By MS/MS	By MS/MS	By MS/MS	By MS/MS	By MS/MS	By MS/MS	2.7	0.458		3	7	1	2	1	2	2	2	80.184	70.718	3;4	9.9797e-09	12271	Nsco_1318_BC_DsbA_WT_sample1_FS_35	123.41	115.7	123080000	2934100	754030	3304200	37654000	36786000	41647000			43	1596	39
AAAIDGDAMPHALAVAHAALR	Oxidation (M)	2057.05	0.0476423	1596	tr|B4ECQ6|B4ECQ6_BURCJ	yes	yes	0	0	0	1	0	By matching	By MS/MS	By MS/MS	By matching	By matching	By MS/MS	2.44	0.497		5	4	2	1	2	1	1	2	60.43	54.427	3;4	1.3297e-05	8636	Nsco_1318_BC_DsbA_T36_WT_sample2_FS_45	98.185	90.673	60629000	3235900	7780300	20500000	7569700	4391500	17152000			44	1596	39
AAAKVDPVPDGAVK	Unmodified	1336.74	0.735065	1992	tr|B4EFA8|B4EFA8_BURCJ	yes	yes	0	0	0	0	1					By MS/MS		3	0			1					1		37.308	27.816	2	0.067486	4093	Nsco_1318_BC_DsbA_WT_sample2_FS_45	49.28	38.757	1349400	0	0	0	0	1349400	0			45	1992	40
AAALAACPQPDILVTNAGGPPPGDFR	Unmodified	2575.29	0.285306	449	tr|B4E5R4|B4E5R4_BURCJ	yes	yes	0	0	0	0	0	By MS/MS	By MS/MS	By MS/MS	By MS/MS	By MS/MS	By MS/MS	1	0	6			1	1	1	1	1	1	92.225	83.167	2	1.361e-36	7400	Nsco_1318_BC_DsbA_WT_sample1_FS_25	282.52	270.75	540560000	41106000	49264000	125260000	162110000	95044000	67783000			46	449	41
AAALAACPQPDILVTNAGGPPPGDFRDFSHDDWIR	Unmodified	3746.79	0.789978	449	tr|B4E5R4|B4E5R4_BURCJ	yes	yes	0	0	0	0	1	By MS/MS	By MS/MS	By MS/MS	By MS/MS		By matching	2.4	0.49		3	2	1	1	1	1		1	97.531	88.746	4	2.6487e-24	14657	Nsco_1318_BC_DsbA_T36_WT_sample3_FS_45	208.15	204.6	178110000	11330000	8553000	23716000	58404000	0	76112000			47	449	42
AAALDDDVQVR	Unmodified	1171.58	0.583315	1351	tr|B4EB43|B4EB43_BURCJ	yes	yes	0	0	0	0	0	By matching	By MS/MS	By matching		By MS/MS	By MS/MS	2.67	0.471		2	4	1	2	1		1	1	39.81	36.715	2	0.015545	5833	Nsco_1318_BC_DsbA_WT_sample2_FS_45	84.213	44.908	12570000	3516300	1631000	1409800	0	6012900	0			48	1351	43
AAALGLTPLAR	Unmodified	1052.63	0.634229	1295;1204	tr|B4EAG1|B4EAG1_BURCJ;tr|B4EAU3|B4EAU3_BURCJ	no	no	0	0	0	0	0	By MS/MS	By MS/MS	By MS/MS	By MS/MS	By MS/MS	By MS/MS	2.33	0.471		6	3	1	1	1	2	2	2	68.371	59.447	2	1.7308e-05	10608	Nsco_1318_BC_DsbA_WT_sample2_FS_45	175.91	138.18	701200000	87494000	60166000	94804000	171280000	163640000	123810000			49	1204;1295	44
AAALGVGWVDAPVSGGVPGAQAGTLAVMAGGR	Oxidation (M)	2878.48	0.475961	1514	tr|B4EC33|B4EC33_BURCJ	yes	yes	0	0	0	1	0	By matching	By MS/MS	By MS/MS				1	0	3			1	1	1				92.989	93.268	2	2.4439e-31	9004	Nsco_1318_BC_DsbA_T36_WT_sample3_FS_25	235.75	226.69	67127000	34561000	9289600	23276000	0	0	0			50	1514	45
AAALHAESSSAPLGQK	Unmodified	1536.79	0.78962	2241	tr|B4EHU2|B4EHU2_BURCJ	yes	yes	0	0	0	0	0				By MS/MS	By matching	By MS/MS	2	0		3					1	1	1	32.781	20.496	2	2.2162e-15	3152	Nsco_1318_BC_DsbA_WT_sample1_FS_35	269.81	242.51	21395000	0	0	0	12088000	6106700	3200400			51	2241	46
AAALKPVAAGAYQR	Unmodified	1385.78	0.777933	208	sp|B4E9L5|BIOD_BURCJ	yes	yes	0	0	0	0	1	By matching	By matching	By MS/MS	By MS/MS			2.2	0.4		4	1	1	1	1	2			33.834	28.233	2	0.00014542	3257	Nsco_1318_BC_DsbA_T36_WT_sample3_FS_45	94.409	82.173	38926000	8356800	8009800	8960200	13599000	0	0			52	208	47
AAALLSHYAASK	Unmodified	1201.65	0.645522	2603	tr|B4ELF3|B4ELF3_BURCJ	yes	yes	0	0	0	0	0	By MS/MS	By MS/MS	By MS/MS	By MS/MS	By MS/MS	By MS/MS	2.25	0.433		6	2	1	1	1	1	2	2	37.614	30.433	2	2.8074e-07	3835	Nsco_1318_BC_DsbA_T36_WT_sample2_FS_45	188.49	165.91	53340000	3653500	3837200	7109100	14807000	17180000	6752200			53	2603	48
AAALPPLFGVGDPLPQALNLGER	Unmodified	2315.26	0.263766	780	tr|B4E7Y2|B4E7Y2_BURCJ	yes	yes	0	0	0	0	0	By MS/MS	By MS/MS		By MS/MS			1	0	3			1	1		1			108.99	103.34	2	4.3422e-18	12032	Nsco_1318_BC_DsbA_T36_WT_sample1_FS_25	184	181.64	130480000	22559000	14834000	0	93088000	0	0			54	780	49
AAALQGFSTATDLADYLVK	Unmodified	1954	0.00475761	179	sp|B4E8D2|ARLY_BURCJ	yes	yes	0	0	0	0	0			By MS/MS				1	0	1					1				100.66	101.06	2	1.8378e-05	10576	Nsco_1318_BC_DsbA_T36_WT_sample3_FS_25	117.92	112.64	5371600	0	0	5371600	0	0	0			55	179	50
AAAMNGWLDHDK	Unmodified	1327.6	0.59792	493	tr|B4E5Y8|B4E5Y8_BURCJ	yes	yes	0	0	0	0	0				By MS/MS	By MS/MS		2	0		2					1	1		52.418	38.996	2	0.00014051	6464	Nsco_1318_BC_DsbA_WT_sample2_FS_35	120.68	97.126	9715000	0	0	0	5875100	3839900	0			56	493	51
AAANAANGGFER	Unmodified	1147.54	0.537034	426	tr|B4E5L6|B4E5L6_BURCJ	yes	yes	0	0	0	0	0		By MS/MS		By MS/MS			2.5	0.5		1	1		1		1			27.229	15.596	2	4.3049e-06	1939	Nsco_1318_BC_DsbA_T36_WT_sample2_FS_45	130.41	109.79	11371000	0	0	0	11371000	0	0			57	426	52
AAANQTDGVNAAMVYGTDGGIASSGLAVLDDDKHVQPVYAPAPVIR	Unmodified	4594.28	0.276205	2251	tr|B4EHZ8|B4EHZ8_BURCJ	yes	yes	0	0	0	0	1	By MS/MS	By matching	By MS/MS			By MS/MS	1	0	4			1	1	1			1	97.463	92.873	4	6.4965e-24	9058	Nsco_1318_BC_DsbA_T36_WT_sample3_FS_25	193.6	189.12	335940000	7945300	776800	12682000	0	0	314530000			58	2251	53
AAANVSTTTLPMSPTFQFNGPSGALAAPYVAPSQ	Unmodified	3363.64	0.644542	1671	tr|B4ED74|B4ED74_BURCJ	yes	yes	0	0	0	0	0	By matching	By MS/MS	By matching				1	0	3			1	1	1				108.31	108.36	2	0.022094	10910	Nsco_1318_BC_DsbA_T36_WT_sample2_FS_25	37.999	37.999	75773000	19648000	30351000	25774000	0	0	0			59	1671	54
AAAPAASPWAALPDWR	Unmodified	1649.83	0.831425	2327	tr|B4EIJ6|B4EIJ6_BURCJ	yes	yes	0	0	0	0	0	By MS/MS	By matching	By matching				2	0		3		1	1	1				85.874	84.272	2	5.4986e-08	13696	Nsco_1318_BC_DsbA_T36_WT_sample1_FS_45	150.06	143.4	15217000	9464900	1350000	4401800	0	0	0			60	2327	55
AAAPDVATNAAAALDAR	Unmodified	1567.8	0.795434	1375	tr|B4EBA3|B4EBA3_BURCJ	yes	yes	0	0	0	0	0	By matching	By matching	By MS/MS	By MS/MS	By matching	By matching	2.5	0.5		3	3	1	1	1	1	1	1	66.569	59.655	2	2.5304e-11	10223	Nsco_1318_BC_DsbA_WT_sample1_FS_45	186.55	171.77	184760000	14985000	18737000	35552000	44929000	33878000	36677000			61	1375	56
AAAPFTDSAHHSGAAAR	Unmodified	1636.77	0.770616	2953	tr|B4EPY0|B4EPY0_BURCJ	yes	yes	0	0	0	0	0	By MS/MS	By MS/MS		By MS/MS	By matching	By MS/MS	2.17	0.373		5	1	1	1		2	1	1	25.588	17.245	2;3	9.9518e-11	2112	Nsco_1318_BC_DsbA_WT_sample1_FS_35	191.53	182.31	82106000	14983000	16376000	0	47768000	1869800	1109400			62	2953	57
AAAPFTDSAHHSGAAARPGRP	Unmodified	2044	0.998718	2953	tr|B4EPY0|B4EPY0_BURCJ	yes	yes	0	0	0	0	2	By MS/MS	By MS/MS	By MS/MS	By MS/MS	By MS/MS	By matching	2.6	0.49		4	6	2	2	1	2	2	1	30.548	24.467	3;4	9.24e-09	2643	Nsco_1318_BC_DsbA_T36_WT_sample2_FS_65	120.31	120.31	297520000	48873000	50286000	15366000	138540000	33535000	10923000			63	2953	58
AAAPHRPVPPPSR	Unmodified	1351.75	0.747302	1247	tr|B4EAL8|B4EAL8_BURCJ	yes	yes	0	0	0	0	1	By MS/MS	By MS/MS	By MS/MS	By MS/MS		By MS/MS	2.4	0.49		3	2	1	1	1	1		1	21.335	16.318	3	2.6102e-06	1505	Nsco_1318_BC_DsbA_WT_sample1_FS_45	128.54	123.23	23373000	5732800	3885700	4115500	7004400	0	2634500			64	1247	59
AAAPLKPAADAK	Unmodified	1122.64	0.639708	237	sp|B4EB41|KCY_BURCJ	yes	yes	0	0	0	0	1	By MS/MS	By MS/MS	By MS/MS	By MS/MS	By MS/MS	By MS/MS	2.5	0.5		3	3	1	1	1	1	1	1	23.135	17.139	2	6.4554e-08	1560	Nsco_1318_BC_DsbA_T36_WT_sample2_FS_45	203.02	180.44	548570000	133600000	92167000	98504000	160000000	45140000	19158000			65	237	60
AAAPLLPNLPAR	Unmodified	1202.71	0.713542	2232	tr|B4EHS4|B4EHS4_BURCJ	yes	yes	0	0	0	0	0		By matching	By MS/MS	By matching		By matching	2.5	0.5		2	2		1	1	1		1	74.612	66.475	2	0.025485	10152	Nsco_1318_BC_DsbA_T36_WT_sample3_FS_45	63.673	54.76	12700000	0	1559500	4189600	3694000	0	3256900			66	2232	61
AAAPNYPAPHK	Unmodified	1135.58	0.577442	1441	tr|B4EBK6|B4EBK6_BURCJ	yes	yes	0	0	0	0	0				By MS/MS	By MS/MS	By MS/MS	2	0		3					1	1	1	25.295	13.338	2	0.00020592	1809	Nsco_1318_BC_DsbA_WT_sample1_FS_35	103.83	98.091	3285000	0	0	0	1697400	895230	692320			67	1441	62
AAAPVGIFDSGLGGLSVLR	Unmodified	1798.99	0.994133	1890	tr|B4EEM8|B4EEM8_BURCJ	yes	yes	0	0	0	0	0	By MS/MS	By MS/MS	By MS/MS	By MS/MS	By MS/MS	By MS/MS	1.29	0.452	5	2		1	1	1	1	1	2	105.43	98.274	2	3.9341e-06	10882	Nsco_1318_BC_DsbA_T36_WT_sample3_FS_25	119.25	107.72	260420000	1496500	2703600	5272000	0	188060000	62892000			68	1890	63
AAASAGLGVSAFAGYVIPAGLAR	Unmodified	2089.13	0.132024	1871	tr|B4EEH4|B4EEH4_BURCJ	yes	yes	0	0	0	0	0	By matching	By matching	By MS/MS	By MS/MS			1	0	4			1	1	1	1			103.4	99.341	2	2.9891e-18	10612	Nsco_1318_BC_DsbA_T36_WT_sample3_FS_25	198.23	191.03	14512000	1517500	1224500	3627100	8143200	0	0			69	1871	64
AAASSTHNDIEMILDIPVK	Oxidation (M)	2040.02	0.0197557	611	tr|B4E6N5|B4E6N5_BURCJ	yes	yes	0	0	0	1	0	By MS/MS		By MS/MS	By MS/MS		By MS/MS	1	0	4			1		1	1		1	89.199	77.834	2	1.5898e-05	6775	Nsco_1318_BC_DsbA_WT_sample1_FS_25	98.531	92.427	11420000	0	0	7726700	2141000	0	1552200			70	611	65
AAATVGDGTVAEIFR	Unmodified	1476.76	0.757257	2419	tr|B4EJD4|B4EJD4_BURCJ	yes	yes	0	0	0	0	0	By MS/MS	By matching	By matching	By MS/MS	By MS/MS	By MS/MS	2	0		6		1	1	1	1	1	1	80.32	71.62	2	8.1624e-09	12750	Nsco_1318_BC_DsbA_WT_sample2_FS_35	155.15	145.15	86630000	7088400	10490000	14127000	15782000	14370000	24773000			71	2419	66
AAAVAAYAQEHGVDLR	Unmodified	1640.83	0.827068	957	tr|B4E8W3|B4E8W3_BURCJ	yes	yes	0	0	0	0	0	By MS/MS	By MS/MS	By MS/MS	By MS/MS	By MS/MS	By MS/MS	1	0	6			1	1	1	1	1	1	54.17	47.801	2	6.764e-10	2478	Nsco_1318_BC_DsbA_WT_sample2_FS_25	163.78	163.78	15223000	1385500	2340000	2380900	3043400	2270400	3803000			72	957	67
AAAVGIDPATLAGGAQVSVAHR	Unmodified	2031.09	0.0861363	1406	tr|B4EBE7|B4EBE7_BURCJ	yes	yes	0	0	0	0	0	By MS/MS	By matching		By MS/MS	By MS/MS		1	0	4			1	1		1	1		74.633	66.147	2	0.004772	4261	Nsco_1318_BC_DsbA_WT_sample2_FS_25	78.373	73.375	2561900	486210	367920	0	637550	1070300	0			73	1406	68
AACADAEAALGIAPPAAR	Unmodified	1694.84	0.841004	1160	tr|B4EA72|B4EA72_BURCJ	yes	yes	0	0	0	0	0	By MS/MS			By matching			1	0	2			1			1			72.219	63.722	2	0.061079	4220	Nsco_1318_BC_DsbA_T36_WT_sample1_FS_25	43.084	35.486	1240300	502190	0	0	738090	0	0			74	1160	69
AACEATVYEVLVDGVSVTDAR	Unmodified	2224.07	0.0681625	378	tr|B4E583|B4E583_BURCJ	yes	yes	0	0	0	0	0		By MS/MS	By MS/MS				1	0	2				1	1				98.319	98.664	2	0.030387	8990	Nsco_1318_BC_DsbA_T36_WT_sample2_FS_25	94.544	74.804	31185000	0	31185000	0	0	0	0			75	378	70
AACEEAYGPGGAPSVVSLR	Unmodified	1889.89	0.894161	641	tr|B4E6T3|B4E6T3_BURCJ	yes	yes	0	0	0	0	0				By MS/MS	By matching		2	0		2					1	1		75.917	60.188	2	2.4191e-05	10167	Nsco_1318_BC_DsbA_WT_sample1_FS_35	97.69	85.113	5586700	0	0	0	2746500	2840200	0			76	641	71
AACKQLADEGVR	Unmodified	1316.65	0.650684	1143	tr|B4EA45|B4EA45_BURCJ	yes	yes	0	0	0	0	1				By MS/MS			3	0			1				1			27.898	16.365	2	0.041765	2097	Nsco_1318_BC_DsbA_WT_sample1_FS_45	75.294	49.908	919450	0	0	0	919450	0	0			77	1143	72
AACSLPVLR	Unmodified	985.538	0.537886	696	tr|B4E7A7|B4E7A7_BURCJ	yes	yes	0	0	0	0	0	By MS/MS	By MS/MS	By MS/MS				3	0			3	1	1	1				46.258	46.75	2	3.8003e-05	5512	Nsco_1318_BC_DsbA_T36_WT_sample3_FS_65	147.34	147.34	40020000	6298700	11077000	22644000	0	0	0			78	696	73
AACSLPVLRK	Unmodified	1113.63	0.632849	696	tr|B4E7A7|B4E7A7_BURCJ	yes	yes	0	0	0	0	1				By MS/MS	By MS/MS	By MS/MS	2	0		3					1	1	1	42.647	30.056	2	0.00016411	4948	Nsco_1318_BC_DsbA_WT_sample2_FS_35	147.36	105.71	64346000	0	0	0	33218000	17467000	13662000			79	696	74
AACTLFVEEEGAQFAER	Unmodified	1926.88	0.878177	683	tr|B4E716|B4E716_BURCJ	yes	yes	0	0	0	0	0		By MS/MS		By MS/MS	By MS/MS	By MS/MS	1.5	0.5	2	2			1		1	1	1	85.28	73.752	2	1.6893e-15	12875	Nsco_1318_BC_DsbA_WT_sample3_FS_35	215.53	196.75	63714000	0	627900	0	0	37242000	25843000			80	683	75
AACVVGGDTTPHSK	Unmodified	1398.66	0.656163	1356	tr|B4EB50|B4EB50_BURCJ	yes	yes	0	0	0	0	0	By MS/MS	By MS/MS	By MS/MS	By MS/MS	By MS/MS	By matching	1	0	6			1	1	1	1	1	1	22.188	17.542	2	5.1476e-05	883	Nsco_1318_BC_DsbA_T36_WT_sample1_FS_25	126.19	112.69	8392600	3667000	1723300	1401500	1186700	0	414160			81	1356	76
AACVVGGDTTPHSKPHPAPLLHAAGQLTLAPAR	Unmodified	3310.74	0.735698	1356	tr|B4EB50|B4EB50_BURCJ	yes	yes	0	0	0	0	1	By MS/MS	By MS/MS	By MS/MS				2	0		4		1	1	2				81.683	81.197	4	1.7549e-11	11279	Nsco_1318_BC_DsbA_T36_WT_sample3_FS_45	109.81	107.91	20193000	2220100	2441700	15531000	0	0	0			82	1356	77
AADAISLSQPALSR	Unmodified	1398.75	0.746692	2819	tr|B4ENF1|B4ENF1_BURCJ	yes	yes	0	0	0	0	0				By matching	By matching	By MS/MS	2.25	0.433		3	1				1	1	2	70.053	55.441	2	0.0032436	9728	Nsco_1318_BC_DsbA_WT_sample3_FS_45	104.07	88.631	23430000	0	0	0	903770	1459400	21067000			83	2819	78
AADALGTTQSAVSLK	Unmodified	1431.76	0.756923	2774	tr|B4EN04|B4EN04_BURCJ	yes	yes	0	0	0	0	0	By matching	By MS/MS	By MS/MS	By MS/MS	By MS/MS	By MS/MS	2.33	0.471		6	3	1	1	1	2	2	2	56.301	47.728	2	9.4103e-07	7847	Nsco_1318_BC_DsbA_WT_sample2_FS_35	138.94	127.72	113640000	6314900	8520100	15717000	34417000	25398000	23270000			84	2774	79
AADALHMSQPALSK	Unmodified	1438.72	0.723849	2594	tr|B4ELC5|B4ELC5_BURCJ	yes	yes	0	0	0	0	0		By matching	By MS/MS	By MS/MS	By MS/MS		2.4	0.49		3	2		2	1	1	1		43.019	37.663	2	4.9976e-07	4782	Nsco_1318_BC_DsbA_T36_WT_sample3_FS_45	182.1	158.67	21136000	0	4100000	6063600	7317100	3655700	0			85	2594	80
AADALHMSQPALSK	Oxidation (M)	1454.72	0.718763	2594	tr|B4ELC5|B4ELC5_BURCJ	yes	yes	0	0	0	1	0				By MS/MS			2	0		1					1			34.602	20.83	2	0.024258	3199	Nsco_1318_BC_DsbA_WT_sample1_FS_35	55.98	39.826	2147500	0	0	0	2147500	0	0			86	2594	80
AADALHVSQPTLSQQVR	Unmodified	1819.95	0.954059	1942	tr|B4EEX1|B4EEX1_BURCJ	yes	yes	0	0	0	0	0	By MS/MS	By MS/MS	By MS/MS	By MS/MS	By MS/MS	By MS/MS	1.14	0.35	6	1		1	1	1	2	1	1	51.584	45.351	2	6.3252e-11	7375	Nsco_1318_BC_DsbA_WT_sample1_FS_35	202.32	182.31	10374000	792310	776470	1071300	5725600	920370	1088100			87	1942	81
AADALVAIGTNQLEQGQK	Unmodified	1825.95	0.953391	1703	tr|B4EDC2|B4EDC2_BURCJ	yes	yes	0	0	0	0	0	By MS/MS	By MS/MS	By MS/MS	By MS/MS	By MS/MS	By MS/MS	1.27	0.445	8	3		2	1	2	2	2	2	77.19	68.04	2	2.1415e-23	4670	Nsco_1318_BC_DsbA_T36_WT_sample3_FS_25	278.41	270.3	6396800000	1051400000	466890000	691050000	1635900000	1183500000	1368100000			88	1703	82
AADALVAIGTNQLEQGQKAAAK	Unmodified	2167.16	0.159695	1703	tr|B4EDC2|B4EDC2_BURCJ	yes	yes	0	0	0	0	1						By MS/MS	1	0	1								1	76.261	62.174	2	8.1423e-09	3951	Nsco_1318_BC_DsbA_WT_sample3_FS_25	125.53	121.31	1184100	0	0	0	0	0	1184100			89	1703	83
AADANMPKDNVK	Unmodified	1272.61	0.613235	121	sp|B4E5R6|Y2348_BURCJ	yes	yes	0	0	0	0	1	By matching		By MS/MS	By MS/MS	By MS/MS		2.5	0.5		3	3	1		1	1	3		22.543	15.183	2	1.1457e-15	1560	Nsco_1318_BC_DsbA_WT_sample1_FS_45	301.7	271.14	60368000	16095000	0	13471000	17991000	12811000	0			90	121	84
AADANMPKDNVKR	Unmodified	1428.71	0.714346	121	sp|B4E5R6|Y2348_BURCJ	yes	yes	0	0	0	0	2	By MS/MS	By matching	By matching				3	0			3	1	1	1				18.25	17.071	3	0.049792	927	Nsco_1318_BC_DsbA_T36_WT_sample1_FS_65	71.555	66.401	1484700	482470	623110	379090	0	0	0			91	121	85
AADDEPFLDR	Unmodified	1147.51	0.514567	1826	tr|B4EE69|B4EE69_BURCJ	yes	yes	0	0	0	0	0	By MS/MS	By MS/MS	By MS/MS	By MS/MS	By MS/MS	By MS/MS	2.33	0.471		6	3	2	2	2	1	1	1	49.138	45.286	2	1.7901e-05	6600	Nsco_1318_BC_DsbA_T36_WT_sample1_FS_45	170.95	159.31	390250000	49308000	69917000	103310000	71603000	65226000	30881000			92	1826	86
AADDEPFLDRYR	Unmodified	1466.68	0.679007	1826	tr|B4EE69|B4EE69_BURCJ	yes	yes	0	0	0	0	1					By MS/MS		2	0		1						1		61.63	48.355	2	0.00016471	8082	Nsco_1318_BC_DsbA_WT_sample2_FS_35	116.3	98.44	2227500	0	0	0	0	2227500	0			93	1826	87
AADDPLAGWPER	Unmodified	1296.61	0.609865	981	tr|B4E906|B4E906_BURCJ	yes	yes	0	0	0	0	0	By MS/MS	By MS/MS	By matching	By matching	By MS/MS	By MS/MS	2.5	0.5		3	3	1	1	1	1	1	1	71.695	63.712	2	5.0241e-07	11278	Nsco_1318_BC_DsbA_WT_sample3_FS_45	159.09	153.6	51725000	6636500	4179800	8867000	11974000	6318400	13749000			94	981	88
AADFGAAPEDADPR	Unmodified	1401.62	0.616072	647	tr|B4E6U2|B4E6U2_BURCJ	yes	yes	0	0	0	0	0	By MS/MS	By MS/MS	By MS/MS	By MS/MS	By MS/MS	By MS/MS	2.33	0.471		6	3	1	1	1	2	2	2	44.742	36.737	2	1.2489e-09	5681	Nsco_1318_BC_DsbA_WT_sample3_FS_45	170.89	170.89	648210000	132770000	65474000	73116000	182800000	97163000	96894000			95	647	89
AADGFAAQLPLDLVR	Unmodified	1555.84	0.835842	2196	tr|B4EHA2|B4EHA2_BURCJ	yes	yes	0	0	0	0	0						By MS/MS	2	0		1							1	108.23	90.187	2	0.052369	15565	Nsco_1318_BC_DsbA_WT_sample3_FS_35	66.267	41.885	0	0	0	0	0	0	0			96	2196	90
AADGSTAIFR	Unmodified	1007.5	0.503609	1135	tr|B4EA28|B4EA28_BURCJ	yes	yes	0	0	0	0	0	By matching	By matching	By MS/MS				3	0			3	1	1	1				39.107	38.616	2	0.026404	4490	Nsco_1318_BC_DsbA_T36_WT_sample3_FS_65	87.639	55.285	2143900	708380	759920	675610	0	0	0			97	1135	91
AADINQKPVGTGPFIFR	Unmodified	1829.98	0.978818	889	tr|B4E8I7|B4E8I7_BURCJ	yes	yes	0	0	0	0	1		By MS/MS	By MS/MS	By MS/MS	By MS/MS	By MS/MS	1.38	0.484	5	3			1	1	2	2	2	75.022	63.039	2	6.0537e-08	10719	Nsco_1318_BC_DsbA_WT_sample3_FS_35	176.32	176.32	82192000	0	792690	761360	34170000	23959000	22509000			98	889	92
AADIQQYFR	Unmodified	1110.55	0.545808	2346	tr|B4EIP4|B4EIP4_BURCJ	yes	yes	0	0	0	0	0	By MS/MS	By matching	By MS/MS	By matching	By MS/MS	By matching	2.5	0.5		3	3	1	1	1	1	1	1	63.666	56.567	2	2.1358e-05	8413	Nsco_1318_BC_DsbA_T36_WT_sample3_FS_45	176.29	162.29	39011000	4972900	5544500	3620100	10415000	6582000	7876600			99	2346	93
AADLDAVRPLIDTYASR	Unmodified	1845.96	0.958476	1514	tr|B4EC33|B4EC33_BURCJ	yes	yes	0	0	0	0	1	By MS/MS	By MS/MS	By MS/MS	By MS/MS	By MS/MS	By MS/MS	1.82	0.833	5	3	3	2	2	2	2	1	2	83.199	74.789	2;3	7.7975e-23	13146	Nsco_1318_BC_DsbA_WT_sample3_FS_35	318.74	318.74	813870000	43295000	20511000	24766000	322030000	153350000	249920000			100	1514	94
AADLFDAASIAAALPGHDVVASAYGPK	Unmodified	2597.31	0.312567	1658	tr|B4ED24|B4ED24_BURCJ	yes	yes	0	0	0	0	0	By MS/MS	By MS/MS	By MS/MS				1	0	3			1	1	1				99.761	100.04	2	3.1776e-21	10317	Nsco_1318_BC_DsbA_T36_WT_sample3_FS_25	214.5	202.11	15731000	9886300	1131300	4713400	0	0	0			101	1658	95
AADLLGVSQPTVSK	Unmodified	1384.76	0.756194	557	tr|B4E6C3|B4E6C3_BURCJ	yes	yes	0	0	0	0	0						By MS/MS	2	0		1							1	67.969	55.84	2	0.052412	9155	Nsco_1318_BC_DsbA_WT_sample3_FS_35	45.915	30.334	2246700	0	0	0	0	0	2246700			102	557	96
AADPATAELR	Unmodified	1013.51	0.514173	291	sp|B4ED40|THIC_BURCJ	yes	yes	0	0	0	0	0	By MS/MS		By matching				3	0			2	1		1				29.514	28.643	2	0.049789	2886	Nsco_1318_BC_DsbA_T36_WT_sample1_FS_65	96.331	32.067	2379000	1376600	0	1002400	0	0	0			103	291	97
AADQIDFSR	Unmodified	1021.48	0.482873	604	tr|B4E8L6|B4E8L6_BURCJ;tr|B4EMH1|B4EMH1_BURCJ;tr|B4E6L4|B4E6L4_BURCJ	yes	no	0	0	0	0	0		By MS/MS	By matching				3	0			2		1	1				36.058	35.692	2	5.2465e-05	3950	Nsco_1318_BC_DsbA_T36_WT_sample2_FS_65	149.82	138.46	5198800	0	2908200	2290600	0	0	0			104	604	98
AADQLNVGLAGGGTHAFQQWSDR	Unmodified	2398.14	0.141419	69	sp|B4E558|GCS2_BURCJ	yes	yes	0	0	0	0	0	By MS/MS	By MS/MS	By MS/MS	By MS/MS	By matching	By matching	2	0.756	2	3	2	1	1	2	1	1	1	76.398	69.518	2;3	4.1321e-18	5467	Nsco_1318_BC_DsbA_WT_sample1_FS_25	237.89	227.57	22580000	3634000	1264100	6080900	2430100	2074700	7095900			105	69	99
AADRPVLLVR	Unmodified	1108.67	0.671677	2429	tr|B4EJI6|B4EJI6_BURCJ	yes	yes	0	0	0	0	1	By MS/MS	By MS/MS	By MS/MS				3	0			3	1	1	1				36.061	35.484	2	1.7142e-06	4074	Nsco_1318_BC_DsbA_T36_WT_sample1_FS_65	228.4	192.78	456850000	388190000	13300000	55355000	0	0	0			106	2429	100
AADRVVLPGQGAMPDCMR	Unmodified	1942.92	0.917556	519	tr|B4E639|B4E639_BURCJ	yes	yes	0	0	0	0	1	By MS/MS	By MS/MS	By MS/MS	By MS/MS	By matching		1.89	0.875	4	2	3	2	2	1	2	2		63.072	56.515	2;3	5.1151e-07	3345	Nsco_1318_BC_DsbA_T36_WT_sample1_FS_25	154.47	141.12	32866000	4824600	1792000	1130500	21072000	4047500	0			107	519	101
AADRVVLPGQGAMPDCMR	Oxidation (M)	1958.91	0.912471	519	tr|B4E639|B4E639_BURCJ	yes	yes	0	0	0	1	1	By MS/MS		By matching				3	0			2	1		1				43.648	44.03	3	3.6359e-05	5252	Nsco_1318_BC_DsbA_T36_WT_sample1_FS_65	86.8	80.14	6575400	5120100	0	1455300	0	0	0			108	519	101
AADSAIEEFDR	Unmodified	1222.55	0.546596	1147	tr|B4EA49|B4EA49_BURCJ	yes	yes	0	0	0	0	0	By MS/MS	By MS/MS	By MS/MS	By MS/MS	By MS/MS	By MS/MS	2.43	0.495		4	3	1	1	2	1	1	1	52.96	47.742	2	2.2954e-10	7965	Nsco_1318_BC_DsbA_WT_sample1_FS_45	240.47	240.47	207420000	8810000	28606000	42833000	25256000	36142000	65774000			109	1147	102
AADSAIEEFDRQQSR	Unmodified	1721.8	0.79689	1147	tr|B4EA49|B4EA49_BURCJ	yes	yes	0	0	0	0	1				By MS/MS	By MS/MS	By MS/MS	2	0		3					1	1	1	50.687	38.162	2	1.1905e-32	6096	Nsco_1318_BC_DsbA_WT_sample3_FS_35	339.3	339.3	72875000	0	0	0	17637000	21154000	34084000			110	1147	103
AADSLDYISLPATVETEIR	Unmodified	2063.04	0.0422653	404	tr|B4E5F7|B4E5F7_BURCJ	yes	yes	0	0	0	0	0	By MS/MS	By MS/MS	By MS/MS	By MS/MS	By MS/MS		1	0	5			1	1	1	1	1		95.978	96.257	2	2.8601e-11	9605	Nsco_1318_BC_DsbA_T36_WT_sample3_FS_25	171.73	157.58	35641000	20508000	2042500	13090000	0	0	0			111	404	104
AADSLDYISLPATVETEIRK	Unmodified	2191.14	0.137228	404	tr|B4E5F7|B4E5F7_BURCJ	yes	yes	0	0	0	0	1	By MS/MS	By MS/MS	By MS/MS			By MS/MS	1	0	4			1	1	1			1	88.858	84.268	2	6.9758e-20	7312	Nsco_1318_BC_DsbA_T36_WT_sample3_FS_25	222.29	222.29	82412000	25318000	2254900	13619000	0	0	41220000			112	404	105
AADTIADTALVAPDRR	Unmodified	1654.86	0.863847	2314	tr|B4EIH3|B4EIH3_BURCJ	yes	yes	0	0	0	0	1	By matching	By matching		By matching	By MS/MS	By MS/MS	1	0	5			1	1		1	1	1	56.194	48.375	2	0.0079652	2544	Nsco_1318_BC_DsbA_WT_sample3_FS_25	67.726	52.753	3751500	738250	624580	0	682230	690310	1016100			113	2314	106
AADYIAAHCR	Unmodified	1146.52	0.524026	2325	tr|B4EIJ1|B4EIJ1_BURCJ	yes	yes	0	0	0	0	0		By MS/MS	By MS/MS	By MS/MS	By MS/MS	By matching	2.2	0.4		4	1		1	1	1	1	1	27.465	15.466	2	0.00019478	1990	Nsco_1318_BC_DsbA_T36_WT_sample2_FS_45	126.41	96.223	1205000	0	0	0	617470	0	587540			114	2325	107
AADYTGWLAELSEAR	Unmodified	1651.78	0.7842	2972	tr|B4EQ16|B4EQ16_BURCJ	yes	yes	0	0	0	0	0			By MS/MS			By MS/MS	2.33	0.471		2	1			1			2	104.04	91.625	2	0.0080382	15617	Nsco_1318_BC_DsbA_WT_sample3_FS_35	67.456	55.591	114970000	0	0	10993000	0	0	103980000			115	2972	108
AADYTGWLAELSEARK	Unmodified	1779.88	0.879163	2972	tr|B4EQ16|B4EQ16_BURCJ	yes	yes	0	0	0	0	1						By MS/MS	2	0		1							1	99.925	81.781	2	4.2683e-10	14316	Nsco_1318_BC_DsbA_WT_sample3_FS_35	230.81	219.59	48746000	0	0	0	0	0	48746000			116	2972	109
AAEAALGAAHITVNK	Unmodified	1435.78	0.778327	1643	tr|B4ECY9|B4ECY9_BURCJ	yes	yes	0	0	0	0	0				By MS/MS	By MS/MS	By MS/MS	1.6	0.49	2	3					1	2	2	49.595	37.456	2	2.6365e-14	6229	Nsco_1318_BC_DsbA_WT_sample2_FS_35	246.49	232.12	95460000	0	0	0	33571000	32712000	29176000			117	1643	110
AAEALSPVVQVISQPNAGLSGAR	Unmodified	2234.2	0.201894	1552	tr|B4ECE5|B4ECE5_BURCJ	yes	yes	0	0	0	0	0	By MS/MS	By MS/MS	By MS/MS		By MS/MS	By MS/MS	1.29	0.452	5	2		1	1	1		2	2	95.068	84.298	2	1.0483e-35	7426	Nsco_1318_BC_DsbA_WT_sample3_FS_25	305.4	297.22	47497000	7126400	4734700	12835000	0	8660000	14141000			118	1552	111
AAEAVPDAR	Unmodified	898.451	0.450845	1822	tr|B4EE61|B4EE61_BURCJ	yes	yes	0	0	0	0	0	By MS/MS	By MS/MS	By matching				3	0			3	1	1	1				21.837	20.692	2	0.00038745	1416	Nsco_1318_BC_DsbA_T36_WT_sample2_FS_65	133.58	97.397	68322000	15297000	22125000	30900000	0	0	0			119	1822	112
AAEDAIIETLK	Unmodified	1172.63	0.628869	1677	tr|B4ED80|B4ED80_BURCJ	yes	yes	0	0	0	0	0	By matching	By MS/MS	By matching	By matching			1	0	4			1	1	1	1			68.803	64.84	1	0.0051411	3587	Nsco_1318_BC_DsbA_T36_WT_sample2_FS_25	118.71	94.557	20796000	3261700	3638000	4968800	8927300	0	0			120	1677	113
AAEDGALPAVDALPAGK	Unmodified	1564.81	0.809687	951	tr|B4E8V7|B4E8V7_BURCJ	yes	yes	0	0	0	0	0				By matching	By MS/MS	By MS/MS	2.6	0.49		2	3				2	2	1	78.52	62.548	2	0.0024835	10947	Nsco_1318_BC_DsbA_WT_sample2_FS_35	80.312	65.621	59766000	0	0	0	35263000	16596000	7907700			121	951	114
AAEDYLYCLER	Unmodified	1401.62	0.623466	187	sp|B4E8N4|PYRD_BURCJ	yes	yes	0	0	0	0	0				By MS/MS	By MS/MS	By MS/MS	2.5	0.5		3	3				2	2	2	84.38	67.01	2	0.0018067	12101	Nsco_1318_BC_DsbA_WT_sample3_FS_45	75.387	75.387	27913000	0	0	0	9473200	6886100	11554000			122	187	115
AAEFGHLFQTHWLGER	Unmodified	1897.92	0.922365	1187	tr|B4EAD6|B4EAD6_BURCJ	yes	yes	0	0	0	0	0	By MS/MS	By MS/MS	By MS/MS				2.5	0.5		3	3	2	2	2				76.453	75.898	3	9.3583e-12	9250	Nsco_1318_BC_DsbA_T36_WT_sample3_FS_65	163.91	157.47	35369000	7767300	8496100	19106000	0	0	0			123	1187	116
AAEFVPDDASVLIDSGSTPHAVALALADR	Unmodified	2907.46	0.461416	2344	tr|B4EIN9|B4EIN9_BURCJ	yes	yes	0	0	0	0	0	By MS/MS	By MS/MS	By MS/MS				2	0		3		1	1	1				97.191	95.623	3	3.9477e-22	16850	Nsco_1318_BC_DsbA_T36_WT_sample2_FS_45	149.57	149.57	199970000	29277000	37608000	133090000	0	0	0			124	2344	117
AAEHGQLTLSAVSK	Unmodified	1410.75	0.746692	1095	tr|B4E9T4|B4E9T4_BURCJ	yes	yes	0	0	0	0	0			By matching	By MS/MS	By MS/MS	By MS/MS	2.43	0.495		4	3			1	2	2	2	41.097	31.298	2	1.9483e-11	4955	Nsco_1318_BC_DsbA_WT_sample2_FS_35	232.6	232.6	52922000	0	0	3251900	15073000	11340000	23257000			125	1095	118
AAEKEPVAPLPEPAPTPQGEPMK	Unmodified	2383.21	0.209347	1867	tr|B4EEG6|B4EEG6_BURCJ	yes	yes	0	0	0	0	1	By MS/MS	By matching		By matching	By MS/MS	By MS/MS	2.6	0.49		2	3	1	1		1	1	1	60.687	52.576	3	0.0049267	9240	Nsco_1318_BC_DsbA_WT_sample2_FS_45	61.524	54.309	18256000	6471200	1673400	0	2883700	3250200	3977200			126	1867	119
AAELFDRK	Unmodified	948.503	0.50288	2969	tr|B4EQ06|B4EQ06_BURCJ	yes	yes	0	0	0	0	1					By MS/MS	By MS/MS	2	0		2						1	1	31.046	19.496	2	0.0041373	2771	Nsco_1318_BC_DsbA_WT_sample3_FS_35	106.36	69.655	2887600	0	0	0	0	1059900	1827700			127	2969	120
AAELSNGAVVGADLFEVGQK	Unmodified	1974.01	0.00582024	82	sp|B4E5C0|RL3_BURCJ	yes	yes	0	0	0	0	0	By MS/MS	By MS/MS	By MS/MS	By MS/MS	By MS/MS	By MS/MS	1.25	0.433	12	4		3	2	2	2	2	5	94.743	84.22	2	2.2272e-21	7332	Nsco_1318_BC_DsbA_WT_sample3_FS_25	249.66	244.38	14042000000	184270000	390070000	364390000	8508600000	1507800000	3086500000			128	82	121
AAEMAERYPEIAVDK	Unmodified	1691.82	0.818871	2073	tr|B4EG02|B4EG02_BURCJ	yes	yes	0	0	0	0	1				By matching		By MS/MS	2	0		2					1		1	58.649	45.648	2	6.2865e-07	7245	Nsco_1318_BC_DsbA_WT_sample3_FS_35	160.38	136.09	10609000	0	0	0	3455800	0	7153000			129	2073	122
AAEMGLADR	Oxidation (M)	948.433	0.43348	2822	tr|B4ENF8|B4ENF8_BURCJ	yes	yes	0	0	0	1	0	By MS/MS	By MS/MS	By MS/MS	By MS/MS	By MS/MS	By MS/MS	2.5	0.5		3	3	1	1	1	1	1	1	31.704	26.338	2	0.00031838	3119	Nsco_1318_BC_DsbA_T36_WT_sample3_FS_45	116.37	99.132	55136000	2544300	4357400	7709500	18081000	8922300	13522000			130	2822	123
AAEMGLADR	Unmodified	932.439	0.438566	2822	tr|B4ENF8|B4ENF8_BURCJ	yes	yes	0	0	0	0	0	By matching	By MS/MS	By matching	By MS/MS	By matching	By matching	2.5	0.5		3	3	1	1	1	1	1	1	31.718	26.347	2	0.0001811	3220	Nsco_1318_BC_DsbA_T36_WT_sample2_FS_45	122.52	107.85	84737000	3823300	7286200	9943900	34955000	13358000	15370000			131	2822	123
AAEPDAAERDGVADYLAR	Unmodified	1888.89	0.891519	1240	tr|B4EAK5|B4EAK5_BURCJ	yes	yes	0	0	0	0	1	By MS/MS						3	0			1	1						50.723	50.825	3	0.0062352	6245	Nsco_1318_BC_DsbA_T36_WT_sample1_FS_65	62.203	50.932	2543900	2543900	0	0	0	0	0			132	1240	124
AAEQKLTTEAIK	Unmodified	1301.72	0.719081	871	tr|B4E8G2|B4E8G2_BURCJ	yes	yes	0	0	0	0	1				By matching	By MS/MS	By matching	2	0		3					1	1	1	33.833	21.543	2	0.0017345	3317	Nsco_1318_BC_DsbA_WT_sample2_FS_35	85.288	71.935	18069000	0	0	0	7053400	8233100	2782300			133	871	125
AAEQLCITQGAVSR	Unmodified	1502.75	0.751126	2644	tr|B4ELT8|B4ELT8_BURCJ	yes	yes	0	0	0	0	0				By MS/MS	By MS/MS	By MS/MS	2.33	0.471		4	2				1	2	3	55.643	44.078	2	7.0726e-13	7226	Nsco_1318_BC_DsbA_WT_sample3_FS_45	190.53	165.68	38136000	0	0	0	0	24429000	13707000			134	2644	126
AAESGKPAEIVAK	Unmodified	1269.69	0.692866	277	sp|B4ECN0|EFTS_BURCJ	yes	yes	0	0	0	0	1	By MS/MS	By MS/MS	By MS/MS	By MS/MS	By matching	By MS/MS	2.64	0.481		4	7	1	1	1	1	1	6	26.68	19.547	2	1.3632e-07	1827	Nsco_1318_BC_DsbA_T36_WT_sample3_FS_45	225.15	169.13	3147800000	102600000	76169000	105560000	234450000	402760000	2226300000			135	277	127
AAESLSITQPAVSK	Unmodified	1400.75	0.751109	2242	tr|B4EHU3|B4EHU3_BURCJ	yes	yes	0	0	0	0	0						By MS/MS	3	0			1						1	56.068	45.316	2	0.00011705	7501	Nsco_1318_BC_DsbA_WT_sample3_FS_45	89.266	81.379	7405000	0	0	0	0	0	7405000			136	2242	128
AAETLGIGQPPLSQQIK	Unmodified	1749.96	0.962499	2118	tr|B4EGF1|B4EGF1_BURCJ	yes	yes	0	0	0	0	0		By matching	By matching	By MS/MS	By MS/MS	By MS/MS	1.6	0.49	2	3			1	1	1	1	1	75.6	65.466	2	4.4127e-05	11306	Nsco_1318_BC_DsbA_WT_sample3_FS_35	110.31	110.31	53357000	0	186230	363760	24567000	14922000	13318000			137	2118	129
AAEVFPDESILSALRR	Unmodified	1772.94	0.942098	2865	tr|B4EPB1|B4EPB1_BURCJ	yes	yes	0	0	0	0	1	By matching	By MS/MS	By matching	By matching		By MS/MS	1.43	0.495	4	3		1	2	2	1		1	88.821	82.821	2;3	0.0087658	7509	Nsco_1318_BC_DsbA_WT_sample3_FS_25	73.499	50.124	10628000	243150	1751000	3232200	3986900	0	1414600			138	2865	130
AAEVNPKEPSDTK	Unmodified	1384.68	0.683423	2243	tr|B4EHU9|B4EHU9_BURCJ	yes	yes	0	0	0	0	1	By matching	By MS/MS	By MS/MS	By matching	By MS/MS	By MS/MS	2.57	0.495		3	4	1	1	2	1	1	1	20.181	14.878	2	2.8302e-08	1106	Nsco_1318_BC_DsbA_T36_WT_sample3_FS_45	183	183	18223000	5502200	1732600	4237700	1378900	4090100	1281600			139	2243	131
AAEWADMPLHK	Unmodified	1267.6	0.601942	633	tr|B4E6S0|B4E6S0_BURCJ	yes	yes	0	0	0	0	0				By MS/MS	By MS/MS	By MS/MS	2	0		3					1	1	1	60.049	46.89	2	1.6347e-05	7776	Nsco_1318_BC_DsbA_WT_sample2_FS_35	172.59	139.33	23477000	0	0	0	5016800	8958700	9501400			140	633	132
AAEWADMPLHK	Oxidation (M)	1283.6	0.596857	633	tr|B4E6S0|B4E6S0_BURCJ	yes	yes	0	0	0	1	0					By MS/MS	By MS/MS	2	0		3						1	2	48.161	37.083	2	0.0076431	4527	Nsco_1318_BC_DsbA_WT_sample2_FS_35	65.305	57.738	2403800	0	0	0	0	0	2403800			141	633	132
AAFAAGADGVQVGTPFAVTEEGDAHPHFK	Unmodified	2896.38	0.378021	1183	tr|B4EAC9|B4EAC9_BURCJ	yes	yes	0	0	0	0	0				By MS/MS	By MS/MS	By MS/MS	2	0		5					2	2	1	91.039	72.713	3;4	2.6353e-06	12555	Nsco_1318_BC_DsbA_WT_sample1_FS_35	101.71	95.871	328810000	0	0	0	125380000	79309000	124110000			142	1183	133
AAFAGHGHASFHVYPGAEHGFNCTDR	Unmodified	2812.23	0.231314	1830	tr|B4EE74|B4EE74_BURCJ	yes	yes	0	0	0	0	0	By MS/MS	By MS/MS	By MS/MS	By MS/MS	By MS/MS		2.78	0.416		4	14	4	3	5	5	1		77.066	70.782	4;5	9.2713e-15	8650	Nsco_1318_BC_DsbA_T36_WT_sample2_FS_65	136.24	136.24	120840000	20655000	30262000	27623000	31865000	10433000	0			143	1830	134
AAFAPLDPAALR	Unmodified	1211.67	0.666257	2053	tr|B4EFV0|B4EFV0_BURCJ	yes	yes	0	0	0	0	0	By MS/MS						2	0		1		1						73.138	73.088	2	0.039193	11272	Nsco_1318_BC_DsbA_T36_WT_sample1_FS_45	46.819	35.668	2304500	2304500	0	0	0	0	0			144	2053	135
AAFDAWAATPAATR	Unmodified	1418.69	0.694263	1184	tr|B4EAD0|B4EAD0_BURCJ	yes	yes	0	0	0	0	0	By MS/MS				By matching	By matching	2	0		3		1				1	1	72.464	63.077	2	0.00012268	9358	Nsco_1318_BC_DsbA_T36_WT_sample1_FS_45	131.02	112.24	166500000	48030000	0	0	0	36301000	82172000			145	1184	136
AAFEAWLAPENFDAEGNQR	Unmodified	2134.97	0.970832	2577	tr|B4EL78|B4EL78_BURCJ	yes	yes	0	0	0	0	0	By matching		By MS/MS				1	0	2			1		1				88.668	88.915	2	0.0036548	8191	Nsco_1318_BC_DsbA_T36_WT_sample3_FS_25	71.241	65.581	1671600	366090	0	1305500	0	0	0			146	2577	137
AAFEHTLAAVHAVVK	Unmodified	1562.86	0.856912	1568	tr|B4ECK9|B4ECK9_BURCJ	yes	yes	0	0	0	0	0	By MS/MS	By MS/MS	By MS/MS	By MS/MS	By MS/MS	By MS/MS	2.43	0.495		4	3	1	1	1	1	1	2	73.524	64.333	2;3	1.7884e-18	9143	Nsco_1318_BC_DsbA_T36_WT_sample3_FS_45	258.6	234.67	344470000	16378000	14546000	25277000	150070000	45433000	92763000			147	1568	138
AAFEQMPWVR	Oxidation (M)	1249.59	0.591378	593	tr|B4E6I9|B4E6I9_BURCJ	yes	yes	0	0	0	1	0	By MS/MS	By MS/MS	By matching	By MS/MS	By MS/MS	By MS/MS	2.44	0.497		5	4	1	2	1	1	3	1	61.095	55.222	2	0.00029259	8028	Nsco_1318_BC_DsbA_T36_WT_sample2_FS_45	110.41	96.816	50603000	10204000	14079000	12324000	7257700	6738600	0			148	593	139
AAFEQMPWVR	Unmodified	1233.6	0.596463	593	tr|B4E6I9|B4E6I9_BURCJ	yes	yes	0	0	0	0	0	By MS/MS	By MS/MS	By matching	By MS/MS	By MS/MS	By MS/MS	2.33	0.471		6	3	1	1	1	2	2	2	80.354	70.426	2	1.7116e-06	10697	Nsco_1318_BC_DsbA_T36_WT_sample1_FS_45	204.36	187.59	254550000	27296000	24328000	32984000	59822000	51734000	58385000			149	593	139
AAFGDIDADDLIR	Unmodified	1390.67	0.672859	2425	tr|B4EJI1|B4EJI1_BURCJ	yes	yes	0	0	0	0	0	By MS/MS	By MS/MS	By MS/MS	By MS/MS	By MS/MS	By MS/MS	2.43	0.495		4	3	1	1	1	1	1	2	91.837	80.268	2	1.9227e-08	13835	Nsco_1318_BC_DsbA_T36_WT_sample2_FS_45	204.34	186.86	238530000	14619000	34507000	51482000	17130000	53430000	67364000			150	2425	140
AAFGEHAYK	Unmodified	992.472	0.47158	1219	tr|B4EAI2|B4EAI2_BURCJ	yes	yes	0	0	0	0	0	By MS/MS	By MS/MS	By MS/MS	By MS/MS	By MS/MS	By MS/MS	2.33	0.471		6	3	1	1	1	2	2	2	26.811	17.161	2	0.00021753	1955	Nsco_1318_BC_DsbA_T36_WT_sample1_FS_45	147.04	104.12	66824000	0	0	26362000	37382000	1559300	1520700			151	1219	141
AAFLAAHWSR	Unmodified	1128.58	0.582862	1689	tr|B4ED95|B4ED95_BURCJ	yes	yes	0	0	0	0	0				By MS/MS	By MS/MS	By MS/MS	2	0		3					1	1	1	61.467	48.207	2	6.6991e-10	8051	Nsco_1318_BC_DsbA_WT_sample2_FS_35	239.82	239.82	25878000	0	0	0	4996800	7730700	13150000			152	1689	142
AAFLHVADIWHPR	Unmodified	1531.8	0.804816	453	tr|B4E5S3|B4E5S3_BURCJ	yes	yes	0	0	0	0	0			By MS/MS				3	0			1			1				69.836	70.8	3	0.0097825	8958	Nsco_1318_BC_DsbA_T36_WT_sample3_FS_65	38.189	38.189	1140900	0	0	1140900	0	0	0			153	453	143
AAFNGADSHSGMNAFR	Unmodified	1651.72	0.716137	2185	tr|B4EH72|B4EH72_BURCJ	yes	yes	0	0	0	0	0				By MS/MS	By MS/MS		2	0		2					1	1		51.437	38.014	2	0.0014458	6272	Nsco_1318_BC_DsbA_WT_sample2_FS_35	74.611	74.611	4290700	0	0	0	2101100	2189600	0			154	2185	144
AAFPAWADTPPIRR	Unmodified	1567.83	0.825946	674	tr|B4E705|B4E705_BURCJ	yes	yes	0	0	0	0	1				By MS/MS	By matching		2	0		2					1	1		81.364	63.63	2	8.4547e-05	11045	Nsco_1318_BC_DsbA_WT_sample1_FS_35	109.15	87.75	3253700	0	0	0	1959200	1294500	0			155	674	145
AAFPEDQPVGVR	Unmodified	1284.65	0.64625	367	tr|B4E561|B4E561_BURCJ	yes	yes	0	0	0	0	0		By MS/MS	By MS/MS	By MS/MS	By matching	By MS/MS	2.4	0.49		3	2		1	1	1	1	1	49.397	42.051	2;3	0.0080317	6369	Nsco_1318_BC_DsbA_T36_WT_sample3_FS_45	111.39	89.006	35023000	0	6189600	11690000	1893000	2822800	12428000			156	367	146
AAFPYEIR	Unmodified	965.497	0.497067	2944	tr|B4EPX1|B4EPX1_BURCJ	yes	yes	0	0	0	0	0		By MS/MS		By matching	By matching	By MS/MS	2.75	0.433		1	3		1		1	1	1	65.403	54.352	2	0.0061889	9472	Nsco_1318_BC_DsbA_WT_sample3_FS_45	75.109	65.639	6253300	0	539160	0	1105800	1446200	3162100			157	2944	147
AAFQVENR	Unmodified	933.467	0.466829	627	tr|B4E6R3|B4E6R3_BURCJ	yes	yes	0	0	0	0	0	By MS/MS						3	0			1	1						27.576	26.275	2	0.054202	2485	Nsco_1318_BC_DsbA_T36_WT_sample1_FS_65	70.919	44.317	3629800	3629800	0	0	0	0	0			158	627	148
AAFVEAVRR	Unmodified	1017.57	0.571963	1984	tr|B4EF86|B4EF86_BURCJ	yes	yes	0	0	0	0	1	By MS/MS	By MS/MS	By MS/MS	By MS/MS	By MS/MS	By MS/MS	2.33	0.471		6	3	1	1	1	2	2	2	34.162	26.49	2	3.195e-05	4071	Nsco_1318_BC_DsbA_WT_sample1_FS_45	204.03	149.83	181260000	31735000	16029000	26305000	41240000	25729000	40223000			159	1984	149
AAFWQHVLGDQIPDWNAEIEGEFAR	Unmodified	2898.37	0.372541	388	tr|B4E597|B4E597_BURCJ	yes	yes	0	0	0	0	0			By MS/MS				2	0		1				1				106.28	104.74	3	9.2335e-10	17544	Nsco_1318_BC_DsbA_T36_WT_sample3_FS_45	131.77	115.03	21666000	0	0	21666000	0	0	0			160	388	150
AAFWSGFSALVHDLAPR	Unmodified	1843.94	0.936953	2668	tr|B4ELZ9|B4ELZ9_BURCJ	yes	yes	0	0	0	0	0					By matching	By MS/MS	1	0	2							1	1	112.45	93.198	2	0.0094687	8687	Nsco_1318_BC_DsbA_WT_sample3_FS_25	56.122	49.681	1528500	0	0	0	0	561350	967160			161	2668	151
AAGAAPLVCGLPR	Unmodified	1251.68	0.675776	2713	tr|B4EMD3|B4EMD3_BURCJ	yes	yes	0	0	0	0	0		By MS/MS		By MS/MS	By MS/MS	By MS/MS	2	0		5			1		1	2	1	67.274	55.633	2	6.7382e-06	9292	Nsco_1318_BC_DsbA_WT_sample3_FS_35	115.71	115.71	62002000	0	3015100	0	16522000	24908000	17556000			162	2713	152
AAGAAPLVCGLPRPATLLVADEPLCSLR	Unmodified	2887.54	0.541203	2713	tr|B4EMD3|B4EMD3_BURCJ	yes	yes	0	0	0	0	1	By MS/MS	By MS/MS	By MS/MS	By MS/MS			2.25	0.433		3	1	1	1	1	1			100.59	94.098	3	4.6028e-15	15918	Nsco_1318_BC_DsbA_T36_WT_sample3_FS_45	147.28	146.01	182410000	15890000	11176000	101590000	53752000	0	0			163	2713	153
AAGADAVIVDLEDAVPPDGKPAAR	Unmodified	2317.19	0.191389	2986	tr|B4EQC1|B4EQC1_BURCJ	yes	yes	0	0	0	0	1				By MS/MS	By MS/MS		1	0	2						1	1		103.41	85.165	2	4.2369e-08	7538	Nsco_1318_BC_DsbA_WT_sample1_FS_25	144.68	133.24	2644400	0	0	0	2148100	496360	0			164	2986	154
AAGAEAATFQADLTTAAAVEK	Unmodified	2006	0.995649	961	tr|B4E8W7|B4E8W7_BURCJ	yes	yes	0	0	0	0	0	By MS/MS	By MS/MS	By MS/MS	By MS/MS	By MS/MS	By MS/MS	1.3	0.458	7	3		1	1	2	2	2	2	83.147	72.651	2	1.3472e-12	12527	Nsco_1318_BC_DsbA_WT_sample1_FS_35	193.96	193.96	816230000	92774000	23498000	74357000	215040000	188890000	221660000			165	961	155
AAGAEIVGMEDLAEQIK	Oxidation (M)	1759.87	0.866215	74	sp|B4E5A9|RL1_BURCJ	yes	yes	0	0	0	1	0	By MS/MS	By MS/MS	By MS/MS	By MS/MS	By MS/MS	By MS/MS	1.86	0.639	6	12	3	2	2	4	1	4	8	79.76	69.191	2	2.9925e-15	14718	Nsco_1318_BC_DsbA_T36_WT_sample2_FS_45	182.23	182.23	2605100000	21557000	41908000	98575000	863190000	607930000	971910000			166	74	156
AAGAEIVGMEDLAEQIK	Unmodified	1743.87	0.871301	74	sp|B4E5A9|RL1_BURCJ	yes	yes	0	0	0	0	0	By MS/MS	By MS/MS	By MS/MS	By matching			1.25	0.433	3	1		1	1	1	1			91.027	85.965	2	1.781e-15	7694	Nsco_1318_BC_DsbA_T36_WT_sample3_FS_25	207.47	195.93	16009000000	27910000	32722000	77135000	15871000000	0	0			167	74	156
AAGAGIGGFFTPTGYGTK	Unmodified	1671.83	0.825671	2126	tr|B4EGI2|B4EGI2_BURCJ	yes	yes	0	0	0	0	0				By MS/MS	By MS/MS	By MS/MS	2	0		3					1	1	1	93.436	74.429	2	3.4673e-11	13085	Nsco_1318_BC_DsbA_WT_sample1_FS_35	170.18	164.8	334910000	0	0	0	209170000	47842000	77899000			168	2126	157
AAGAMLLPDPSLIMAFGQR	Unmodified	1958.01	0.011774	1674	tr|B4ED77|B4ED77_BURCJ	yes	yes	0	0	0	0	0	By MS/MS						1	0	1			1						108.74	108.74	2	0.044994	12154	Nsco_1318_BC_DsbA_T36_WT_sample1_FS_25	42.031	31.201	1302900	1302900	0	0	0	0	0			169	1674	158
AAGAPVEVDISGLKPGEMVTVPWR	Oxidation (M)	2494.29	0.288995	525	tr|B4E651|B4E651_BURCJ	yes	yes	0	0	0	1	1	By MS/MS	By MS/MS	By MS/MS				2.44	0.831	2	1	6	4	3	2				86.246	85.092	2;3	2.7479e-09	7293	Nsco_1318_BC_DsbA_T36_WT_sample1_FS_25	125.5	125.5	98332000	51618000	23725000	22989000	0	0	0			170	525	159
AAGAPVEVDISGLKPGEMVTVPWR	Unmodified	2478.29	0.29408	525	tr|B4E651|B4E651_BURCJ	yes	yes	0	0	0	0	1	By MS/MS	By MS/MS	By MS/MS		By MS/MS		2.21	0.773	3	5	6	5	5	3		1		92.612	90.114	2;3	4.6174e-20	8635	Nsco_1318_BC_DsbA_T36_WT_sample3_FS_25	272.69	264.09	260500000	125900000	59697000	34551000	0	40355000	0			171	525	159
AAGAQAVAMEVSSHALHQGR	Unmodified	1989.98	0.980291	597	tr|B4E6J7|B4E6J7_BURCJ	yes	yes	0	0	0	0	0	By MS/MS		By MS/MS			By MS/MS	2.33	0.471		2	1	1		1			1	57.442	53.426	3	5.8733e-06	7745	Nsco_1318_BC_DsbA_T36_WT_sample1_FS_45	96.487	91.939	6986700	2531500	0	3153800	0	0	1301400			172	597	160
AAGATAAALPVEGTLPSLDGAVQWLNSPPLTAAGLR	Unmodified	3455.84	0.841268	2867	tr|B4EPB3|B4EPB3_BURCJ	yes	yes	0	0	0	0	0	By MS/MS	By MS/MS	By MS/MS				1	0	6			2	2	2				110.18	110.23	2;3	3.5125e-11	11356	Nsco_1318_BC_DsbA_T36_WT_sample2_FS_25	179.95	179.95	53382000	11558000	15223000	26601000	0	0	0			173	2867	161
AAGAVDSALR	Unmodified	929.493	0.493044	1035	tr|B4E9G2|B4E9G2_BURCJ	yes	yes	0	0	0	0	0	By MS/MS	By MS/MS					3	0			2	1	1					27.782	26.735	2	4.5822e-05	2532	Nsco_1318_BC_DsbA_T36_WT_sample1_FS_65	188.98	134.37	12730000	6809400	5920400	0	0	0	0			174	1035	162
AAGAVPGIQIAHAGR	Unmodified	1387.77	0.768431	2320	tr|B4EII4|B4EII4_BURCJ	yes	yes	0	0	0	0	0				By MS/MS	By matching	By MS/MS	2	0		3					1	1	1	53.525	40.052	2	8.8858e-07	6440	Nsco_1318_BC_DsbA_WT_sample3_FS_35	124.81	117.24	8974100	0	0	0	2362400	6611600	0			175	2320	163
AAGCTFDEIEVR	Unmodified	1366.62	0.618715	516	tr|B4E630|B4E630_BURCJ	yes	yes	0	0	0	0	0				By MS/MS	By MS/MS	By MS/MS	2	0		3					1	1	1	66.917	53.19	2	6.3949e-07	8686	Nsco_1318_BC_DsbA_WT_sample3_FS_35	156.83	146	104910000	0	0	0	9784500	18841000	76280000			176	516	164
AAGDDIPVIMLTAR	Oxidation (M)	1457.75	0.754814	755	tr|B4E7U5|B4E7U5_BURCJ	yes	yes	0	0	0	1	0	By MS/MS	By MS/MS	By MS/MS	By matching	By MS/MS	By MS/MS	2.31	0.462		9	4	2	3	2	2	3	1	87.524	78.007	2	5.2212e-05	13514	Nsco_1318_BC_DsbA_T36_WT_sample1_FS_45	106.38	97.191	482670000	93036000	54292000	93674000	82272000	127800000	31597000			177	755	165
AAGDDIPVIMLTAR	Unmodified	1441.76	0.7599	755	tr|B4E7U5|B4E7U5_BURCJ	yes	yes	0	0	0	0	0	By MS/MS	By MS/MS	By MS/MS	By MS/MS	By MS/MS	By MS/MS	2.33	0.471		6	3	1	1	1	2	2	2	98.728	85.271	2	2.2352e-09	13613	Nsco_1318_BC_DsbA_T36_WT_sample3_FS_45	182.92	164.65	2363800000	356430000	126600000	403300000	492750000	648390000	336280000			178	755	165
AAGDVLIEAK	Unmodified	985.544	0.544411	2622	tr|B4ELJ5|B4ELJ5_BURCJ	yes	yes	0	0	0	0	0						By MS/MS	3	0			1						1	48.265	37.714	2	0.041963	6034	Nsco_1318_BC_DsbA_WT_sample3_FS_45	63.076	42.375	0	0	0	0	0	0	0			179	2622	166
AAGDYGVHTGDIFR	Unmodified	1477.69	0.694991	918	tr|B4E8N7|B4E8N7_BURCJ	yes	yes	0	0	0	0	0				By MS/MS			2	0		1					1			66.243	51.069	2	1.4457e-06	8391	Nsco_1318_BC_DsbA_WT_sample1_FS_35	127.17	127.17	4146300	0	0	0	4146300	0	0			180	918	167
AAGECFHVADDDAPSVAELLR	Unmodified	2242.03	0.0324457	1549	tr|B4ECE2|B4ECE2_BURCJ	yes	yes	0	0	0	0	0	By matching	By matching				By MS/MS	1	0	3			1	1				1	84.772	78.755	2	7.6064e-10	6639	Nsco_1318_BC_DsbA_WT_sample3_FS_25	156.6	144.36	2200500	504120	332260	0	0	0	1364100			181	1549	168
AAGEVPVGAVLVR	Unmodified	1236.72	0.719021	1521	tr|B4EC52|B4EC52_BURCJ	yes	yes	0	0	0	0	0	By matching	By MS/MS	By MS/MS	By MS/MS	By MS/MS	By MS/MS	2.38	0.484		5	3	1	1	1	2	2	1	71.21	61.941	2	0.00016206	9711	Nsco_1318_BC_DsbA_T36_WT_sample2_FS_45	94.409	86.484	87929000	21964000	12755000	5581900	12477000	30484000	4667800			182	1521	169
AAGFDAQVHSR	Unmodified	1157.56	0.557769	852	tr|B4E8C6|B4E8C6_BURCJ	yes	yes	0	0	0	0	0	By MS/MS	By MS/MS	By MS/MS	By MS/MS	By MS/MS	By MS/MS	2.33	0.471		6	3	1	1	1	2	2	2	26.41	18.538	2	5.3091e-28	2259	Nsco_1318_BC_DsbA_WT_sample1_FS_35	332.17	323.94	185740000	12744000	14913000	19831000	62365000	51069000	24815000			183	852	170
AAGFTIQNVDSTVIAQAPK	Unmodified	1930.02	0.015991	267	sp|B4EC22|ISPF_BURCJ	yes	yes	0	0	0	0	0	By MS/MS	By MS/MS	By MS/MS	By MS/MS	By matching	By MS/MS	1	0	6			1	1	1	1	1	1	87.069	78.127	2	1.8951e-06	6174	Nsco_1318_BC_DsbA_T36_WT_sample3_FS_25	147.87	134.89	47095000	22766000	811270	4570800	11165000	3184300	4597300			184	267	171
AAGFTPGVVSR	Unmodified	1060.57	0.566543	199	sp|B4E9F8|LPXK_BURCJ	yes	yes	0	0	0	0	0		By matching	By matching		By MS/MS	By MS/MS	2.5	0.5		2	2		1	1		1	1	43.884	38.011	2	0.040346	6371	Nsco_1318_BC_DsbA_WT_sample2_FS_45	72.275	46.701	13978000	0	2296300	4110600	0	3367900	4203300			185	199	172
AAGGAADADALVAAAQQAVAEFSAGGCCYSFR	Unmodified	3132.4	0.402932	1637	tr|B4ECY1|B4ECY1_BURCJ	yes	yes	0	0	0	0	0	By MS/MS	By MS/MS	By matching				1	0	3			1	1	1				111.69	111.74	2	3.1679e-16	11621	Nsco_1318_BC_DsbA_T36_WT_sample2_FS_25	168.09	154.95	35321000	2641600	2164600	30515000	0	0	0			186	1637	173
AAGGAEIVAIVTNDSVDR	Unmodified	1756.9	0.895542	2992	tr|B4EQE1|B4EQE1_BURCJ	yes	yes	0	0	0	0	0	By MS/MS						1	0	1			1						79.554	79.554	2	0.0023676	6489	Nsco_1318_BC_DsbA_T36_WT_sample1_FS_25	81.431	68.004	0	0	0	0	0	0	0			187	2992	174
AAGGALFDDIVAACR	Unmodified	1505.73	0.729662	2118	tr|B4EGF1|B4EGF1_BURCJ	yes	yes	0	0	0	0	0	By MS/MS	By MS/MS	By matching		By MS/MS	By MS/MS	2.29	0.452		5	2	1	1	1		2	2	89.6	79.555	2	3.1858e-09	14430	Nsco_1318_BC_DsbA_WT_sample3_FS_45	162.38	146.84	89738000	6011600	10034000	37313000	0	20153000	16227000			188	2118	175
AAGGAPAYGERG	Unmodified	1075.5	0.504671	1818	tr|B4EE57|B4EE57_BURCJ	yes	yes	0	0	0	0	1	By MS/MS	By MS/MS	By MS/MS	By MS/MS	By MS/MS	By MS/MS	2.5	0.5		3	3	1	1	1	1	1	1	22.358	17.172	2	1.1016e-05	1512	Nsco_1318_BC_DsbA_T36_WT_sample3_FS_45	123.63	114.04	21242000	3522100	5988600	6683500	1821800	3225900	0			189	1818	176
AAGGASDSDDEAAGDAGDDHDDEA	Unmodified	2232.78	0.779915	216	sp|B4EAM5|Y2853_BURCJ	yes	yes	0	0	0	0	0	By MS/MS	By matching		By MS/MS	By MS/MS	By matching	1.38	0.484	5	3		1	1		3	2	1	25.719	16.573	2	1.0282e-05	1009	Nsco_1318_BC_DsbA_T36_WT_sample1_FS_25	79.466	79.466	29116000	1980600	457940	0	11114000	9592600	5970800			190	216	177
AAGGDGTLTPESGPSADLR	Unmodified	1770.84	0.838421	2605	tr|B4ELF5|B4ELF5_BURCJ	yes	yes	0	0	0	0	0	By MS/MS	By MS/MS	By MS/MS	By MS/MS	By MS/MS	By MS/MS	1.75	0.559	5	10	1	1	1	2	4	3	5	55.396	46.003	2	1.1054e-11	7175	Nsco_1318_BC_DsbA_WT_sample1_FS_35	255.24	230.39	4331300000	3891600	2153600	7778000	1526400000	1316000000	1475100000			191	2605	178
AAGGEAVVAHPGR	Unmodified	1190.62	0.615619	1688	tr|B4ED94|B4ED94_BURCJ	yes	yes	0	0	0	0	0	By matching	By matching	By MS/MS	By MS/MS	By MS/MS	By MS/MS	2.5	0.5		3	3	1	1	1	1	1	1	22.914	16.917	2	6.4841e-16	1768	Nsco_1318_BC_DsbA_WT_sample1_FS_45	312.24	267.48	368690000	34589000	36591000	48909000	81982000	87028000	79593000			192	1688	179
AAGGGDPQMQADSQHFR	Unmodified	1771.77	0.769629	1283	tr|B4EAS7|B4EAS7_BURCJ	yes	yes	0	0	0	0	0	By MS/MS	By MS/MS	By MS/MS	By matching	By MS/MS	By matching	2.5	0.5		3	3	1	1	1	1	1	1	30.295	23.627	2;3	2.8684e-15	2469	Nsco_1318_BC_DsbA_T36_WT_sample1_FS_65	183.31	183.31	91182000	49084000	10828000	11416000	8667500	7975600	3211600			193	1283	180
AAGGGVAIVPTAPEMLR	Unmodified	1608.87	0.865762	1814	tr|B4EE53|B4EE53_BURCJ	yes	yes	0	0	0	0	0	By matching			By MS/MS	By MS/MS	By MS/MS	2.33	0.471		4	2	1			2	1	2	88.347	74.807	2	0.00065441	13593	Nsco_1318_BC_DsbA_WT_sample1_FS_45	109.24	86.703	30248000	4040800	0	0	0	7870400	18337000			194	1814	181
AAGGLSALRR	Unmodified	970.567	0.567212	802	tr|B4E825|B4E825_BURCJ	yes	yes	0	0	0	0	1				By MS/MS	By matching	By MS/MS	2	0		3					1	1	1	32.832	20.507	2	0.0015689	2963	Nsco_1318_BC_DsbA_WT_sample3_FS_35	114.2	76.026	8500100	0	0	0	2608400	1457800	4433900			195	802	182
AAGIESVAFDR	Unmodified	1134.57	0.566937	98	sp|B4E5D6|RL18_BURCJ	yes	yes	0	0	0	0	0	By MS/MS	By MS/MS	By MS/MS	By MS/MS	By MS/MS	By MS/MS	2.33	0.471		6	3	1	1	1	2	2	2	61.195	52.332	2	2.7655e-05	8976	Nsco_1318_BC_DsbA_WT_sample1_FS_45	220.39	148.16	532000000	199490000	43110000	46142000	122080000	55342000	65833000			196	98	183
AAGLDVFEKEPLPADSPLLQMK	Unmodified	2368.23	0.234834	1106	tr|B4E9Y4|B4E9Y4_BURCJ	yes	yes	0	0	0	0	1	By MS/MS	By MS/MS	By MS/MS				3	0			3	1	1	1				90.292	88.745	3	0.0032137	10882	Nsco_1318_BC_DsbA_T36_WT_sample3_FS_65	63.69	63.69	3910000	1207700	795690	1906600	0	0	0			197	1106	184
AAGLEDRIEIR	Unmodified	1241.67	0.672799	1043	tr|B4E9I2|B4E9I2_BURCJ	yes	yes	0	0	0	0	1		By MS/MS	By MS/MS		By MS/MS	By MS/MS	2.2	0.4		4	1		1	1		1	2	49.119	42.54	2	1.8472e-05	5991	Nsco_1318_BC_DsbA_T36_WT_sample2_FS_45	222	141.56	81177000	0	29245000	30499000	0	1991600	19442000			198	1043	185
AAGLNTAGFISGYR	Unmodified	1396.71	0.709913	384	tr|B4E591|B4E591_BURCJ	yes	yes	0	0	0	0	0	By matching	By matching	By MS/MS	By MS/MS	By MS/MS	By MS/MS	2.25	0.433		6	2	1	1	1	2	2	1	74.568	64.038	2	1.7206e-09	11084	Nsco_1318_BC_DsbA_WT_sample1_FS_35	185.77	167.91	84079000	4791500	5742900	7306500	39361000	17646000	9231000			199	384	186
AAGLNTGTSAGFAVVPVITGSSLK	Unmodified	2217.2	0.200497	1709	tr|B4EDD7|B4EDD7_BURCJ	yes	yes	0	0	0	0	0	By matching	By matching	By MS/MS				1	0	3			1	1	1				90.218	90.498	2	5.2594e-06	8426	Nsco_1318_BC_DsbA_T36_WT_sample3_FS_25	95.347	95.347	5778100	1662300	1158600	2957200	0	0	0			200	1709	187
AAGLPTLR	Unmodified	797.476	0.475937	3005	tr|B4EQN6|B4EQN6_BURCJ	yes	yes	0	0	0	0	0	By matching	By MS/MS	By MS/MS				3	0			3	1	1	1				40.037	39.693	2	0.027724	4519	Nsco_1318_BC_DsbA_T36_WT_sample2_FS_65	87.754	39.839	8407800	2281900	1515100	4610900	0	0	0			201	3005	188
AAGMATLTVPYGYNHGK	Unmodified	1749.85	0.85084	699	tr|B4E7B1|B4E7B1_BURCJ	yes	yes	0	0	0	0	0	By MS/MS	By MS/MS	By MS/MS		By MS/MS		1.25	0.433	3	1		1	1	1		1		55.516	52.368	2	5.6271e-11	2816	Nsco_1318_BC_DsbA_T36_WT_sample3_FS_25	213.34	206.32	18881000	5582500	775660	7712300	0	4810800	0			202	699	189
AAGMWQFMPGTGR	Unmodified	1408.64	0.63801	1882	tr|B4EEJ5|B4EEJ5_BURCJ	yes	yes	0	0	0	0	0				By MS/MS	By matching	By matching	3	0			3				1	1	1	95.909	76.699	2	0.0066068	13885	Nsco_1318_BC_DsbA_WT_sample1_FS_45	75.652	61.658	15016000	0	0	0	5148400	4819800	5047500			203	1882	190
AAGNHIVEHVK	Unmodified	1173.63	0.625455	1996	tr|B4EFB4|B4EFB4_BURCJ	yes	yes	0	0	0	0	0	By MS/MS	By MS/MS	By MS/MS	By MS/MS	By MS/MS	By MS/MS	2.33	0.471		6	3	1	1	1	2	2	2	23.979	16.007	2	2.081e-07	1929	Nsco_1318_BC_DsbA_WT_sample2_FS_45	249.24	204.28	309270000	52019000	41347000	36471000	82841000	45228000	51359000			204	1996	191
AAGPLDVGGVAPWSTHHSFPIEDDEQGR	Unmodified	2944.37	0.373998	689	tr|B4E739|B4E739_BURCJ	yes	yes	0	0	0	0	0	By MS/MS						2	0		1		1						76.351	75.198	3	0.02127	11871	Nsco_1318_BC_DsbA_T36_WT_sample1_FS_45	44.301	36.941	3901100	3901100	0	0	0	0	0			205	689	192
AAGPTGEVWHTDINESMLR	Unmodified	2082.98	0.979288	243	sp|B4EBC4|UBIE_BURCJ	yes	yes	0	0	0	0	0	By MS/MS	By MS/MS	By MS/MS			By MS/MS	2.12	0.927	3	1	4	2	3	2			1	67.576	66.1	2;3	4.2274e-29	8478	Nsco_1318_BC_DsbA_T36_WT_sample1_FS_65	301.83	287.14	157290000	8798800	18494000	40383000	0	0	89617000			206	243	193
AAGPTGEVWHTDINESMLR	Oxidation (M)	2098.97	0.974203	243	sp|B4EBC4|UBIE_BURCJ	yes	yes	0	0	0	1	0	By matching	By MS/MS	By MS/MS	By matching	By matching	By MS/MS	1.92	0.759	4	5	3	1	2	3	1	3	2	66.339	58.719	2;3	2.7251e-11	9409	Nsco_1318_BC_DsbA_WT_sample3_FS_35	177.63	156.38	92823000	544380	6731100	17370000	21765000	21223000	25189000			207	243	193
AAGQHEPSAVHINCYVVR	Unmodified	2006.97	0.974477	2934	tr|B4EPU5|B4EPU5_BURCJ	yes	yes	0	0	0	0	0			By MS/MS				3	0			1			1				39.254	39.416	3	2.2697e-05	4480	Nsco_1318_BC_DsbA_T36_WT_sample3_FS_65	97.579	90.698	10464000	0	0	10464000	0	0	0			208	2934	194
AAGQNAPAMQPILEINPEHALVK	Oxidation (M)	2427.26	0.258029	580	tr|B4E6G8|B4E6G8_BURCJ	yes	yes	0	0	0	1	0	By MS/MS	By MS/MS	By MS/MS	By MS/MS	By MS/MS	By matching	2.4	0.49		6	4	2	2	2	1	2	1	80.663	73.15	3	2.4932e-09	10289	Nsco_1318_BC_DsbA_T36_WT_sample1_FS_45	132.01	129.09	183630000	50178000	19217000	39143000	20287000	33130000	21677000			209	580	195
AAGQNAPAMQPILEINPEHALVK	Unmodified	2411.26	0.263114	580	tr|B4E6G8|B4E6G8_BURCJ	yes	yes	0	0	0	0	0	By MS/MS	By MS/MS	By MS/MS	By MS/MS	By MS/MS	By MS/MS	1.9	0.831	4	3	3	2	2	2	1	2	1	85.98	78.021	2;3	2.3902e-09	13139	Nsco_1318_BC_DsbA_T36_WT_sample2_FS_45	132.83	128.79	599940000	89516000	44944000	117320000	100480000	66691000	181000000			210	580	195
AAGRDPATVALLAVSK	Unmodified	1538.88	0.878041	1793	tr|B4EE13|B4EE13_BURCJ	yes	yes	0	0	0	0	1	By MS/MS	By MS/MS	By MS/MS	By MS/MS	By MS/MS	By MS/MS	2.4	0.49		6	4	1	1	1	2	2	3	71.903	61.669	2	1.0345e-12	8864	Nsco_1318_BC_DsbA_T36_WT_sample1_FS_45	224.75	209.6	995460000	131200000	72611000	173780000	310220000	178160000	129490000			211	1793	196
AAGSFEAGDDPVEAIGSYVR	Unmodified	2009.93	0.933049	2870	tr|B4EPC4|B4EPC4_BURCJ	yes	yes	0	0	0	0	0	By MS/MS	By MS/MS	By MS/MS	By MS/MS	By MS/MS	By matching	1.29	0.452	5	2		1	1	1	1	2	1	95.605	85.135	2	8.9772e-06	7430	Nsco_1318_BC_DsbA_T36_WT_sample3_FS_25	130.24	97.713	55676000	1980100	1273500	2722500	2697500	20991000	26011000			212	2870	197
AAGSHYLLLAALAR	Unmodified	1425.81	0.809233	816	tr|B4E848|B4E848_BURCJ	yes	yes	0	0	0	0	0	By matching	By MS/MS					3	0			2	1	1					73.457	73.312	2	0.014687	8895	Nsco_1318_BC_DsbA_T36_WT_sample2_FS_65	54.608	44.376	904940	258800	646140	0	0	0	0			213	816	198
AAGTQGVVVNVVDQK	Unmodified	1483.8	0.799456	2090	tr|B4EG40|B4EG40_BURCJ	yes	yes	0	0	0	0	0				By MS/MS	By MS/MS	By MS/MS	2	0		3					1	1	1	59.742	46.65	2	7.0256e-07	7721	Nsco_1318_BC_DsbA_WT_sample2_FS_35	150.44	132.18	28182000	0	0	0	13131000	7241200	7810300			214	2090	199
AAGVAEDHIILK	Unmodified	1235.69	0.687387	1161	tr|B4EA74|B4EA74_BURCJ	yes	yes	0	0	0	0	0			By MS/MS	By MS/MS	By MS/MS	By MS/MS	2.43	0.495		4	3			1	2	2	2	49.29	38.518	2	4.1764e-07	6450	Nsco_1318_BC_DsbA_WT_sample2_FS_35	188.87	158.31	425930000	0	0	119430000	40051000	128190000	138260000			215	1161	200
AAGVAEDHIILKKPETITGGADAK	Unmodified	2404.3	0.296189	1161	tr|B4EA74|B4EA74_BURCJ	yes	yes	0	0	0	0	2	By MS/MS	By MS/MS	By MS/MS				3	0			4	2	1	1				51.775	52.244	3;4	1.594e-09	6410	Nsco_1318_BC_DsbA_T36_WT_sample1_FS_65	122.73	119.46	12002000	8285300	2052600	1663600	0	0	0			216	1161	201
AAGVDVVDVGMVPTPVGYFAANVPLALK	Oxidation (M)	2785.47	0.472438	1546	tr|B4ECD4|B4ECD4_BURCJ	yes	yes	0	0	0	1	0	By MS/MS	By matching	By matching				1	0	4			2	1	1				109.13	109.16	2	3.9178e-15	12179	Nsco_1318_BC_DsbA_T36_WT_sample1_FS_25	149.59	149.59	42951000	14567000	4253900	24129000	0	0	0			217	1546	202
AAGVDVVDVGMVPTPVGYFAANVPLALK	Unmodified	2769.48	0.477524	1546	tr|B4ECD4|B4ECD4_BURCJ	yes	yes	0	0	0	0	0	By MS/MS	By MS/MS	By MS/MS				1	0	3			1	1	1				110.18	110.23	2	1.0173e-16	11341	Nsco_1318_BC_DsbA_T36_WT_sample2_FS_25	182.35	177.83	121520000	44493000	23856000	53166000	0	0	0			218	1546	202
AAGVGVWFANLR	Unmodified	1259.68	0.677491	2063	tr|B4EFX5|B4EFX5_BURCJ	yes	yes	0	0	0	0	0	By MS/MS	By MS/MS	By matching				2	0		3		1	1	1				81.933	80.498	2	3.0281e-05	13016	Nsco_1318_BC_DsbA_T36_WT_sample1_FS_45	127.46	109.95	4299700	1814500	875160	1610100	0	0	0			219	2063	203
AAGVHYFDLTEDVR	Unmodified	1591.76	0.763071	1102	tr|B4E9X7|B4E9X7_BURCJ	yes	yes	0	0	0	0	0	By matching	By MS/MS	By matching	By MS/MS	By MS/MS	By MS/MS	2.22	0.416		7	2	1	1	2	2	2	1	71.858	62.983	2	5.064e-09	11103	Nsco_1318_BC_DsbA_WT_sample2_FS_35	172.8	146.76	239410000	11664000	49575000	104830000	30810000	27683000	14848000			220	1102	204
AAGVKVPDVK	Unmodified	982.581	0.581131	1261	tr|B4EAP3|B4EAP3_BURCJ	yes	yes	0	0	0	0	1	By MS/MS	By MS/MS	By MS/MS	By MS/MS	By MS/MS	By MS/MS	2.5	0.5		3	3	1	1	1	1	1	1	31.946	26.601	2	6.4538e-05	3144	Nsco_1318_BC_DsbA_T36_WT_sample2_FS_45	185.81	131.2	556720000	72686000	69195000	74342000	139500000	93651000	107340000			221	1261	205
AAGVPSLR	Unmodified	769.445	0.444637	2747	tr|B4EMR4|B4EMR4_BURCJ	yes	yes	0	0	0	0	0	By MS/MS	By MS/MS	By MS/MS				3	0			3	1	1	1				31.374	30.563	2	0.00010222	3218	Nsco_1318_BC_DsbA_T36_WT_sample1_FS_65	158.12	115.12	78339000	19966000	18611000	39762000	0	0	0			222	2747	206
AAGVPVIGLIGGR	Unmodified	1178.71	0.713542	1872	tr|B4EEH9|B4EEH9_BURCJ	yes	yes	0	0	0	0	0	By matching	By MS/MS		By MS/MS	By MS/MS	By MS/MS	2.29	0.452		5	2	1	1		1	2	2	91.538	77.705	2	0.0082638	13681	Nsco_1318_BC_DsbA_WT_sample3_FS_35	78.113	57.243	10658000	1498500	1439900	0	934160	1941900	4843300			223	1872	207
AAGVWDAVSAK	Unmodified	1073.55	0.550559	2779	tr|B4EN10|B4EN10_BURCJ	yes	yes	0	0	0	0	0	By MS/MS	By MS/MS					3	0			2	1	1					47.518	47.774	2	0.00036152	5838	Nsco_1318_BC_DsbA_T36_WT_sample1_FS_65	108.57	85.141	8508200	5567900	2940300	0	0	0	0			224	2779	208
AAGWNGYWIDAASSLR	Unmodified	1736.83	0.827068	2029	tr|B4EFJ5|B4EFJ5_BURCJ	yes	yes	0	0	0	0	0	By MS/MS	By MS/MS					2	0		2		1	1					88.855	87.076	2	0.0060626	15256	Nsco_1318_BC_DsbA_T36_WT_sample2_FS_45	63.537	60.857	2403100	1281200	1121900	0	0	0	0			225	2029	209
AAGYDAPFLTVQEGVDR	Unmodified	1807.87	0.874078	235	sp|B4EB34|HLDD_BURCJ	yes	yes	0	0	0	0	0				By MS/MS	By MS/MS	By MS/MS	2	0		4					1	1	2	93.08	74.639	2	1.0281e-11	13403	Nsco_1318_BC_DsbA_WT_sample2_FS_35	190.46	175.77	347390000	0	0	0	117790000	87508000	142100000			226	235	210
AAGYPLFATTR	Unmodified	1166.61	0.608408	1227	tr|B4EAJ0|B4EAJ0_BURCJ	yes	yes	0	0	0	0	0	By MS/MS	By matching			By matching		2.33	0.471		2	1	1	1			1		61.053	56.503	2	0.025233	8181	Nsco_1318_BC_DsbA_T36_WT_sample1_FS_45	64.927	55.339	22226000	15313000	3707400	0	0	3205200	0			227	1227	211
AAHAAPAAEQFTGAPATYMPGAVPPPGVNAR	Oxidation (M)	3003.47	0.466124	1085	tr|B4E9Q4|B4E9Q4_BURCJ	yes	yes	0	0	0	1	0	By MS/MS	By MS/MS	By MS/MS		By matching	By MS/MS	2.2	0.4		4	1	1	1	1		1	1	65.845	60.861	3	2.1799e-06	8997	Nsco_1318_BC_DsbA_T36_WT_sample3_FS_45	117.83	101.51	38121000	5640700	9716500	14017000	0	4102400	4644500			228	1085	212
AAHAAPAAEQFTGAPATYMPGAVPPPGVNAR	Unmodified	2987.47	0.47121	1085	tr|B4E9Q4|B4E9Q4_BURCJ	yes	yes	0	0	0	0	0	By MS/MS	By MS/MS	By MS/MS	By MS/MS	By MS/MS	By MS/MS	2.33	0.471		6	3	1	1	1	2	2	2	80.997	69.451	3	4.8663e-12	10639	Nsco_1318_BC_DsbA_T36_WT_sample3_FS_45	147.17	144.49	202660000	16528000	26306000	27042000	58495000	37060000	37232000			229	1085	212
AAHALPAHQALTK	Unmodified	1327.74	0.736068	245	sp|B4EBD9|FDHD_BURCJ	yes	yes	0	0	0	0	0				By MS/MS	By MS/MS	By MS/MS	2	0		3					1	1	1	28.409	16.486	2	1.3658e-07	2351	Nsco_1318_BC_DsbA_WT_sample1_FS_35	209.85	188.4	20932000	0	0	0	4719100	6032300	10180000			230	245	213
AAHDALPFLEHAK	Unmodified	1418.73	0.730648	2285	tr|B4EIA6|B4EIA6_BURCJ	yes	yes	0	0	0	0	0	By MS/MS	By MS/MS	By MS/MS	By MS/MS	By MS/MS	By MS/MS	2.15	0.654	6	22	12	5	5	6	7	10	7	56.14	48.251	2;3	1.051e-07	7814	Nsco_1318_BC_DsbA_WT_sample1_FS_35	177.57	169.35	8323400000	967760000	300160000	1999800000	2008200000	1805100000	1242300000			231	2285	214
AAHDALPFLEHAKR	Unmodified	1574.83	0.831759	2285	tr|B4EIA6|B4EIA6_BURCJ	yes	yes	0	0	0	0	1	By MS/MS	By MS/MS	By MS/MS	By MS/MS	By MS/MS	By MS/MS	2.4	0.49		9	6	3	2	4	3	1	2	61.179	55.166	3	8.3605e-14	9248	Nsco_1318_BC_DsbA_WT_sample1_FS_45	228.33	216.63	214600000	38923000	19145000	46396000	64020000	19954000	26163000			232	2285	215
AAHEAGAPVIELHTGR	Unmodified	1627.84	0.843052	1143	tr|B4EA45|B4EA45_BURCJ	yes	yes	0	0	0	0	0	By MS/MS	By MS/MS	By MS/MS	By MS/MS	By MS/MS	By MS/MS	2.44	0.496		9	7	2	2	2	3	3	4	39.198	32.256	2;3	4.2341e-19	4871	Nsco_1318_BC_DsbA_WT_sample3_FS_45	215.93	208.55	364090000	41117000	85538000	59911000	42160000	57199000	78164000			233	1143	216
AAHHLGVSNALVTR	Unmodified	1444.79	0.789895	1630	tr|B4ECW9|B4ECW9_BURCJ	yes	yes	0	0	0	0	0					By MS/MS	By MS/MS	2	0		2						1	1	44.533	32.783	2	4.0896e-11	4972	Nsco_1318_BC_DsbA_WT_sample3_FS_35	201.46	181.67	11310000	0	0	0	0	3814800	7495000			234	1630	217
AAHIPVILTDR	Unmodified	1204.69	0.692806	2965	tr|B4EPZ5|B4EPZ5_BURCJ	yes	yes	0	0	0	0	0	By MS/MS	By MS/MS	By MS/MS	By MS/MS	By MS/MS	By MS/MS	2.4	0.49		6	4	1	1	1	2	2	3	61.123	51.801	2	1.0043e-05	8850	Nsco_1318_BC_DsbA_WT_sample3_FS_45	162.59	149.61	319570000	18526000	5569100	11022000	24797000	18538000	241120000			235	2965	218
AAHISALAHR	Unmodified	1045.58	0.578111	1814	tr|B4EE53|B4EE53_BURCJ	yes	yes	0	0	0	0	0				By MS/MS	By MS/MS	By MS/MS	2	0		3					1	1	1	28.192	16.268	2	0.00027604	2211	Nsco_1318_BC_DsbA_WT_sample3_FS_35	230.09	99.823	7654000	0	0	0	2943600	2841500	1869000			236	1814	219
AAHLIKAAPK	Unmodified	1018.63	0.62875	1684	tr|B4ED89|B4ED89_BURCJ	yes	yes	0	0	0	0	1		By MS/MS					2	0		1			1					21.982	20.878	2	0.055855	1791	Nsco_1318_BC_DsbA_T36_WT_sample2_FS_45	89.752	63.813	0	0	0	0	0	0	0			237	1684	220
AAHPDVDVIVSDDGLQHYR	Unmodified	2106.01	0.0130309	199	sp|B4E9F8|LPXK_BURCJ	yes	yes	0	0	0	0	0	By MS/MS	By MS/MS			By matching	By matching	2.5	0.5		2	2	1	1			1	1	64.474	57.797	3	3.4887e-11	9092	Nsco_1318_BC_DsbA_T36_WT_sample2_FS_45	136.35	120.93	17974000	3565300	6711100	0	0	4123500	3574500			238	199	221
AAHRVELIK	Unmodified	1035.62	0.618913	229	sp|B4EAW8|SYH_BURCJ	yes	yes	0	0	0	0	1		By matching	By MS/MS				2	0		2			1	1				24.447	23.523	2	0.00012184	2213	Nsco_1318_BC_DsbA_T36_WT_sample3_FS_45	148.14	114.35	25048000	0	10396000	14653000	0	0	0			239	229	222
AAHSGANTVIASGR	Unmodified	1310.67	0.669111	127	sp|B4E5W9|PROB_BURCJ	yes	yes	0	0	0	0	0	By MS/MS	By matching					2	0		2		1	1					21.157	19.929	2	3.0797e-05	1614	Nsco_1318_BC_DsbA_T36_WT_sample1_FS_45	124.21	104.44	4480200	2950800	1529400	0	0	0	0			240	127	223
AAHSGFAVDTVK	Unmodified	1201.61	0.609136	836	tr|B4E891|B4E891_BURCJ	yes	yes	0	0	0	0	0	By MS/MS	By matching		By MS/MS	By matching		2.5	0.5		2	2	1	1		1	1		32.708	26.962	2	1.8669e-06	3808	Nsco_1318_BC_DsbA_WT_sample1_FS_45	124.67	111.29	11247000	6475900	1432500	0	2658900	679570	0			241	836	224
AAHVEPAADKGER	Unmodified	1349.67	0.668776	1146	tr|B4EA48|B4EA48_BURCJ	yes	yes	0	0	0	0	1	By MS/MS	By MS/MS	By matching				3	0			3	1	1	1				16.977	15.698	3	0.00016061	764	Nsco_1318_BC_DsbA_T36_WT_sample2_FS_65	90.926	84.628	1521800	827870	555010	138950	0	0	0			242	1146	225
AAHVPAALATR	Unmodified	1076.61	0.609077	2216	tr|B4EHK5|B4EHK5_BURCJ	yes	yes	0	0	0	0	0	By MS/MS	By MS/MS	By MS/MS				3	0			3	1	1	1				27.867	26.956	2	0.027574	2585	Nsco_1318_BC_DsbA_T36_WT_sample1_FS_65	54.982	40.313	29418000	6936500	11218000	11263000	0	0	0			243	2216	226
AAHYAAQAALFLR	Unmodified	1401.75	0.751718	2773	tr|B4EN02|B4EN02_BURCJ	yes	yes	0	0	0	0	0		By MS/MS		By MS/MS	By MS/MS		2.67	0.471		1	2		1		1	1		77.995	61.947	2	4.1456e-06	9266	Nsco_1318_BC_DsbA_T36_WT_sample2_FS_45	108.98	101.85	9589400	0	0	0	7252900	2336500	0			244	2773	227
AAIAELQAQGYALPAYPEDPSTDEEK	Unmodified	2776.31	0.307935	982	tr|B4E908|B4E908_BURCJ	yes	yes	0	0	0	0	0	By MS/MS	By MS/MS	By matching	By MS/MS	By MS/MS	By matching	1	0	6			1	1	1	1	1	1	91.786	82.745	2	2.6021e-21	6084	Nsco_1318_BC_DsbA_T36_WT_sample2_FS_25	211.29	206.49	198520000	22915000	29731000	48986000	29713000	26517000	40661000			245	982	228
AAIAVSDAETAFQLSGVR	Unmodified	1804.93	0.931927	2281	tr|B4EIA2|B4EIA2_BURCJ	yes	yes	0	0	0	0	0	By MS/MS	By MS/MS	By MS/MS	By MS/MS			1.2	0.4	4	1		1	1	1	2			90.786	83.358	2	3.8755e-12	7523	Nsco_1318_BC_DsbA_WT_sample1_FS_25	186.16	176.97	55894000	30665000	1437400	3966600	19825000	0	0			246	2281	229
AAIDAALDAKR	Unmodified	1113.61	0.614222	2946	tr|B4EPX3|B4EPX3_BURCJ	yes	yes	0	0	0	0	1				By MS/MS	By MS/MS	By MS/MS	2	0		3					1	1	1	39.746	27.256	2	4.3176e-06	4360	Nsco_1318_BC_DsbA_WT_sample2_FS_35	239.6	166.34	99744000	0	0	0	34404000	17525000	47815000			247	2946	230
AAIDAGDGAALEAVFTR	Unmodified	1646.83	0.826399	1351	tr|B4EB43|B4EB43_BURCJ	yes	yes	0	0	0	0	0					By matching	By MS/MS	1.67	0.471	1	2						1	2	105.32	87	2	1.1824e-11	15046	Nsco_1318_BC_DsbA_WT_sample3_FS_35	232.6	221.24	144570000	0	0	0	0	80929000	63639000			248	1351	231
AAIDAGVPVLAICR	Unmodified	1424.78	0.780969	1772	tr|B4EDW8|B4EDW8_BURCJ	yes	yes	0	0	0	0	0				By MS/MS	By MS/MS		2	0		2					1	1		98.671	78.431	2	2.5301e-06	13789	Nsco_1318_BC_DsbA_WT_sample1_FS_35	123.79	113.56	45171000	0	0	0	31121000	14049000	0			249	1772	232
AAIDVLAAHPAPR	Unmodified	1300.73	0.725169	596	tr|B4E6J6|B4E6J6_BURCJ	yes	yes	0	0	0	0	0	By MS/MS	By MS/MS	By MS/MS	By MS/MS	By MS/MS	By MS/MS	1	0	6			1	1	1	1	1	1	50.982	44.747	2	4.1352e-06	2241	Nsco_1318_BC_DsbA_T36_WT_sample1_FS_25	136.63	127.68	5909400	940400	811880	950650	882420	1135300	1188800			250	596	233
AAIEAGHASGELYEGIWENVGTPAQLGELDAR	Unmodified	3323.61	0.605848	1402	tr|B4EBE3|B4EBE3_BURCJ	yes	yes	0	0	0	0	0	By MS/MS	By MS/MS	By MS/MS				2	0		3		1	1	1				92.567	90.965	3	2.1445e-31	15008	Nsco_1318_BC_DsbA_T36_WT_sample3_FS_45	162.92	162.92	186250000	29269000	31060000	125920000	0	0	0			251	1402	234
AAIEDGRVSVSIDTPVVGGGAGGGGGGPSTPPFPK	Unmodified	3162.59	0.594555	2719	tr|B4EMI3|B4EMI3_BURCJ	yes	yes	0	0	0	0	1	By MS/MS		By matching	By MS/MS	By MS/MS	By MS/MS	2.6	0.49		2	3	1		1	1	1	1	88.011	76.185	3	1.0274e-06	11853	Nsco_1318_BC_DsbA_T36_WT_sample1_FS_45	110.41	107.68	26010000	6403700	0	2890600	9084400	2590200	5040700			252	2719	235
AAIGRPPESVK	Unmodified	1123.63	0.634957	2065	tr|B4EFY7|B4EFY7_BURCJ	yes	yes	0	0	0	0	1	By matching	By matching	By MS/MS				2	0		3		1	1	1				24.255	23.222	2	0.052357	2169	Nsco_1318_BC_DsbA_T36_WT_sample3_FS_45	59.931	35.155	6342700	4930800	323650	1088300	0	0	0			253	2065	236
AAIKDLLDAIDAPK	Unmodified	1452.82	0.818795	1353	tr|B4EB46|B4EB46_BURCJ	yes	yes	0	0	0	0	1	By MS/MS	By MS/MS	By MS/MS	By MS/MS	By MS/MS	By MS/MS	1.12	0.331	7	1		1	2	1	1	2	1	93.577	84.341	2	3.0199e-09	6865	Nsco_1318_BC_DsbA_T36_WT_sample3_FS_25	180.09	180.09	625810000	139520000	88582000	108070000	45335000	190430000	53877000			254	1353	237
AAILPSDAPPEVAR	Unmodified	1405.76	0.756529	2569	tr|B4EL22|B4EL22_BURCJ	yes	yes	0	0	0	0	0	By MS/MS	By MS/MS	By MS/MS	By MS/MS	By MS/MS	By MS/MS	2.25	0.433		6	2	1	1	1	2	1	2	64.659	55.568	2	7.1551e-05	9264	Nsco_1318_BC_DsbA_WT_sample3_FS_35	104.07	93.547	112080000	7853300	12901000	22197000	21882000	6641200	40605000			255	2569	238
AAILTSDKFK	Unmodified	1092.62	0.61791	710	tr|B4E7D0|B4E7D0_BURCJ	yes	yes	0	0	0	0	1				By MS/MS	By MS/MS	By MS/MS	2	0		3					1	1	1	43.897	31.272	2	6.535e-05	5214	Nsco_1318_BC_DsbA_WT_sample1_FS_35	147.24	130.78	104940000	0	0	0	55058000	18519000	31361000			256	710	239
AAINAPMQGTAADLIK	Unmodified	1583.83	0.834127	2784	tr|B4EN22|B4EN22_BURCJ	yes	yes	0	0	0	0	0				By matching	By MS/MS	By MS/MS	2	0		3					1	1	1	84.505	67.109	2	4.8846e-05	11632	Nsco_1318_BC_DsbA_WT_sample3_FS_35	100.38	89.471	19259000	0	0	0	6687900	0	12571000			257	2784	240
AAIPVLTDVIAPGAAAAAPADSR	Unmodified	2117.15	0.148068	874	tr|B4E8G7|B4E8G7_BURCJ	yes	yes	0	0	0	0	0	By MS/MS	By MS/MS	By MS/MS				1	0	3			1	1	1				92.107	92.386	2	0.0046976	8777	Nsco_1318_BC_DsbA_T36_WT_sample1_FS_25	90.367	78.784	4228500	1361200	758420	2108900	0	0	0			258	874	241
AAIQVTQHFADAMK	Oxidation (M)	1545.76	0.760962	2525	tr|B4EKL3|B4EKL3_BURCJ	yes	yes	0	0	0	1	0					By MS/MS	By MS/MS	2	0		2						1	1	48.063	36.513	2	0.0088454	6032	Nsco_1318_BC_DsbA_WT_sample2_FS_35	59.975	46.166	2075200	0	0	0	0	1431800	643430			259	2525	242
AAIQVTQHFADAMK	Unmodified	1529.77	0.766048	2525	tr|B4EKL3|B4EKL3_BURCJ	yes	yes	0	0	0	0	0					By MS/MS		2	0		1						1		67.031	53.354	2	0.0003125	8964	Nsco_1318_BC_DsbA_WT_sample2_FS_35	106.79	106.79	7452100	0	0	0	0	7452100	0			260	2525	242
AAITASMVAELR	Oxidation (M)	1247.65	0.654372	277	sp|B4ECN0|EFTS_BURCJ	yes	yes	0	0	0	1	0				By matching	By MS/MS	By MS/MS	2	0		8					2	2	4	68.897	54.817	2	4.5315e-08	8218	Nsco_1318_BC_DsbA_WT_sample3_FS_35	180.67	180.67	158700000	0	0	0	4085100	3159100	151460000			261	277	243
AAITQNAIDVAHALGVACPR	Unmodified	2047.06	0.0632923	2289	tr|B4EIB0|B4EIB0_BURCJ	yes	yes	0	0	0	0	0	By MS/MS	By MS/MS	By MS/MS	By MS/MS	By MS/MS	By MS/MS	1	0	6			1	1	1	1	1	1	89.662	80.654	2	1.5546e-37	6507	Nsco_1318_BC_DsbA_WT_sample2_FS_25	331.39	316.23	77803000	12513000	3247300	9490600	20350000	10268000	21934000			262	2289	244
AAIVAGVPVLAVCR	Unmodified	1394.81	0.80679	987	tr|B4E924|B4E924_BURCJ	yes	yes	0	0	0	0	0				By MS/MS		By matching	2	0		2					1		1	98.68	79.214	2	9.8535e-05	13930	Nsco_1318_BC_DsbA_WT_sample1_FS_35	90.629	86.33	4751900	0	0	0	3557200	0	1194700			263	987	245
AAIVDAAIEEFLAAGYDATSMDR	Unmodified	2399.13	0.131491	2989	tr|B4EQD5|B4EQD5_BURCJ	yes	yes	0	0	0	0	0	By MS/MS		By matching				1	0	2			1		1				112.74	112.79	2	1.3214e-06	13083	Nsco_1318_BC_DsbA_T36_WT_sample1_FS_25	116.43	108.52	3356800	1076500	0	2280300	0	0	0			264	2989	246
AAIVSIAHR	Unmodified	936.551	0.550499	509	tr|B4E619|B4E619_BURCJ	yes	yes	0	0	0	0	0				By MS/MS	By MS/MS	By MS/MS	2	0		3					1	1	1	37.18	24.689	2	0.00012795	3925	Nsco_1318_BC_DsbA_WT_sample2_FS_35	157.21	110.55	6031500	0	0	0	2439600	1986800	1605100			265	509	247
AAKDVVFGDSAR	Unmodified	1234.63	0.6306	1618	tr|B4ECT7|B4ECT7_BURCJ	yes	yes	0	0	0	0	1				By matching	By MS/MS	By matching	2	0		3					1	1	1	36.622	24.164	2	0.033833	3841	Nsco_1318_BC_DsbA_WT_sample2_FS_35	62.408	53.649	4001100	0	0	0	1415200	1577100	1008800			266	1618	248
AAKPDLVYYGGADSQAAPMVK	Unmodified	2151.07	0.0670403	1960	tr|B4EF03|B4EF03_BURCJ	yes	yes	0	0	0	0	1	By MS/MS	By matching	By MS/MS	By MS/MS	By MS/MS	By MS/MS	1.33	0.471	6	3		1	1	1	2	2	2	64.795	55.149	2	0.001558	3576	Nsco_1318_BC_DsbA_WT_sample1_FS_25	104.41	98.443	53648000	2027400	1276600	1813100	13516000	11355000	23660000			267	1960	249
AAKPFVLR	Unmodified	900.555	0.554522	2553	tr|B4EKX9|B4EKX9_BURCJ	yes	yes	0	0	0	0	1					By MS/MS		3	0			1					1		40.594	30.8	2	0.005048	4763	Nsco_1318_BC_DsbA_WT_sample2_FS_45	71.141	71.141	1265600	0	0	0	0	1265600	0			268	2553	250
AAKPTPQPVAPSPAPSPTPAPAADPTPAPAAPAPAAPAATPGPAR	Unmodified	4066.13	0.127614	1891	tr|B4EEN0|B4EEN0_BURCJ	yes	yes	0	0	0	0	1	By MS/MS	By MS/MS	By MS/MS	By MS/MS	By MS/MS	By MS/MS	1.38	0.484	5	3		1	1	1	1	2	2	68.518	59.64	3	1.6982e-16	10100	Nsco_1318_BC_DsbA_WT_sample3_FS_35	156.56	155.23	964050000	19054000	14118000	37063000	304880000	259970000	328960000			269	1891	251
AALAAEEAGADAITLHLR	Unmodified	1791.95	0.947911	1143	tr|B4EA45|B4EA45_BURCJ	yes	yes	0	0	0	0	0	By MS/MS	By MS/MS	By MS/MS	By MS/MS	By MS/MS	By MS/MS	1.19	0.49	61	8	3	9	15	16	9	9	14	91.917	83.741	2;3	1.2966e-15	5568	Nsco_1318_BC_DsbA_WT_sample1_FS_25	283.83	244.81	2759500000	121150000	197570000	639580000	929380000	296420000	575410000			270	1143	252
AALAAEEAGADAITLHLREDR	Unmodified	2192.12	0.118559	1143	tr|B4EA45|B4EA45_BURCJ	yes	yes	0	0	0	0	1	By matching	By MS/MS	By MS/MS	By MS/MS		By MS/MS	2.33	0.471		4	2	1	1	1	2		1	72.982	64.57	3	3.8134e-09	10526	Nsco_1318_BC_DsbA_T36_WT_sample2_FS_45	166.57	134.5	188000000	16562000	12212000	50718000	66722000	0	41784000			271	1143	253
AALAAGADLINDIWGFR	Unmodified	1772.92	0.920968	403	tr|B4E5F5|B4E5F5_BURCJ	yes	yes	0	0	0	0	0					By MS/MS	By MS/MS	2	0		2						1	1	111.41	93.297	2	0.0030532	16132	Nsco_1318_BC_DsbA_WT_sample3_FS_35	103.75	89.061	46141000	0	0	0	0	28623000	17518000			272	403	254
AALAAIHAAPER	Unmodified	1189.66	0.656755	2823	tr|B4ENI2|B4ENI2_BURCJ	yes	yes	0	0	0	0	0						By MS/MS	2	0		1							1	37.468	26.566	2	0.042983	4064	Nsco_1318_BC_DsbA_WT_sample3_FS_35	59.426	42.33	0	0	0	0	0	0	0			273	2823	255
AALAAQDWAEVTR	Unmodified	1400.7	0.704828	1932	tr|B4EEV4|B4EEV4_BURCJ	yes	yes	0	0	0	0	0	By MS/MS	By MS/MS	By MS/MS	By MS/MS	By MS/MS	By MS/MS	2.33	0.471		6	3	1	1	1	2	2	2	72.142	62.366	2	1.0896e-08	9923	Nsco_1318_BC_DsbA_T36_WT_sample2_FS_45	203.02	197.68	403040000	124540000	18270000	77456000	59710000	87093000	35966000			274	1932	256
AALAAQSDTFEPVLR	Unmodified	1587.83	0.825671	2873	tr|B4EPC7|B4EPC7_BURCJ	yes	yes	0	0	0	0	0				By MS/MS			2	0		1					1			85.572	66.788	2	4.3287e-05	11580	Nsco_1318_BC_DsbA_WT_sample1_FS_35	137.89	119.22	5884600	0	0	0	5884600	0	0			275	2873	257
AALAEAAGDAYDAGNTYDVAGGER	Unmodified	2327.03	0.0301971	2953	tr|B4EPY0|B4EPY0_BURCJ	yes	yes	0	0	0	0	0	By MS/MS	By MS/MS	By MS/MS	By MS/MS	By MS/MS	By MS/MS	1	0	8			2	1	1	1	2	1	71.327	63.458	2	1.5832e-44	4212	Nsco_1318_BC_DsbA_T36_WT_sample1_FS_25	348.49	340.39	146740000	29338000	23462000	24992000	33241000	22150000	13553000			276	2953	258
AALAEAAGDAYDAGNTYDVAGGERR	Unmodified	2483.13	0.131308	2953	tr|B4EPY0|B4EPY0_BURCJ	yes	yes	0	0	0	0	1	By MS/MS	By MS/MS	By MS/MS		By MS/MS	By MS/MS	1	0	5			1	1	1		1	1	61.135	55.968	2	4.0605e-21	3321	Nsco_1318_BC_DsbA_T36_WT_sample1_FS_25	258.23	258.23	50541000	14989000	14615000	8134000	0	9144600	3658800			277	2953	259
AALAGDVQTAR	Unmodified	1071.57	0.567272	1684	tr|B4ED89|B4ED89_BURCJ	yes	yes	0	0	0	0	0	By MS/MS	By MS/MS	By matching	By MS/MS	By MS/MS	By MS/MS	2.5	0.5		3	3	1	1	1	1	1	1	30.381	24.869	2	6.9963e-06	3055	Nsco_1318_BC_DsbA_WT_sample3_FS_45	208.35	159.26	1217900000	56659000	155540000	94478000	221540000	319660000	370020000			278	1684	260
AALAHLK	Unmodified	722.444	0.443909	1320	tr|B4EAZ8|B4EAZ8_BURCJ	yes	yes	0	0	0	0	0				By MS/MS	By MS/MS	By matching	2	0		3					1	1	1	27.671	15.715	2	0.062903	2205	Nsco_1318_BC_DsbA_WT_sample1_FS_35	72.618	24.517	15350000	0	0	0	8965900	1616200	4768200			279	1320	261
AALAPGERPLASPAVR	Unmodified	1574.89	0.889274	1861	tr|B4EEF1|B4EEF1_BURCJ	yes	yes	0	0	0	0	1					By matching	By MS/MS	2	0		2						1	1	51.848	40.098	2	1.6037e-09	6487	Nsco_1318_BC_DsbA_WT_sample3_FS_35	163.51	150.89	18017000	0	0	0	0	8242800	9774200			280	1861	262
AALAQPGAVHAMCEDYR	Unmodified	1858.85	0.845437	998	tr|B4E950|B4E950_BURCJ	yes	yes	0	0	0	0	0	By matching	By MS/MS	By MS/MS			By MS/MS	2.75	0.433		1	3	1	1	1			1	46.343	43.98	2;3	1.4353e-05	7090	Nsco_1318_BC_DsbA_WT_sample3_FS_35	148.68	129.9	10931000	1731900	2590100	3769500	0	0	2839800			281	998	263
AALAVGHAAVAASGR	Unmodified	1320.73	0.726232	1297	tr|B4EAU8|B4EAU8_BURCJ	yes	yes	0	0	0	0	0	By MS/MS	By MS/MS	By matching	By MS/MS	By MS/MS	By MS/MS	2.38	0.484		5	3	1	1	1	2	1	2	36.218	29.15	2	4.6229e-14	4604	Nsco_1318_BC_DsbA_WT_sample2_FS_45	236.69	222.39	120940000	11388000	14388000	26050000	39189000	14530000	15393000			282	1297	264
AALCATAATLDPSQLAR	Unmodified	1728.88	0.882868	2216	tr|B4EHK5|B4EHK5_BURCJ	yes	yes	0	0	0	0	0				By MS/MS	By MS/MS	By matching	2	0		3					1	1	1	87.908	70.204	2	1.3941e-10	12148	Nsco_1318_BC_DsbA_WT_sample1_FS_35	142.89	142.89	38329000	0	0	0	13184000	12261000	12884000			283	2216	265
AALDAYQVHPVHQEVKK	Unmodified	1932.02	0.0217451	1436	tr|B4EBJ9|B4EBJ9_BURCJ	yes	yes	0	0	0	0	1	By MS/MS						2	0		1		1						32.285	31.132	3	0.0033169	3812	Nsco_1318_BC_DsbA_T36_WT_sample1_FS_45	72.446	67.444	5641800	5641800	0	0	0	0	0			284	1436	266
AALDFVLSDDER	Unmodified	1349.65	0.64631	1029	tr|B4E9E2|B4E9E2_BURCJ	yes	yes	0	0	0	0	0	By matching	By MS/MS	By MS/MS	By MS/MS	By MS/MS	By MS/MS	2.25	0.433		6	2	1	1	1	1	2	2	85.798	74.014	2	4.0693e-07	12601	Nsco_1318_BC_DsbA_T36_WT_sample2_FS_45	166.55	158.9	136760000	9013900	9039200	15667000	8384900	35652000	58999000			285	1029	267
AALDQLFSGLAPADAK	Unmodified	1586.83	0.830422	2892	tr|B4EPI0|B4EPI0_BURCJ	yes	yes	0	0	0	0	0				By MS/MS	By MS/MS	By MS/MS	2	0		3					1	1	1	108.11	88.904	2	7.2111e-07	15508	Nsco_1318_BC_DsbA_WT_sample3_FS_35	131.69	120.48	519950000	0	0	0	196460000	136160000	187340000			286	2892	268
AALDQLFSGLAPADAKR	Unmodified	1742.93	0.931533	2892	tr|B4EPI0|B4EPI0_BURCJ	yes	yes	0	0	0	0	1	By MS/MS	By MS/MS	By MS/MS	By MS/MS	By MS/MS	By MS/MS	1.4	0.49	6	4		2	1	2	2	2	1	89.244	80.518	2;3	3.2911e-15	14282	Nsco_1318_BC_DsbA_WT_sample1_FS_35	193.15	179.48	56378000	4597300	1925200	10153000	25799000	13902000	0			287	2892	269
AALEANPVEVSVAGR	Unmodified	1481.78	0.783806	299	sp|B4EDB2|SYK_BURCJ	yes	yes	0	0	0	0	0	By matching	By MS/MS	By MS/MS	By MS/MS	By MS/MS	By MS/MS	2.43	0.495		4	3	1	1	1	2	1	1	65.319	56.883	2	4.74e-10	8503	Nsco_1318_BC_DsbA_T36_WT_sample3_FS_45	185.25	174.03	60709000	6523300	5759500	11814000	12442000	11701000	12470000			288	299	270
AALEGLPGVGR	Unmodified	1038.58	0.582193	573	tr|B4E6F1|B4E6F1_BURCJ	yes	yes	0	0	0	0	0	By MS/MS	By MS/MS	By MS/MS	By MS/MS	By MS/MS	By MS/MS	2.5	0.5		3	3	1	1	1	1	1	1	61.191	54.414	2	1.8345e-05	9399	Nsco_1318_BC_DsbA_WT_sample1_FS_45	162.49	136.94	81271000	18123000	14208000	10326000	25701000	6651100	6262700			289	573	271
AALEGLPGVGRK	Unmodified	1166.68	0.677156	573	tr|B4E6F1|B4E6F1_BURCJ	yes	yes	0	0	0	0	1				By matching	By MS/MS	By MS/MS	2	0		3					1	1	1	51.826	39.302	2	0.00017804	6628	Nsco_1318_BC_DsbA_WT_sample2_FS_35	105.4	90.634	11398000	0	0	0	8518800	1730500	1148300			290	573	272
AALEGYPTYDR	Unmodified	1254.59	0.588067	2142	tr|B4EGR1|B4EGR1_BURCJ	yes	yes	0	0	0	0	0	By MS/MS	By MS/MS	By MS/MS	By MS/MS	By MS/MS	By MS/MS	2.25	0.433		6	2	1	1	1	2	2	1	49.277	41.289	2	3.0228e-05	5901	Nsco_1318_BC_DsbA_T36_WT_sample1_FS_45	133.83	122.68	172890000	62165000	17528000	18787000	31230000	39111000	4064000			291	2142	273
AALEHLTR	Unmodified	909.503	0.503215	2603	tr|B4ELF3|B4ELF3_BURCJ	yes	yes	0	0	0	0	0	By MS/MS	By MS/MS	By MS/MS	By MS/MS	By MS/MS	By MS/MS	2.5	0.5		3	3	1	1	1	1	1	1	26.311	22.913	2	0.00014862	2870	Nsco_1318_BC_DsbA_WT_sample2_FS_45	157.34	110.26	20530000	2720200	3582200	7966400	0	6261500	0			292	2603	274
AALEQIPASAHPMDVMR	Oxidation (M)	1851.9	0.897138	2550	tr|B4EKX1|B4EKX1_BURCJ	yes	yes	0	0	0	1	0	By MS/MS	By matching		By MS/MS		By MS/MS	1	0	4			1	1		1		1	54.465	49.584	2	0.016422	2634	Nsco_1318_BC_DsbA_T36_WT_sample1_FS_25	47.288	42.675	2805300	754890	281250	0	1769200	0	0			293	2550	275
AALEQIPASAHPMDVMR	Unmodified	1835.9	0.902224	2550	tr|B4EKX1|B4EKX1_BURCJ	yes	yes	0	0	0	0	0	By MS/MS	By MS/MS	By matching	By MS/MS	By MS/MS	By MS/MS	1.57	0.904	5		2	2	1	1	1	1	1	66.53	60.509	2;3	1.827e-15	4195	Nsco_1318_BC_DsbA_WT_sample1_FS_25	207.12	195.52	45968000	7545800	1054700	4051700	8248800	12352000	12715000			294	2550	275
AALERPALLFVE	Unmodified	1327.75	0.749987	1861	tr|B4EEF1|B4EEF1_BURCJ	yes	yes	0	0	0	0	1	By MS/MS	By matching	By matching				2	0		3		1	1	1				82.505	80.97	2	0.00026647	13101	Nsco_1318_BC_DsbA_T36_WT_sample1_FS_45	109.11	105.1	66010000	51912000	1123800	12974000	0	0	0			295	1861	276
AALESFFELR	Unmodified	1181.61	0.608074	576	tr|B4E6F6|B4E6F6_BURCJ	yes	yes	0	0	0	0	0	By MS/MS		By MS/MS				2	0		2		1		1				85.756	84.156	2	2.3802e-05	13709	Nsco_1318_BC_DsbA_T36_WT_sample1_FS_45	169.12	152.03	24553000	16588000	0	7964400	0	0	0			296	576	277
AALEVPGLK	Unmodified	896.533	0.533118	2375	tr|B4EIX8|B4EIX8_BURCJ	yes	yes	0	0	0	0	0			By MS/MS				3	0			1			1				54.974	56.194	2	0.0084664	6913	Nsco_1318_BC_DsbA_T36_WT_sample3_FS_65	75.109	59.888	653090	0	0	653090	0	0	0			297	2375	278
AALGALAHGWR	Unmodified	1121.61	0.609411	596	tr|B4E6J6|B4E6J6_BURCJ	yes	yes	0	0	0	0	0		By MS/MS	By MS/MS	By MS/MS	By matching	By MS/MS	2.6	0.49		2	3		1	1	1	1	1	57.797	49.95	2	8.4425e-06	9002	Nsco_1318_BC_DsbA_WT_sample1_FS_45	161.9	154.68	20103000	0	2720400	3737900	5068700	4380000	4196100			298	596	279
AALGALHDRPVEAEPALAAR	Unmodified	2027.09	0.0912216	1661	tr|B4ED33|B4ED33_BURCJ	yes	yes	0	0	0	0	1	By MS/MS						3	0			1	1						50.082	50.084	3	9.8144e-06	6156	Nsco_1318_BC_DsbA_T36_WT_sample1_FS_65	118.52	95.424	2817100	2817100	0	0	0	0	0			299	1661	280
AALGSLDQAR	Unmodified	1000.53	0.530158	2627	tr|B4ELK0|B4ELK0_BURCJ	yes	yes	0	0	0	0	0						By MS/MS	3	0			2						2	40.187	32.124	2	0.035062	4666	Nsco_1318_BC_DsbA_WT_sample3_FS_45	86.67	45.641	0	0	0	0	0	0	0			300	2627	281
AALGSLDQAREELAALK	Unmodified	1754.95	0.952662	2627	tr|B4ELK0|B4ELK0_BURCJ	yes	yes	0	0	0	0	1					By MS/MS	By matching	1	0	2							1	1	95.172	76.707	2	0.080381	5911	Nsco_1318_BC_DsbA_WT_sample2_FS_25	51.013	39.8	2828700	0	0	0	0	1249800	1579000			301	2627	282
AALHELDTGQR	Unmodified	1209.61	0.610199	1942	tr|B4EEX1|B4EEX1_BURCJ	yes	yes	0	0	0	0	0				By MS/MS		By matching	3	0			2				1		1	31.784	21.243	2	8.3092e-05	2987	Nsco_1318_BC_DsbA_WT_sample1_FS_45	135.43	108.31	9800100	0	0	0	5838200	0	3961800			302	1942	283
AALHGFR	Unmodified	770.419	0.418757	2983	tr|B4EQ94|B4EQ94_BURCJ	yes	yes	0	0	0	0	0	By matching	By matching	By MS/MS	By MS/MS	By matching	By matching	2.5	0.5		3	3	1	1	1	1	1	1	23.532	17.569	2	0.07482	1971	Nsco_1318_BC_DsbA_WT_sample1_FS_45	46.351	19.034	202540000	26654000	28248000	33345000	42599000	44050000	27647000			303	2983	284
AALHTALR	Unmodified	851.498	0.497735	253	sp|B4EBL7|G6PI_BURCJ	yes	yes	0	0	0	0	0	By MS/MS	By MS/MS	By MS/MS				3	0			3	1	1	1				23.503	22.457	2	5.3487e-05	1751	Nsco_1318_BC_DsbA_T36_WT_sample2_FS_65	224.44	141.15	80238000	28777000	18543000	32918000	0	0	0			304	253	285
AALIDAVIPASIR	Unmodified	1308.78	0.776536	334	sp|B4EF26|GCSP_BURCJ	yes	yes	0	0	0	0	0	By MS/MS	By MS/MS	By MS/MS				2	0		3		1	1	1				86.21	84.608	2	0.00010126	13781	Nsco_1318_BC_DsbA_T36_WT_sample1_FS_45	121.9	96.513	21133000	9527200	3233800	8372400	0	0	0			305	334	286
AALIGWTQGLAR	Unmodified	1255.7	0.703705	687	tr|B4E730|B4E730_BURCJ	yes	yes	0	0	0	0	0	By MS/MS	By MS/MS	By matching	By MS/MS	By MS/MS	By MS/MS	2.36	0.479		9	5	1	3	2	3	3	2	84.038	73.384	2	2.32e-08	11945	Nsco_1318_BC_DsbA_T36_WT_sample2_FS_45	223.84	197.45	4276600000	181790000	3259200000	134430000	197480000	268420000	235320000			306	687	287
AALKPAGCDAMIETVR	Unmodified	1701.85	0.854211	407	tr|B4E5G2|B4E5G2_BURCJ	yes	yes	0	0	0	0	1	By MS/MS	By MS/MS	By matching	By MS/MS	By matching	By matching	2.25	0.433		6	2	1	1	1	2	1	2	54.157	46.181	2	6.0325e-08	8018	Nsco_1318_BC_DsbA_WT_sample1_FS_45	151.7	143.66	141240000	10823000	5303100	9654200	50916000	20555000	43993000			307	407	288
AALKPAGCDAMIETVR	Oxidation (M)	1717.85	0.849125	407	tr|B4E5G2|B4E5G2_BURCJ	yes	yes	0	0	0	1	1				By matching	By MS/MS		2	0		2					1	1		47.259	33.836	2	0.03859	5524	Nsco_1318_BC_DsbA_WT_sample2_FS_35	52.693	43.26	14289000	0	0	0	11449000	2840400	0			308	407	288
AALKPILDAFER	Unmodified	1342.76	0.760886	137	sp|B4E634|HIS1_BURCJ	yes	yes	0	0	0	0	1	By MS/MS	By matching		By matching	By MS/MS		2.6	0.49		2	3	2	1		1	1		79.147	71.685	2;3	6.7703e-05	10739	Nsco_1318_BC_DsbA_T36_WT_sample1_FS_45	126.39	107.29	30792000	16719000	2728100	0	3310000	8034900	0			309	137	289
AALLAGPPK	Unmodified	836.512	0.511988	2050	tr|B4EFU4|B4EFU4_BURCJ	yes	yes	0	0	0	0	0				By MS/MS			2	0		1					1			47.586	33.413	2	0.0073444	5421	Nsco_1318_BC_DsbA_WT_sample1_FS_35	79.116	59.27	0	0	0	0	0	0	0			310	2050	290
AALLAGTPDSAAAVER	Unmodified	1511.79	0.794371	937	tr|B4E8T5|B4E8T5_BURCJ	yes	yes	0	0	0	0	0	By matching	By MS/MS		By MS/MS	By MS/MS	By matching	2.5	0.5		3	3	1	1		1	1	2	63.262	54.299	2	6.9561e-05	9343	Nsco_1318_BC_DsbA_WT_sample1_FS_45	99.522	79.736	26427000	3730800	5173700	0	3587200	1873600	12061000			311	937	291
AALLDAPTQAR	Unmodified	1125.61	0.614222	2888	tr|B4EPG8|B4EPG8_BURCJ	yes	yes	0	0	0	0	0						By MS/MS	3	0			1						1	49.441	38.488	2	0.055694	6239	Nsco_1318_BC_DsbA_WT_sample3_FS_45	55.235	36.14	0	0	0	0	0	0	0			312	2888	292
AALLDELDGYTR	Unmodified	1335.67	0.667045	1351	tr|B4EB43|B4EB43_BURCJ	yes	yes	0	0	0	0	0	By matching	By MS/MS	By matching	By MS/MS	By MS/MS	By MS/MS	2.25	0.433		9	3	1	1	1	3	3	3	88.606	74.435	2	3.7946e-07	13881	Nsco_1318_BC_DsbA_WT_sample1_FS_45	212.21	190.75	240610000	16011000	24240000	33012000	43931000	54483000	68931000			313	1351	293
AALLNTALTLR	Unmodified	1155.7	0.697557	2697	tr|B4EM89|B4EM89_BURCJ	yes	yes	0	0	0	0	0	By MS/MS	By MS/MS		By MS/MS	By MS/MS		2.4	0.49		3	2	1	1		2	1		82.376	72.773	2	7.0183e-07	13563	Nsco_1318_BC_DsbA_WT_sample2_FS_45	198.65	186.36	29178000	7536600	5634800	0	4745200	11262000	0			314	2697	294
AALLSNSNFGSAPSASSR	Unmodified	1735.85	0.848926	383	tr|B4E590|B4E590_BURCJ	yes	yes	0	0	0	0	0				By MS/MS	By MS/MS	By MS/MS	2	0		3					1	1	1	65.181	51.654	2	1.699e-36	8480	Nsco_1318_BC_DsbA_WT_sample1_FS_35	352.01	320.94	259790000	0	0	0	69294000	109110000	81383000			315	383	295
AALNDALR	Unmodified	842.461	0.461016	1060	tr|B4E9M0|B4E9M0_BURCJ	yes	yes	0	0	0	0	0	By MS/MS	By MS/MS	By MS/MS				3	0			3	1	1	1				32.255	31.443	2	0.010139	3301	Nsco_1318_BC_DsbA_T36_WT_sample3_FS_65	120.65	55.888	12330000	2750800	5460400	4118300	0	0	0			316	1060	296
AALNFYETLR	Unmodified	1196.62	0.618973	2551	tr|B4EKX2|B4EKX2_BURCJ	yes	yes	0	0	0	0	0			By matching	By MS/MS	By MS/MS	By MS/MS	2.75	0.433		1	3			1	1	1	1	81.765	68.851	2	2.2612e-05	12278	Nsco_1318_BC_DsbA_WT_sample3_FS_45	194.22	153.5	259180000	0	0	1436900	49459000	38569000	169720000			317	2551	297
AALNFYETLRR	Unmodified	1352.72	0.720084	2551	tr|B4EKX2|B4EKX2_BURCJ	yes	yes	0	0	0	0	1				By MS/MS	By MS/MS	By MS/MS	2.4	0.49		3	2				1	2	2	72.629	58.039	2	5.8545e-06	10076	Nsco_1318_BC_DsbA_WT_sample2_FS_35	193.01	160.97	531960000	0	0	0	146600000	221190000	164170000			318	2551	298
AALNQFMR	Unmodified	949.48	0.480371	2098	tr|B4EG82|B4EG82_BURCJ	yes	yes	0	0	0	0	0			By MS/MS	By MS/MS	By MS/MS	By MS/MS	2.75	0.433		1	3			1	1	1	1	61.586	46.847	2	3.8294e-06	7695	Nsco_1318_BC_DsbA_WT_sample3_FS_45	153.67	142.98	5240900	0	0	0	5240900	0	0			319	2098	299
AALPDDAFLR	Unmodified	1087.57	0.566209	1917	tr|B4EES1|B4EES1_BURCJ	yes	yes	0	0	0	0	0	By MS/MS	By MS/MS	By MS/MS				3	0			3	1	1	1				63.423	64.25	2	0.0073907	8017	Nsco_1318_BC_DsbA_T36_WT_sample3_FS_65	80.438	62.403	12088000	6573300	3413900	2100500	0	0	0			320	1917	300
AALPENPFDTSAR	Unmodified	1387.67	0.673193	1552	tr|B4ECE5|B4ECE5_BURCJ	yes	yes	0	0	0	0	0		By MS/MS	By MS/MS	By MS/MS	By MS/MS	By matching	2.5	0.5		3	3		1	1	1	2	1	71.226	62.911	2	0.00011656	11106	Nsco_1318_BC_DsbA_WT_sample2_FS_45	104.22	93.99	45540000	0	8505900	10039000	0	10285000	16710000			321	1552	301
AALPHLR	Unmodified	776.466	0.465707	957	tr|B4E8W3|B4E8W3_BURCJ	yes	yes	0	0	0	0	0	By matching				By MS/MS		2.5	0.5		1	1	1				1		33.417	28.094	2	0.03971	4121	Nsco_1318_BC_DsbA_WT_sample2_FS_45	85.306	35.187	3510100	522370	0	0	0	2987700	0			322	957	302
AALPLAIGEQGGAGGGATR	Unmodified	1665.88	0.879832	552	tr|B4E6A9|B4E6A9_BURCJ	yes	yes	0	0	0	0	0					By MS/MS		2	0		1						1		75.666	60.787	2	0.0052464	10524	Nsco_1318_BC_DsbA_WT_sample2_FS_35	76.073	59.819	809650	0	0	0	0	809650	0			323	552	303
AALPTLDVR	Unmodified	954.55	0.549831	2958	tr|B4EPY6|B4EPY6_BURCJ	yes	yes	0	0	0	0	0		By MS/MS	By matching				3	0			2		1	1				55.107	56.077	2	0.0098122	6686	Nsco_1318_BC_DsbA_T36_WT_sample2_FS_65	71.379	56.604	3089400	0	1092300	1997200	0	0	0			324	2958	304
AALREHFTIVPVRDEAEGSR	Unmodified	2252.17	0.166177	2568	tr|B4EL21|B4EL21_BURCJ	yes	yes	0	0	0	0	2	By MS/MS	By MS/MS	By MS/MS				3	0			4	1	2	1				59.712	60.559	4	8.2583e-18	7660	Nsco_1318_BC_DsbA_T36_WT_sample2_FS_65	195.93	185.38	83267000	31960000	28288000	23019000	0	0	0			325	2568	305
AALSSGVYLEEPAPR	Unmodified	1558.8	0.799122	2509	tr|B4EKD6|B4EKD6_BURCJ	yes	yes	0	0	0	0	0	By matching	By MS/MS	By matching	By MS/MS			2.25	0.433		3	1	1	1	1	1			62.198	58.841	2	9.3225e-05	9218	Nsco_1318_BC_DsbA_T36_WT_sample2_FS_45	134.2	80.513	37580000	9158100	8170900	15112000	5139500	0	0			326	2509	306
AALTISTTPSFASK	Unmodified	1393.75	0.745295	2520	tr|B4EKH0|B4EKH0_BURCJ	yes	yes	0	0	0	0	0						By MS/MS	2	0		1							1	73.982	60.649	2	0.061161	10231	Nsco_1318_BC_DsbA_WT_sample3_FS_35	60.255	36.936	0	0	0	0	0	0	0			327	2520	307
AALWNEVKDK	Unmodified	1172.62	0.618973	405	tr|B4E5G0|B4E5G0_BURCJ	yes	yes	0	0	0	0	1				By MS/MS	By MS/MS		2	0		2					1	1		49.851	36.509	2	0.0017056	5933	Nsco_1318_BC_DsbA_WT_sample2_FS_35	81.525	81.525	5346800	0	0	0	2448900	2897900	0			328	405	308
AAMAVDQDR	Unmodified	975.444	0.444379	63		yes	yes	0	0	0	0	0	By MS/MS	By MS/MS	By MS/MS				3	0			10	4	4	2				22.775	21.617	2	5.6453e-05	1554	Nsco_1318_BC_DsbA_T36_WT_sample1_FS_65	158.36	136.23	42296000	15710000	24850000	1736700	0	0	0	+		329	63	309
AAMAVDQDR	Oxidation (M)	991.439	0.439294	63		yes	yes	0	0	0	1	0	By MS/MS	By MS/MS	By matching				3	0			5	2	2	1				22.153	20.987	2	0.00015282	1558	Nsco_1318_BC_DsbA_T36_WT_sample1_FS_65	120.65	108.44	18549000	10920000	6090300	1538500	0	0	0	+		330	63	309
AAMDVLKK	Unmodified	874.495	0.494624	1180	tr|B4EAC3|B4EAC3_BURCJ	yes	yes	0	0	0	0	1	By MS/MS	By MS/MS	By MS/MS	By MS/MS	By MS/MS	By MS/MS	2.43	0.495		4	3	1	1	1	1	1	2	30.015	24.336	2	9.2982e-05	3027	Nsco_1318_BC_DsbA_WT_sample3_FS_45	143.85	114.95	158990000	15802000	15060000	19711000	41332000	35533000	31555000			331	1180	310
AAMFAQLPPGGK	Unmodified	1186.62	0.616864	2192	tr|B4EH94|B4EH94_BURCJ	yes	yes	0	0	0	0	0		By MS/MS	By MS/MS	By MS/MS	By MS/MS	By MS/MS	2.38	0.484		5	3		1	1	1	2	3	62.985	53.522	2	0.0056697	8092	Nsco_1318_BC_DsbA_T36_WT_sample2_FS_45	65.305	65.305	24675000	0	2848400	3957200	3840100	3860200	10169000			332	2192	311
AAMLDEAAHTVWSR	Unmodified	1556.74	0.740561	1369	tr|B4EB86|B4EB86_BURCJ	yes	yes	0	0	0	0	0				By MS/MS	By matching	By matching	2	0		3					1	1	1	76.938	61.975	2	0.020055	10646	Nsco_1318_BC_DsbA_WT_sample1_FS_35	88.441	42.378	11575000	0	0	0	4717900	4776800	2079800			333	1369	312
AAMLEATPDADPAEIER	Oxidation (M)	1814.84	0.835643	2947	tr|B4EPX4|B4EPX4_BURCJ	yes	yes	0	0	0	1	0				By MS/MS	By MS/MS	By MS/MS	2	0		6					1	3	2	68.999	55.015	2	2.5108e-11	8857	Nsco_1318_BC_DsbA_WT_sample2_FS_35	185.25	171.09	64527000	0	0	0	15288000	21648000	27592000			334	2947	313
AAMLEATPDADPAEIER	Unmodified	1798.84	0.840729	2947	tr|B4EPX4|B4EPX4_BURCJ	yes	yes	0	0	0	0	0				By matching	By MS/MS	By MS/MS	1.5	0.5	3	3					1	2	3	77.096	62.385	2	5.2356e-11	10844	Nsco_1318_BC_DsbA_WT_sample2_FS_35	177.1	164.57	290400000	0	0	0	905990	91183000	198310000			335	2947	313
AAMSGMLAPEKR	Unmodified	1260.63	0.631862	165	sp|B4E7L1|IF2_BURCJ	yes	yes	0	0	0	0	1				By MS/MS		By MS/MS	2	0		2					1		1	41.986	29.436	2	4.307e-11	4463	Nsco_1318_BC_DsbA_WT_sample3_FS_35	240.38	230.01	11334000	0	0	0	6645500	0	4688300			336	165	314
AANAGKNPVWTSYEK	Unmodified	1634.81	0.80527	938	tr|B4E8T6|B4E8T6_BURCJ	yes	yes	0	0	0	0	1					By matching	By MS/MS	2	0		2						1	1	42.665	30.914	2	8.3088e-14	4848	Nsco_1318_BC_DsbA_WT_sample3_FS_35	219.43	213.11	23220000	0	0	0	0	9615100	13605000			337	938	315
AANALFVVDNCFCSPVLQQPLK	Unmodified	2490.24	0.239936	2038	tr|B4EFK8|B4EFK8_BURCJ	yes	yes	0	0	0	0	0	By MS/MS	By MS/MS	By MS/MS				1	0	3			1	1	1				97.796	98.076	2	8.5664e-18	9957	Nsco_1318_BC_DsbA_T36_WT_sample3_FS_25	185.87	179.57	28577000	5358600	4167900	19051000	0	0	0			338	2038	316
AANDAGVDLSTWTIEDVPHSHAAAAR	Unmodified	2674.27	0.273556	2289	tr|B4EIB0|B4EIB0_BURCJ	yes	yes	0	0	0	0	0	By MS/MS	By MS/MS	By MS/MS	By MS/MS	By MS/MS	By MS/MS	2.43	0.495		4	3	1	1	1	2	1	1	76.43	66.632	3	3.7172e-15	11918	Nsco_1318_BC_DsbA_WT_sample3_FS_45	176.48	168.29	120970000	12428000	7189000	13800000	22920000	13274000	51359000			339	2289	317
AANEAANAAAFR	Unmodified	1175.57	0.568334	1210	tr|B4EAG8|B4EAG8_BURCJ	yes	yes	0	0	0	0	0	By MS/MS	By MS/MS	By MS/MS				3	0			3	1	1	1				29.345	28.5	2	3.9747e-05	2888	Nsco_1318_BC_DsbA_T36_WT_sample1_FS_65	117.31	108.85	5445700	2377900	1339300	1728500	0	0	0			340	1210	318
AANFDELASR	Unmodified	1092.52	0.519987	2055	tr|B4EFV5|B4EFV5_BURCJ	yes	yes	0	0	0	0	0		By MS/MS	By MS/MS	By MS/MS	By MS/MS	By MS/MS	2.6	0.49		2	3		1	1	1	1	1	47.392	39.805	2	3.0561e-05	6648	Nsco_1318_BC_DsbA_WT_sample2_FS_45	158.57	144.41	63276000	0	7839900	12158000	15560000	12659000	15059000			341	2055	319
AANHQVIGTSETYSSVQAR	Unmodified	2017.98	0.981731	640	tr|B4E6T2|B4E6T2_BURCJ	yes	yes	0	0	0	0	0	By MS/MS				By MS/MS	By MS/MS	1.67	0.471	1	2		1				1	1	37.445	32.031	2	6.4163e-16	4802	Nsco_1318_BC_DsbA_WT_sample3_FS_35	216.46	195.62	9910800	983630	0	0	0	0	8927200			342	640	320
AANVAALPAALFDK	Unmodified	1370.76	0.755801	426	tr|B4E5L6|B4E5L6_BURCJ	yes	yes	0	0	0	0	0					By MS/MS	By matching	2	0		2						1	1	102.75	83.934	2	0.010071	14876	Nsco_1318_BC_DsbA_WT_sample2_FS_35	56.225	50.444	3394700	0	0	0	0	789080	2605600			343	426	321
AANVDDEKYPPK	Unmodified	1345.65	0.651395	682	tr|B4E715|B4E715_BURCJ	yes	yes	0	0	0	0	1				By MS/MS			2	0		1					1			26.32	13.55	2	0.026679	1839	Nsco_1318_BC_DsbA_WT_sample1_FS_35	83	73.567	0	0	0	0	0	0	0			344	682	322
AANVNTFLVGEAFMR	Unmodified	1638.82	0.818812	696	tr|B4E7A7|B4E7A7_BURCJ	yes	yes	0	0	0	0	0	By MS/MS	By MS/MS	By MS/MS	By MS/MS	By MS/MS	By MS/MS	1.5	0.5	3	3		1	1	1	1	1	1	95.817	88.658	2	3.9341e-14	15360	Nsco_1318_BC_DsbA_WT_sample3_FS_35	249.2	225.77	563890000	2109000	2004200	6355900	0	218770000	334660000			345	696	323
AANVNTFLVGEAFMR	Oxidation (M)	1654.81	0.813726	696	tr|B4E7A7|B4E7A7_BURCJ	yes	yes	0	0	0	1	0		By MS/MS		By MS/MS	By MS/MS	By MS/MS	1.75	0.433	1	3			1		1	1	1	94.588	79.993	2	2.8392e-09	14090	Nsco_1318_BC_DsbA_WT_sample1_FS_35	159.99	147.2	220450000	0	1240300	0	112640000	51810000	54758000			346	696	323
AANVYNNVQPLMPEDIADTIYWIATR	Oxidation (M)	2993.46	0.459308	1644	tr|B4ECZ0|B4ECZ0_BURCJ	yes	yes	0	0	0	1	0		By MS/MS	By MS/MS				1	0	2				1	1				111.27	111.34	2	3.2785e-06	12878	Nsco_1318_BC_DsbA_T36_WT_sample3_FS_25	108.34	97.703	13269000	0	1716700	11552000	0	0	0			347	1644	324
AANVYNNVQPLMPEDIADTIYWIATR	Unmodified	2977.46	0.464393	1644	tr|B4ECZ0|B4ECZ0_BURCJ	yes	yes	0	0	0	0	0		By matching	By MS/MS				1	0	2				1	1				113.06	113.13	2	1.6353e-20	13233	Nsco_1318_BC_DsbA_T36_WT_sample3_FS_25	183.58	178.6	27221000	0	532040	26689000	0	0	0			348	1644	324
AANWFDAAQAIMTTDTLPK	Unmodified	2064	0.998626	490	tr|B4E5Y2|B4E5Y2_BURCJ	yes	yes	0	0	0	0	0	By MS/MS			By MS/MS			1	0	2			1			1			111.74	94.744	2	0.00093397	8409	Nsco_1318_BC_DsbA_WT_sample1_FS_25	108.58	108.58	82563000	0	0	0	82563000	0	0			349	490	325
AANYDELSDHPVTIGEFALATFDAHGVPHDIVIAGR	Unmodified	3817.87	0.870002	660	tr|B4E6W3|B4E6W3_BURCJ	yes	yes	0	0	0	0	0			By MS/MS				2	0		1				1				106.31	104.76	4	3.8714e-06	17551	Nsco_1318_BC_DsbA_T36_WT_sample3_FS_45	101.58	96.572	8125200	0	0	8125200	0	0	0			350	660	326
AANYPLIPEDFER	Unmodified	1533.75	0.746358	270	sp|B4EC82|PSRP_BURCJ	yes	yes	0	0	0	0	0	By matching	By MS/MS	By matching	By MS/MS	By MS/MS	By MS/MS	2.33	0.471		6	3	1	1	1	2	2	2	87.449	74.589	2	1.3823e-06	13118	Nsco_1318_BC_DsbA_WT_sample3_FS_35	149.33	140.33	1303500000	73508000	57034000	98232000	457010000	323510000	294150000			351	270	327
AAPAADLGTGYYVKPTMLLGNNK	Unmodified	2364.21	0.214767	1968	tr|B4EF17|B4EF17_BURCJ	yes	yes	0	0	0	0	1	By MS/MS	By MS/MS	By MS/MS	By MS/MS	By MS/MS	By MS/MS	1	0	6			1	1	1	1	1	1	84.814	76.006	2	2.9433e-52	6529	Nsco_1318_BC_DsbA_WT_sample1_FS_25	374.06	355.46	133170000	14935000	4192600	28680000	19023000	15893000	50451000			352	1968	328
AAPAADLGTGYYVKPTMLLGNNK	Oxidation (M)	2380.21	0.209682	1968	tr|B4EF17|B4EF17_BURCJ	yes	yes	0	0	0	1	1	By matching	By matching	By MS/MS	By MS/MS	By MS/MS	By MS/MS	1	0	8			2	2	1	1	1	1	75.171	68.984	2	1.6601e-05	4675	Nsco_1318_BC_DsbA_T36_WT_sample3_FS_25	97.417	92.708	13820000	2692000	1338700	1588600	3056300	2318700	2825300			353	1968	328
AAPAAPTPLK	Unmodified	935.544	0.544017	2040	tr|B4EFM0|B4EFM0_BURCJ	yes	yes	0	0	0	0	0	By MS/MS	By MS/MS	By MS/MS				3	0			3	1	1	1				29.879	29.001	2	4.0616e-05	2967	Nsco_1318_BC_DsbA_T36_WT_sample1_FS_65	147.19	137.79	130140000	76616000	21106000	32418000	0	0	0			354	2040	329
AAPAAPTPLKDK	Unmodified	1178.67	0.665923	2040	tr|B4EFM0|B4EFM0_BURCJ	yes	yes	0	0	0	0	1				By MS/MS	By MS/MS	By MS/MS	1.92	0.276	1	11					4	4	4	31.179	19.204	2	1.4121e-05	2753	Nsco_1318_BC_DsbA_WT_sample2_FS_35	157.66	116.94	4703100000	0	0	0	1542300000	2005900000	1155000000			355	2040	330
AAPAAPTPLKDKFTK	Unmodified	1554.88	0.876978	2040	tr|B4EFM0|B4EFM0_BURCJ	yes	yes	0	0	0	0	2						By MS/MS	2	0		1							1	42.22	31.393	2	3.1657e-06	4931	Nsco_1318_BC_DsbA_WT_sample3_FS_35	130.56	121.07	3923500	0	0	0	0	0	3923500			356	2040	331
AAPADAASSVAAGEPR	BC glycan 1	2007.91	0.912039	850	tr|B4E8C3|B4E8C3_BURCJ	yes	yes	0	1	0	0	0						By MS/MS	2	0		1							1	37.03	26.104	2	0.077186	4015	Nsco_1318_BC_DsbA_WT_sample3_FS_35	55.452	38.127	13564000	0	0	0	0	0	13564000			357	850	332
AAPADVVLFAQDGPAAALHAR	Unmodified	2060.08	0.0803226	2582	tr|B4EL90|B4EL90_BURCJ	yes	yes	0	0	0	0	0	By MS/MS	By MS/MS	By MS/MS	By MS/MS	By MS/MS	By MS/MS	1.14	0.35	6	1		1	1	1	1	1	2	92.118	81.776	2	7.5209e-18	7424	Nsco_1318_BC_DsbA_WT_sample1_FS_25	267.23	260.49	43848000	7951300	3840200	4793200	8365300	6229600	12669000			358	2582	333
AAPAGSSVYYALR	Unmodified	1324.68	0.67755	1453	tr|B4EBN4|B4EBN4_BURCJ	yes	yes	0	0	0	0	0	By MS/MS				By MS/MS		2.33	0.471		2	1	1				2		59.341	52.466	2	0.0010617	8847	Nsco_1318_BC_DsbA_WT_sample2_FS_35	90.108	76.339	10080000	1883500	0	0	0	8197000	0			359	1453	334
AAPAGVVAALTLGRPLDMTPER	Unmodified	2205.19	0.193972	1009	tr|B4E991|B4E991_BURCJ	yes	yes	0	0	0	0	1		By matching	By MS/MS				1	0	2				1	1				87.105	87.524	2	0.0065099	7900	Nsco_1318_BC_DsbA_T36_WT_sample3_FS_25	68.809	56.183	2350700	0	608500	1742200	0	0	0			360	1009	335
AAPAPAAAAPAAAPSGEYR	Unmodified	1708.85	0.853283	1756	tr|B4EDT7|B4EDT7_BURCJ	yes	yes	0	0	0	0	0				By MS/MS			2	0		1					1			48.967	34.795	2	2.1164e-11	5662	Nsco_1318_BC_DsbA_WT_sample1_FS_35	165.7	163.02	4678600	0	0	0	4678600	0	0			361	1756	336
AAPAPGAGVIFALR	Unmodified	1309.75	0.750656	1564	tr|B4ECK3|B4ECK3_BURCJ	yes	yes	0	0	0	0	0						By MS/MS	2	0		1							1	96.407	78.463	2	0.052294	13766	Nsco_1318_BC_DsbA_WT_sample3_FS_35	52.579	40.532	0	0	0	0	0	0	0			362	1564	337
AAPATTASTASVAPASGVK	Unmodified	1656.87	0.868264	477	tr|B4E5V7|B4E5V7_BURCJ	yes	yes	0	0	0	0	0	By MS/MS	By MS/MS	By MS/MS	By MS/MS	By MS/MS	By MS/MS	1.33	0.471	6	3		1	1	1	2	2	2	39.175	30.91	2	3.5844e-19	4810	Nsco_1318_BC_DsbA_WT_sample1_FS_35	229.63	229.63	304320000	6651000	2971100	3217900	87501000	68858000	135120000			363	477	338
AAPEPDEVSAAAEPSSK	Unmodified	1654.77	0.76861	1324	tr|B4EB06|B4EB06_BURCJ	yes	yes	0	0	0	0	0	By MS/MS		By MS/MS	By MS/MS	By MS/MS	By MS/MS	2.33	0.471		4	2	1		1	1	2	1	39.797	32.077	2	3.0714e-07	4873	Nsco_1318_BC_DsbA_WT_sample1_FS_45	157.56	148.6	44909000	11251000	0	3654900	10146000	14249000	5608400			364	1324	339
AAPFEIDLEHHEATVEVDGVR	Unmodified	2333.13	0.128789	2136	tr|B4EGN5|B4EGN5_BURCJ	yes	yes	0	0	0	0	0	By MS/MS	By MS/MS	By MS/MS				2.5	0.866	2		6	2	3	3				69.456	70.005	2;3	3.9994e-18	8843	Nsco_1318_BC_DsbA_T36_WT_sample3_FS_65	170.53	170.53	95436000	16056000	32986000	46394000	0	0	0			365	2136	340
AAPFEITLSDAEWHRR	Unmodified	1897.94	0.943495	2866	tr|B4EPB2|B4EPB2_BURCJ	yes	yes	0	0	0	0	1		By MS/MS					2	0		1			1					68.168	68.768	3	0.032333	11339	Nsco_1318_BC_DsbA_T36_WT_sample2_FS_45	31.876	28.34	2302300	0	2302300	0	0	0	0			366	2866	341
AAPGAAAAPAGGGELNLLPWPK	Unmodified	2028.08	0.07926	1756	tr|B4EDT7|B4EDT7_BURCJ	yes	yes	0	0	0	0	0	By MS/MS	By matching					1	0	2			1	1					89.919	90.091	2	0.0055008	8328	Nsco_1318_BC_DsbA_T36_WT_sample1_FS_25	78.763	78.763	5654400	4695900	958490	0	0	0	0			367	1756	342
AAPGDERDTSTPVAMVDTLQR	Unmodified	2229.07	0.0695595	2645	tr|B4ELT9|B4ELT9_BURCJ	yes	yes	0	0	0	0	1	By MS/MS	By MS/MS	By MS/MS	By MS/MS	By MS/MS	By MS/MS	1.33	0.471	10	5		3	3	3	2	1	3	65.149	60.457	2;3	1.5409e-30	3388	Nsco_1318_BC_DsbA_WT_sample2_FS_25	306.77	277.43	440080000	90280000	49860000	53183000	139330000	58302000	49128000			368	2645	343
AAPGDERDTSTPVAMVDTLQR	Oxidation (M)	2245.06	0.0644741	2645	tr|B4ELT9|B4ELT9_BURCJ	yes	yes	0	0	0	1	1	By MS/MS	By MS/MS	By MS/MS	By MS/MS	By MS/MS	By MS/MS	1.56	0.896	13		5	4	3	4	3	2	2	55.776	50.732	2;3	2.7776e-05	3598	Nsco_1318_BC_DsbA_WT_sample3_FS_25	102.52	88.362	103150000	30636000	11254000	28370000	15726000	8498700	8666100			369	2645	343
AAPGEAGYFFVMEESK	Unmodified	1731.78	0.781423	1649	tr|B4ECZ7|B4ECZ7_BURCJ	yes	yes	0	0	0	0	0						By MS/MS	2	0		1							1	98.59	80.545	2	0.0024577	14084	Nsco_1318_BC_DsbA_WT_sample3_FS_35	78.486	62.596	0	0	0	0	0	0	0			370	1649	344
AAPHIMWPLR	Oxidation (M)	1206.63	0.633183	1484	tr|B4EBV6|B4EBV6_BURCJ	yes	yes	0	0	0	1	0			By MS/MS				3	0			1			1				53.22	54.284	2	0.014932	6633	Nsco_1318_BC_DsbA_T36_WT_sample3_FS_65	51.854	44.634	976170	0	0	976170	0	0	0			371	1484	345
AAPKPAAKPAPK	Unmodified	1145.69	0.692078	2050	tr|B4EFU4|B4EFU4_BURCJ	yes	yes	0	0	0	0	2	By MS/MS	By MS/MS	By matching	By matching	By MS/MS	By matching	2.27	0.445		8	3	2	2	2	2	2	1	17.445	11.524	2;3	5.22e-05	740	Nsco_1318_BC_DsbA_T36_WT_sample1_FS_45	91.937	89.424	6632200	2792400	1712000	310770	650960	933800	232300			372	2050	346
AAPLDWLR	Unmodified	940.513	0.513051	2217	tr|B4EHK6|B4EHK6_BURCJ	yes	yes	0	0	0	0	0						By MS/MS	3	0			1						1	91.246	74.081	2	0.07989	13305	Nsco_1318_BC_DsbA_WT_sample3_FS_45	44.767	24.485	0	0	0	0	0	0	0			373	2217	347
AAPMWTATLPAGPR	Unmodified	1438.74	0.739105	2236	tr|B4EHT6|B4EHT6_BURCJ	yes	yes	0	0	0	0	0				By MS/MS	By MS/MS		2	0		2					1	1		88.891	70.405	2	2.4387e-06	12260	Nsco_1318_BC_DsbA_WT_sample1_FS_35	129.85	114.71	7789200	0	0	0	4513300	3275900	0			374	2236	348
AAPPLVSHSPAVAAQAAALKR	Unmodified	2025.15	0.148343	500	tr|B4E604|B4E604_BURCJ	yes	yes	0	0	0	0	1			By MS/MS	By MS/MS	By MS/MS	By MS/MS	2.75	0.433		1	3			1	1	1	1	64.222	50.824	3	1.4373e-05	8667	Nsco_1318_BC_DsbA_WT_sample1_FS_45	90.718	81.156	11778000	0	0	0	3688500	3803900	4285800			375	500	349
AAPSEVADWETGAGAPTYAQLEK	Unmodified	2361.11	0.11247	2160	tr|B4EGZ1|B4EGZ1_BURCJ	yes	yes	0	0	0	0	0					By matching	By MS/MS	1	0	2							1	1	91.205	73.11	2	0.04628	5724	Nsco_1318_BC_DsbA_WT_sample3_FS_25	69.485	51.347	3722100	0	0	0	0	2052800	1669300			376	2160	350
AAPTGVYFVTHGADGHQFDYLR	Unmodified	2421.15	0.150193	1200	tr|B4EAF4|B4EAF4_BURCJ	yes	yes	0	0	0	0	0	By MS/MS	By MS/MS	By MS/MS	By MS/MS	By MS/MS	By MS/MS	2.57	0.495		3	4	1	1	1	1	2	1	83.114	72.782	3	8.681e-25	11067	Nsco_1318_BC_DsbA_T36_WT_sample1_FS_45	192.81	188.78	470970000	42990000	76768000	77285000	48157000	69632000	156140000			377	1200	351
AAPVVLVGK	Unmodified	852.543	0.543289	184	sp|B4E8G9|AMPA_BURCJ	yes	yes	0	0	0	0	0	By MS/MS						2	0		1		1						28.474	27.321	2	0.074757	3054	Nsco_1318_BC_DsbA_T36_WT_sample1_FS_45	37.094	26.787	0	0	0	0	0	0	0			378	184	352
AAQAEQGIASTR	Unmodified	1201.61	0.605114	218	sp|B4EAN4|TRMD_BURCJ	yes	yes	0	0	0	0	0	By MS/MS	By MS/MS	By MS/MS	By MS/MS	By MS/MS	By MS/MS	2.18	0.386		9	2	1	1	2	2	2	3	25.289	17.565	2	6.5196e-11	1813	Nsco_1318_BC_DsbA_WT_sample1_FS_35	279.49	224.41	206150000	20112000	23788000	32788000	38612000	50553000	40297000			379	218	353
AAQASLLHNAVR	Unmodified	1249.69	0.689118	1387	tr|B4EBC2|B4EBC2_BURCJ	yes	yes	0	0	0	0	0				By MS/MS	By MS/MS	By MS/MS	1.75	0.433	1	3					1	1	2	40.202	28.038	2	2.5764e-08	4222	Nsco_1318_BC_DsbA_WT_sample3_FS_35	218.6	195.86	10423000	0	0	0	4679900	2223800	3519400			380	1387	354
AAQELGYAEADPTFDIEGVDAAHK	Unmodified	2517.17	0.165962	1329	tr|B4EB12|B4EB12_BURCJ	yes	yes	0	0	0	0	0	By MS/MS	By MS/MS	By MS/MS	By MS/MS		By matching	1.86	0.833	3	2	2	1	2	1	2		1	80.223	72.878	2;3	1.3877e-13	5793	Nsco_1318_BC_DsbA_WT_sample1_FS_25	181.51	148.51	34561000	9045900	5361400	2548800	10937000	0	6668700			381	1329	355
AAQFALAALSNNTFTR	Unmodified	1694.87	0.874018	2145	tr|B4EGS4|B4EGS4_BURCJ	yes	yes	0	0	0	0	0	By matching	By matching	By MS/MS	By MS/MS			1	0	4			1	1	1	1			86.551	82.513	2	0.0064986	6779	Nsco_1318_BC_DsbA_T36_WT_sample3_FS_25	74.76	59.558	3064400	469620	329270	733440	1532100	0	0			382	2145	356
AAQGSAQMTIDVASFDLGDK	Oxidation (M)	2039.95	0.946985	1802	tr|B4EE32|B4EE32_BURCJ	yes	yes	0	0	0	1	0	By MS/MS	By MS/MS	By MS/MS	By MS/MS	By MS/MS	By MS/MS	1	0	8			2	1	1	1	2	1	84.255	75.413	2	2.6583e-08	5452	Nsco_1318_BC_DsbA_T36_WT_sample1_FS_25	118.08	114.36	16630000	8427600	687850	1490600	2900600	1870200	1253300			383	1802	357
AAQGSAQMTIDVASFDLGDK	Unmodified	2023.95	0.95207	1802	tr|B4EE32|B4EE32_BURCJ	yes	yes	0	0	0	0	0	By MS/MS		By MS/MS	By MS/MS	By MS/MS	By MS/MS	1.33	0.471	4	2		1		1	1	1	2	95.862	83.732	2	2.2347e-12	7122	Nsco_1318_BC_DsbA_T36_WT_sample1_FS_25	174.83	170.02	38983000	12477000	0	7189400	7579000	3622200	8115600			384	1802	357
AAQIDPIFLLAPTSTDER	Unmodified	1957.02	0.0156566	338	sp|B4EFK2|TRPA_BURCJ	yes	yes	0	0	0	0	0	By MS/MS	By MS/MS	By MS/MS	By MS/MS	By MS/MS	By MS/MS	1.14	0.35	6	1		1	1	1	1	2	1	104.73	94.315	2	1.9631e-11	9968	Nsco_1318_BC_DsbA_T36_WT_sample1_FS_25	170.74	170.74	392710000	65131000	51443000	72787000	40548000	91970000	70831000			385	338	358
AAQLQAGMTR	Unmodified	1045.53	0.533863	1939	tr|B4EEW5|B4EEW5_BURCJ	yes	yes	0	0	0	0	0	By MS/MS	By matching					2	0		2		1	1					26.327	25.249	2	0.018196	2667	Nsco_1318_BC_DsbA_T36_WT_sample1_FS_45	51.949	44.017	7888500	3293700	4594700	0	0	0	0			386	1939	359
AAQPAQAAHEAPHVPGEADAQAGWHNAQLDFSK	Unmodified	3419.6	0.603163	207	sp|B4E9J1|T23O_BURCJ	yes	yes	0	0	0	0	0				By MS/MS		By MS/MS	2.5	0.5		1	1				1		1	77.538	61.824	4	0.004762	10450	Nsco_1318_BC_DsbA_WT_sample1_FS_35	59.426	52.992	12285000	0	0	0	9435500	0	2849600			387	207	360
AAQTAAGAIFYNMGEMCTAGSR	Unmodified	2277	0.997657	989	tr|B4E926|B4E926_BURCJ	yes	yes	0	0	0	0	0	By matching	By matching	By matching	By MS/MS	By MS/MS	By matching	1	0	6			1	1	1	1	1	1	88.716	79.742	2	0.00019765	6233	Nsco_1318_BC_DsbA_WT_sample2_FS_25	120.3	104.08	6437800	743680	941320	849430	1608100	955120	1340100			388	989	361
AAQTGVADLVLVDLAR	Unmodified	1610.9	0.89917	2582	tr|B4EL90|B4EL90_BURCJ	yes	yes	0	0	0	0	0	By MS/MS	By matching	By MS/MS				1	0	3			1	1	1				94.468	94.747	2	0.003564	9283	Nsco_1318_BC_DsbA_T36_WT_sample3_FS_25	93.959	68.301	1714600	831520	209160	673870	0	0	0			389	2582	362
AAQVLKDR	Unmodified	899.519	0.518865	1275	tr|B4EAR3|B4EAR3_BURCJ	yes	yes	0	0	0	0	1	By matching	By MS/MS				By MS/MS	2.33	0.471		2	1	1	1				1	20.179	15.977	2	0.014615	1302	Nsco_1318_BC_DsbA_WT_sample3_FS_45	94.114	52.612	2655100	511610	1127300	0	0	0	1016200			390	1275	363
AAQWDVATDVDWR	Unmodified	1531.71	0.705556	2952	tr|B4EPX9|B4EPX9_BURCJ	yes	yes	0	0	0	0	0				By MS/MS	By MS/MS	By MS/MS	2.43	0.495		4	3				2	2	3	91.954	73.857	2	3.3027e-11	12826	Nsco_1318_BC_DsbA_WT_sample3_FS_35	223.14	223.14	846890000	0	0	0	48619000	70243000	728030000			391	2952	364
AARPDPAGNRPR	Unmodified	1276.67	0.674865	2042	tr|B4EFM4|B4EFM4_BURCJ	yes	yes	0	0	0	0	2	By MS/MS	By MS/MS	By MS/MS	By MS/MS	By MS/MS	By MS/MS	2.5	0.5		3	3	1	1	1	1	1	1	18.248	12.135	3	3.9999e-05	902	Nsco_1318_BC_DsbA_WT_sample2_FS_45	89.548	89.548	6348200	903090	971880	1488100	903420	1077300	1004400			392	2042	365
AARPYADKVR	Unmodified	1145.63	0.63054	330	sp|B4EEY8|ATPG_BURCJ	yes	yes	0	0	0	0	2						By MS/MS	3	0			1						1	22.096	11.98	3	6.7869e-05	1317	Nsco_1318_BC_DsbA_WT_sample3_FS_45	166.97	119.13	4235500	0	0	0	0	0	4235500			393	330	366
AASAEQLEAALR	Unmodified	1228.64	0.641165	2035	tr|B4EFK4|B4EFK4_BURCJ	yes	yes	0	0	0	0	0	By MS/MS	By MS/MS	By MS/MS				2	0		4		1	1	2				54.496	55.167	2	9.2117e-06	8509	Nsco_1318_BC_DsbA_T36_WT_sample2_FS_45	142	122	9257100	1297300	3557100	4402700	0	0	0			394	2035	367
AASAEQLEAALRK	Unmodified	1356.74	0.736128	2035	tr|B4EFK4|B4EFK4_BURCJ	yes	yes	0	0	0	0	1				By MS/MS	By matching		2	0		2					1	1		57.956	44.934	2	0.010423	7250	Nsco_1318_BC_DsbA_WT_sample1_FS_35	53.432	48.638	6951600	0	0	0	2973300	3978300	0			395	2035	368
AASATKPAAEPTAAQPGAPAAAPAADDAEAK	Unmodified	2787.37	0.367516	572	tr|B4E6F0|B4E6F0_BURCJ	yes	yes	0	0	0	0	1				By MS/MS	By MS/MS	By MS/MS	3	0			3				1	1	1	42.771	32.679	3	4.3445e-06	4873	Nsco_1318_BC_DsbA_WT_sample3_FS_45	66.902	60.468	14730000	0	0	0	4341600	4257500	6131000			396	572	369
AASATKPAAEPTAAQPGAPAAAPAADDAEAKK	Unmodified	2915.46	0.462479	572	tr|B4E6F0|B4E6F0_BURCJ	yes	yes	0	0	0	0	2						By MS/MS	2	0		1							1	35.269	24.343	4	0.054576	3685	Nsco_1318_BC_DsbA_WT_sample3_FS_35	25.933	22.205	1509900	0	0	0	0	0	1509900			397	572	370
AASDFAAGHLPSAR	Unmodified	1369.67	0.673862	1157	tr|B4EA65|B4EA65_BURCJ	yes	yes	0	0	0	0	0				By MS/MS	By MS/MS	By matching	2	0		3					1	1	1	49.159	36.735	2	4.5233e-09	6028	Nsco_1318_BC_DsbA_WT_sample2_FS_35	158.4	150.18	10988000	0	0	0	4614500	3153500	3219900			398	1157	371
AASELGIAQPALSQALNR	Unmodified	1808.97	0.974461	2994	tr|B4EQF3|B4EQF3_BURCJ	yes	yes	0	0	0	0	0				By MS/MS	By matching	By matching	2	0		3					1	1	1	93.158	74.151	2	0.0013865	13021	Nsco_1318_BC_DsbA_WT_sample1_FS_35	78.324	73.045	29078000	0	0	0	14654000	5608500	8815300			399	2994	372
AASGEMTMMTSGPAAAYAGCEDVLAAIAGK	Unmodified	2901.3	0.301686	2254	tr|B4EI12|B4EI12_BURCJ	yes	yes	0	0	0	0	0	By MS/MS	By MS/MS	By matching				1	0	3			1	1	1				103.98	104.16	2	1.4114e-23	10002	Nsco_1318_BC_DsbA_T36_WT_sample2_FS_25	211.13	205.95	41702000	14904000	9038500	17760000	0	0	0			400	2254	373
AASGEMTMMTSGPAAAYAGCEDVLAAIAGK	Oxidation (M)	2917.3	0.296601	2254	tr|B4EI12|B4EI12_BURCJ	yes	yes	0	0	0	1	0	By matching	By MS/MS	By matching				1	0	7			1	3	3				96.734	97.093	2	0.0010041	8411	Nsco_1318_BC_DsbA_T36_WT_sample2_FS_25	83.418	72.312	16488000	1025500	5428800	10033000	0	0	0			401	2254	373
AASLAHVCR	Unmodified	983.497	0.497083	1790	tr|B4EE08|B4EE08_BURCJ	yes	yes	0	0	0	0	0	By MS/MS						2	0		1		1						21.72	20.367	2	2.6169e-05	1692	Nsco_1318_BC_DsbA_T36_WT_sample1_FS_45	168.66	157.97	11161000	11161000	0	0	0	0	0			402	1790	374
AASLEIEGR	Unmodified	944.493	0.49271	989	tr|B4E926|B4E926_BURCJ	yes	yes	0	0	0	0	0			By MS/MS				3	0			1			1				31.986	31.546	2	0.018019	3318	Nsco_1318_BC_DsbA_T36_WT_sample3_FS_65	103.56	54.145	0	0	0	0	0	0	0			403	989	375
AASLELPNRPTQYAPDVGDLMQK	Oxidation (M)	2529.25	0.253338	1276	tr|B4EAR5|B4EAR5_BURCJ	yes	yes	0	0	0	1	1	By MS/MS	By matching			By MS/MS		1	0	3			1	1			1		73.026	67.31	2	1.0292e-08	4619	Nsco_1318_BC_DsbA_T36_WT_sample1_FS_25	128.06	117.12	5121500	3494800	347710	0	0	1279000	0			404	1276	376
AASLELPNRPTQYAPDVGDLMQK	Unmodified	2513.26	0.258423	1276	tr|B4EAR5|B4EAR5_BURCJ	yes	yes	0	0	0	0	1	By MS/MS	By matching			By matching		1	0	3			1	1			1		82.8	76.482	2	1.5647e-18	5992	Nsco_1318_BC_DsbA_T36_WT_sample1_FS_25	279.19	267.02	28490000	21505000	1968600	0	0	5016400	0			405	1276	376
AASLGFIHDAVPADALDETVAK	Unmodified	2210.12	0.121913	2328	tr|B4EIJ7|B4EIJ7_BURCJ	yes	yes	0	0	0	0	0	By MS/MS	By MS/MS	By MS/MS	By MS/MS	By MS/MS	By MS/MS	1.3	0.458	7	3		1	1	1	2	2	3	94.737	81.53	2	3.3218e-26	14227	Nsco_1318_BC_DsbA_WT_sample3_FS_35	298.71	285.7	3132100000	255200000	159550000	373140000	928620000	701240000	714370000			406	2328	377
AASQALVHCSGASAVALLDPAK	Unmodified	2136.1	0.0997374	1481	tr|B4EBU5|B4EBU5_BURCJ	yes	yes	0	0	0	0	0	By MS/MS	By MS/MS	By MS/MS	By MS/MS	By MS/MS	By MS/MS	1	0	6			1	1	1	1	1	1	75.055	66.865	2	1.1281e-29	5191	Nsco_1318_BC_DsbA_WT_sample1_FS_25	271.31	266.24	334350000	34935000	22764000	52994000	75452000	68678000	79530000			407	1481	378
AASQITEMR	Oxidation (M)	1021.49	0.486244	2720	tr|B4EMI4|B4EMI4_BURCJ	yes	yes	0	0	0	1	0		By MS/MS					2	0		1			1					27.016	26.112	2	0.048046	2966	Nsco_1318_BC_DsbA_T36_WT_sample2_FS_45	69.825	43.223	6477400	0	6477400	0	0	0	0			408	2720	379
AASQITEMR	Unmodified	1005.49	0.491329	2720	tr|B4EMI4|B4EMI4_BURCJ	yes	yes	0	0	0	0	0			By MS/MS				2	0		1				1				27.306	26.762	2	0.0032845	2840	Nsco_1318_BC_DsbA_T36_WT_sample3_FS_45	110.38	66.517	0	0	0	0	0	0	0			409	2720	379
AASQPHHFLSVTK	Unmodified	1421.74	0.741547	1788	tr|B4EE04|B4EE04_BURCJ	yes	yes	0	0	0	0	0	By matching	By matching	By matching	By matching	By MS/MS	By MS/MS	2.43	0.495		4	3	1	1	1	1	2	1	31.816	27.131	2	1.9532e-08	3521	Nsco_1318_BC_DsbA_WT_sample3_FS_45	193.28	147.28	69027000	13814000	14818000	26482000	6916300	6997300	0			410	1788	380
AASSLLQTLGVPR	Unmodified	1311.75	0.75105	2132	tr|B4EGK0|B4EGK0_BURCJ	yes	yes	0	0	0	0	0				By MS/MS	By MS/MS	By MS/MS	2.25	0.433		3	1				1	2	1	96.52	77.261	2	2.4004e-08	13630	Nsco_1318_BC_DsbA_WT_sample1_FS_35	188.04	180.66	26732000	0	0	0	10607000	10896000	5229500			411	2132	381
AASWGDSDLNAAQTR	Unmodified	1561.71	0.712098	2309	tr|B4EIE9|B4EIE9_BURCJ	yes	yes	0	0	0	0	0	By matching	By MS/MS				By MS/MS	2.33	0.471		2	1	1	1				1	46.704	43.17	2	2.7708e-09	6812	Nsco_1318_BC_DsbA_WT_sample3_FS_45	164.04	151	11119000	4656300	2835300	0	0	0	3627900			412	2309	382
AATAATGIDAMVHAIEAYTSAR	Unmodified	2190.07	0.0739166	2100	tr|B4EG89|B4EG89_BURCJ	yes	yes	0	0	0	0	0		By matching	By MS/MS				1	0	2				1	1				105.04	105.31	2	9.4978e-19	11556	Nsco_1318_BC_DsbA_T36_WT_sample3_FS_25	221.91	208.2	3452300	0	192660	3259600	0	0	0			413	2100	383
AATAGLRDDGSTAILPILR	Unmodified	1910.06	0.0585245	2674	tr|B4EM08|B4EM08_BURCJ	yes	yes	0	0	0	0	1	By MS/MS	By matching					1	0	2			1	1					74.62	74.793	2	3.7768e-05	5736	Nsco_1318_BC_DsbA_T36_WT_sample1_FS_25	124.3	79.045	3190300	2366300	823910	0	0	0	0			414	2674	384
AATATMKPLIIHTR	Unmodified	1522.87	0.865368	1430	tr|B4EBJ0|B4EBJ0_BURCJ	yes	yes	0	0	0	0	1	By MS/MS	By MS/MS	By MS/MS	By MS/MS	By MS/MS	By MS/MS	2.4	0.49		6	4	1	1	2	2	1	3	46.485	39.007	2;3	7.5572e-14	6577	Nsco_1318_BC_DsbA_WT_sample1_FS_45	222.16	220.64	505790000	56090000	55974000	63549000	162500000	93434000	74240000			415	1430	385
AATATMKPLIIHTR	Oxidation (M)	1538.86	0.860282	1430	tr|B4EBJ0|B4EBJ0_BURCJ	yes	yes	0	0	0	1	1	By MS/MS	By MS/MS	By matching				3	0			5	2	2	1				32.576	31.782	3	2.6e-05	4565	Nsco_1318_BC_DsbA_T36_WT_sample2_FS_65	105.46	105.46	67081000	24066000	20313000	22702000	0	0	0			416	1430	385
AATDAGGIELPLPAR	Unmodified	1450.78	0.777993	152	sp|B4E6K2|COQ7_BURCJ	yes	yes	0	0	0	0	0	By MS/MS	By MS/MS	By MS/MS	By MS/MS	By MS/MS	By MS/MS	2.27	0.445		8	3	2	1	2	2	2	2	83.521	72.749	2	1.3474e-52	11203	Nsco_1318_BC_DsbA_T36_WT_sample1_FS_45	394.19	381.61	1237700000	474370000	0	178120000	390100000	100950000	94193000			417	152	386
AATDPSSPLR	Unmodified	1013.51	0.514173	2120	tr|B4EGG9|B4EGG9_BURCJ	yes	yes	0	0	0	0	0	By MS/MS	By MS/MS	By MS/MS	By MS/MS	By MS/MS	By MS/MS	2.75	0.433		2	6	1	1	2	1	2	1	30.605	24.441	2	4.3057e-06	3068	Nsco_1318_BC_DsbA_WT_sample2_FS_45	223.83	176.09	139560000	0	17185000	55326000	22125000	23617000	21307000			418	2120	387
AATDPSSPLRLPAGADAEAWAAQAA	Unmodified	2407.18	0.176802	2120	tr|B4EGG9|B4EGG9_BURCJ	yes	yes	0	0	0	0	1	By MS/MS	By MS/MS	By MS/MS				1	0	3			1	1	1				88.106	88.385	2	0.00096565	8113	Nsco_1318_BC_DsbA_T36_WT_sample3_FS_25	129.36	115.96	36724000	9212700	10894000	16617000	0	0	0			419	2120	388
AATGEEVSAEDLGGGDVHTR	Unmodified	1969.9	0.897726	2329	tr|B4EIJ8|B4EIJ8_BURCJ	yes	yes	0	0	0	0	0				By MS/MS	By matching	By MS/MS	2	0		3					1	1	1	47.309	34.818	2	6.2446e-26	5529	Nsco_1318_BC_DsbA_WT_sample3_FS_35	341.16	330.24	45029000	0	0	0	9235900	12443000	23350000			420	2329	389
AATGQAIEAAQSGFDAVSETATR	Unmodified	2251.07	0.071668	1294	tr|B4EAU2|B4EAU2_BURCJ	yes	yes	0	0	0	0	0	By MS/MS	By MS/MS	By MS/MS	By MS/MS	By MS/MS	By MS/MS	1.23	0.421	10	3		2	1	1	3	3	3	82.782	70.988	2	1.8628e-52	5724	Nsco_1318_BC_DsbA_WT_sample2_FS_25	373.99	359.84	1241100000	615310000	37706000	96544000	191140000	199520000	100900000			421	1294	390
AATGRPGVIAFSGGFHGR	Unmodified	1756.91	0.912135	2451	tr|B4EJR0|B4EJR0_BURCJ	yes	yes	0	0	0	0	1				By MS/MS	By MS/MS	By MS/MS	2.75	0.433		1	3				2	1	1	59.207	46.397	3	2.0968e-15	7546	Nsco_1318_BC_DsbA_WT_sample3_FS_45	155.49	149.95	49384000	0	0	0	18742000	9807500	20835000			422	2451	391
AATHFEEIDR	Unmodified	1187.56	0.557101	1354	tr|B4EB47|B4EB47_BURCJ	yes	yes	0	0	0	0	0	By MS/MS	By MS/MS	By matching	By MS/MS	By MS/MS	By MS/MS	2.5	0.5		3	3	1	1	1	1	1	1	31.486	25.817	2	1.7024e-06	3286	Nsco_1318_BC_DsbA_WT_sample3_FS_45	154.81	133.28	15973000	0	3086200	4055200	3381800	5450200	0			423	1354	392
AATISFDDTPAR	Unmodified	1263.61	0.60953	1913	tr|B4EER4|B4EER4_BURCJ	yes	yes	0	0	0	0	0	By MS/MS		By MS/MS	By MS/MS	By MS/MS	By matching	2.6	0.49		2	3	1		1	1	1	1	59.192	46.296	2	4.6425e-06	6769	Nsco_1318_BC_DsbA_T36_WT_sample1_FS_45	129.85	108.39	15486000	0	0	0	9012800	0	6473200			424	1913	393
AATLNTVAAAAK	Unmodified	1100.62	0.618973	1260	tr|B4EAP2|B4EAP2_BURCJ	yes	yes	0	0	0	0	0	By MS/MS	By MS/MS	By MS/MS				3	0			3	1	1	1				34.316	33.572	2	4.0475e-07	3602	Nsco_1318_BC_DsbA_T36_WT_sample2_FS_65	185.81	159.02	31401000	11180000	8357600	11864000	0	0	0			425	1260	394
AATLSDSDIAALSNESCK	Unmodified	1851.85	0.852022	1300	tr|B4EAW0|B4EAW0_BURCJ	yes	yes	0	0	0	0	0	By MS/MS	By MS/MS	By MS/MS	By MS/MS	By MS/MS	By MS/MS	1.23	0.421	10	3		2	2	2	2	3	2	67.484	59.741	2	2.6919e-46	10109	Nsco_1318_BC_DsbA_WT_sample3_FS_35	377.21	368.68	5849400000	24455000	29292000	49739000	2443700000	2032700000	1269500000			426	1300	395
AATPAAGEQGAQPAVVPPR	Unmodified	1786.93	0.932596	1564	tr|B4ECK3|B4ECK3_BURCJ	yes	yes	0	0	0	0	0	By matching	By MS/MS	By MS/MS	By MS/MS	By MS/MS	By MS/MS	1.33	0.471	6	3		1	1	1	2	2	2	45.104	37.611	2	4.5183e-19	5858	Nsco_1318_BC_DsbA_WT_sample3_FS_35	255.63	225.62	123650000	399500	478800	807900	40386000	44047000	37531000			427	1564	396
AATPAAGEQGAQPAVVPPRR	Unmodified	1943.03	0.0337068	1564	tr|B4ECK3|B4ECK3_BURCJ	yes	yes	0	0	0	0	1		By MS/MS	By matching	By matching	By MS/MS	By MS/MS	2.14	0.833	2	2	3		2	2	1	1	1	34.431	30.234	2;3	0.0037074	4104	Nsco_1318_BC_DsbA_WT_sample3_FS_45	53.188	44.798	13836000	0	2610900	3348300	2427400	2606100	2843500			428	1564	397
AATPDEVAQR	Unmodified	1056.52	0.519987	2334	tr|B4EIL5|B4EIL5_BURCJ	yes	yes	0	0	0	0	0	By MS/MS	By MS/MS	By MS/MS	By matching	By MS/MS	By MS/MS	2.57	0.495		3	4	2	1	1	1	1	1	23.361	18.021	2	7.4677e-05	1705	Nsco_1318_BC_DsbA_T36_WT_sample3_FS_45	147.29	134.7	63373000	8524500	5847500	7187400	13274000	15906000	12633000			429	2334	398
AATPLESTVDAAAVLANVSSAAR	Unmodified	2184.14	0.138625	2787	tr|B4EN25|B4EN25_BURCJ	yes	yes	0	0	0	0	0	By MS/MS	By MS/MS	By MS/MS	By MS/MS	By MS/MS	By MS/MS	1	0	7			2	1	1	1	1	1	106.58	98.714	2	2.7976e-43	8288	Nsco_1318_BC_DsbA_WT_sample1_FS_25	343.7	330.29	5495500000	903700000	472570000	597550000	737830000	805020000	1978800000			430	2787	399
AATSELKPFNAAQVAGTPFGDLTIAR	Unmodified	2645.38	0.381315	336	sp|B4EF28|GCST_BURCJ	yes	yes	0	0	0	0	1	By MS/MS	By MS/MS	By MS/MS			By matching	1.43	0.495	4	3		2	2	2			1	89.992	86.683	2;3	6.8731e-51	7885	Nsco_1318_BC_DsbA_T36_WT_sample3_FS_25	362.14	338.31	125810000	31659000	24388000	61340000	0	0	8427800			431	336	400
AATVVHGLR	Unmodified	922.535	0.534849	1399	tr|B4EBD7|B4EBD7_BURCJ	yes	yes	0	0	0	0	0	By MS/MS	By MS/MS	By MS/MS		By MS/MS		2.25	0.433		3	1	1	1	1		1		25.683	22.234	2	3.0589e-05	2145	Nsco_1318_BC_DsbA_T36_WT_sample3_FS_45	187.55	154	26241000	6300700	3464500	8232600	0	8242900	0			432	1399	401
AAVAAALHDR	Unmodified	993.536	0.535577	1443	tr|B4EBL4|B4EBL4_BURCJ	yes	yes	0	0	0	0	0				By MS/MS	By MS/MS	By MS/MS	2	0		3					1	1	1	29.586	17.662	2	3.8543e-05	2454	Nsco_1318_BC_DsbA_WT_sample3_FS_35	167.04	139.16	41225000	0	0	0	20068000	6086400	15071000			433	1443	402
AAVAAEQPLQVVGAITAYAAK	Unmodified	2041.12	0.12079	2551	tr|B4EKX2|B4EKX2_BURCJ	yes	yes	0	0	0	0	0	By MS/MS	By MS/MS	By MS/MS	By MS/MS	By MS/MS	By MS/MS	1	0	6			1	1	1	1	1	1	103.48	94.358	2	3.912e-18	8093	Nsco_1318_BC_DsbA_WT_sample3_FS_25	209.56	201.83	456050000	62443000	26190000	53963000	82622000	125190000	105640000			434	2551	403
AAVAAGANGVVFGALDPR	Unmodified	1654.88	0.879104	1007	tr|B4E977|B4E977_BURCJ	yes	yes	0	0	0	0	0	By MS/MS	By matching	By matching		By matching		1	0	4			1	1	1		1		79.587	75.022	2	0.0049417	5753	Nsco_1318_BC_DsbA_T36_WT_sample1_FS_25	72.958	62.348	3052300	1644800	205850	300630	0	900960	0			435	1007	404
AAVAALSLQHAAVAHVADCDR	Unmodified	2145.07	0.0749196	2828	tr|B4ENZ4|B4ENZ4_BURCJ	yes	yes	0	0	0	0	0				By MS/MS	By MS/MS	By matching	2.4	0.49		3	2				2	2	1	70.973	55.608	3	2.4491e-24	9718	Nsco_1318_BC_DsbA_WT_sample1_FS_45	191.79	183.84	68448000	0	0	0	35181000	20535000	12732000			436	2828	405
AAVAGQGIALVR	Unmodified	1124.67	0.666592	2213	tr|B4EHI1|B4EHI1_BURCJ	yes	yes	0	0	0	0	0			By MS/MS			By MS/MS	2.5	0.5		1	1			1			1	54.108	48.761	2	0.0025321	6908	Nsco_1318_BC_DsbA_T36_WT_sample3_FS_45	82.75	60.664	0	0	0	0	0	0	0			437	2213	406
AAVAHAETEAGTIDILVNNSGVSTMQK	Unmodified	2726.35	0.354508	726	tr|B4E7H4|B4E7H4_BURCJ	yes	yes	0	0	0	0	0	By MS/MS	By MS/MS	By MS/MS		By MS/MS	By matching	1.7	0.64	4	5	1	2	2	2		3	1	79.213	72.294	2;3	1.3727e-50	5273	Nsco_1318_BC_DsbA_WT_sample2_FS_25	331.27	319.89	420930000	24225000	26006000	59992000	0	290970000	19733000			438	726	407
AAVAHAETEAGTIDILVNNSGVSTMQK	Oxidation (M)	2742.35	0.349423	726	tr|B4E7H4|B4E7H4_BURCJ	yes	yes	0	0	0	1	0		By MS/MS	By MS/MS	By MS/MS	By MS/MS	By MS/MS	1.42	0.493	7	5			2	2	3	3	2	79.143	67.728	2;3	5.5282e-28	4432	Nsco_1318_BC_DsbA_T36_WT_sample3_FS_25	226.67	226.67	236750000	0	3871500	2278800	92420000	93167000	45017000			439	726	407
AAVALEVGEVKK	Unmodified	1212.71	0.707788	1352	tr|B4EB44|B4EB44_BURCJ	yes	yes	0	0	0	0	1		By matching		By MS/MS	By MS/MS		2	0		3			1		1	1		42.67	33.487	2	0.00010727	5424	Nsco_1318_BC_DsbA_WT_sample1_FS_35	117.7	99.712	7078400	0	1495900	0	2419800	3162800	0			440	1352	408
AAVAQAEPKPAPR	Unmodified	1304.72	0.720084	1697	tr|B4EDB3|B4EDB3_BURCJ	yes	yes	0	0	0	0	1				By MS/MS	By MS/MS	By MS/MS	2	0		3					1	1	1	24.684	12.727	2	4.4421e-08	1624	Nsco_1318_BC_DsbA_WT_sample3_FS_35	257.88	177.44	24570000	0	0	0	7519600	7051300	9999000			441	1697	409
AAVAQIAQIDRPQHR	Unmodified	1672.91	0.912135	1052	tr|B4E9J9|B4E9J9_BURCJ	yes	yes	0	0	0	0	1	By MS/MS			By MS/MS	By matching	By MS/MS	2.75	0.433		1	3	1			1	1	1	40.775	32.768	3	4.3985e-05	4872	Nsco_1318_BC_DsbA_WT_sample3_FS_45	140.82	96.53	15710000	2223700	0	0	2074000	4110800	7301100			442	1052	410
AAVATGVAGLFMETHPNPAEAK	Oxidation (M)	2197.08	0.083753	296	sp|B4EDA2|KDSA_BURCJ	yes	yes	0	0	0	1	0	By MS/MS	By MS/MS	By MS/MS	By MS/MS	By MS/MS	By MS/MS	1.1	0.3	9	1		1	1	2	2	2	2	78.251	68.195	2	3.3235e-25	5015	Nsco_1318_BC_DsbA_WT_sample1_FS_25	251.68	239.05	294390000	18421000	21047000	31689000	53499000	62259000	107470000			443	296	411
AAVATGVAGLFMETHPNPAEAK	Unmodified	2181.09	0.0888384	296	sp|B4EDA2|KDSA_BURCJ	yes	yes	0	0	0	0	0	By MS/MS	By MS/MS	By MS/MS	By MS/MS	By MS/MS	By MS/MS	1.2	0.4	8	2		2	2	1	1	2	2	82.179	73.426	2	6.2123e-31	5677	Nsco_1318_BC_DsbA_WT_sample3_FS_25	324.94	277.64	1326500000	118370000	106220000	204130000	281880000	336870000	279010000			444	296	411
AAVAWYGFVEGK	Unmodified	1296.65	0.650273	2786	tr|B4EN24|B4EN24_BURCJ	yes	yes	0	0	0	0	0				By MS/MS	By MS/MS	By MS/MS	2.6	0.49		2	3				2	2	1	95.137	75.756	2	3.0209e-06	13935	Nsco_1318_BC_DsbA_WT_sample2_FS_45	144.77	138.81	33284000	0	0	0	8115700	16452000	8716000			445	2786	412
AAVAYDLPIVHSTVNVK	Unmodified	1795.98	0.983234	2142	tr|B4EGR1|B4EGR1_BURCJ	yes	yes	0	0	0	0	0	By MS/MS	By MS/MS	By MS/MS	By MS/MS	By MS/MS	By MS/MS	1.14	0.35	6	1		1	1	1	1	1	2	75.944	66.705	2	1.4076e-07	4432	Nsco_1318_BC_DsbA_T36_WT_sample1_FS_25	131.13	131.13	20861000	4353600	678680	2206100	2312300	3751500	7558900			446	2142	413
AAVDAGYVPNDYQVGQTGK	Unmodified	1951.93	0.92757	1260	tr|B4EAP2|B4EAP2_BURCJ;tr|B4EK69|B4EK69_BURCJ	yes	no	0	0	0	0	0				By MS/MS	By MS/MS	By MS/MS	1.56	0.685	5	3	1				2	3	4	65.521	52.259	2	6.3788e-16	8496	Nsco_1318_BC_DsbA_WT_sample1_FS_35	210.41	195.72	7184100000	0	0	0	471230000	447300000	6265600000			447	1260	414
AAVDEIAIDKGATP	Unmodified	1369.71	0.70891	595	tr|B4E6J4|B4E6J4_BURCJ	yes	yes	0	0	0	0	1				By MS/MS	By MS/MS	By matching	2.75	0.433		1	3				2	1	1	67.915	53.547	2	0.041952	9453	Nsco_1318_BC_DsbA_WT_sample2_FS_45	45.307	37.593	12443000	0	0	0	3891100	3321800	5230300			448	595	415
AAVEAVPAALPAEFAALDVLVNNAGLALGVEPAHK	Unmodified	3407.85	0.845291	1644	tr|B4ECZ0|B4ECZ0_BURCJ	yes	yes	0	0	0	0	0		By MS/MS	By MS/MS	By MS/MS	By MS/MS	By MS/MS	1.38	0.484	5	3			1	1	2	2	2	114.19	100.13	3	2.9319e-12	16522	Nsco_1318_BC_DsbA_WT_sample2_FS_35	149.4	144.85	755060000	0	2723300	138150000	144380000	25917000	443890000			449	1644	416
AAVEEGIVAGGGVALIR	Unmodified	1580.89	0.888606	1618	tr|B4ECT7|B4ECT7_BURCJ	yes	yes	0	0	0	0	0	By MS/MS	By MS/MS	By MS/MS	By MS/MS	By MS/MS	By MS/MS	1.31	0.462	9	4		2	2	2	2	2	3	85.733	75.996	2	5.4451e-08	5610	Nsco_1318_BC_DsbA_T36_WT_sample1_FS_25	180.97	174.43	337770000	25793000	11329000	17572000	93765000	65847000	123460000			450	1618	417
AAVEFALGACAGHVSGER	Unmodified	1800.86	0.857716	830	tr|B4E880|B4E880_BURCJ	yes	yes	0	0	0	0	0	By matching	By MS/MS	By matching				1	0	3			1	1	1				51.53	51.909	2	0.0033248	2425	Nsco_1318_BC_DsbA_T36_WT_sample2_FS_25	73.466	67.743	1315200	266330	614230	434680	0	0	0			451	830	418
AAVEFLAQHVAR	Unmodified	1310.71	0.709519	1848	tr|B4EEB0|B4EEB0_BURCJ	yes	yes	0	0	0	0	0				By MS/MS	By MS/MS	By MS/MS	2	0		3					1	1	1	65.344	52.591	2	2.2124e-07	8892	Nsco_1318_BC_DsbA_WT_sample2_FS_35	140.11	132.4	13814000	0	0	0	0	1725400	12089000			452	1848	419
AAVEHLQR	Unmodified	922.498	0.498464	2105	tr|B4EGB1|B4EGB1_BURCJ	yes	yes	0	0	0	0	0	By matching	By MS/MS	By MS/MS	By MS/MS	By MS/MS	By MS/MS	2.38	0.484		5	3	1	1	1	2	2	1	21.785	14.22	2	8.2393e-05	1421	Nsco_1318_BC_DsbA_WT_sample1_FS_45	200.12	125.71	20379000	1685800	3274300	3154800	5083800	3821200	3359400			453	2105	420
AAVELDER	Unmodified	901.451	0.45051	138	sp|B4E637|HIS7_BURCJ	yes	yes	0	0	0	0	0	By MS/MS		By MS/MS				3	0			2	1		1				28.147	26.945	2	0.0063674	2568	Nsco_1318_BC_DsbA_T36_WT_sample1_FS_65	109.01	65.198	3272500	3272500	0	0	0	0	0			454	138	421
AAVEQWDSNFCAVAPDTVDLLAAHGVK	Unmodified	2883.39	0.386143	206	sp|B4E9I9|KYNB_BURCJ	yes	yes	0	0	0	0	0	By MS/MS	By MS/MS	By MS/MS	By MS/MS			1	0	7			2	2	2	1			95.495	93.307	2;3	7.7022e-21	9042	Nsco_1318_BC_DsbA_T36_WT_sample1_FS_25	192.55	188.37	184730000	61776000	25166000	40061000	57725000	0	0			455	206	422
AAVESHIDSFR	Unmodified	1230.6	0.5993	1368	tr|B4EB85|B4EB85_BURCJ	yes	yes	0	0	0	0	0	By MS/MS			By MS/MS	By matching	By MS/MS	2.8	0.4		1	4	1			2	1	1	42.26	32.275	2	4.2509e-07	3928	Nsco_1318_BC_DsbA_T36_WT_sample1_FS_45	183.67	145.59	35458000	0	0	0	20477000	10304000	4677700			456	1368	423
AAVGTFGSGWAWLVK	Unmodified	1548.81	0.808899	1033	tr|B4E9F6|B4E9F6_BURCJ	yes	yes	0	0	0	0	0	By MS/MS	By MS/MS	By MS/MS	By MS/MS	By MS/MS	By MS/MS	1.91	0.514	2	8	1	2	1	2	3	1	2	103.92	92.863	2	3.5084e-07	15548	Nsco_1318_BC_DsbA_T36_WT_sample1_FS_45	149.96	138.75	973870000	121690000	13072000	56551000	212730000	381870000	187960000			457	1033	424
AAVGTFGSGWAWLVKK	Unmodified	1676.9	0.903862	1033	tr|B4E9F6|B4E9F6_BURCJ	yes	yes	0	0	0	0	1	By MS/MS	By matching	By MS/MS		By MS/MS	By MS/MS	1.17	0.373	5	1		2	1	1		1	1	88.13	81.595	2;3	4.3386e-05	6722	Nsco_1318_BC_DsbA_T36_WT_sample1_FS_25	100.55	89.944	13981000	8445900	800880	1171300	0	1754300	1809000			458	1033	425
AAVHALK	Unmodified	708.428	0.428259	750	tr|B4E7M0|B4E7M0_BURCJ	yes	yes	0	0	0	0	0				By MS/MS	By MS/MS	By MS/MS	2	0		3					1	1	1	26.014	14.057	2	0.074414	1929	Nsco_1318_BC_DsbA_WT_sample1_FS_35	23.037	19.221	10727000	0	0	0	3867700	2126300	4732900			459	750	426
AAVHSYTLSQR	Unmodified	1231.63	0.630934	2860	tr|B4EP95|B4EP95_BURCJ	yes	yes	0	0	0	0	0	By matching	By MS/MS	By MS/MS	By MS/MS	By MS/MS		2.4	0.49		3	2	1	1	1	1	1		27.429	22.404	2	6.1211e-07	2809	Nsco_1318_BC_DsbA_WT_sample2_FS_45	202.97	189.62	71592000	12122000	14218000	21961000	13126000	10165000	0			460	2860	427
AAVIGEMADGPAR	Unmodified	1256.62	0.618321	348	sp|B4EJQ7|SELD_BURCJ	yes	yes	0	0	0	0	0	By matching	By MS/MS		By MS/MS	By matching	By matching	2.6	0.49		2	3	1	1		1	1	1	52.158	42.958	2	0.0016465	6214	Nsco_1318_BC_DsbA_T36_WT_sample2_FS_45	83	66.453	7596900	969020	0	0	1953600	2248900	2425400			461	348	428
AAVISYTQSAALALAPHR	Unmodified	1839	0.000281357	1110	tr|B4E9Z5|B4E9Z5_BURCJ	yes	yes	0	0	0	0	0	By MS/MS	By MS/MS	By MS/MS	By MS/MS			1	0	4			1	1	1	1			73.685	69.696	2	7.2034e-11	5632	Nsco_1318_BC_DsbA_WT_sample1_FS_25	164.9	150.03	11103000	2018200	734350	2072900	6277400	0	0			462	1110	429
AAVKAGTPLGVEAK	Unmodified	1310.76	0.755801	201	sp|B4E9G1|KAD_BURCJ	yes	yes	0	0	0	0	1					By MS/MS	By MS/MS	2	0		2						1	1	36.641	24.941	2	3.1121e-06	3784	Nsco_1318_BC_DsbA_WT_sample3_FS_35	134.98	114.67	4440800	0	0	0	0	3190700	1250200			463	201	430
AAVKVPILANLTEFGSTPLFTVDELR	Unmodified	2800.54	0.537482	2551	tr|B4EKX2|B4EKX2_BURCJ	yes	yes	0	0	0	0	1			By MS/MS	By MS/MS	By MS/MS	By MS/MS	2.2	0.4		4	1			1	1	1	2	111.64	96.276	3	6.9207e-15	15889	Nsco_1318_BC_DsbA_WT_sample1_FS_35	128.07	124.47	104110000	0	0	4408000	18160000	26755000	54788000			464	2551	431
AAVLSHENVIANVLGIGGSVR	Unmodified	2075.15	0.148737	2959	tr|B4EPY8|B4EPY8_BURCJ	yes	yes	0	0	0	0	0			By MS/MS				1	0	1					1				85.312	85.805	2	8.0889e-31	7679	Nsco_1318_BC_DsbA_T36_WT_sample3_FS_25	284.44	277.72	21020000	0	0	21020000	0	0	0			465	2959	432
AAVNAFTESMAVELEPFGVR	Unmodified	2137.05	0.0513902	2120	tr|B4EGG9|B4EGG9_BURCJ	yes	yes	0	0	0	0	0		By MS/MS	By MS/MS	By MS/MS			1	0	3				1	1	1			106.88	98.526	2	5.907e-24	8313	Nsco_1318_BC_DsbA_WT_sample1_FS_25	283.13	249.44	24602000	0	0	22382000	2219700	0	0			466	2120	433
AAVPLTPAAQELATMLASYLR	Unmodified	2186.18	0.176925	2459	tr|B4EJS1|B4EJS1_BURCJ	yes	yes	0	0	0	0	0						By MS/MS	1	0	1								1	114.5	95.298	2	0.058849	8997	Nsco_1318_BC_DsbA_WT_sample3_FS_25	35.35	24.091	2584300	0	0	0	0	0	2584300			467	2459	434
AAVPSGASTGSR	Unmodified	1059.53	0.530886	295	sp|B4EDA1|ENO_BURCJ	yes	yes	0	0	0	0	0	By MS/MS	By MS/MS	By MS/MS				3	0			3	1	1	1				19.708	18.496	2	9.8208e-06	1083	Nsco_1318_BC_DsbA_T36_WT_sample2_FS_65	153.1	120.35	93254000	34029000	31361000	27863000	0	0	0			468	295	435
AAVPTMQTR	Oxidation (M)	989.496	0.496415	2551	tr|B4EKX2|B4EKX2_BURCJ	yes	yes	0	0	0	1	0		By MS/MS	By MS/MS				3	0			3		1	2				22.362	21.437	2	0.0077996	1126	Nsco_1318_BC_DsbA_T36_WT_sample3_FS_65	82.452	59.433	7178100	0	2323100	4855100	0	0	0			469	2551	436
AAVQAWPEVVACHAMTGDMDYLLR	Unmodified	2703.26	0.260748	386	tr|B4E594|B4E594_BURCJ	yes	yes	0	0	0	0	0	By MS/MS						2	0		1		1						101.42	99.465	3	0.051418	16507	Nsco_1318_BC_DsbA_T36_WT_sample1_FS_45	26.21	22.821	1028400	1028400	0	0	0	0	0			470	386	437
AAVQGLTR	Unmodified	814.466	0.466101	458	tr|B4E5T2|B4E5T2_BURCJ	yes	yes	0	0	0	0	0	By MS/MS						3	0			1	1						24.877	23.576	2	0.05673	2013	Nsco_1318_BC_DsbA_T36_WT_sample1_FS_65	80.229	43.07	1571600	1571600	0	0	0	0	0			471	458	438
AAVQIHDLGVYLK	Unmodified	1425.8	0.798	952	tr|B4E8V8|B4E8V8_BURCJ	yes	yes	0	0	0	0	0						By MS/MS	2	0		1							1	81.176	65.437	2	2.9432e-06	11321	Nsco_1318_BC_DsbA_WT_sample3_FS_35	143.97	126.74	0	0	0	0	0	0	0			472	952	439
AAVVDPGGDLDR	Unmodified	1183.58	0.583315	1838	tr|B4EE83|B4EE83_BURCJ	yes	yes	0	0	0	0	0			By MS/MS	By MS/MS	By MS/MS	By MS/MS	2.43	0.495		4	3			1	2	2	2	49.532	37.091	2	8.0376e-06	5256	Nsco_1318_BC_DsbA_T36_WT_sample3_FS_45	94.309	94.309	72139000	0	0	0	36842000	31802000	3494500			473	1838	440
AAVVDPGGDLDRIEQEVAR	Unmodified	2009.02	0.0177819	1838	tr|B4EE83|B4EE83_BURCJ	yes	yes	0	0	0	0	1	By MS/MS	By MS/MS	By matching		By MS/MS	By MS/MS	2.4	0.49		3	2	1	1	1		1	1	83.736	75.94	3	3.8759e-08	12876	Nsco_1318_BC_DsbA_T36_WT_sample2_FS_45	126	113.64	116160000	20551000	19721000	22326000	0	29608000	23956000			474	1838	441
AAVVHAFGAPLR	Unmodified	1207.68	0.682576	2483	tr|B4EK33|B4EK33_BURCJ	yes	yes	0	0	0	0	0	By MS/MS	By MS/MS	By MS/MS	By MS/MS	By MS/MS	By MS/MS	2.25	0.433		9	3	1	1	1	3	3	3	54.81	45.631	2;3	3.5022e-07	7714	Nsco_1318_BC_DsbA_WT_sample1_FS_35	243.74	204.59	1917000000	245480000	85654000	297900000	588530000	334570000	364920000			475	2483	442
AAVVHAFGAPLRIEEVPIPAPGPGQILVNIK	Unmodified	3172.81	0.812475	2483	tr|B4EK33|B4EK33_BURCJ	yes	yes	0	0	0	0	1				By MS/MS	By MS/MS	By MS/MS	2	0		3					1	1	1	112.12	93.044	3	1.839e-10	15795	Nsco_1318_BC_DsbA_WT_sample1_FS_35	118.75	118.3	17180000	0	0	0	5871200	3153000	8155400			476	2483	443
AAVVQMTR	Oxidation (M)	890.464	0.464386	726	tr|B4E7H4|B4E7H4_BURCJ	yes	yes	0	0	0	1	0			By MS/MS	By matching	By MS/MS	By matching	2.75	0.433		1	3			1	1	1	1	31.168	23.188	2	0.044763	3157	Nsco_1318_BC_DsbA_WT_sample2_FS_45	54.611	30.639	20978000	0	0	2493400	4287100	5102700	9094700			477	726	444
AAWADQTFGK	Unmodified	1093.52	0.519259	555	tr|B4E6B8|B4E6B8_BURCJ	yes	yes	0	0	0	0	0						By MS/MS	3	0			1						1	52.897	42.546	2	0.00018284	6868	Nsco_1318_BC_DsbA_WT_sample3_FS_45	114.99	105.59	5092600	0	0	0	0	0	5092600			478	555	445
AAWADQTFGKVPGEEGEWTR	Unmodified	2234.04	0.0392456	555	tr|B4E6B8|B4E6B8_BURCJ	yes	yes	0	0	0	0	1						By MS/MS	1	0	1								1	83.008	67.217	2	2.2635e-16	4739	Nsco_1318_BC_DsbA_WT_sample3_FS_25	196.95	183.14	18351000	0	0	0	0	0	18351000			479	555	446
AAWADVLKR	Unmodified	1028.58	0.576714	862	tr|B4E8E4|B4E8E4_BURCJ	yes	yes	0	0	0	0	1	By matching	By MS/MS	By MS/MS	By MS/MS	By MS/MS	By MS/MS	2.25	0.433		6	2	1	1	1	2	1	2	56.686	48.553	2	2.2992e-05	8172	Nsco_1318_BC_DsbA_WT_sample1_FS_35	205.13	158.7	160990000	19203000	22282000	18253000	33977000	17616000	49661000			480	862	447
AAWDAVDTMNNLAGEPLVAR	Oxidation (M)	2129.02	0.0211527	2777	tr|B4EN07|B4EN07_BURCJ	yes	yes	0	0	0	1	0	By MS/MS	By MS/MS	By MS/MS	By MS/MS	By matching	By MS/MS	1	0	6			1	1	1	1	1	1	87.567	78.625	2	5.2885e-12	6647	Nsco_1318_BC_DsbA_WT_sample1_FS_25	156.24	156.24	37516000	3377400	3728400	9315900	11761000	2946800	6385900			481	2777	448
AAWDAVDTMNNLAGEPLVAR	Unmodified	2113.03	0.0262381	2777	tr|B4EN07|B4EN07_BURCJ	yes	yes	0	0	0	0	0	By MS/MS	By MS/MS	By MS/MS				1	0	3			1	1	1				93.041	93.321	2	1.3625e-37	9013	Nsco_1318_BC_DsbA_T36_WT_sample3_FS_25	335.9	319.77	116430000	42880000	17298000	56252000	0	0	0			482	2777	448
AAWVVPPAGSVLR	Unmodified	1321.75	0.750656	2627	tr|B4ELK0|B4ELK0_BURCJ	yes	yes	0	0	0	0	0					By MS/MS	By MS/MS	2	0		2						1	1	92.58	74.314	2	0.0042519	13006	Nsco_1318_BC_DsbA_WT_sample3_FS_35	76.465	67.933	13423000	0	0	0	0	4975600	8447900			483	2627	449
AAYFAELTDFNYVISDGQLSR	Unmodified	2379.14	0.138291	2827	tr|B4ENZ1|B4ENZ1_BURCJ	yes	yes	0	0	0	0	0			By MS/MS				1	0	1					1				106.15	106.34	2	3.8612e-09	11723	Nsco_1318_BC_DsbA_T36_WT_sample3_FS_25	206.88	193.68	13899000	0	0	13899000	0	0	0			484	2827	450
AAYGENLPR	Unmodified	989.493	0.493044	1760	tr|B4EDU2|B4EDU2_BURCJ	yes	yes	0	0	0	0	0			By MS/MS			By MS/MS	2.5	0.5		1	1			1			1	33.829	29.534	2	0.0062469	3580	Nsco_1318_BC_DsbA_T36_WT_sample3_FS_45	86.833	65.305	3889200	0	0	870040	0	0	3019100			485	1760	451
AAYGTTFAAPGGPR	Unmodified	1335.66	0.657149	1615	tr|B4ECT1|B4ECT1_BURCJ	yes	yes	0	0	0	0	0	By matching	By matching	By matching	By matching	By MS/MS	By MS/MS	2.43	0.495		4	3	1	1	1	1	1	2	50.827	44.27	2	6.83e-05	7450	Nsco_1318_BC_DsbA_WT_sample2_FS_45	102.06	94.416	124850000	60200000	4565000	15634000	21096000	12671000	10684000			486	1615	452
AAYLAGPMDAR	Unmodified	1134.55	0.549179	511	tr|B4E622|B4E622_BURCJ	yes	yes	0	0	0	0	0	By MS/MS	By MS/MS	By MS/MS	By MS/MS	By MS/MS	By MS/MS	2.67	0.471		3	6	2	3	1	1	1	1	45.238	40.975	2	1.9799e-05	6268	Nsco_1318_BC_DsbA_T36_WT_sample1_FS_45	143.37	135.19	215920000	29570000	37732000	40454000	46193000	26916000	35050000			487	511	453
AAYLAGPMDAR	Oxidation (M)	1150.54	0.544093	511	tr|B4E622|B4E622_BURCJ	yes	yes	0	0	0	1	0	By MS/MS	By MS/MS	By MS/MS		By MS/MS	By matching	2.25	0.433		6	2	2	2	2		1	1	38.578	36.199	2	0.01153	3885	Nsco_1318_BC_DsbA_T36_WT_sample2_FS_45	66.568	48.748	28495000	6194300	6548700	6586000	0	3734200	5431600			488	511	453
AAYPSSVLMNAIPAR	Unmodified	1559.81	0.812998	517	tr|B4E635|B4E635_BURCJ	yes	yes	0	0	0	0	0				By matching	By MS/MS	By MS/MS	2.25	0.433		3	1				1	1	2	94.972	76.373	2	0.0020128	13689	Nsco_1318_BC_DsbA_WT_sample2_FS_35	84.658	64.628	34577000	0	0	0	16032000	0	18545000			489	517	454
AAYQAIDASPTR	Unmodified	1262.63	0.625515	1381	tr|B4EBB1|B4EBB1_BURCJ	yes	yes	0	0	0	0	0	By MS/MS	By MS/MS	By MS/MS	By MS/MS	By MS/MS	By MS/MS	2.33	0.471		6	3	1	1	1	2	2	2	39.497	31.736	2	2.7124e-08	4083	Nsco_1318_BC_DsbA_T36_WT_sample3_FS_45	201.61	195.02	326810000	27142000	17570000	74788000	83812000	65899000	57596000			490	1381	455
AAYSPAGVLPDR	Unmodified	1215.62	0.624786	2852	tr|B4EP68|B4EP68_BURCJ	yes	yes	0	0	0	0	0	By MS/MS	By MS/MS	By MS/MS	By MS/MS	By MS/MS	By MS/MS	2.33	0.471		6	3	1	1	1	2	2	2	57.553	48.879	2	1.7156e-06	7116	Nsco_1318_BC_DsbA_T36_WT_sample3_FS_45	182.46	168.34	377210000	51325000	28918000	47227000	92320000	86800000	70618000			491	2852	456
AAYSPAGVLPDRVWNPYR	Unmodified	2031.03	0.0326441	2852	tr|B4EP68|B4EP68_BURCJ	yes	yes	0	0	0	0	1	By MS/MS	By matching					2	0		2		1	1					72.787	72.911	3	0.0048018	11231	Nsco_1318_BC_DsbA_T36_WT_sample1_FS_45	54.368	43.71	4982200	3017200	1965000	0	0	0	0			492	2852	457
AAYVGLQSPYGTVTLGR	Unmodified	1751.92	0.920634	915	tr|B4E8M6|B4E8M6_BURCJ	yes	yes	0	0	0	0	0				By MS/MS	By matching	By matching	2	0		3					1	1	1	94.031	74.958	2	1.3751e-07	13149	Nsco_1318_BC_DsbA_WT_sample1_FS_35	146.36	131.46	50082000	0	0	0	30674000	8006000	11402000			493	915	458
ACAAADRLDELDVSSAR	Unmodified	1818.85	0.853025	701	tr|B4E7B4|B4E7B4_BURCJ	yes	yes	0	0	0	0	1		By matching		By MS/MS			2	0		2			1		1			55.503	48.216	2	0.0021312	7891	Nsco_1318_BC_DsbA_WT_sample1_FS_35	89.959	73.705	5155200	0	3060700	0	2094500	0	0			494	701	459
ACAAGAGVALLPR	Unmodified	1225.66	0.660126	2657	tr|B4ELW7|B4ELW7_BURCJ	yes	yes	0	0	0	0	0						By MS/MS	2	0		1							1	68.068	55.939	2	1.0064e-05	9174	Nsco_1318_BC_DsbA_WT_sample3_FS_35	116.52	111.56	2468700	0	0	0	0	0	2468700			495	2657	460
ACAANIEDLR	Unmodified	1131.53	0.534257	979	tr|B4E903|B4E903_BURCJ	yes	yes	0	0	0	0	0	By matching	By matching	By matching	By MS/MS	By MS/MS	By MS/MS	2.43	0.495		4	3	1	1	1	1	1	2	43.955	37.959	2	1.1405e-06	6133	Nsco_1318_BC_DsbA_WT_sample1_FS_45	208.72	195.67	74417000	8784400	5388200	8090700	13017000	26848000	12290000			496	979	461
ACAAPQVGGWEK	Unmodified	1272.59	0.592106	2209	tr|B4EHF0|B4EHF0_BURCJ	yes	yes	0	0	0	0	0						By MS/MS	2.5	0.5		1	1						2	46.647	36.459	2	7.7036e-05	5727	Nsco_1318_BC_DsbA_WT_sample3_FS_45	113.93	104.51	5120700	0	0	0	0	0	5120700			497	2209	462
ACADLVKR	Unmodified	931.491	0.490935	1670	tr|B4ED72|B4ED72_BURCJ	yes	yes	0	0	0	0	1				By MS/MS	By MS/MS	By MS/MS	2.4	0.49		3	2				2	2	1	24.82	13.141	2	0.00029911	1705	Nsco_1318_BC_DsbA_WT_sample1_FS_45	148.98	102.61	32379000	0	0	0	20434000	10831000	1113700			498	1670	463
ACAILTGIGTVR	Unmodified	1230.68	0.675442	1475	tr|B4EBT4|B4EBT4_BURCJ	yes	yes	0	0	0	0	0		By MS/MS		By MS/MS		By MS/MS	2.33	0.471		2	1		1		1		1	72.334	62.108	2	0.00020493	9769	Nsco_1318_BC_DsbA_T36_WT_sample2_FS_45	97.277	89.632	18533000	0	4174700	0	8026900	0	6331700			499	1475	464
ACALLTDGR	Unmodified	975.481	0.480765	2207	tr|B4EHE1|B4EHE1_BURCJ	yes	yes	0	0	0	0	0	By MS/MS	By MS/MS		By MS/MS	By MS/MS	By MS/MS	2.6	0.49		2	3	1	1		1	1	1	39.97	32.188	2	0.0039206	4139	Nsco_1318_BC_DsbA_T36_WT_sample1_FS_45	143.12	70.982	16832000	6754500	0	0	2658800	3145900	4273300			500	2207	465
ACEAQIVASLSHSDTVK	Unmodified	1814.88	0.883262	2942	tr|B4EPW9|B4EPW9_BURCJ	yes	yes	0	0	0	0	0		By MS/MS	By MS/MS		By MS/MS	By MS/MS	1.83	0.687	4	6	2		2	3		3	4	60.52	53.304	2;3	1.2496e-10	9119	Nsco_1318_BC_DsbA_WT_sample2_FS_35	205.96	173.71	52399000	0	5526000	13518000	0	16998000	16357000			501	2942	466
ACECIDAGHNFAFLMSDGGGPTLAAWR	Oxidation (M)	2939.28	0.278917	2955	tr|B4EPY3|B4EPY3_BURCJ	yes	yes	0	0	0	1	0	By matching	By MS/MS	By MS/MS				2	0		3		1	1	1				87.321	85.72	3	4.7907e-06	14050	Nsco_1318_BC_DsbA_T36_WT_sample3_FS_45	93.876	90.215	22927000	1170300	4370100	17387000	0	0	0			502	2955	467
ACECIDAGHNFAFLMSDGGGPTLAAWR	Unmodified	2923.28	0.284002	2955	tr|B4EPY3|B4EPY3_BURCJ	yes	yes	0	0	0	0	0		By MS/MS	By MS/MS				2	0		2			1	1				95.162	93.687	3	5.7841e-10	15532	Nsco_1318_BC_DsbA_T36_WT_sample3_FS_45	123.68	113.05	40893000	0	5523900	35369000	0	0	0			503	2955	467
ACEDNGFFSLK	Unmodified	1286.56	0.560137	305	sp|B4EDU1|FOLD_BURCJ	yes	yes	0	0	0	0	0	By MS/MS	By MS/MS	By MS/MS	By MS/MS	By MS/MS	By MS/MS	2.33	0.471		6	3	1	1	1	1	3	2	71.052	62.777	2	7.4072e-06	9540	Nsco_1318_BC_DsbA_T36_WT_sample3_FS_45	157.96	157.96	1887500000	136720000	248110000	334790000	425040000	378460000	364390000			504	305	468
ACEDNGFFSLKDAYPATLSEADLLAR	Unmodified	2873.35	0.354174	305	sp|B4EDU1|FOLD_BURCJ	yes	yes	0	0	0	0	1		By MS/MS	By MS/MS			By MS/MS	2.25	0.433		3	1		2	1			1	100.67	95.136	3	1.1023e-20	16137	Nsco_1318_BC_DsbA_T36_WT_sample3_FS_45	195.03	188.05	188810000	0	56743000	53294000	0	0	78769000			505	305	469
ACEPALR	Unmodified	815.396	0.395972	1459	tr|B4EBP7|B4EBP7_BURCJ	yes	yes	0	0	0	0	0		By MS/MS					3	0			2		2					23.019	22.026	2	0.051221	1690	Nsco_1318_BC_DsbA_T36_WT_sample2_FS_65	50.12	40.879	741760	0	741760	0	0	0	0			506	1459	470
ACETGLGWGMCPDR	Unmodified	1608.65	0.648317	2086	tr|B4EG34|B4EG34_BURCJ	yes	yes	0	0	0	0	0	By matching	By MS/MS	By MS/MS	By matching	By MS/MS	By MS/MS	2.38	0.484		5	3	1	1	1	1	2	2	67.896	59.209	2	2.235e-09	9394	Nsco_1318_BC_DsbA_T36_WT_sample2_FS_45	164.65	164.65	58715000	1435900	4495700	7709900	11729000	10790000	22554000			507	2086	471
ACETGLGWGMCPDR	Oxidation (M)	1624.64	0.643232	2086	tr|B4EG34|B4EG34_BURCJ	yes	yes	0	0	0	1	0						By MS/MS	3	0			1						1	56.525	45.773	2	0.0001066	7602	Nsco_1318_BC_DsbA_WT_sample3_FS_45	99.215	81.055	3883200	0	0	0	0	0	3883200			508	2086	471
ACEVVGLHTNAAFLQR	Unmodified	1784.9	0.899187	2327	tr|B4EIJ6|B4EIJ6_BURCJ	yes	yes	0	0	0	0	0					By MS/MS	By MS/MS	1.5	0.5	1	1						1	1	72.398	58.465	2	9.1134e-08	10145	Nsco_1318_BC_DsbA_WT_sample2_FS_35	184.87	142.15	4398500	0	0	0	0	3838300	560190			509	2327	472
ACFLPGK	Unmodified	791.4	0.399995	2252	tr|B4EI06|B4EI06_BURCJ	yes	yes	0	0	0	0	0						By MS/MS	2	0		1							1	40.471	29.645	2	0.077572	4638	Nsco_1318_BC_DsbA_WT_sample3_FS_35	26.109	17.768	918570	0	0	0	0	0	918570			510	2252	473
ACGIDMSFTPVLDLDYGHSK	Unmodified	2225.01	0.0132902	1142	tr|B4EA43|B4EA43_BURCJ	yes	yes	0	0	0	0	0	By MS/MS	By MS/MS	By MS/MS				2	0		3		1	1	1				88.978	87.376	3	2.4866e-08	14335	Nsco_1318_BC_DsbA_T36_WT_sample3_FS_45	120.31	116.21	13758000	3450100	1808500	8498900	0	0	0			511	1142	474
ACGIDMSFTPVLDLDYGHSK	Oxidation (M)	2241.01	0.00820478	1142	tr|B4EA43|B4EA43_BURCJ	yes	yes	0	0	0	1	0		By matching	By MS/MS				2	0		2			1	1				78.618	77.693	3	0.0053554	12509	Nsco_1318_BC_DsbA_T36_WT_sample3_FS_45	65.47	56.649	4061400	0	1884400	2176900	0	0	0			512	1142	474
ACGVDQFK	Unmodified	923.417	0.417102	649	tr|B4E6U4|B4E6U4_BURCJ	yes	yes	0	0	0	0	0	By MS/MS	By MS/MS	By matching				2.75	0.433		1	3	2	1	1				27.06	25.962	2	5.9925e-05	2416	Nsco_1318_BC_DsbA_T36_WT_sample1_FS_65	153.15	137.71	8892600	7347300	0	1545300	0	0	0			513	649	475
ACIVAGDVANEADVVAMFDTVAAAFGR	Oxidation (M)	2755.29	0.29455	442	tr|B4E5P7|B4E5P7_BURCJ	yes	yes	0	0	0	1	0	By MS/MS	By matching					1	0	2			1	1					109.4	109.42	2	0.0020076	12342	Nsco_1318_BC_DsbA_T36_WT_sample1_FS_25	70.98	66.363	1515200	899430	615770	0	0	0	0			514	442	476
ACIVAGDVANEADVVAMFDTVAAAFGR	Unmodified	2739.3	0.299636	442	tr|B4E5P7|B4E5P7_BURCJ	yes	yes	0	0	0	0	0	By MS/MS		By MS/MS				1	0	2			1		1				114.09	114.13	2	3.3026e-43	13498	Nsco_1318_BC_DsbA_T36_WT_sample3_FS_25	304.8	289.53	11680000	652940	0	11027000	0	0	0			515	442	476
ACLMPADGAPDVAPVPPVER	Unmodified	2061	0.00233155	1963	tr|B4EF09|B4EF09_BURCJ	yes	yes	0	0	0	0	0	By MS/MS			By MS/MS			1	0	3			2			1			82.335	76.671	2	1.3739e-05	5801	Nsco_1318_BC_DsbA_T36_WT_sample1_FS_25	97.69	90.123	6717200	4679300	0	0	2037900	0	0			516	1963	477
ACLNAYANDGLR	Unmodified	1336.62	0.619383	489	tr|B4E5Y1|B4E5Y1_BURCJ	yes	yes	0	0	0	0	0	By matching	By MS/MS	By MS/MS	By MS/MS	By MS/MS	By MS/MS	2.44	0.497		5	4	1	1	1	1	2	3	49.591	43.003	2	4.1661e-15	7233	Nsco_1318_BC_DsbA_WT_sample2_FS_45	269.99	245.11	343480000	16689000	16555000	21598000	19657000	25314000	243670000			517	489	478
ACPGIGQITLMTHFSDADNER	Unmodified	2332.06	0.0576146	1590	tr|B4ECQ0|B4ECQ0_BURCJ	yes	yes	0	0	0	0	0	By MS/MS	By matching	By matching	By matching	By MS/MS		2.11	0.737	2	4	3	4	2	1	1	1		79.629	74.728	2;3	1.0677e-08	11534	Nsco_1318_BC_DsbA_T36_WT_sample1_FS_45	118.52	108.77	31525000	8705100	2815600	6863000	6280000	6861600	0			518	1590	479
ACPGIGQITLMTHFSDADNER	Oxidation (M)	2348.05	0.0525292	1590	tr|B4ECQ0|B4ECQ0_BURCJ	yes	yes	0	0	0	1	0	By MS/MS						3	0			1	1						63.462	63.865	3	0.024037	8150	Nsco_1318_BC_DsbA_T36_WT_sample1_FS_65	42.711	38.538	1185100	1185100	0	0	0	0	0			519	1590	479
ACPLLGVGEPGAFR	Unmodified	1442.73	0.734019	351	sp|B4EKM1|Y4037_BURCJ	yes	yes	0	0	0	0	0				By MS/MS	By MS/MS	By MS/MS	2.25	0.433		3	1				2	1	1	90.55	72.184	2	3.8336e-11	12984	Nsco_1318_BC_DsbA_WT_sample1_FS_45	188.87	183.56	293900000	0	0	0	210590000	54748000	28569000			520	351	480
ACVAHGVPLVSGAALR	Unmodified	1576.85	0.85078	1155	tr|B4EA62|B4EA62_BURCJ	yes	yes	0	0	0	0	0	By MS/MS	By MS/MS	By MS/MS	By MS/MS	By MS/MS	By MS/MS	2.5	0.5		3	3	1	1	1	1	1	1	60.418	53.37	2	6.4201e-20	9599	Nsco_1318_BC_DsbA_WT_sample1_FS_45	288.11	276.79	492570000	34742000	47934000	101460000	115150000	75613000	117670000			521	1155	481
ACVHCGFCNATCPTYQVLGNELDGPR	Unmodified	2995.28	0.283351	2666	tr|B4ELZ7|B4ELZ7_BURCJ	yes	yes	0	0	0	0	0					By MS/MS		3	0			1					1		88.117	70.309	3	0.062668	12883	Nsco_1318_BC_DsbA_WT_sample2_FS_45	40.142	24.199	0	0	0	0	0	0	0			522	2666	482
ACVPVRVPVGEFAPTR	Unmodified	1753.93	0.929759	188	sp|B4E8N5|ATE_BURCJ	yes	yes	0	0	0	0	1	By MS/MS	By MS/MS	By MS/MS				3	0			3	1	1	1				61.451	62.41	3	9.0587e-07	7925	Nsco_1318_BC_DsbA_T36_WT_sample1_FS_65	94.007	91.508	10501000	2396900	3131900	4972400	0	0	0			523	188	483
ACVQIGDSGPGIPADER	Unmodified	1740.81	0.810097	1125	tr|B4EA14|B4EA14_BURCJ	yes	yes	0	0	0	0	0					By MS/MS		2	0		1						1		62.404	49.029	2	0.026527	8241	Nsco_1318_BC_DsbA_WT_sample2_FS_35	55.452	39.562	1117700	0	0	0	0	1117700	0			524	1125	484
ACVQIGDSGPGIPADERER	Unmodified	2025.95	0.953801	1125	tr|B4EA14|B4EA14_BURCJ	yes	yes	0	0	0	0	1			By MS/MS				3	0			1			1				41.398	41.56	3	2.5424e-05	4883	Nsco_1318_BC_DsbA_T36_WT_sample3_FS_65	82.007	82.007	885600	0	0	885600	0	0	0			525	1125	485
ACYPFVR	Unmodified	911.432	0.432358	2782	tr|B4EN19|B4EN19_BURCJ	yes	yes	0	0	0	0	0		By MS/MS	By MS/MS	By MS/MS	By MS/MS	By MS/MS	2.6	0.49		2	3		1	1	1	1	1	49.232	41.756	2	0.0015075	6975	Nsco_1318_BC_DsbA_WT_sample1_FS_45	82.939	78.115	14076000	0	2463000	4488800	2808500	2591900	1724100			526	2782	486
ADAAGTYYTQR	Unmodified	1215.55	0.552015	2611	tr|B4ELH0|B4ELH0_BURCJ	yes	yes	0	0	0	0	0	By MS/MS	By MS/MS		By MS/MS	By MS/MS	By MS/MS	2.29	0.452		5	2	1	1		2	2	1	29.419	20.811	2	4.4682e-10	2755	Nsco_1318_BC_DsbA_WT_sample1_FS_45	236.16	236.16	74649000	3735400	7252700	0	36141000	20925000	6594300			527	2611	487
ADAAHHFALGR	Unmodified	1164.58	0.578839	647	tr|B4E6U2|B4E6U2_BURCJ	yes	yes	0	0	0	0	0	By MS/MS	By MS/MS	By matching	By MS/MS	By MS/MS	By MS/MS	2.5	0.5		6	6	2	2	1	3	2	2	29.938	23.224	2;3	7.0797e-06	3122	Nsco_1318_BC_DsbA_WT_sample2_FS_45	185.6	158.99	297760000	23446000	33255000	40175000	68501000	68575000	63805000			528	647	488
ADAALSQAKGVSGVTAHTGAFSVYPSTDR	Unmodified	2863.41	0.410049	871	tr|B4E8G2|B4E8G2_BURCJ	yes	yes	0	0	0	0	1				By MS/MS		By MS/MS	2	0		2					1		1	75.077	60.121	3	1.8063e-10	10151	Nsco_1318_BC_DsbA_WT_sample1_FS_35	107.45	89.354	7224100	0	0	0	5085800	0	2138300			529	871	489
ADAEDGWKR	Unmodified	1046.48	0.478122	2786	tr|B4EN24|B4EN24_BURCJ	yes	yes	0	0	0	0	1	By MS/MS	By MS/MS	By MS/MS	By MS/MS	By MS/MS	By MS/MS	2.43	0.495		4	3	1	1	2	1	1	1	22.528	17.267	2	1.5166e-06	1502	Nsco_1318_BC_DsbA_T36_WT_sample1_FS_45	239.76	194.99	1258600000	275030000	207080000	318730000	136030000	178610000	143140000			530	2786	490
ADAEREQQAVLANAYK	Unmodified	1775.88	0.880226	1301	tr|B4EAW1|B4EAW1_BURCJ	yes	yes	0	0	0	0	1	By MS/MS	By MS/MS	By MS/MS	By MS/MS	By MS/MS	By MS/MS	2.25	0.433		6	2	1	1	1	1	2	2	45.404	37.802	2	2.2626e-32	6277	Nsco_1318_BC_DsbA_WT_sample2_FS_45	338.52	320.38	425170000	16180000	33807000	22153000	7579800	69244000	276200000			531	1301	491
ADAFAAEHGLAWTPLRR	Unmodified	1880.96	0.964565	1111	tr|B4E9Z6|B4E9Z6_BURCJ	yes	yes	0	0	0	0	1	By MS/MS		By MS/MS	By MS/MS		By matching	2.5	0.5		2	2	1		1	1		1	76.584	65.299	3	2.2586e-05	9585	Nsco_1318_BC_DsbA_T36_WT_sample1_FS_45	91.355	81.697	13088000	5264300	0	0	5815600	0	2008400			532	1111	492
ADAIALDWIDAGGQHHR	Unmodified	1844.89	0.891794	2873	tr|B4EPC7|B4EPC7_BURCJ	yes	yes	0	0	0	0	0				By MS/MS			1	0	1						1			85.059	68.066	2	0.0014027	5026	Nsco_1318_BC_DsbA_WT_sample1_FS_25	88.441	74.535	458430	0	0	0	458430	0	0			533	2873	493
ADALIAPDALLDTAGQSWR	Unmodified	1983.01	0.0061546	2705	tr|B4EMB9|B4EMB9_BURCJ	yes	yes	0	0	0	0	0	By MS/MS	By MS/MS	By MS/MS				1	0	3			1	1	1				98.972	99.251	2	2.6862e-08	10134	Nsco_1318_BC_DsbA_T36_WT_sample1_FS_25	152.74	138.18	15094000	10760000	1011900	3322400	0	0	0			534	2705	494
ADALIEHVGK	Unmodified	1051.57	0.566209	1015	tr|B4E9A6|B4E9A6_BURCJ	yes	yes	0	0	0	0	0				By MS/MS	By MS/MS	By MS/MS	2	0		3					1	1	1	38.238	25.714	2	2.0248e-05	4122	Nsco_1318_BC_DsbA_WT_sample2_FS_35	171.56	156.41	44762000	0	0	0	23643000	11580000	9538300			535	1015	495
ADALIEHVGKR	Unmodified	1207.67	0.66732	1015	tr|B4E9A6|B4E9A6_BURCJ	yes	yes	0	0	0	0	1				By MS/MS	By MS/MS		2.33	0.471		2	1				2	1		34.803	22.344	2;3	0.00021556	3409	Nsco_1318_BC_DsbA_WT_sample1_FS_45	103.34	82.471	8039000	0	0	0	6634200	1404800	0			536	1015	496
ADALTQANTHLATAK	Unmodified	1524.79	0.78962	2405	tr|B4EJ66|B4EJ66_BURCJ	yes	yes	0	0	0	0	0	By MS/MS			By matching	By MS/MS	By matching	1.75	0.433	1	3		1			1	1	1	38.357	28.964	2	1.1102e-09	4514	Nsco_1318_BC_DsbA_WT_sample2_FS_35	176.05	167.65	8413500	741880	0	0	2731800	3249000	1690800			537	2405	497
ADAMVAQLVQQGQTDGPQLQQAVR	Oxidation (M)	2567.28	0.276198	1442	tr|B4EBL2|B4EBL2_BURCJ	yes	yes	0	0	0	1	0	By MS/MS	By MS/MS	By MS/MS	By MS/MS	By MS/MS	By MS/MS	1.04	0.189	26	1		5	5	6	4	5	2	78.576	71.662	2	1.8576e-64	4529	Nsco_1318_BC_DsbA_WT_sample2_FS_25	416.68	401.14	526110000	89775000	69260000	131330000	95576000	66212000	73957000			538	1442	498
ADAMVAQLVQQGQTDGPQLQQAVR	Unmodified	2551.28	0.281284	1442	tr|B4EBL2|B4EBL2_BURCJ	yes	yes	0	0	0	0	0	By MS/MS	By MS/MS	By MS/MS	By MS/MS	By MS/MS	By MS/MS	1.07	0.258	13	1		2	2	3	2	2	3	87.632	78.765	2	4.9471e-53	6511	Nsco_1318_BC_DsbA_T36_WT_sample3_FS_25	382.39	351.91	1741400000	432740000	325390000	471170000	14292000	248860000	248970000			539	1442	498
ADAPQTVEINYATLDEPSR	Unmodified	2089	0.996378	1636	tr|B4ECY0|B4ECY0_BURCJ	yes	yes	0	0	0	0	0	By MS/MS						1	0	1			1						68.867	68.867	2	0.022553	4828	Nsco_1318_BC_DsbA_T36_WT_sample1_FS_25	45.115	40.132	536430	536430	0	0	0	0	0			540	1636	499
ADATLAALGVAHDTR	Unmodified	1480.76	0.763405	2149	tr|B4EGU7|B4EGU7_BURCJ	yes	yes	0	0	0	0	0	By MS/MS	By MS/MS	By MS/MS	By MS/MS	By MS/MS	By MS/MS	1	0	6			1	1	1	1	1	1	55.743	49.307	2	9.3873e-12	2555	Nsco_1318_BC_DsbA_WT_sample2_FS_25	255.3	200.7	44855000	25040000	2449600	3846400	4775500	6616100	2127200			541	2149	500
ADATLALPADVAR	Unmodified	1282.69	0.688115	1949	tr|B4EEY0|B4EEY0_BURCJ	yes	yes	0	0	0	0	0	By matching	By MS/MS		By MS/MS	By MS/MS	By MS/MS	2.44	0.497		5	4	1	1		2	3	2	73.918	62.191	2	1.3344e-08	10484	Nsco_1318_BC_DsbA_WT_sample1_FS_35	212.82	194.5	742330000	68886000	55675000	0	231270000	236700000	149790000			542	1949	501
ADATLTHLPVLMVTAESK	Unmodified	1896	0.00264912	1821	tr|B4EE60|B4EE60_BURCJ	yes	yes	0	0	0	0	0	By MS/MS		By MS/MS	By MS/MS	By MS/MS	By MS/MS	1.4	0.49	3	2		1		1	1	1	1	91.946	80.312	2	2.5338e-11	14128	Nsco_1318_BC_DsbA_WT_sample3_FS_35	176.89	168.49	18896000	7357800	0	862700	4015600	777700	5881800			543	1821	502
ADAVLAASIFHYGEHTVGEAK	Unmodified	2185.08	0.0803822	140	sp|B4E641|HIS6_BURCJ	yes	yes	0	0	0	0	0	By MS/MS	By MS/MS	By MS/MS	By MS/MS	By MS/MS	By MS/MS	1.85	0.662	4	7	2	2	3	1	1	2	4	84.521	74.59	2;3	4.7898e-19	4763	Nsco_1318_BC_DsbA_T36_WT_sample2_FS_25	268.61	254.19	1384200000	180110000	183040000	306560000	385430000	57417000	271650000			544	140	503
ADAVLAASIFHYGEHTVGEAKR	Unmodified	2341.18	0.181493	140	sp|B4E641|HIS6_BURCJ	yes	yes	0	0	0	0	1	By MS/MS	By MS/MS	By MS/MS	By matching			2.2	0.4		4	1	1	1	2	1			78.849	74.531	3;4	1.5258e-24	12150	Nsco_1318_BC_DsbA_T36_WT_sample1_FS_45	185.27	177.32	32945000	11181000	3741500	15810000	2212200	0	0			545	140	504
ADAVTVNPYMGYDSVEPYFEHEGK	Unmodified	2717.2	0.195548	457	tr|B4E5T0|B4E5T0_BURCJ	yes	yes	0	0	0	0	0	By MS/MS	By MS/MS	By MS/MS	By MS/MS	By MS/MS	By MS/MS	1.71	0.7	6	6	2	2	2	1	2	3	4	93.569	81.312	2;3	3.787e-14	6830	Nsco_1318_BC_DsbA_T36_WT_sample3_FS_25	234.77	224.71	395170000	18721000	27473000	22034000	88669000	134710000	103550000			546	457	505
ADAVTVNPYMGYDSVEPYFEHEGK	Oxidation (M)	2733.19	0.190462	457	tr|B4E5T0|B4E5T0_BURCJ	yes	yes	0	0	0	1	0	By MS/MS	By MS/MS	By MS/MS	By MS/MS	By MS/MS		1.78	0.786	4	3	2	2	2	2	1	2		80.936	74.312	2;3	2.4362e-10	11742	Nsco_1318_BC_DsbA_T36_WT_sample3_FS_45	150.09	141.09	113420000	25288000	19081000	28242000	21599000	19207000	0			547	457	505
ADAYIDEVCDR	Unmodified	1325.56	0.55578	306	sp|B4EDX1|HUTI_BURCJ	yes	yes	0	0	0	0	0				By MS/MS		By MS/MS	2.5	0.5		1	1				1		1	54.946	42.514	2	7.7821e-05	6862	Nsco_1318_BC_DsbA_WT_sample3_FS_35	107.79	100.56	0	0	0	0	0	0	0			548	306	506
ADDALADEMQVAVR	Oxidation (M)	1518.7	0.698422	1777	tr|B4EDX4|B4EDX4_BURCJ	yes	yes	0	0	0	1	0	By matching	By MS/MS	By matching		By MS/MS		2.25	0.433		3	1	1	1	1		1		48.384	45.737	2	0.002038	7435	Nsco_1318_BC_DsbA_WT_sample2_FS_45	86.189	68.595	13593000	2514700	3041700	4117800	0	3918800	0			549	1777	507
ADDALADEMQVAVR	Unmodified	1502.7	0.703507	1777	tr|B4EDX4|B4EDX4_BURCJ	yes	yes	0	0	0	0	0	By matching	By MS/MS	By MS/MS			By MS/MS	2.25	0.433		3	1	1	1	1			1	71.284	67.872	2	2.4414e-11	10585	Nsco_1318_BC_DsbA_T36_WT_sample3_FS_45	193.83	193.83	42236000	8351100	5030400	8101400	0	0	20753000			550	1777	507
ADDAPEQDASAAGGDERPR	Unmodified	1926.83	0.830375	745	tr|B4E7K8|B4E7K8_BURCJ	yes	yes	0	0	0	0	1		By MS/MS	By matching				2	0		2			1	1				23.433	22.509	2	7.0975e-06	2090	Nsco_1318_BC_DsbA_T36_WT_sample2_FS_45	128.54	128.54	4165600	0	1821800	2343800	0	0	0			551	745	508
ADDAWDFDVR	Unmodified	1208.51	0.509816	2141	tr|B4EGR0|B4EGR0_BURCJ	yes	yes	0	0	0	0	0	By MS/MS	By MS/MS	By MS/MS	By MS/MS	By MS/MS	By MS/MS	2.5	0.5		3	3	1	1	1	1	1	1	74.619	66.368	2	8.4071e-07	10466	Nsco_1318_BC_DsbA_T36_WT_sample3_FS_45	204.91	199.92	65745000	9386700	6286900	9780300	17464000	13728000	9099500			552	2141	509
ADDHRPVEYLVR	Unmodified	1468.74	0.742276	120	sp|B4E5R5|UPP_BURCJ	yes	yes	0	0	0	0	1	By MS/MS	By MS/MS	By MS/MS				2.67	0.471		2	4	3	1	2				35.064	34.292	2;3	4.9632e-11	3712	Nsco_1318_BC_DsbA_T36_WT_sample3_FS_65	216.83	204.68	301120000	171720000	17965000	111430000	0	0	0			553	120	510
ADDKFDVVVLDR	Unmodified	1390.71	0.709244	1140	tr|B4EA41|B4EA41_BURCJ	yes	yes	0	0	0	0	1		By MS/MS	By matching				2	0		2			1	1				59.283	60.614	2	0.0001002	9530	Nsco_1318_BC_DsbA_T36_WT_sample2_FS_45	149.58	131.25	32642000	0	19881000	12761000	0	0	0			554	1140	511
ADDKFDVVVLDRK	Unmodified	1518.8	0.804207	1140	tr|B4EA41|B4EA41_BURCJ	yes	yes	0	0	0	0	2	By MS/MS	By MS/MS	By MS/MS	By MS/MS	By matching	By MS/MS	2.5	0.5		3	3	1	1	1	1	1	1	56.183	48.615	3	5.2785e-05	7092	Nsco_1318_BC_DsbA_T36_WT_sample3_FS_45	116.06	104.37	19267000	0	8374000	4078000	2536100	1699000	2580100			555	1140	512
ADDLAWVGPDRR	Unmodified	1369.67	0.673862	2840	tr|B4EP16|B4EP16_BURCJ	yes	yes	0	0	0	0	1						By MS/MS	3	0			1						1	55.898	45.046	2	1.8877e-07	7461	Nsco_1318_BC_DsbA_WT_sample3_FS_45	169.93	169.93	6182200	0	0	0	0	0	6182200			556	2840	513
ADDLGAVPLK	Unmodified	997.544	0.544411	705;2457	tr|B4E7B8|B4E7B8_BURCJ;tr|B4EJR7|B4EJR7_BURCJ	no	no	0	0	0	0	0						By MS/MS	3	0			1						1	58.799	47.646	2	0.077	7981	Nsco_1318_BC_DsbA_WT_sample3_FS_45	36.447	25.581	0	0	0	0	0	0	0			557	705;2457	514
ADDPQHVYAR	Unmodified	1170.54	0.541785	727	tr|B4E7H5|B4E7H5_BURCJ	yes	yes	0	0	0	0	0	By matching	By MS/MS		By MS/MS	By MS/MS		2.5	0.5		2	2	1	1		1	1		22.756	16.509	2	5.5195e-05	1656	Nsco_1318_BC_DsbA_WT_sample2_FS_45	152.97	128.2	18363000	9700000	1396600	0	5552800	1713100	0			558	727	515
ADDVAALVAFVVGPEGR	Unmodified	1684.88	0.878435	687	tr|B4E730|B4E730_BURCJ	yes	yes	0	0	0	0	0	By MS/MS	By MS/MS	By MS/MS	By MS/MS	By MS/MS	By MS/MS	1.4	0.49	6	4		1	1	1	3	2	2	111.5	98.147	2	2.6808e-15	8533	Nsco_1318_BC_DsbA_WT_sample3_FS_25	204.32	180.95	825680000	8512700	336110000	31220000	39934000	108020000	301890000			559	687	516
ADDVDRIVGLELGADDYLGKPFNPR	Unmodified	2744.38	0.376958	755	tr|B4E7U5|B4E7U5_BURCJ	yes	yes	0	0	0	0	2	By MS/MS	By matching	By MS/MS			By MS/MS	1.25	0.433	3	1		1	1	1			1	96.532	92.206	3	2.1117e-27	15317	Nsco_1318_BC_DsbA_WT_sample3_FS_35	177.6	162.48	40262000	1432300	513760	1567900	0	0	36748000			560	755	517
ADDVGGLAYLNALAQNTPSAANIR	Unmodified	2414.22	0.219001	1341	tr|B4EB27|B4EB27_BURCJ	yes	yes	0	0	0	0	0	By MS/MS	By matching					1	0	2			1	1					98.311	98.483	2	8.5045e-19	9985	Nsco_1318_BC_DsbA_T36_WT_sample1_FS_25	195.54	180.66	3518400	2871300	647030	0	0	0	0			561	1341	518
ADDYMLVTNADR	Unmodified	1382.61	0.613629	2974	tr|B4EQ23|B4EQ23_BURCJ	yes	yes	0	0	0	0	0				By MS/MS	By matching	By matching	2	0		3					1	1	1	83.028	65.759	2	0.055444	11341	Nsco_1318_BC_DsbA_WT_sample1_FS_35	46.891	29.455	53838000	0	0	0	19779000	14455000	19603000			562	2974	519
ADEGGVSQAGAPLAK	Unmodified	1369.68	0.683758	1693	tr|B4EDA4|B4EDA4_BURCJ	yes	yes	0	0	0	0	0	By MS/MS	By matching	By MS/MS	By MS/MS	By MS/MS	By MS/MS	2.33	0.471		6	3	1	1	1	2	2	2	35.385	28.151	2	1.1984e-11	4163	Nsco_1318_BC_DsbA_WT_sample2_FS_45	220.25	197.61	228950000	22352000	19385000	33164000	53359000	49840000	50853000			563	1693	520
ADELKPILSDALDR	Unmodified	1554.83	0.825337	1810	tr|B4EE45|B4EE45_BURCJ	yes	yes	0	0	0	0	1				By MS/MS	By matching		2	0		2					1	1		86.643	68.358	2	9.74e-05	11899	Nsco_1318_BC_DsbA_WT_sample1_FS_35	104.82	92.247	16267000	0	0	0	9072400	7195000	0			564	1810	521
ADEPCLTLTR	Unmodified	1174.57	0.565223	2612	tr|B4ELH2|B4ELH2_BURCJ	yes	yes	0	0	0	0	0	By MS/MS	By MS/MS	By MS/MS	By MS/MS	By MS/MS	By MS/MS	2.5	0.5		3	3	1	1	1	1	1	1	52.758	46.645	2	6.352e-05	6688	Nsco_1318_BC_DsbA_T36_WT_sample1_FS_45	134.77	122.72	112810000	13672000	10489000	20704000	33572000	16381000	17988000			565	2612	522
ADEVLTVDVKPAADAMLR	Oxidation (M)	1928.99	0.987727	346	sp|B4EIP2|NADE_BURCJ	yes	yes	0	0	0	1	1	By MS/MS	By MS/MS	By MS/MS	By MS/MS	By MS/MS	By MS/MS	1.25	0.433	12	4		2	2	3	2	3	4	75.035	66.144	2	5.111e-11	10400	Nsco_1318_BC_DsbA_WT_sample1_FS_35	174.94	169.56	140940000	6565100	7792300	16269000	50597000	15343000	44374000			566	346	523
ADEVLTVDVKPAADAMLR	Unmodified	1912.99	0.992813	346	sp|B4EIP2|NADE_BURCJ	yes	yes	0	0	0	0	1	By MS/MS	By MS/MS	By MS/MS	By MS/MS	By MS/MS	By MS/MS	1.2	0.4	8	2		2	1	1	3	2	1	83.665	73.004	2	8.4444e-23	5576	Nsco_1318_BC_DsbA_WT_sample3_FS_25	262.07	253.56	567430000	20078000	52222000	69553000	202930000	121390000	101250000			567	346	523
ADEVVIFGAASEAFSQR	Unmodified	1795.87	0.874078	1001	tr|B4E955|B4E955_BURCJ	yes	yes	0	0	0	0	0	By MS/MS	By matching	By MS/MS				1	0	3			1	1	1				87.842	88.121	2	0.0006614	7973	Nsco_1318_BC_DsbA_T36_WT_sample1_FS_25	81.431	76.819	3019700	1704100	515100	800560	0	0	0			568	1001	524
ADFAGETAIDATLHDGATR	Unmodified	1930.9	0.902083	1775	tr|B4EDX2|B4EDX2_BURCJ	yes	yes	0	0	0	0	0	By MS/MS	By MS/MS		By MS/MS	By MS/MS	By MS/MS	1	0	5			1	1		1	1	1	72.27	62.945	2	2.1836e-16	4086	Nsco_1318_BC_DsbA_T36_WT_sample1_FS_25	273.3	258.95	15818000	4404200	652900	0	4396200	3931500	2433500			569	1775	525
ADFGFFAVDPLR	Unmodified	1353.67	0.671737	2971	tr|B4EQ09|B4EQ09_BURCJ	yes	yes	0	0	0	0	0	By matching	By MS/MS	By matching				2	0		3		1	1	1				99.824	98.256	2	0.00024768	17310	Nsco_1318_BC_DsbA_T36_WT_sample2_FS_45	84.658	84.658	9669900	2374400	2600700	4694800	0	0	0			570	2971	526
ADFGVGGDQIATTVAAR	Unmodified	1647.82	0.821648	710	tr|B4E7D0|B4E7D0_BURCJ	yes	yes	0	0	0	0	0				By MS/MS	By MS/MS	By MS/MS	2	0		3					1	1	1	80.654	63.652	2	9.2741e-11	11257	Nsco_1318_BC_DsbA_WT_sample2_FS_35	186.16	153.83	135770000	0	0	0	39416000	33923000	62435000			571	710	527
ADFNSYGSR	Unmodified	1015.44	0.435923	1990	tr|B4EFA6|B4EFA6_BURCJ	yes	yes	0	0	0	0	0		By MS/MS					2	0		1			1					26.555	25.651	2	0.00019761	2773	Nsco_1318_BC_DsbA_T36_WT_sample2_FS_45	110.41	106.3	0	0	0	0	0	0	0			572	1990	528
ADGAVGCTYK	Unmodified	1040.46	0.459695	1049	tr|B4E9J0|B4E9J0_BURCJ	yes	yes	0	0	0	0	0	By MS/MS	By MS/MS	By matching	By matching	By MS/MS		2.4	0.49		3	2	1	1	1	1	1		22.893	17.707	2	6.2708e-05	1665	Nsco_1318_BC_DsbA_T36_WT_sample1_FS_45	132.84	123.25	14145000	3466000	5177000	2154500	1112100	2235100	0			573	1049	529
ADGCEFSINLIPHTVDVTTLR	Unmodified	2357.17	0.168545	1476	tr|B4EBT5|B4EBT5_BURCJ	yes	yes	0	0	0	0	0	By MS/MS	By matching					2.5	0.866	1		3	3	1					92.652	91.327	2;3	1.6803e-12	8710	Nsco_1318_BC_DsbA_T36_WT_sample1_FS_25	156.25	150.28	25745000	25333000	411980	0	0	0	0			574	1476	530
ADGRDESFTPSYLIAADGAHSTVR	Unmodified	2535.2	0.198994	1365	tr|B4EB79|B4EB79_BURCJ	yes	yes	0	0	0	0	1					By MS/MS	By MS/MS	3	0			2					1	1	76.462	62.119	3	8.3926e-06	11096	Nsco_1318_BC_DsbA_WT_sample2_FS_45	92.01	83.823	5989200	0	0	0	0	2778400	3210800			575	1365	531
ADGRFEGIDIDMAESLAK	Oxidation (M)	1952.91	0.914956	1955	tr|B4EEZ2|B4EEZ2_BURCJ	yes	yes	0	0	0	1	1						By MS/MS	3	0			1						1	99.33	81.464	2	0.0012818	14529	Nsco_1318_BC_DsbA_WT_sample3_FS_45	90.334	81.046	0	0	0	0	0	0	0			576	1955	532
ADGSDLAQWAMPER	Unmodified	1545.69	0.688191	2620	tr|B4ELJ3|B4ELJ3_BURCJ	yes	yes	0	0	0	0	0						By MS/MS	2	0		1							1	86.001	69.862	2	6.9339e-07	12117	Nsco_1318_BC_DsbA_WT_sample3_FS_35	167.18	167.18	23710000	0	0	0	0	0	23710000			577	2620	533
ADGSECAADEPGELVHR	Unmodified	1811.77	0.77444	2949	tr|B4EPX6|B4EPX6_BURCJ	yes	yes	0	0	0	0	0				By MS/MS	By MS/MS	By MS/MS	2.57	0.495		3	4				2	2	3	43.854	32.346	2	2.1116e-15	4935	Nsco_1318_BC_DsbA_WT_sample3_FS_35	192.99	192.99	51600000	0	0	0	16577000	22300000	12724000			578	2949	534
ADGSGITMVNIGVGPSNAK	Unmodified	1786.89	0.888348	2782	tr|B4EN19|B4EN19_BURCJ	yes	yes	0	0	0	0	0						By MS/MS	1	0	1								1	82.157	66.567	2	0.0079937	4637	Nsco_1318_BC_DsbA_WT_sample3_FS_25	59.306	49.873	969460	0	0	0	0	0	969460			579	2782	535
ADGSISPLEPGEVR	Unmodified	1425.71	0.709973	416	tr|B4E5H4|B4E5H4_BURCJ	yes	yes	0	0	0	0	0	By matching	By MS/MS	By matching	By MS/MS	By matching	By MS/MS	2.43	0.495		4	3	1	1	1	1	1	2	58.804	51.631	2	1.2418e-09	8718	Nsco_1318_BC_DsbA_WT_sample3_FS_45	183.99	170.93	255270000	27558000	27719000	35616000	46245000	24510000	93620000			580	416	536
ADGSLDIVSTSNAATPLTTADK	Unmodified	2147.06	0.059372	1033	tr|B4E9F6|B4E9F6_BURCJ	yes	yes	0	0	0	0	0	By MS/MS	By MS/MS	By MS/MS	By MS/MS	By MS/MS	By MS/MS	1	0	14			2	2	2	3	3	2	82.438	72.569	2	8.7937e-19	5699	Nsco_1318_BC_DsbA_T36_WT_sample1_FS_25	277.94	243.86	2034200000	1011100000	73228000	260820000	270430000	179680000	238970000			581	1033	537
ADGSLVPR	Unmodified	813.434	0.434466	895	tr|B4E8J3|B4E8J3_BURCJ	yes	yes	0	0	0	0	0		By MS/MS					3	0			1		1					28.657	27.864	2	0.079058	2616	Nsco_1318_BC_DsbA_T36_WT_sample2_FS_65	67.981	24.981	0	0	0	0	0	0	0			582	895	538
ADGSQVLVVPQECR	Unmodified	1556.76	0.761691	289	sp|B4ECZ9|ASTB_BURCJ	yes	yes	0	0	0	0	0	By MS/MS			By matching	By matching	By MS/MS	2.2	0.4		4	1	1			1	1	2	59.525	49.248	2	4.8709e-07	7275	Nsco_1318_BC_DsbA_T36_WT_sample1_FS_45	152.85	139.19	94741000	12209000	0	0	9841200	16859000	55832000			583	289	539
ADGTGVEKPGDYTLDEK	Unmodified	1793.83	0.831938	132	sp|B4E5Y3|SECA_BURCJ	yes	yes	0	0	0	0	1					By matching	By MS/MS	2	0		2						1	1	43.568	31.775	2	1.6332e-15	5060	Nsco_1318_BC_DsbA_WT_sample3_FS_35	210.34	200.38	14987000	0	0	0	0	2815100	12171000			584	132	540
ADGTIDNLAK	Unmodified	1016.51	0.513839	1650	tr|B4ED01|B4ED01_BURCJ	yes	yes	0	0	0	0	0	By MS/MS	By MS/MS	By MS/MS	By MS/MS	By MS/MS	By MS/MS	2.29	0.456		12	5	2	2	2	3	5	3	37.466	29.911	2	2.6399e-05	3830	Nsco_1318_BC_DsbA_T36_WT_sample2_FS_45	175.51	148.82	5638800000	322060000	387820000	362840000	1886600000	1782100000	897380000			585	1650	541
ADGTIDNLAKK	Unmodified	1144.61	0.608802	1650	tr|B4ED01|B4ED01_BURCJ	yes	yes	0	0	0	0	1	By matching	By MS/MS		By MS/MS	By MS/MS	By MS/MS	2.29	0.452		5	2	1	1		2	2	1	29.766	21.202	2	1.2717e-09	2616	Nsco_1318_BC_DsbA_WT_sample2_FS_35	260.04	217.18	292930000	35091000	1129400	0	169420000	55597000	31691000			586	1650	542
ADGVAVTLYNPAYR	Unmodified	1508.76	0.762343	2211	tr|B4EHF6|B4EHF6_BURCJ	yes	yes	0	0	0	0	0				By MS/MS	By MS/MS	By MS/MS	2.4	0.49		3	2				1	2	2	80.499	63.84	2	2.072e-09	11023	Nsco_1318_BC_DsbA_WT_sample1_FS_35	175.64	165.68	152440000	0	0	0	57058000	47664000	47721000			587	2211	543
ADGVMTITIAR	Oxidation (M)	1162.6	0.601608	1400	tr|B4EBD8|B4EBD8_BURCJ	yes	yes	0	0	0	1	0			By MS/MS				3	0			1			1				44.014	44.877	2	0.00032223	5295	Nsco_1318_BC_DsbA_T36_WT_sample3_FS_65	94.692	85.478	3548000	0	0	3548000	0	0	0			588	1400	544
ADGVMTITIARPAK	Unmodified	1442.79	0.791534	1400	tr|B4EBD8|B4EBD8_BURCJ	yes	yes	0	0	0	0	1	By MS/MS	By MS/MS		By MS/MS	By MS/MS	By MS/MS	1.38	0.484	5	3		1	1		2	2	2	59.572	49.611	2	8.5382e-14	8362	Nsco_1318_BC_DsbA_WT_sample2_FS_35	224.66	224.66	111920000	544030	465980	0	37937000	36346000	36623000			589	1400	545
ADGVMTITIARPAK	Oxidation (M)	1458.79	0.786449	1400	tr|B4EBD8|B4EBD8_BURCJ	yes	yes	0	0	0	1	1				By MS/MS	By MS/MS	By MS/MS	1.75	0.433	2	6					2	3	3	57.162	45	2	2.761e-06	5822	Nsco_1318_BC_DsbA_WT_sample1_FS_35	108.7	97.945	20118000	0	0	0	0	11234000	8883500			590	1400	545
ADGVMTITIARPAKK	Unmodified	1570.89	0.886497	1400	tr|B4EBD8|B4EBD8_BURCJ	yes	yes	0	0	0	0	2	By MS/MS					By MS/MS	1	0	2			1					1	45.231	39.69	2	1.0143e-06	1987	Nsco_1318_BC_DsbA_WT_sample3_FS_25	147.91	137.54	5071600	1416200	0	0	0	0	3655300			591	1400	546
ADGVMTITIARPAKK	Oxidation (M)	1586.88	0.881412	1400	tr|B4EBD8|B4EBD8_BURCJ	yes	yes	0	0	0	1	2				By MS/MS	By MS/MS	By MS/MS	2	0		3					1	1	1	38.973	26.482	2	0.00017556	3933	Nsco_1318_BC_DsbA_WT_sample3_FS_35	87.363	82.897	7420200	0	0	0	1869400	1409500	4141300			592	1400	546
ADGVSVLGPDSGAQACGEVGDGR	Unmodified	2172.97	0.970574	978	tr|B4E8Z9|B4E8Z9_BURCJ	yes	yes	0	0	0	0	0	By matching	By matching	By MS/MS	By MS/MS	By MS/MS	By MS/MS	1.25	0.433	6	2		1	1	1	1	2	2	63.433	55.079	2	2.5994e-18	9025	Nsco_1318_BC_DsbA_WT_sample3_FS_35	199.58	193.73	30309000	512180	473000	1230200	954240	7081300	20058000			593	978	547
ADHPDTLVFYR	Unmodified	1332.65	0.64625	294	sp|B4ED83|MUTS_BURCJ	yes	yes	0	0	0	0	0	By MS/MS		By MS/MS				3	0			2	1		1				48.455	48.938	2	1.6872e-05	5823	Nsco_1318_BC_DsbA_T36_WT_sample3_FS_65	180.44	160.65	13235000	6225800	0	7009000	0	0	0			594	294	548
ADHTVPDVGTR	Unmodified	1166.57	0.568	2295	tr|B4EIB9|B4EIB9_BURCJ	yes	yes	0	0	0	0	0	By MS/MS	By MS/MS	By MS/MS				3	0			7	3	2	2				24.007	22.962	2	1.1786e-09	1879	Nsco_1318_BC_DsbA_T36_WT_sample1_FS_65	247.51	221.62	777360000	318840000	159790000	298730000	0	0	0			595	2295	549
ADHVVLVLPYTK	Unmodified	1353.77	0.765637	1239	tr|B4EAK3|B4EAK3_BURCJ	yes	yes	0	0	0	0	0	By MS/MS	By matching	By MS/MS	By matching		By MS/MS	2.4	0.49		3	2	1	1	1	1		1	67.035	61.559	2	6.2663e-07	9027	Nsco_1318_BC_DsbA_T36_WT_sample3_FS_45	146.71	146.71	36757000	4475300	4025900	9461900	10218000	0	8575300			596	1239	550
ADIDACFAGRPPR	Unmodified	1444.69	0.688132	2676	tr|B4EM11|B4EM11_BURCJ	yes	yes	0	0	0	0	1				By MS/MS	By MS/MS	By MS/MS	2	0		3					1	1	1	49.076	36.652	2	1.8879e-15	5734	Nsco_1318_BC_DsbA_WT_sample3_FS_35	253.59	253.59	302900000	0	0	0	115370000	94962000	92563000			597	2676	551
ADIDAVHR	Unmodified	895.451	0.451179	359	sp|B4ENZ2|DEOC_BURCJ	yes	yes	0	0	0	0	0					By MS/MS		2	0		1						1		24.41	12.437	2	0.00025141	1658	Nsco_1318_BC_DsbA_WT_sample2_FS_35	123.69	105.92	1636000	0	0	0	0	1636000	0			598	359	552
ADIDTFLGAVGEYFSQR	Unmodified	1887.9	0.900293	2516	tr|B4EKF6|B4EKF6_BURCJ	yes	yes	0	0	0	0	0	By MS/MS	By matching	By MS/MS		By matching	By MS/MS	1	0	5			1	1	1		1	1	111.07	103.4	2	4.3168e-08	12549	Nsco_1318_BC_DsbA_T36_WT_sample3_FS_25	182.1	166.53	13821000	1753500	4499000	4132300	0	752760	2684000			599	2516	553
ADIDYATSEAK	Unmodified	1182.54	0.540448	88	sp|B4E5C6|RS3_BURCJ	yes	yes	0	0	0	0	0	By matching	By MS/MS	By MS/MS	By MS/MS	By MS/MS	By MS/MS	2.4	0.49		6	4	1	1	1	2	3	2	33.72	25.896	2	7.759e-07	3886	Nsco_1318_BC_DsbA_WT_sample1_FS_45	183.67	183.67	2711800000	192360000	363020000	686780000	671350000	407770000	390550000			600	88	554
ADIEFPNDLLR	Unmodified	1301.66	0.661566	576	tr|B4E6F6|B4E6F6_BURCJ	yes	yes	0	0	0	0	0	By MS/MS	By MS/MS	By MS/MS	By MS/MS	By MS/MS	By MS/MS	2.33	0.471		6	3	1	1	1	2	2	2	96.404	82.83	2	9.2295e-05	13126	Nsco_1318_BC_DsbA_T36_WT_sample1_FS_45	136.63	107.55	328930000	25465000	28255000	67368000	110490000	56155000	41203000			601	576	555
ADIFVTATGNYHVINHDHMK	Unmodified	2282.09	0.0902354	1827	tr|B4EE70|B4EE70_BURCJ	yes	yes	0	0	0	0	0	By matching	By MS/MS	By MS/MS	By MS/MS	By matching	By MS/MS	2.43	0.495		4	3	1	1	2	1	1	1	70.563	63.871	3	0.0053357	9032	Nsco_1318_BC_DsbA_T36_WT_sample3_FS_45	70.99	55.355	49011000	1609700	6081000	10261000	9998900	7845600	13215000			602	1827	556
ADIFVTATGNYHVINHDHMK	Oxidation (M)	2298.09	0.08515	1827	tr|B4EE70|B4EE70_BURCJ	yes	yes	0	0	0	1	0			By MS/MS				2	0		1				1				52.948	53.908	3	0.0094557	7914	Nsco_1318_BC_DsbA_T36_WT_sample3_FS_45	50.226	45.049	16513000	0	0	16513000	0	0	0			603	1827	556
ADIGHSPLDVVAWHGNYAPYK	Unmodified	2309.12	0.122916	286	sp|B4ECX5|HGD_BURCJ	yes	yes	0	0	0	0	0	By MS/MS	By matching				By MS/MS	2.25	0.433		3	1	1	1				2	81.617	73.378	3	7.4608e-09	11176	Nsco_1318_BC_DsbA_T36_WT_sample1_FS_45	142.88	123.15	37244000	6450900	1385900	0	0	0	29407000			604	286	557
ADITAEFTPHDR	Unmodified	1371.64	0.641893	1783	tr|B4EDZ9|B4EDZ9_BURCJ	yes	yes	0	0	0	0	0					By MS/MS		2	0		1						1		56.303	44.13	2	0.0015771	7185	Nsco_1318_BC_DsbA_WT_sample2_FS_35	119.53	67.26	0	0	0	0	0	0	0			605	1783	558
ADIVSLHCPLLPSTHHLINER	Unmodified	2421.26	0.258698	1631	tr|B4ECX0|B4ECX0_BURCJ	yes	yes	0	0	0	0	0	By MS/MS	By MS/MS				By MS/MS	2.33	0.471		2	1	1	1				1	89.254	82.178	4	0.0029767	12837	Nsco_1318_BC_DsbA_T36_WT_sample1_FS_45	72.443	65.568	11101000	1924100	1737900	0	0	0	7439000			606	1631	559
ADKMQELTETFQIDGTPTVIVGGK	Oxidation (M)	2593.29	0.294534	3009;3010	tr|Q9K189_mutant1|Q9K189_NEIMB_mutant1;tr|Q9K189_mutant4|Q9K189_NEIMB_mutant4;tr|Q9K189_mutant3|Q9K189_NEIMB_mutant3;tr|Q9K189_mutant2|Q9K189_NEIMB_mutant2;tr|Q9K189|Q9K189_NEIMB	no	no	0	0	0	1	1	By MS/MS	By MS/MS	By MS/MS	By MS/MS	By MS/MS	By MS/MS	2.31	0.835	7	6	16	6	5	8	4	3	3	85.157	78.114	2;3	1.662e-43	6625	Nsco_1318_BC_DsbA_WT_sample1_FS_25	331.34	324.17	1312800000	379570000	234900000	479660000	51101000	63339000	104270000			607	3009;3010	560
ADKMQELTETFQIDGTPTVIVGGK	Unmodified	2577.3	0.299619	3009;3010	tr|Q9K189_mutant1|Q9K189_NEIMB_mutant1;tr|Q9K189_mutant4|Q9K189_NEIMB_mutant4;tr|Q9K189_mutant3|Q9K189_NEIMB_mutant3;tr|Q9K189_mutant2|Q9K189_NEIMB_mutant2;tr|Q9K189|Q9K189_NEIMB	no	no	0	0	0	0	1	By MS/MS	By MS/MS	By MS/MS			By matching	2.4	0.917	3		7	2	4	3			1	87.647	84.754	2;3	1.9074e-13	6890	Nsco_1318_BC_DsbA_T36_WT_sample2_FS_25	146.16	146.16	61654000	5195000	19851000	14399000	0	0	22208000			608	3009;3010	560
ADLAAYGGYEALK	Unmodified	1340.66	0.661231	1073	tr|B4E9N7|B4E9N7_BURCJ	yes	yes	0	0	0	0	0	By MS/MS	By matching	By matching	By matching	By MS/MS	By matching	1.5	0.707	5	2	1	1	1	1	2	2	1	69.653	60.396	1;2	0.00076064	3820	Nsco_1318_BC_DsbA_T36_WT_sample1_FS_25	100.55	100.55	41117000	1472400	1086600	3038600	9055100	7171200	19293000			609	1073	561
ADLAAYGGYEALKVTR	Unmodified	1696.88	0.878435	1073	tr|B4E9N7|B4E9N7_BURCJ	yes	yes	0	0	0	0	1	By MS/MS	By matching	By matching		By MS/MS	By MS/MS	1	0	5			1	1	1		1	1	67.06	61.393	2	8.4361e-05	3884	Nsco_1318_BC_DsbA_T36_WT_sample1_FS_25	89.629	81.325	3123400	700420	206100	508800	0	783750	924380			610	1073	562
ADLALLSPVGVDHVR	Unmodified	1560.86	0.862391	2419	tr|B4EJD4|B4EJD4_BURCJ	yes	yes	0	0	0	0	0				By MS/MS	By matching	By MS/MS	2	0		3					1	1	1	88.57	70.8	2	2.3142e-09	12359	Nsco_1318_BC_DsbA_WT_sample1_FS_35	176.45	155.58	49578000	0	0	0	10539000	22798000	16240000			611	2419	563
ADLAVHSLK	Unmodified	952.534	0.53418	178	sp|B4E8C4|HEM3_BURCJ	yes	yes	0	0	0	0	0	By matching	By MS/MS	By MS/MS	By MS/MS	By MS/MS	By MS/MS	2	0		6		1	1	1	1	1	1	31.321	24.743	2	8.5653e-05	3266	Nsco_1318_BC_DsbA_WT_sample3_FS_35	161.79	119.9	36552000	1626800	1890400	1783300	8699600	11544000	11008000			612	178	564
ADLCNADVR	Unmodified	1032.47	0.465843	2101	tr|B4EG91|B4EG91_BURCJ	yes	yes	0	0	0	0	0	By MS/MS	By MS/MS	By MS/MS				3	0			3	1	1	1				26.26	25.248	2	0.00051501	2197	Nsco_1318_BC_DsbA_T36_WT_sample2_FS_65	101.64	90.934	13638000	5048300	3495100	5095000	0	0	0			613	2101	565
ADLDPPQHWIPHVAGYLR	Unmodified	2084.06	0.0591932	2086	tr|B4EG34|B4EG34_BURCJ	yes	yes	0	0	0	0	0			By MS/MS				3	0			1			1				75.132	74.795	3	1.9411e-05	9565	Nsco_1318_BC_DsbA_T36_WT_sample3_FS_65	76.85	72.302	4766600	0	0	4766600	0	0	0			614	2086	566
ADLDTWIGAVDGVDAHPVR	Unmodified	2005.99	0.985753	1298	tr|B4EAU9|B4EAU9_BURCJ	yes	yes	0	0	0	0	0			By MS/MS	By matching			1	0	2					1	1			91.498	83.249	2	0.0070298	7221	Nsco_1318_BC_DsbA_T36_WT_sample3_FS_25	82.543	70.929	2274700	0	0	1611900	662850	0	0			615	1298	567
ADLDVIMIAPK	Oxidation (M)	1200.64	0.64241	118	sp|B4E5N5|ILVC_BURCJ	yes	yes	0	0	0	1	0	By MS/MS	By MS/MS		By MS/MS	By MS/MS	By MS/MS	2.4	0.49		6	4	1	1		2	2	4	80.382	68.252	2	0.00030702	10446	Nsco_1318_BC_DsbA_T36_WT_sample1_FS_45	86.882	86.882	28176000	5973100	3993700	0	4908500	7093700	6206800			616	118	568
ADLDVIMIAPK	Unmodified	1184.65	0.647496	118	sp|B4E5N5|ILVC_BURCJ	yes	yes	0	0	0	0	0				By matching	By matching	By MS/MS	2	0		3					1	1	1	96.63	77.355	2	0.0045821	13575	Nsco_1318_BC_DsbA_WT_sample3_FS_35	68.657	68.657	10785000	0	0	0	2620300	3631200	4533300			617	118	568
ADLEMQIESLTEELAYLKK	Oxidation (M)	2239.13	0.129366	15	CON__P13645	yes	yes	0	0	0	1	1	By matching		By MS/MS	By MS/MS			2.33	0.471		2	1	1		1	1			108.76	100.51	3	2.2717e-05	15902	Nsco_1318_BC_DsbA_WT_sample1_FS_45	89.049	85.062	24455000	4039400	0	2652800	17763000	0	0		+	618	15	569
ADLENFAR	Unmodified	934.451	0.450845	1828	tr|B4EE72|B4EE72_BURCJ	yes	yes	0	0	0	0	0	By MS/MS	By MS/MS					2	0		2		1	1					40.364	39.787	2	0.0034163	5611	Nsco_1318_BC_DsbA_T36_WT_sample2_FS_45	92.187	72.483	19191000	14988000	4203400	0	0	0	0			619	1828	570
ADLGVFADNVPAPGIER	Unmodified	1739.88	0.884249	1095	tr|B4E9T4|B4E9T4_BURCJ	yes	yes	0	0	0	0	0				By MS/MS		By MS/MS	2	0		2					1		1	101.15	81.486	2	2.0464e-06	14225	Nsco_1318_BC_DsbA_WT_sample1_FS_35	170.95	143.83	0	0	0	0	0	0	0			620	1095	571
ADLHAAQASLGK	Unmodified	1180.62	0.620035	850	tr|B4E8C3|B4E8C3_BURCJ	yes	yes	0	0	0	0	0				By MS/MS	By MS/MS	By MS/MS	3	0			3				1	1	1	32.929	22.504	2	3.8882e-07	3210	Nsco_1318_BC_DsbA_WT_sample2_FS_45	172.11	159.91	29584000	0	0	0	7547700	11499000	10538000			621	850	572
ADLHLEK	Unmodified	824.439	0.439217	2290	tr|B4EIB1|B4EIB1_BURCJ	yes	yes	0	0	0	0	0	By MS/MS	By MS/MS	By MS/MS	By MS/MS	By MS/MS	By MS/MS	2.3	0.458		7	3	1	1	1	2	3	2	26.483	18.201	2	6.4572e-05	2280	Nsco_1318_BC_DsbA_WT_sample1_FS_35	157.21	121.4	788470000	102300000	29317000	72807000	150410000	163170000	270480000			622	2290	573
ADLLGTPLR	Unmodified	954.55	0.549831	1644	tr|B4ECZ0|B4ECZ0_BURCJ	yes	yes	0	0	0	0	0	By MS/MS	By MS/MS	By MS/MS	By MS/MS	By MS/MS	By MS/MS	2.5	0.5		5	5	1	2	4	1	1	1	63.688	58.623	2	8.0517e-05	8345	Nsco_1318_BC_DsbA_T36_WT_sample1_FS_45	149.65	122.77	1444800000	88576000	173380000	331850000	318290000	287680000	245010000			623	1644	574
ADLLGTPLRVTDIEPGLCGGTEFSNVR	Unmodified	2886.45	0.454557	1644	tr|B4ECZ0|B4ECZ0_BURCJ	yes	yes	0	0	0	0	1	By MS/MS						2	0		1		1						93.113	91.158	3	0.0036932	15008	Nsco_1318_BC_DsbA_T36_WT_sample1_FS_45	62.051	56.959	7299900	7299900	0	0	0	0	0			624	1644	575
ADLLPHLQDLYGVYKSLFAAR	Unmodified	2389.28	0.279416	817	tr|B4E849|B4E849_BURCJ	yes	yes	0	0	0	0	1	By matching	By MS/MS					2	0		2		1	1					97.795	96.065	3	0.077326	16930	Nsco_1318_BC_DsbA_T36_WT_sample2_FS_45	11.622	8.8986	2437100	1004900	1432200	0	0	0	0			625	817	576
ADLNVPQDDHGNITEDTR	Unmodified	2008.91	0.908625	1134	tr|B4EA25|B4EA25_BURCJ	yes	yes	0	0	0	0	0	By MS/MS	By MS/MS	By MS/MS	By matching	By MS/MS		2.3	0.9	3	1	6	2	3	2	1	2		44.264	39.807	2;3	5.2836e-16	4548	Nsco_1318_BC_DsbA_T36_WT_sample2_FS_65	164.82	161.27	192650000	61285000	46072000	74113000	831020	10350000	0			626	1134	577
ADLPLSLLR	Unmodified	996.597	0.596781	2331	tr|B4EIK0|B4EIK0_BURCJ	yes	yes	0	0	0	0	0	By MS/MS		By MS/MS		By MS/MS		2.33	0.471		2	1	1		1		1		80.19	78.536	2	1.4461e-06	14888	Nsco_1318_BC_DsbA_WT_sample2_FS_45	182.09	147.26	3969100	3969100	0	0	0	0	0			627	2331	578
ADLPRPFR	Unmodified	970.535	0.534849	2101	tr|B4EG91|B4EG91_BURCJ	yes	yes	0	0	0	0	1	By MS/MS	By MS/MS	By MS/MS				3	0			3	1	1	1				36.442	35.864	2	0.0010084	4031	Nsco_1318_BC_DsbA_T36_WT_sample2_FS_65	101.28	83.149	35641000	14378000	5756500	15506000	0	0	0			628	2101	579
ADLQAQYYYSFSR	Unmodified	1610.74	0.736522	1575	tr|B4ECM3|B4ECM3_BURCJ	yes	yes	0	0	0	0	0					By MS/MS	By MS/MS	2.67	0.471		1	2					2	1	81.455	64.309	2	0.068969	11384	Nsco_1318_BC_DsbA_WT_sample2_FS_35	36.334	29.893	4120100	0	0	0	0	4120100	0			629	1575	580
ADLSLYDALIDSYRK	Unmodified	1741.89	0.888665	2480	tr|B4EK16|B4EK16_BURCJ	yes	yes	0	0	0	0	1	By MS/MS						1	0	1			1						86.787	86.787	2	0.0028468	7776	Nsco_1318_BC_DsbA_T36_WT_sample1_FS_25	75.695	69.853	688450	688450	0	0	0	0	0			630	2480	581
ADLSTLEPVER	Unmodified	1228.63	0.629931	2178	tr|B4EH55|B4EH55_BURCJ	yes	yes	0	0	0	0	0				By MS/MS	By MS/MS	By matching	3	0			3				1	1	1	65.384	51.819	2	0.001479	8813	Nsco_1318_BC_DsbA_WT_sample1_FS_45	147.4	76.182	13154000	0	0	0	5762400	3458200	3933000			631	2178	582
ADLTLVIHR	Unmodified	1036.6	0.602929	2549	tr|B4EKX0|B4EKX0_BURCJ	yes	yes	0	0	0	0	0				By MS/MS	By MS/MS	By MS/MS	2	0		3					1	1	1	63.792	49.566	2	0.00019129	7875	Nsco_1318_BC_DsbA_WT_sample3_FS_35	117.4	106.98	4479500	0	0	0	2153100	2326400	0			632	2549	583
ADLTVWAAGIK	Unmodified	1143.63	0.628809	2785	tr|B4EN23|B4EN23_BURCJ	yes	yes	0	0	0	0	0	By matching	By MS/MS	By matching				3	0			3	1	1	1				68.002	68.627	2	0.069785	8290	Nsco_1318_BC_DsbA_T36_WT_sample2_FS_65	40.067	24.186	5589400	1599800	2165900	1823700	0	0	0			633	2785	584
ADLVESALHYSK	Unmodified	1331.67	0.672131	2032	tr|B4EFJ9|B4EFJ9_BURCJ	yes	yes	0	0	0	0	0				By MS/MS	By MS/MS	By MS/MS	2	0		3					1	1	1	69.515	55.755	2	7.5e-06	9225	Nsco_1318_BC_DsbA_WT_sample1_FS_35	154.66	126.65	169430000	0	0	0	121200000	32719000	15514000			634	2032	585
ADLVGADDLAR	Unmodified	1114.56	0.561852	693	tr|B4E7A3|B4E7A3_BURCJ	yes	yes	0	0	0	0	0	By MS/MS	By MS/MS	By MS/MS		By MS/MS		2.25	0.433		3	1	1	1	1		1		52.28	49.383	2	0.0061589	8302	Nsco_1318_BC_DsbA_WT_sample2_FS_45	89.609	64.833	31805000	3413500	6863100	15951000	0	5577800	0			635	693	586
ADLVLLAMGFTQPAAPVLDAFGVAK	Unmodified	2514.36	0.355618	507	tr|B4E613|B4E613_BURCJ	yes	yes	0	0	0	0	0			By MS/MS				1	0	1					1				113.48	113.57	2	6.5369e-06	13376	Nsco_1318_BC_DsbA_T36_WT_sample3_FS_25	92.8	88.699	2211500	0	0	2211500	0	0	0			636	507	587
ADLVNYSPVSEK	Unmodified	1320.66	0.656146	2058	tr|B4EFW2|B4EFW2_BURCJ	yes	yes	0	0	0	0	0	By MS/MS	By MS/MS	By MS/MS	By MS/MS	By MS/MS	By MS/MS	2.33	0.471		6	3	1	1	1	2	2	2	58.462	49.757	2	2.2853e-07	7650	Nsco_1318_BC_DsbA_T36_WT_sample2_FS_45	176.45	168.8	614280000	60705000	67139000	122590000	148970000	115580000	99297000			637	2058	588
ADNGDAWVEAHGEK	Unmodified	1497.65	0.648435	309	sp|B4EDZ2|DNAK_BURCJ	yes	yes	0	0	0	0	0	By MS/MS	By MS/MS	By MS/MS	By MS/MS	By MS/MS	By MS/MS	1.33	0.471	6	3		1	1	1	2	2	2	31.842	23.811	2	2.8161e-24	3271	Nsco_1318_BC_DsbA_WT_sample1_FS_35	293.43	293.43	373010000	3983700	3905500	5174800	117360000	151590000	90996000			638	309	589
ADNIAEIAAAGADTFVAGSAIFGKPDYR	Unmodified	2810.39	0.387523	700	tr|B4E7B2|B4E7B2_BURCJ	yes	yes	0	0	0	0	1	By MS/MS	By MS/MS	By MS/MS				1	0	4			2	1	1				106.6	106.68	2;3	5.1054e-28	10473	Nsco_1318_BC_DsbA_T36_WT_sample2_FS_25	276.08	263.53	54193000	9683200	37455000	7055000	0	0	0			639	700	590
ADNIAEIAAAGADTFVAGSAIFGKPDYRK	Unmodified	2938.48	0.482486	700	tr|B4E7B2|B4E7B2_BURCJ	yes	yes	0	0	0	0	2	By MS/MS	By matching					1	0	2			1	1					105.19	105.31	3	0.0040744	11423	Nsco_1318_BC_DsbA_T36_WT_sample1_FS_25	56.914	53.949	2275600	1580500	695110	0	0	0	0			640	700	591
ADPADTDVVVK	Unmodified	1128.57	0.566268	515	tr|B4E628|B4E628_BURCJ	yes	yes	0	0	0	0	0	By MS/MS	By MS/MS	By MS/MS		By MS/MS	By MS/MS	2.62	0.484		3	5	2	2	2		1	1	35.132	33.114	2	1.39e-05	4231	Nsco_1318_BC_DsbA_T36_WT_sample1_FS_45	145.84	142.27	280620000	162630000	19966000	35787000	0	62233000	0			641	515	592
ADPAKPTDLASVYYNDVLPGHLPPSQVR	Unmodified	3019.54	0.540335	2875	tr|B4EPD7|B4EPD7_BURCJ	yes	yes	0	0	0	0	1				By MS/MS	By MS/MS	By MS/MS	2	0		4					1	1	2	100.46	80.842	3	1.752e-06	14165	Nsco_1318_BC_DsbA_WT_sample1_FS_35	79.9	72.947	23441000	0	0	0	14846000	0	8594500			642	2875	593
ADPHIGLLHR	Unmodified	1127.62	0.619976	110	sp|B4E5L9|NUOD_BURCJ	yes	yes	0	0	0	0	0						By MS/MS	2	0		1							1	41.945	31.119	2	0.066532	4879	Nsco_1318_BC_DsbA_WT_sample3_FS_35	42.109	30.749	0	0	0	0	0	0	0			643	110	594
ADPILNWR	Unmodified	983.519	0.518865	2635	tr|B4ELP8|B4ELP8_BURCJ	yes	yes	0	0	0	0	0						By MS/MS	3	0			1						1	75.008	61.652	2	0.0013498	10759	Nsco_1318_BC_DsbA_WT_sample3_FS_45	95.62	77.585	1609200	0	0	0	0	0	1609200			644	2635	595
ADPLDPENRR	Unmodified	1181.58	0.578899	1737	tr|B4EDK1|B4EDK1_BURCJ	yes	yes	0	0	0	0	1		By MS/MS	By MS/MS				2	0		2			1	1				24.814	23.99	2	0.065477	2363	Nsco_1318_BC_DsbA_T36_WT_sample3_FS_45	40.002	25.335	0	0	0	0	0	0	0			645	1737	596
ADPLVHHGAVPAR	Unmodified	1338.72	0.715667	1343	tr|B4EB29|B4EB29_BURCJ	yes	yes	0	0	0	0	0						By MS/MS	2	0		2							2	29.909	18.882	3	0.0010977	2638	Nsco_1318_BC_DsbA_WT_sample3_FS_35	83.137	73.815	6352700	0	0	0	0	0	6352700			646	1343	597
ADPNLDHESPLHELFADQLSSADLVIVNK	Unmodified	3186.58	0.583322	1016	tr|B4E9A8|B4E9A8_BURCJ	yes	yes	0	0	0	0	0			By MS/MS				2	0		1				1				98.899	97.653	3	0.0047783	16306	Nsco_1318_BC_DsbA_T36_WT_sample3_FS_45	54.441	52.559	1761200	0	0	1761200	0	0	0			647	1016	598
ADPVASNATPEGR	Unmodified	1283.61	0.610593	2262	tr|B4EI38|B4EI38_BURCJ	yes	yes	0	0	0	0	0	By MS/MS		By matching	By MS/MS	By MS/MS	By MS/MS	2.29	0.452		5	2	1		1	2	1	2	26.46	17.967	2	1.9055e-11	2132	Nsco_1318_BC_DsbA_WT_sample1_FS_35	243.77	232.4	73715000	6395700	0	8673300	40540000	6567000	11539000			648	2262	599
ADQAAIDEALDTSGLADDAER	Unmodified	2145.97	0.9662	1008	tr|B4E989|B4E989_BURCJ	yes	yes	0	0	0	0	0	By MS/MS	By MS/MS	By MS/MS	By MS/MS	By MS/MS	By MS/MS	1	0	6			1	1	1	1	1	1	86.093	77.285	2	9.8125e-36	6332	Nsco_1318_BC_DsbA_WT_sample1_FS_25	320.57	306.67	46754000	2917400	6094500	14285000	7969000	7745300	7742800			649	1008	600
ADQDLFALR	Unmodified	1047.53	0.534909	705;2457	tr|B4E7B8|B4E7B8_BURCJ;tr|B4EJR7|B4EJR7_BURCJ	no	no	0	0	0	0	0	By MS/MS	By MS/MS	By MS/MS				2	0		3		1	1	1				62.755	63.659	2	0.0061582	9449	Nsco_1318_BC_DsbA_T36_WT_sample1_FS_45	111.95	65.521	4765000	1601000	1215800	1948100	0	0	0			650	705;2457	601
ADQFDWLAALPER	Unmodified	1530.75	0.746692	2334	tr|B4EIL5|B4EIL5_BURCJ	yes	yes	0	0	0	0	0		By matching	By MS/MS			By MS/MS	2	0		3			1	1			1	99.986	92.987	2	0.0061255	15612	Nsco_1318_BC_DsbA_WT_sample3_FS_35	82.362	74.322	86197000	0	743770	2070500	0	0	83383000			651	2334	602
ADQNKPINVEADNLTYDDLK	Unmodified	2275.1	0.0968201	1282	tr|B4EAS6|B4EAS6_BURCJ	yes	yes	0	0	0	0	1	By MS/MS	By MS/MS	By MS/MS	By MS/MS	By MS/MS	By MS/MS	2.29	0.892	5	2	10	4	4	5	1	2	1	62.223	59.494	2;3	2.2944e-37	9954	Nsco_1318_BC_DsbA_WT_sample1_FS_35	419.93	395.88	469380000	64222000	63165000	91853000	39527000	183640000	26978000			652	1282	603
ADQNKPINVEADNLTYDDLKQVTVATGNVVITK	Unmodified	3585.85	0.852621	1282	tr|B4EAS6|B4EAS6_BURCJ	yes	yes	0	0	0	0	2	By MS/MS	By MS/MS	By MS/MS	By MS/MS	By MS/MS	By MS/MS	1.78	0.416	2	7		2	3	1	1	1	1	93.035	84.358	3	1.4997e-23	15134	Nsco_1318_BC_DsbA_WT_sample2_FS_35	199.7	198.12	112820000	4732600	3593300	0	22289000	47139000	35069000			653	1282	604
ADQPFVR	Unmodified	831.424	0.423902	2867	tr|B4EPB3|B4EPB3_BURCJ	yes	yes	0	0	0	0	0	By matching	By MS/MS	By matching				3	0			3	1	1	1				28.107	27.262	2	0.0058809	2513	Nsco_1318_BC_DsbA_T36_WT_sample2_FS_65	84.359	69.138	3338900	819900	1085800	1433200	0	0	0			654	2867	605
ADQPGEELAR	Unmodified	1084.51	0.514902	696	tr|B4E7A7|B4E7A7_BURCJ	yes	yes	0	0	0	0	0	By MS/MS	By MS/MS	By MS/MS	By MS/MS	By MS/MS	By MS/MS	2.5	0.5		3	3	1	1	1	1	1	1	28.573	22.794	2	3.7446e-05	2876	Nsco_1318_BC_DsbA_WT_sample2_FS_45	172.23	139.88	784630000	37547000	104640000	106330000	298610000	91456000	146050000			655	696	606
ADQPNSPDSSSRPDSR	Unmodified	1714.75	0.750668	1229	tr|B4EAJ2|B4EAJ2_BURCJ	yes	yes	0	0	0	0	1				By MS/MS	By matching	By MS/MS	2	0		3					1	1	1	18.649	6.8257	2	0.040085	843	Nsco_1318_BC_DsbA_WT_sample1_FS_35	56.225	37.913	3429300	0	0	0	1091600	921800	1415900			656	1229	607
ADRDLPAILSEHGGEPAK	Unmodified	1874.95	0.94864	2822	tr|B4ENF8|B4ENF8_BURCJ	yes	yes	0	0	0	0	1	By MS/MS	By MS/MS	By MS/MS	By MS/MS	By MS/MS	By MS/MS	2.43	0.495		4	3	1	1	1	2	1	1	53.736	46.271	3	3.1271e-23	7742	Nsco_1318_BC_DsbA_WT_sample3_FS_45	225.29	220.31	660850000	34747000	75502000	143140000	182210000	113180000	112070000			657	2822	608
ADRDLPAILSEHGGEPAKR	Unmodified	2031.05	0.0497507	2822	tr|B4ENF8|B4ENF8_BURCJ	yes	yes	0	0	0	0	2	By MS/MS	By MS/MS	By MS/MS	By MS/MS	By MS/MS	By MS/MS	2.38	0.487		8	5	1	3	4	1	2	2	49.366	44.816	3;4	2.2452e-08	5577	Nsco_1318_BC_DsbA_T36_WT_sample3_FS_45	148.06	139.24	505540000	29249000	73395000	198020000	93280000	10476000	101120000			658	2822	609
ADRQPEFTQIDCETSFLGEQEIR	Unmodified	2768.27	0.271172	244	sp|B4EBD1|SYDND_BURCJ	yes	yes	0	0	0	0	1		By MS/MS	By matching	By MS/MS	By MS/MS	By MS/MS	2.14	0.833	2	2	3		1	1	2	2	1	90.755	76.806	2;3	2.4807e-18	13857	Nsco_1318_BC_DsbA_WT_sample1_FS_45	158.37	148.18	42689000	0	6727700	595280	11328000	8649500	15388000			659	244	610
ADSAAAAGADPGVNRK	Unmodified	1469.72	0.722269	1588	tr|B4ECP7|B4ECP7_BURCJ	yes	yes	0	0	0	0	1				By matching	By MS/MS	By matching	2	0		3					1	1	1	22.211	10.321	2	6.4855e-07	1249	Nsco_1318_BC_DsbA_WT_sample2_FS_35	121.08	120.68	2141300	0	0	0	974210	917500	249580			660	1588	611
ADSAAIHATLEAELHETVTDR	Unmodified	2249.09	0.0924034	1881	tr|B4EEJ4|B4EEJ4_BURCJ	yes	yes	0	0	0	0	0	By MS/MS	By MS/MS	By MS/MS	By MS/MS	By MS/MS	By MS/MS	2.31	0.464		11	5	2	3	3	3	3	2	88.416	79.887	3	1.4297e-42	11874	Nsco_1318_BC_DsbA_WT_sample1_FS_45	257.93	250.12	86899000	7440800	5302900	9593700	17478000	16118000	30965000			661	1881	612
ADSFAANGHGEANPAASNDTVEGR	Unmodified	2357.03	0.0268431	2968	tr|B4EQ03|B4EQ03_BURCJ	yes	yes	0	0	0	0	0		By MS/MS					3	0			1		1					31.48	30.687	3	0.011681	3161	Nsco_1318_BC_DsbA_T36_WT_sample2_FS_65	37.56	27.075	851440	0	851440	0	0	0	0			662	2968	613
ADSGTPTVAAEPDGALAR	Unmodified	1697.82	0.822042	860	tr|B4E8D8|B4E8D8_BURCJ	yes	yes	0	0	0	0	0				By MS/MS		By matching	3	0			2				1		1	56.929	44.434	2	0.0036252	7402	Nsco_1318_BC_DsbA_WT_sample1_FS_45	83.314	66.74	9910900	0	0	0	4430700	0	5480200			663	860	614
ADTAAGQFR	Unmodified	935.446	0.446094	2211	tr|B4EHF6|B4EHF6_BURCJ	yes	yes	0	0	0	0	0					By MS/MS		3	0			1					1		26.965	16.271	2	0.0026335	2173	Nsco_1318_BC_DsbA_WT_sample2_FS_45	86.794	75.025	1304100	0	0	0	0	1304100	0			664	2211	615
ADTAQHGPVLEAAAR	Unmodified	1505.76	0.758654	366	tr|B4E560|B4E560_BURCJ	yes	yes	0	0	0	0	0				By MS/MS	By MS/MS	By MS/MS	2.5	0.5		3	3				2	2	2	34.776	23.652	2	1.8289e-14	3628	Nsco_1318_BC_DsbA_WT_sample1_FS_45	307.77	289.16	239010000	0	0	0	180990000	38197000	19824000			665	366	616
ADTGEEAEDPRAELVR	Unmodified	1756.82	0.82277	862	tr|B4E8E4|B4E8E4_BURCJ	yes	yes	0	0	0	0	1		By MS/MS	By MS/MS	By MS/MS	By matching	By MS/MS	2.17	0.373		5	1		1	1	1	1	2	43.956	36.061	2	1.7238e-24	5525	Nsco_1318_BC_DsbA_WT_sample3_FS_35	316.05	278.93	110670000	0	7128000	5877900	28164000	30763000	38740000			666	862	617
ADTGEEAEDPRAELVRR	Unmodified	1912.92	0.923882	862	tr|B4E8E4|B4E8E4_BURCJ	yes	yes	0	0	0	0	2		By MS/MS	By MS/MS	By matching	By MS/MS	By MS/MS	2.6	0.49		2	3		1	1	1	1	1	37.489	31.285	3	1.8851e-18	3806	Nsco_1318_BC_DsbA_T36_WT_sample3_FS_45	226.24	216.18	56310000	0	8068800	8228700	6323100	17420000	16270000			667	862	618
ADTGIQYEGR	Unmodified	1108.51	0.514902	220	sp|B4EAP1|DADA_BURCJ	yes	yes	0	0	0	0	0		By MS/MS	By MS/MS		By MS/MS		2.33	0.471		2	1		1	1		1		28.662	24.548	2	2.1399e-05	2828	Nsco_1318_BC_DsbA_T36_WT_sample3_FS_45	172.23	154.99	11822000	0	2991800	3810400	0	5019900	0			668	220	619
ADTIAQLMTQEQGKPLTEAR	Unmodified	2200.12	0.115781	2440	tr|B4EJN2|B4EJN2_BURCJ	yes	yes	0	0	0	0	1	By MS/MS	By MS/MS	By MS/MS		By MS/MS	By MS/MS	1	0	5			1	1	1		1	1	72.359	66.01	2	8.8393e-30	4357	Nsco_1318_BC_DsbA_T36_WT_sample3_FS_25	343.96	335.65	52939000	11398000	6707200	11261000	0	10613000	12960000			669	2440	620
ADTIAQLMTQEQGKPLTEAR	Oxidation (M)	2216.11	0.110696	2440	tr|B4EJN2|B4EJN2_BURCJ	yes	yes	0	0	0	1	1	By MS/MS	By MS/MS	By MS/MS	By matching	By matching	By matching	1	0	8			2	1	2	1	1	1	57.505	52.815	2	1.8519e-06	2545	Nsco_1318_BC_DsbA_T36_WT_sample3_FS_25	117.92	110.71	6122400	2327700	602450	1653100	469450	411750	657970			670	2440	620
ADTLTDEINFLR	Unmodified	1406.7	0.704159	3	CON__P48668;CON__P04259;CON__P02538	yes	no	0	0	0	0	0	By MS/MS	By MS/MS					2	0		2		1	1					85.858	84.078	2	0.00018364	13679	Nsco_1318_BC_DsbA_T36_WT_sample1_FS_45	102.06	92.108	4520900	2685100	1835900	0	0	0	0		+	671	3	621
ADTPNLLR	Unmodified	898.487	0.48723	2848	tr|B4EP60|B4EP60_BURCJ	yes	yes	0	0	0	0	0	By MS/MS	By MS/MS	By matching				3	0			3	1	1	1				37.456	36.946	2	0.0014319	4261	Nsco_1318_BC_DsbA_T36_WT_sample1_FS_65	134.66	77.382	59545000	21107000	11931000	26507000	0	0	0			672	2848	622
ADTRLELPPTRR	Unmodified	1423.79	0.78956	416	tr|B4E5H4|B4E5H4_BURCJ	yes	yes	0	0	0	0	2	By MS/MS	By matching					3	0			2	1	1					31.282	30.285	3	0.047503	3144	Nsco_1318_BC_DsbA_T36_WT_sample1_FS_65	43.382	35.658	2198700	1748200	450490	0	0	0	0			673	416	623
ADTTDGFVFLSSR	Unmodified	1414.67	0.672859	245	sp|B4EBD9|FDHD_BURCJ	yes	yes	0	0	0	0	0				By MS/MS		By MS/MS	2	0		2					1		1	94.003	73.783	2	5.8917e-06	12919	Nsco_1318_BC_DsbA_WT_sample1_FS_35	127.51	119.6	3993200	0	0	0	3993200	0	0			674	245	624
ADVCNAVDELGQLLDHTGPVAASER	Unmodified	2636.25	0.250043	858	tr|B4E8D5|B4E8D5_BURCJ	yes	yes	0	0	0	0	0	By matching	By MS/MS	By MS/MS				1.4	0.49	3	2		1	2	2				98.774	98.391	2;3	9.6559e-28	16221	Nsco_1318_BC_DsbA_T36_WT_sample3_FS_45	238.28	229.1	22552000	2235100	10031000	10286000	0	0	0			675	858	625
ADVDDALAEATLTLPAPVK	Unmodified	1909	0.00442326	391	tr|B4E5A0|B4E5A0_BURCJ	yes	yes	0	0	0	0	0	By MS/MS	By MS/MS	By MS/MS	By MS/MS	By MS/MS	By MS/MS	1.31	0.593	22	5	2	5	8	5	4	3	4	102.75	95.631	2	5.4849e-19	9932	Nsco_1318_BC_DsbA_T36_WT_sample3_FS_25	272.5	267.11	9108900000	996650000	962840000	2438300000	611070000	1435100000	2664900000			676	391	626
ADVDDALAEATLTLPAPVKHVTTGK	Unmodified	2532.34	0.343533	391	tr|B4E5A0|B4E5A0_BURCJ	yes	yes	0	0	0	0	1	By MS/MS	By MS/MS	By MS/MS	By MS/MS		By MS/MS	2.4	0.49		3	2	1	1	1	1		1	90.715	81.991	3	2.9291e-06	12956	Nsco_1318_BC_DsbA_T36_WT_sample3_FS_45	103.63	100.91	40931000	5891800	3327600	9274700	17032000	0	5405500			677	391	627
ADVHEIWR	Unmodified	1024.51	0.509028	2079	tr|B4EG12|B4EG12_BURCJ	yes	yes	0	0	0	0	0	By matching	By MS/MS	By MS/MS	By MS/MS	By MS/MS		2.6	0.49		2	3	1	1	1	1	1		39.861	34.817	2	9.921e-05	3777	Nsco_1318_BC_DsbA_T36_WT_sample2_FS_65	116.73	116.73	34916000	7397100	8274300	8240000	5131000	5874000	0			678	2079	628
ADVHSASATLAGAWLR	Unmodified	1624.83	0.832153	1825	tr|B4EE68|B4EE68_BURCJ	yes	yes	0	0	0	0	0				By MS/MS	By MS/MS	By MS/MS	2	0		3					1	1	1	83.978	66.641	2	4.9972e-25	11607	Nsco_1318_BC_DsbA_WT_sample1_FS_35	323.66	299.51	82001000	0	0	0	37593000	24358000	20050000			679	1825	629
ADVIGRDDAGAPPQVGDIAVFER	Unmodified	2367.18	0.181887	2950	tr|B4EPX7|B4EPX7_BURCJ	yes	yes	0	0	0	0	1	By MS/MS		By MS/MS	By MS/MS		By MS/MS	3	0			4	1		1	1		1	85.638	75.724	3	2.8844e-06	9627	Nsco_1318_BC_DsbA_T36_WT_sample3_FS_65	80.786	77.63	21395000	2414300	0	12702000	2056500	0	4222800			680	2950	630
ADVLDFSLLKK	Unmodified	1247.71	0.712539	1713	tr|B4EDE5|B4EDE5_BURCJ	yes	yes	0	0	0	0	1	By MS/MS	By MS/MS	By MS/MS	By MS/MS	By MS/MS	By MS/MS	2.33	0.471		6	3	1	1	1	2	2	2	86.157	73.719	2	0.00014869	12935	Nsco_1318_BC_DsbA_WT_sample3_FS_35	112.75	101.58	119770000	35203000	6304000	11275000	26148000	20698000	20136000			681	1713	631
ADVLDWMPEAAAR	Unmodified	1443.68	0.681649	2455	tr|B4EJR4|B4EJR4_BURCJ	yes	yes	0	0	0	0	0	By matching	By MS/MS	By MS/MS	By MS/MS	By MS/MS	By MS/MS	2.14	0.35		6	1	1	1	1	1	1	2	94.903	83.303	2	1.8151e-05	14682	Nsco_1318_BC_DsbA_WT_sample3_FS_35	152.54	139.49	86686000	5432800	3841900	7348500	6780000	6494600	56788000			682	2455	632
ADVLDWMPEAAAR	Oxidation (M)	1459.68	0.676564	2455	tr|B4EJR4|B4EJR4_BURCJ	yes	yes	0	0	0	1	0					By matching	By MS/MS	3	0			2					1	1	83.264	66.78	2	0.002622	12007	Nsco_1318_BC_DsbA_WT_sample3_FS_45	79.201	71.511	11483000	0	0	0	0	1594500	9888100			683	2455	632
ADVLVLACNAYVDRLDR	Unmodified	1962	0.999295	2021	tr|B4EFG4|B4EFG4_BURCJ	yes	yes	0	0	0	0	1						By MS/MS	1	0	1								1	97.742	79.345	2	5.2811e-05	6670	Nsco_1318_BC_DsbA_WT_sample3_FS_25	117.98	89.648	2428900	0	0	0	0	0	2428900			684	2021	633
ADVMDAAAPGGLGGTYAGNPLAVASAHAVLEIIDEEK	Unmodified	3592.77	0.771927	2451	tr|B4EJR0|B4EJR0_BURCJ	yes	yes	0	0	0	0	0				By MS/MS			2	0		1					1			112.24	91.246	3	8.026e-06	15796	Nsco_1318_BC_DsbA_WT_sample1_FS_35	84.408	79.877	5369500	0	0	0	5369500	0	0			685	2451	634
ADVMVTDASETLLQQK	Oxidation (M)	1763.86	0.86113	1955	tr|B4EEZ2|B4EEZ2_BURCJ	yes	yes	0	0	0	1	0	By MS/MS	By matching	By MS/MS	By MS/MS		By MS/MS	1	0	8			2	1	2	1		2	70.955	65.643	2	1.5795e-05	4108	Nsco_1318_BC_DsbA_WT_sample1_FS_25	113.38	104.19	11352000	3100100	398950	3324600	2612100	0	1916300			686	1955	635
ADVMVTDASETLLQQK	Unmodified	1747.87	0.866215	1955	tr|B4EEZ2|B4EEZ2_BURCJ	yes	yes	0	0	0	0	0	By MS/MS	By MS/MS	By MS/MS	By matching	By MS/MS	By MS/MS	1.29	0.452	5	2		1	1	1	1	2	1	80.262	71.525	2	1.0193e-09	12658	Nsco_1318_BC_DsbA_WT_sample2_FS_35	174.24	156.18	279840000	14687000	2531200	8162400	168570000	76621000	9260900			687	1955	635
ADVPAGIADELTR	Unmodified	1326.68	0.677944	1981	tr|B4EF83|B4EF83_BURCJ	yes	yes	0	0	0	0	0				By MS/MS	By MS/MS	By MS/MS	2.4	0.49		3	2				1	2	2	81.999	65.123	2	0.0001198	11236	Nsco_1318_BC_DsbA_WT_sample1_FS_35	120.54	93.455	78906000	0	0	0	19629000	36124000	23153000			688	1981	636
ADVQGSQEALVQSLLK	Unmodified	1684.9	0.899564	165	sp|B4E7L1|IF2_BURCJ	yes	yes	0	0	0	0	0				By matching	By MS/MS	By MS/MS	2	0		3					1	1	1	103.73	84.152	2	5.7079e-07	14886	Nsco_1318_BC_DsbA_WT_sample2_FS_35	139.89	125.65	66590000	0	0	0	31753000	10921000	23916000			689	165	637
ADVVHSVR	Unmodified	881.472	0.471915	648	tr|B4E6U3|B4E6U3_BURCJ	yes	yes	0	0	0	0	0	By MS/MS	By MS/MS					2	0		2		1	1					20.67	19.317	2	0.0039547	1470	Nsco_1318_BC_DsbA_T36_WT_sample1_FS_45	91.853	71.154	3574000	3574000	0	0	0	0	0			690	648	638
ADVVLHLLDSR	Unmodified	1236.68	0.682636	713	tr|B4E7D7|B4E7D7_BURCJ	yes	yes	0	0	0	0	0		By MS/MS	By MS/MS		By MS/MS	By MS/MS	2.5	0.5		2	2		1	1		1	1	78.152	67.263	2	0.0011028	10823	Nsco_1318_BC_DsbA_T36_WT_sample2_FS_45	90.05	77.094	8378800	0	728520	0	0	1619800	6030400			691	713	639
ADVYDQVAGLETGADDYVTKPIEPR	Unmodified	2721.31	0.313355	533	tr|B4E671|B4E671_BURCJ	yes	yes	0	0	0	0	1	By matching	By MS/MS	By MS/MS	By MS/MS			1.67	0.745	3	2	1	2	2	1	1			81.911	81.447	2;3	6.5124e-36	7025	Nsco_1318_BC_DsbA_T36_WT_sample3_FS_25	263.71	257.67	30147000	12705000	7402600	10039000	0	0	0			692	533	640
ADWLATYEQHQTPGAYEPTPEASGR	Unmodified	2774.26	0.257237	1374	tr|B4EB93|B4EB93_BURCJ	yes	yes	0	0	0	0	0	By MS/MS	By MS/MS	By matching	By MS/MS	By MS/MS	By MS/MS	1.44	0.685	6	2	1	2	2	1	1	2	1	74.285	67.041	2;3	1.0208e-27	4661	Nsco_1318_BC_DsbA_WT_sample3_FS_25	304.19	279.49	28908000	7839200	4530700	1988200	3202200	5594300	5753300			693	1374	641
ADWLATYEQHQTPGAYEPTPEASGRR	Unmodified	2930.36	0.358348	1374	tr|B4EB93|B4EB93_BURCJ	yes	yes	0	0	0	0	1			By MS/MS		By matching	By MS/MS	2.67	0.471		1	2			1		1	1	69.525	60.559	3	6.3708e-11	10564	Nsco_1318_BC_DsbA_WT_sample3_FS_45	152.95	142.55	11638000	0	0	6583400	0	2255500	2799200			694	1374	642
ADYELVDGWIR	Unmodified	1335.65	0.645916	3003	tr|B4EQM2|B4EQM2_BURCJ	yes	yes	0	0	0	0	0	By MS/MS	By MS/MS	By MS/MS	By MS/MS	By MS/MS	By MS/MS	2.38	0.487		8	5	1	1	2	3	3	3	94.003	80.189	2	7.6992e-08	13102	Nsco_1318_BC_DsbA_T36_WT_sample1_FS_45	209.03	209.03	433250000	56779000	63769000	62533000	110980000	61752000	77431000			695	3003	643
ADYERDLEPVVR	Unmodified	1460.73	0.725957	2083	tr|B4EG28|B4EG28_BURCJ	yes	yes	0	0	0	0	1	By MS/MS	By matching	By MS/MS	By MS/MS	By MS/MS	By MS/MS	2.33	0.471		6	3	1	1	1	2	2	2	56.192	47.619	2	1.0543e-08	7738	Nsco_1318_BC_DsbA_WT_sample1_FS_35	239.55	206.71	175430000	26888000	9073000	16910000	33422000	19921000	69213000			696	2083	644
ADYGGYPNIAFR	Unmodified	1342.63	0.6306	1552	tr|B4ECE5|B4ECE5_BURCJ	yes	yes	0	0	0	0	0	By matching	By MS/MS	By MS/MS	By MS/MS	By MS/MS	By matching	2.5	0.5		3	3	1	1	1	1	1	1	72.597	64.481	2	5.1416e-06	11661	Nsco_1318_BC_DsbA_WT_sample2_FS_45	144.9	133.05	87886000	7428300	8520500	26127000	19961000	18083000	7765800			697	1552	645
ADYKELDPQVQNQVVAMWDK	Unmodified	2376.14	0.141996	350	sp|B4EKD5|FABV_BURCJ	yes	yes	0	0	0	0	1	By MS/MS	By matching				By matching	1	0	3			1	1				1	84.922	78.905	2	0.032041	6408	Nsco_1318_BC_DsbA_T36_WT_sample1_FS_25	56.147	49.711	1872100	925580	470390	0	0	0	476160			698	350	646
AEADAADGDALLNAVR	Unmodified	1570.76	0.758714	2079	tr|B4EG12|B4EG12_BURCJ	yes	yes	0	0	0	0	0		By matching	By MS/MS	By matching	By MS/MS	By MS/MS	2.17	0.373		5	1		1	1	1	2	1	77.897	66.671	2	4.0805e-12	10528	Nsco_1318_BC_DsbA_T36_WT_sample3_FS_45	215.71	200.57	58524000	0	7960200	14872000	6369300	16572000	12751000			699	2079	647
AEADANLFR	Unmodified	1005.49	0.487959	1468	tr|B4EBS0|B4EBS0_BURCJ	yes	yes	0	0	0	0	0		By MS/MS					3	0			1		1					40.619	40.227	2	9.5595e-05	4617	Nsco_1318_BC_DsbA_T36_WT_sample2_FS_65	145.34	114.34	1548800	0	1548800	0	0	0	0			700	1468	648
AEADYVVPDIIVK	Unmodified	1430.77	0.765697	1280	tr|B4EAS4|B4EAS4_BURCJ	yes	yes	0	0	0	0	0	By MS/MS	By matching	By MS/MS				2	0		3		1	1	1				78.016	77.142	2	0.00019481	12409	Nsco_1318_BC_DsbA_T36_WT_sample3_FS_45	91.313	81.082	14208000	0	4000400	10208000	0	0	0			701	1280	649
AEADYVVPDIIVKK	Unmodified	1558.86	0.86066	1280	tr|B4EAS4|B4EAS4_BURCJ	yes	yes	0	0	0	0	1						By MS/MS	2	0		1							1	77.884	64.243	2	0.07687	10870	Nsco_1318_BC_DsbA_WT_sample3_FS_35	30.004	22.876	9968900	0	0	0	0	0	9968900			702	1280	650
AEAEQQIVK	Unmodified	1014.53	0.534574	327	sp|B4EEY5|ATPF_BURCJ	yes	yes	0	0	0	0	0	By MS/MS		By matching	By MS/MS			2.33	0.471		2	1	1		1	1			23.665	22.616	2	0.0038903	2132	Nsco_1318_BC_DsbA_T36_WT_sample1_FS_45	129.77	71.056	15449000	14179000	0	1270400	0	0	0			703	327	651
AEAESLYQSK	Unmodified	1124.54	0.534968	11	CON__P04264	yes	yes	0	0	0	0	0	By MS/MS			By MS/MS	By MS/MS	By MS/MS	2.43	0.495		4	3	1			2	2	2	31.688	20.414	2	9.2443e-07	2941	Nsco_1318_BC_DsbA_WT_sample2_FS_35	211.56	198.74	117910000	0	0	0	57581000	49467000	10859000		+	704	11	652
AEAGIYTYDQVK	Unmodified	1356.66	0.656146	1818	tr|B4EE57|B4EE57_BURCJ	yes	yes	0	0	0	0	0	By MS/MS	By MS/MS	By matching	By matching	By MS/MS	By MS/MS	2.38	0.484		5	3	1	1	1	1	3	1	51.421	44.681	2	0.002614	6323	Nsco_1318_BC_DsbA_T36_WT_sample1_FS_45	110.38	92.517	51061000	5570600	9158400	9291100	6405200	13611000	7024600			705	1818	653
AEAHDALKPFGAR	Unmodified	1381.71	0.710247	2789	tr|B4EN28|B4EN28_BURCJ	yes	yes	0	0	0	0	1	By MS/MS	By MS/MS	By MS/MS		By MS/MS	By MS/MS	2.67	0.471		3	6	2	3	2		1	1	31.353	28.723	2;3	1.6319e-15	2739	Nsco_1318_BC_DsbA_T36_WT_sample3_FS_65	216.68	207.86	181170000	36395000	53278000	58762000	0	9646900	23083000			706	2789	654
AEAIVSGDALVPSISAASILAK	Unmodified	2082.16	0.157236	271	sp|B4ECL7|RNH2_BURCJ	yes	yes	0	0	0	0	0	By MS/MS	By MS/MS	By MS/MS				1	0	3			1	1	1				99.281	99.561	2	0.0010677	10217	Nsco_1318_BC_DsbA_T36_WT_sample1_FS_25	77.146	72.255	5415800	3453800	688450	1273600	0	0	0			707	271	655
AEALAAQAGR	Unmodified	956.504	0.503943	1192	tr|B4EAE5|B4EAE5_BURCJ	yes	yes	0	0	0	0	0			By MS/MS				3	0			1			1				22.184	21.344	2	0.05756	1585	Nsco_1318_BC_DsbA_T36_WT_sample3_FS_65	65.246	37.992	371540	0	0	371540	0	0	0			708	1192	656
AEALACHVGR	Unmodified	1082.53	0.529112	2173	tr|B4EH40|B4EH40_BURCJ	yes	yes	0	0	0	0	0	By MS/MS	By MS/MS	By MS/MS	By MS/MS	By MS/MS	By MS/MS	2.5	0.5		3	3	1	1	1	1	1	1	24.752	19.687	2	9.1763e-06	2181	Nsco_1318_BC_DsbA_WT_sample1_FS_45	120.15	114.84	30996000	5007200	3278900	8611400	6059300	8039300	0			709	2173	657
AEALACHVGRLEDIAATFEHIR	Unmodified	2478.24	0.243776	2173	tr|B4EH40|B4EH40_BURCJ	yes	yes	0	0	0	0	1			By MS/MS				3	0			1			1				102.32	100.78	4	0.047727	11482	Nsco_1318_BC_DsbA_T36_WT_sample3_FS_65	28.813	28.813	994830	0	0	994830	0	0	0			710	2173	658
AEALGLMLR	Unmodified	972.543	0.542637	2327	tr|B4EIJ6|B4EIJ6_BURCJ	yes	yes	0	0	0	0	0	By MS/MS						2	0		1		1						64.341	64.693	2	0.058394	9673	Nsco_1318_BC_DsbA_T36_WT_sample1_FS_45	58.917	34.762	0	0	0	0	0	0	0			711	2327	659
AEALSLVR	Unmodified	857.497	0.497067	2964	tr|B4EPZ3|B4EPZ3_BURCJ	yes	yes	0	0	0	0	0				By MS/MS			3	0			1				1			28.077	16.544	2	0.077402	2130	Nsco_1318_BC_DsbA_WT_sample1_FS_45	50.966	25.967	0	0	0	0	0	0	0			712	2964	660
AEALVGQFMQAAHDAGCTLAGGGPGVVR	Unmodified	2739.32	0.322103	464	tr|B4E5U3|B4E5U3_BURCJ	yes	yes	0	0	0	0	0	By MS/MS	By MS/MS	By MS/MS				1	0	3			1	1	1				94.746	95.026	2	4.416e-21	8324	Nsco_1318_BC_DsbA_T36_WT_sample2_FS_25	254.72	229.78	14644000	3628100	3278900	7736600	0	0	0			713	464	661
AEALVGQFMQAAHDAGCTLAGGGPGVVR	Oxidation (M)	2755.32	0.317017	464	tr|B4E5U3|B4E5U3_BURCJ	yes	yes	0	0	0	1	0	By matching	By MS/MS	By MS/MS				1	0	6			2	2	2				88.113	88.393	2	2.2617e-06	5935	Nsco_1318_BC_DsbA_T36_WT_sample2_FS_25	111.92	99.779	7935000	1254300	1710500	4970300	0	0	0			714	464	661
AEALVKDGAQVVGTPR	Unmodified	1609.88	0.878769	1514	tr|B4EC33|B4EC33_BURCJ	yes	yes	0	0	0	0	1	By MS/MS		By MS/MS	By MS/MS	By MS/MS	By MS/MS	1	0	5			1		1	1	1	1	45.443	37.991	2	5.8359e-05	1920	Nsco_1318_BC_DsbA_T36_WT_sample3_FS_25	117.23	106.86	8469400	1821500	0	1650900	2140000	1405000	1452000			715	1514	662
AEANEAAGLPDLR	Unmodified	1325.66	0.657543	2781	tr|B4EN18|B4EN18_BURCJ	yes	yes	0	0	0	0	0	By MS/MS	By MS/MS	By matching				2	0		3		1	1	1				50.756	51.327	2	8.7279e-05	7748	Nsco_1318_BC_DsbA_T36_WT_sample2_FS_45	112.94	98.819	22466000	14365000	2098300	6001800	0	0	0			716	2781	663
AEANEAAGLPDLRK	Unmodified	1453.75	0.752506	2781	tr|B4EN18|B4EN18_BURCJ	yes	yes	0	0	0	0	1				By MS/MS		By MS/MS	2	0		2					1		1	45.2	34.474	2	0.0055214	5639	Nsco_1318_BC_DsbA_WT_sample1_FS_35	77.813	59.091	1823000	0	0	0	0	0	1823000			717	2781	664
AEDATEENIQAR	Unmodified	1345.61	0.610987	846	tr|B4E8B1|B4E8B1_BURCJ	yes	yes	0	0	0	0	0				By MS/MS			3	0			1				1			28.806	17.273	2	0.044606	2280	Nsco_1318_BC_DsbA_WT_sample1_FS_45	58.37	41.594	0	0	0	0	0	0	0			718	846	665
AEDFLAICR	Unmodified	1093.52	0.522629	430	tr|B4E5M4|B4E5M4_BURCJ	yes	yes	0	0	0	0	0	By MS/MS	By MS/MS	By MS/MS	By MS/MS	By MS/MS	By MS/MS	2.67	0.471		3	6	1	1	1	2	2	2	71.584	61.385	2	3.6578e-09	9167	Nsco_1318_BC_DsbA_T36_WT_sample3_FS_45	225.57	225.57	304660000	36490000	88187000	51268000	62762000	41056000	24901000			719	430	666
AEDGAALVYTYDSQR	Unmodified	1657.76	0.758379	2215	tr|B4EHJ9|B4EHJ9_BURCJ	yes	yes	0	0	0	0	0				By matching	By MS/MS	By MS/MS	2	0		3					1	1	1	69.784	55.543	2	6.3781e-12	9276	Nsco_1318_BC_DsbA_WT_sample3_FS_35	221.6	204.27	13818000	0	0	0	2103700	2613800	9100300			720	2215	667
AEDGAALVYTYDSQRDDASIAK	Unmodified	2358.1	0.0975484	2215	tr|B4EHJ9|B4EHJ9_BURCJ	yes	yes	0	0	0	0	1	By MS/MS	By matching	By MS/MS	By MS/MS	By MS/MS	By MS/MS	1	0	6			1	1	1	1	1	1	65.217	58.23	2	1.8984e-13	3460	Nsco_1318_BC_DsbA_WT_sample3_FS_25	228.9	213.14	13043000	1303200	455500	1006200	2030300	1244900	7002700			721	2215	668
AEDGTLSAWVNR	Unmodified	1317.63	0.631328	2727	tr|B4EML2|B4EML2_BURCJ	yes	yes	0	0	0	0	0	By MS/MS		By matching			By MS/MS	2	0		3		1		1			1	62.851	59.144	2	1.6448e-06	8677	Nsco_1318_BC_DsbA_T36_WT_sample1_FS_45	119.68	114.14	3943800	907350	0	1925200	0	0	1111300			722	2727	669
AEDVGWTANK	Unmodified	1089.51	0.509088	116	sp|B4E5N2|LEU1_BURCJ	yes	yes	0	0	0	0	0	By matching		By matching	By MS/MS			2.33	0.471		2	1	1		1	1			29.988	25.511	2	0.077245	3778	Nsco_1318_BC_DsbA_WT_sample1_FS_45	42.19	25.947	8446300	701300	0	6159700	1585200	0	0			723	116	670
AEEEASCAHERPAGVLR	Unmodified	1880.88	0.879908	2386	tr|B4EJ08|B4EJ08_BURCJ	yes	yes	0	0	0	0	1			By MS/MS				3	0			1			1				24.963	24.223	3	0.0005005	2004	Nsco_1318_BC_DsbA_T36_WT_sample3_FS_65	120.3	98.769	0	0	0	0	0	0	0			724	2386	671
AEEERPGAAHLELPEDIAHEEGDGKPIPR	Unmodified	3161.54	0.537769	2730	tr|B4EML9|B4EML9_BURCJ	yes	yes	0	0	0	0	2			By MS/MS		By MS/MS		2.5	0.5		1	1			1		1		70.362	62.488	4	0.069481	11981	Nsco_1318_BC_DsbA_WT_sample2_FS_45	20.261	20.261	4477900	0	0	3044900	0	1432900	0			725	2730	672
AEEIGEHLLDSQIAQR	Unmodified	1807.91	0.906441	2988	tr|B4EQD1|B4EQD1_BURCJ	yes	yes	0	0	0	0	0	By MS/MS	By MS/MS	By MS/MS	By MS/MS	By MS/MS	By MS/MS	1.33	0.471	6	3		1	1	1	2	2	2	68.862	59.205	2	5.5322e-53	9999	Nsco_1318_BC_DsbA_WT_sample3_FS_35	405.16	382.93	967560000	4306400	3662900	9725000	377110000	306670000	266080000			726	2988	673
AEELGIPVLDEDGLHQLLEGNTP	Unmodified	2458.22	0.222749	279	sp|B4ECN6|DNLJ_BURCJ	yes	yes	0	0	0	0	0	By MS/MS						1	0	1			1						109.06	109.06	2	0.048123	12258	Nsco_1318_BC_DsbA_T36_WT_sample1_FS_25	38.511	27.456	5007200	5007200	0	0	0	0	0			727	279	674
AEFACAGGFYEGK	Unmodified	1405.6	0.597251	762	tr|B4E7V4|B4E7V4_BURCJ	yes	yes	0	0	0	0	0	By matching	By MS/MS	By MS/MS	By MS/MS	By MS/MS	By MS/MS	2.33	0.471		6	3	1	1	1	2	2	2	59.398	51.47	2	1.7337e-06	7889	Nsco_1318_BC_DsbA_T36_WT_sample2_FS_45	138.71	138.71	102360000	4287500	12800000	17735000	14387000	26133000	27018000			728	762	675
AEFVQITAAGMR	Oxidation (M)	1308.65	0.649621	1524	tr|B4EC70|B4EC70_BURCJ	yes	yes	0	0	0	1	0				By MS/MS	By MS/MS	By matching	2	0		3					1	1	1	63.19	49.83	2	0.0079645	8185	Nsco_1318_BC_DsbA_WT_sample1_FS_35	68.626	57.406	5572800	0	0	0	1783000	1353600	2436200			729	1524	676
AEFVQITAAGMR	Unmodified	1292.65	0.654706	1524	tr|B4EC70|B4EC70_BURCJ	yes	yes	0	0	0	0	0				By matching	By MS/MS		3	0			2				1	1		79.309	61.833	2	0.07433	11249	Nsco_1318_BC_DsbA_WT_sample2_FS_45	44.425	33.667	8298400	0	0	0	4524400	3774000	0			730	1524	676
AEFVTTEWSGIIAGLQAGK	Unmodified	1977.02	0.020742	842	tr|B4E8A5|B4E8A5_BURCJ	yes	yes	0	0	0	0	0	By MS/MS	By MS/MS	By MS/MS	By MS/MS	By MS/MS	By MS/MS	1.21	0.408	15	4		3	3	3	4	4	2	109.93	100.68	2	1.3003e-23	11062	Nsco_1318_BC_DsbA_T36_WT_sample3_FS_25	270.2	269.07	5523000000	149870000	107110000	271830000	1111800000	2945800000	936550000			731	842	677
AEGALVSSVEPGGPADK	Unmodified	1582.78	0.783866	1215	tr|B4EAH7|B4EAH7_BURCJ	yes	yes	0	0	0	0	0				By MS/MS	By MS/MS	By MS/MS	2	0		3					1	1	1	58.207	45.282	2	8.1596e-08	7314	Nsco_1318_BC_DsbA_WT_sample1_FS_35	180.28	162.01	244130000	0	0	0	80080000	76202000	87852000			732	1215	678
AEGDLMGMVASDGPHYGDNVK	2 Oxidation (M)	2193.93	0.930683	1896	tr|B4EEP0|B4EEP0_BURCJ	yes	yes	0	0	0	2	0	By MS/MS						3	0			2	2						53.099	52.85	3	4.6915e-06	4664	Nsco_1318_BC_DsbA_T36_WT_sample1_FS_65	109.66	102.62	13322000	13322000	0	0	0	0	0			733	1896	679
AEGDLMGMVASDGPHYGDNVK	Oxidation (M)	2177.94	0.935768	1896	tr|B4EEP0|B4EEP0_BURCJ	yes	yes	0	0	0	1	0	By MS/MS	By MS/MS	By MS/MS				3	0			9	3	3	3				57.229	57.899	3	6.5707e-09	6876	Nsco_1318_BC_DsbA_T36_WT_sample1_FS_65	144.01	126.93	42798000	31586000	2600000	8612700	0	0	0			734	1896	679
AEGDLMGMVASDGPHYGDNVK	Unmodified	2161.94	0.940854	1896	tr|B4EEP0|B4EEP0_BURCJ	yes	yes	0	0	0	0	0	By MS/MS	By MS/MS	By MS/MS				3	0			3	1	1	1				65.373	66.099	3	1.3814e-12	8437	Nsco_1318_BC_DsbA_T36_WT_sample1_FS_65	166.25	152.63	55588000	47678000	2407500	5502300	0	0	0			735	1896	679
AEGEASLMTQAYPVANLQK	Unmodified	2019.99	0.993541	681	tr|B4E714|B4E714_BURCJ	yes	yes	0	0	0	0	0			By MS/MS				1	0	1					1				70.078	70.772	2	0.034428	5082	Nsco_1318_BC_DsbA_T36_WT_sample3_FS_25	42.095	35.406	514690	0	0	514690	0	0	0			736	681	680
AEGEILMDGENLLTTK	Unmodified	1732.86	0.855316	405	tr|B4E5G0|B4E5G0_BURCJ	yes	yes	0	0	0	0	0				By matching	By matching	By MS/MS	2.25	0.433		3	1				1	1	2	102.56	83.393	2	8.2982e-07	14846	Nsco_1318_BC_DsbA_WT_sample3_FS_45	119.69	116.74	46471000	0	0	0	6690200	5225500	34555000			737	405	681
AEGFGPEVK	Unmodified	932.46	0.460347	170	sp|B4E7X6|GATA_BURCJ	yes	yes	0	0	0	0	0		By MS/MS					2	0		2			2					31.373	30.569	2	0.030754	3773	Nsco_1318_BC_DsbA_T36_WT_sample2_FS_45	65.88	48.032	0	0	0	0	0	0	0			738	170	682
AEGIDLGIR	Unmodified	942.513	0.513445	1779	tr|B4EDX9|B4EDX9_BURCJ	yes	yes	0	0	0	0	0						By MS/MS	3	0			1						1	65.867	53.595	2	0.0038616	9211	Nsco_1318_BC_DsbA_WT_sample3_FS_45	92.439	61.15	0	0	0	0	0	0	0			739	1779	683
AEGLDGVLLEVRPSNPR	Unmodified	1820.97	0.974461	1595	tr|B4ECQ5|B4ECQ5_BURCJ	yes	yes	0	0	0	0	1	By MS/MS	By matching					1	0	2			1	1					68.144	68.316	2	0.015548	4747	Nsco_1318_BC_DsbA_T36_WT_sample1_FS_25	49.448	44.932	1483300	1386000	97242	0	0	0	0			740	1595	684
AEGMAALADAVLPR	Oxidation (M)	1399.71	0.712949	2128	tr|B4EGI5|B4EGI5_BURCJ	yes	yes	0	0	0	1	0	By MS/MS	By MS/MS	By matching	By MS/MS	By MS/MS	By MS/MS	2.3	0.458		7	3	1	2	1	2	2	2	74.145	63.663	2	3.9191e-09	11115	Nsco_1318_BC_DsbA_WT_sample2_FS_35	164.64	151.29	147930000	6685600	6671200	10630000	35425000	32881000	55639000			741	2128	685
AEGMAALADAVLPR	Unmodified	1383.72	0.718035	2128	tr|B4EGI5|B4EGI5_BURCJ	yes	yes	0	0	0	0	0		By MS/MS	By MS/MS	By MS/MS	By MS/MS	By matching	2.2	0.4		4	1		1	1	1	1	1	97.805	85.746	2	2.2064e-08	14973	Nsco_1318_BC_DsbA_WT_sample1_FS_35	155.33	145.03	218640000	0	5838800	8550900	116210000	83699000	4346600			742	2128	685
AEGQVVLGWR	Unmodified	1113.59	0.593092	506	tr|B4E612|B4E612_BURCJ	yes	yes	0	0	0	0	0	By MS/MS	By MS/MS					2	0		2		1	1					55.456	56.215	2	0.0033563	8197	Nsco_1318_BC_DsbA_T36_WT_sample1_FS_45	88.819	60.645	6695100	0	6695100	0	0	0	0			743	506	686
AEGSAMFWNK	Unmodified	1139.51	0.506979	2436	tr|B4EJK9|B4EJK9_BURCJ	yes	yes	0	0	0	0	0		By matching	By MS/MS				2	0		2			1	1				49.012	49.692	2	0.00048346	7152	Nsco_1318_BC_DsbA_T36_WT_sample3_FS_45	101.64	86.979	7433500	0	3210700	4222800	0	0	0			744	2436	687
AEGVASICDDEAQRR	Unmodified	1675.76	0.758396	2519	tr|B4EKG9|B4EKG9_BURCJ	yes	yes	0	0	0	0	1	By MS/MS	By MS/MS					3	0			2	1	1					28.683	27.686	3	0.0085656	2704	Nsco_1318_BC_DsbA_T36_WT_sample1_FS_65	73.887	51.147	1942100	1388800	553310	0	0	0	0			745	2519	688
AEGYGDDKLK	Unmodified	1094.52	0.524404	1168	tr|B4EA90|B4EA90_BURCJ	yes	yes	0	0	0	0	1				By matching	By MS/MS	By MS/MS	2.5	0.5		3	3				2	2	2	24.915	13.507	2	2.4851e-05	1687	Nsco_1318_BC_DsbA_WT_sample3_FS_45	182.24	157.34	166500000	0	0	0	15865000	53577000	97062000			746	1168	689
AEHEVVATPASLER	Unmodified	1507.76	0.763071	844	tr|B4E8A7|B4E8A7_BURCJ	yes	yes	0	0	0	0	0	By MS/MS						2	0		1		1						35.352	34.3	2	0.0098013	4413	Nsco_1318_BC_DsbA_T36_WT_sample1_FS_45	77.305	63.927	7380400	7380400	0	0	0	0	0			747	844	690
AEHGDWFHIEVAGYPEYHPQSR	Unmodified	2624.18	0.183284	1828	tr|B4EE72|B4EE72_BURCJ	yes	yes	0	0	0	0	0	By MS/MS	By MS/MS	By MS/MS				3	0			7	2	1	4				73.085	73.108	3;4	5.8654e-18	8747	Nsco_1318_BC_DsbA_T36_WT_sample3_FS_65	196.1	188.39	407350000	10595000	40958000	355800000	0	0	0			748	1828	691
AEHGWLSSR	Unmodified	1041.5	0.499192	2901	tr|B4EPK8|B4EPK8_BURCJ	yes	yes	0	0	0	0	0				By matching		By MS/MS	3	0			2				1		1	34.102	24.062	2	0.055614	3145	Nsco_1318_BC_DsbA_WT_sample3_FS_45	40.994	40.994	10918000	0	0	0	5732100	0	5186400			749	2901	692
AEHPALHPGR	Unmodified	1083.56	0.557376	735	tr|B4E7J0|B4E7J0_BURCJ	yes	yes	0	0	0	0	0	By MS/MS	By MS/MS					2	0		2		1	1					18.933	17.704	2	0.00053672	1159	Nsco_1318_BC_DsbA_T36_WT_sample1_FS_45	103.56	89.892	0	0	0	0	0	0	0			750	735	693
AEHTVISNASCTTNCLAPLVKPLNDK	Unmodified	2852.42	0.416063	1945	tr|B4EEX6|B4EEX6_BURCJ	yes	yes	0	0	0	0	1	By MS/MS	By MS/MS	By MS/MS	By MS/MS	By MS/MS	By MS/MS	2.15	0.863	4	3	6	2	2	2	3	2	2	73.673	64.829	2;3	1.7196e-50	11542	Nsco_1318_BC_DsbA_WT_sample1_FS_45	328.65	322.76	581310000	41699000	31058000	185140000	144840000	72256000	106310000			751	1945	694
AEHVSAAELTR	Unmodified	1182.6	0.5993	2695	tr|B4EM86|B4EM86_BURCJ	yes	yes	0	0	0	0	0		By MS/MS	By MS/MS				3	0			2		1	1				26.244	25.378	2	2.5105e-14	2201	Nsco_1318_BC_DsbA_T36_WT_sample2_FS_65	265.55	265.55	59424000	0	31574000	27850000	0	0	0			752	2695	695
AEIAAELGFSSPNAAEEHLR	Unmodified	2111.03	0.0283466	191	sp|B4E8S4|LEXA_BURCJ	yes	yes	0	0	0	0	0					By matching	By MS/MS	1	0	2							1	1	84.992	68.199	2	1.0782e-12	4846	Nsco_1318_BC_DsbA_WT_sample3_FS_25	193.16	174.41	5910100	0	0	0	0	4261900	1648200			753	191	696
AEIAGDINESLIVELYSR	Unmodified	1991.02	0.021136	104	sp|B4E5E5|RS4_BURCJ	yes	yes	0	0	0	0	0	By MS/MS	By MS/MS	By MS/MS	By MS/MS	By MS/MS	By MS/MS	1.13	0.337	20	3		4	3	6	2	3	5	110.44	101.98	2	4.6596e-19	16277	Nsco_1318_BC_DsbA_WT_sample1_FS_35	320.48	312.87	333950000	5167400	1440900	8231000	265760000	38371000	14984000			754	104	697
AEIEAAGGAAHVVSLDVTDVQSIK	Unmodified	2379.23	0.228169	726	tr|B4E7H4|B4E7H4_BURCJ	yes	yes	0	0	0	0	0	By MS/MS	By MS/MS	By MS/MS	By MS/MS	By MS/MS	By MS/MS	1	0	15			1	2	4	3	2	3	88.283	78.883	2	7.5649e-65	5491	Nsco_1318_BC_DsbA_T36_WT_sample1_FS_25	421.87	407.61	950680000	47515000	37529000	271080000	213150000	226110000	155290000			755	726	698
AEIEGEMGDSLPGLQAR	Oxidation (M)	1787.84	0.835978	264	sp|B4EBY3|RECA_BURCJ	yes	yes	0	0	0	1	0				By MS/MS		By MS/MS	2	0		2					1		1	70.911	55.755	2	8.269e-11	9396	Nsco_1318_BC_DsbA_WT_sample1_FS_35	173.76	154.1	18192000	0	0	0	10326000	0	7866000			756	264	699
AEIEGEMGDSLPGLQAR	Unmodified	1771.84	0.841063	264	sp|B4EBY3|RECA_BURCJ	yes	yes	0	0	0	0	0				By matching	By MS/MS	By MS/MS	2	0		3					1	1	1	85.118	67.615	2	1.8395e-18	12042	Nsco_1318_BC_DsbA_WT_sample2_FS_35	236.11	217.33	180740000	0	0	0	57250000	38897000	84594000			757	264	699
AEIGAPNLK	Unmodified	911.508	0.507631	2257	tr|B4EI16|B4EI16_BURCJ	yes	yes	0	0	0	0	0		By MS/MS	By MS/MS				3	0			2		1	1				34.046	33.48	2	0.00055561	3664	Nsco_1318_BC_DsbA_T36_WT_sample3_FS_65	111.01	88.876	21393000	0	8164200	13228000	0	0	0			758	2257	700
AEIIESIPQSDEIK	Unmodified	1570.81	0.809018	160	sp|B4E7I6|SYT_BURCJ	yes	yes	0	0	0	0	0	By matching	By MS/MS	By matching		By MS/MS	By MS/MS	2	0		5		1	1	1		1	1	68.33	63.15	2	2.9244e-05	10636	Nsco_1318_BC_DsbA_WT_sample3_FS_35	118.77	104.86	51940000	8552700	3578800	8190300	0	13639000	17980000			759	160	701
AEIKENLER	Unmodified	1100.58	0.582587	255	sp|B4EBM4|TIG_BURCJ	yes	yes	0	0	0	0	1	By MS/MS	By MS/MS	By MS/MS				3	0			3	1	1	1				23.34	22.295	2	6.6882e-05	1798	Nsco_1318_BC_DsbA_T36_WT_sample1_FS_65	197.27	138.45	61779000	14747000	25499000	21532000	0	0	0			760	255	702
AEILAEALPYIR	Unmodified	1357.76	0.760552	173	sp|B4E7Y8|ARGB_BURCJ	yes	yes	0	0	0	0	0	By MS/MS	By MS/MS	By MS/MS		By MS/MS		2.25	0.433		3	1	1	1	1		1		91.8	85.72	2	1.4792e-06	13941	Nsco_1318_BC_DsbA_T36_WT_sample3_FS_45	157.66	142.99	289320000	47458000	75606000	104870000	0	61386000	0			761	173	703
AEINLHLK	Unmodified	936.539	0.539266	1279	tr|B4EAS3|B4EAS3_BURCJ	yes	yes	0	0	0	0	0	By MS/MS	By MS/MS	By MS/MS	By MS/MS	By MS/MS	By MS/MS	2.3	0.458		7	3	2	1	1	2	2	2	42.716	35.346	2	6.4242e-05	5726	Nsco_1318_BC_DsbA_WT_sample2_FS_35	151.04	135.4	1344500000	288250000	34932000	85263000	329600000	241950000	364470000			762	1279	704
AEITQTSASASVK	Unmodified	1291.66	0.66196	1645	tr|B4ECZ3|B4ECZ3_BURCJ	yes	yes	0	0	0	0	0				By MS/MS	By MS/MS	By MS/MS	2	0		5					2	2	1	31.808	19.605	2	1.4285e-08	2749	Nsco_1318_BC_DsbA_WT_sample3_FS_35	193.28	193.28	371600000	0	0	0	154230000	114780000	102590000			763	1645	705
AELAELLFDSVGLNKR	Unmodified	1773.96	0.962499	736	tr|B4E7J1|B4E7J1_BURCJ	yes	yes	0	0	0	0	1	By MS/MS						1	0	1			1						99.121	99.121	2	0.029986	10132	Nsco_1318_BC_DsbA_T36_WT_sample1_FS_25	43.544	37.311	836310	836310	0	0	0	0	0			764	736	706
AELAEVTMKPQNEVEFTGDDAAK	Oxidation (M)	2508.17	0.168999	121	sp|B4E5R6|Y2348_BURCJ	yes	yes	0	0	0	1	1	By MS/MS	By MS/MS	By MS/MS	By MS/MS	By MS/MS	By MS/MS	1.16	0.365	16	3		3	3	2	3	5	3	65.555	57.373	2	1.8099e-35	2502	Nsco_1318_BC_DsbA_T36_WT_sample2_FS_25	311.7	306.81	1023400000	146580000	124550000	254530000	149560000	155270000	192910000			765	121	707
AELAEVTMKPQNEVEFTGDDAAK	Unmodified	2492.17	0.174084	121	sp|B4E5R6|Y2348_BURCJ	yes	yes	0	0	0	0	1	By MS/MS	By MS/MS	By MS/MS	By MS/MS	By MS/MS	By MS/MS	1.95	0.805	7	7	6	4	3	3	4	3	3	69.222	61.568	2;3	1.832e-29	3639	Nsco_1318_BC_DsbA_WT_sample2_FS_25	329.41	306.68	2075400000	228510000	183640000	296900000	467290000	495690000	403320000			766	121	707
AELAHTEPPQAR	Unmodified	1318.66	0.662963	148	sp|B4E6J2|MURG_BURCJ	yes	yes	0	0	0	0	0	By MS/MS	By matching	By MS/MS	By MS/MS	By MS/MS	By matching	2	0		6		1	1	1	1	1	1	25.11	18.581	2	2.7409e-08	1998	Nsco_1318_BC_DsbA_T36_WT_sample1_FS_45	221.52	194.84	24948000	4883600	6545800	10484000	1294600	1224000	515530			767	148	708
AELAPIVALPGRR	Unmodified	1361.81	0.814318	2703	tr|B4EMB3|B4EMB3_BURCJ	yes	yes	0	0	0	0	1				By MS/MS		By MS/MS	2	0		2					1		1	78.319	61.84	2	1.7311e-08	10486	Nsco_1318_BC_DsbA_WT_sample1_FS_35	204.07	187.04	5149700	0	0	0	5149700	0	0			768	2703	709
AELAQLRDER	Unmodified	1199.63	0.625849	868	tr|B4E8F9|B4E8F9_BURCJ	yes	yes	0	0	0	0	1	By MS/MS	By matching					2	0		2		1	1					28.542	27.564	2	0.0066527	3126	Nsco_1318_BC_DsbA_T36_WT_sample1_FS_45	95.642	67.629	16149000	15058000	1090800	0	0	0	0			769	868	710
AELFEPAGDK	Unmodified	1075.52	0.51859	392	tr|B4E5A1|B4E5A1_BURCJ	yes	yes	0	0	0	0	0	By MS/MS	By MS/MS	By MS/MS	By matching	By MS/MS	By matching	2.5	0.5		3	3	1	1	1	1	1	1	45.484	39.07	2	6.6029e-05	5375	Nsco_1318_BC_DsbA_T36_WT_sample1_FS_45	130.66	121.07	209250000	113940000	10120000	25839000	1046600	30710000	27590000			770	392	711
AELGTLLTDNPAPSLDELIALMR	Unmodified	2452.29	0.288326	1434	tr|B4EBJ5|B4EBJ5_BURCJ	yes	yes	0	0	0	0	0	By matching	By matching	By MS/MS				1	0	3			1	1	1				112.84	112.89	2	2.6487e-25	13198	Nsco_1318_BC_DsbA_T36_WT_sample3_FS_25	258.91	237.08	4039100	555290	166050	3317700	0	0	0			771	1434	712
AELHDWGFGCGECPACK	Unmodified	1992.79	0.791687	169	sp|B4E7W5|QUEC_BURCJ	yes	yes	0	0	0	0	0	By MS/MS	By MS/MS	By MS/MS	By MS/MS	By MS/MS	By matching	2.29	0.7	1	3	3	1	1	1	2	1	1	59.569	51.842	2;3	7.5653e-17	6245	Nsco_1318_BC_DsbA_T36_WT_sample3_FS_65	155.37	154.78	135990000	28424000	15454000	43748000	25749000	15740000	6872800			772	169	713
AELHEEEQDEAR	Unmodified	1454.63	0.627365	950	tr|B4E8V6|B4E8V6_BURCJ	yes	yes	0	0	0	0	0	By matching	By MS/MS	By matching	By MS/MS	By MS/MS	By MS/MS	2.5	0.5		3	3	1	1	1	1	1	1	21.085	15.072	2	2.9824e-29	1297	Nsco_1318_BC_DsbA_WT_sample3_FS_45	327.89	327.89	566380000	82164000	47224000	66163000	130330000	137440000	103060000			773	950	714
AELLEAGIALEDKPGGSTEWR	Unmodified	2241.13	0.127726	293	sp|B4ED73|SYC_BURCJ	yes	yes	0	0	0	0	1			By MS/MS		By MS/MS	By MS/MS	1	0	3					1		1	1	86.643	74.644	2	1.5566e-17	5987	Nsco_1318_BC_DsbA_WT_sample3_FS_25	230.26	214.72	7164700	0	0	3328600	0	1559900	2276200			774	293	715
AELLVVGTHGR	Unmodified	1150.65	0.645856	2431	tr|B4EJJ0|B4EJJ0_BURCJ	yes	yes	0	0	0	0	0				By MS/MS	By MS/MS	By MS/MS	1.67	0.471	2	4					1	3	2	48.306	36.005	2	1.898e-07	5464	Nsco_1318_BC_DsbA_WT_sample3_FS_35	240.38	204.94	3042800000	0	0	0	205850000	415270000	2421700000			775	2431	716
AELLVVGTHGRR	Unmodified	1306.75	0.746967	2431	tr|B4EJJ0|B4EJJ0_BURCJ	yes	yes	0	0	0	0	1						By MS/MS	2.5	0.5		1	1						2	38.528	29.092	2;3	2.202e-07	4362	Nsco_1318_BC_DsbA_WT_sample3_FS_45	156.71	148.99	16525000	0	0	0	0	0	16525000			776	2431	717
AELMATCLPEGDALER	Oxidation (M)	1790.82	0.817885	2136	tr|B4EGN5|B4EGN5_BURCJ	yes	yes	0	0	0	1	0			By MS/MS	By MS/MS	By MS/MS	By MS/MS	1.33	0.471	4	2				1	2	1	2	73.821	61.45	2	7.774e-06	3900	Nsco_1318_BC_DsbA_T36_WT_sample3_FS_25	108.37	108.37	22326000	0	0	1863200	13126000	755530	6582000			777	2136	718
AELMATCLPEGDALER	Unmodified	1774.82	0.82297	2136	tr|B4EGN5|B4EGN5_BURCJ	yes	yes	0	0	0	0	0				By MS/MS	By MS/MS	By MS/MS	1.25	0.433	3	1					1	1	2	87.9	71.07	2	7.9558e-06	4865	Nsco_1318_BC_DsbA_WT_sample2_FS_25	115.14	108.69	67505000	0	0	0	1324300	2326100	63854000			778	2136	718
AELMDPDKER	Unmodified	1202.56	0.560137	1952	tr|B4EEY3|B4EEY3_BURCJ	yes	yes	0	0	0	0	1	By matching	By MS/MS	By matching	By MS/MS	By MS/MS	By matching	2.5	0.5		3	3	1	1	1	1	1	1	28.046	23.377	2	5.2994e-06	2945	Nsco_1318_BC_DsbA_WT_sample1_FS_45	199.46	156.86	39801000	5318700	4260600	6781400	0	8723700	14717000			779	1952	719
AELMDPDKER	Oxidation (M)	1218.56	0.555052	1952	tr|B4EEY3|B4EEY3_BURCJ	yes	yes	0	0	0	1	1					By matching	By MS/MS	3	0			2					1	1	23.45	12.979	2	0.062993	1483	Nsco_1318_BC_DsbA_WT_sample3_FS_45	49.16	37.312	1097600	0	0	0	0	357480	740170			780	1952	719
AELMQLIEGSPAPLHLEDCDLESADLSR	Unmodified	3108.47	0.474365	2911	tr|B4EPP2|B4EPP2_BURCJ	yes	yes	0	0	0	0	0	By MS/MS		By MS/MS				2	0		2		1		1				100.68	99.083	3	3.8663e-10	16610	Nsco_1318_BC_DsbA_T36_WT_sample3_FS_45	120.25	113.21	7481400	1907600	0	5573800	0	0	0			781	2911	720
AELNNIASVEK	Unmodified	1186.62	0.619367	966	tr|B4E8X4|B4E8X4_BURCJ	yes	yes	0	0	0	0	0	By matching	By MS/MS	By MS/MS				2	0		3		1	1	1				39.769	39.437	2	1.8129e-05	5208	Nsco_1318_BC_DsbA_T36_WT_sample3_FS_45	148.56	137.19	32432000	10457000	9408500	12566000	0	0	0			782	966	721
AELPNHDAALTETCLESEAIFDGAFLK	Unmodified	2961.41	0.406603	1915	tr|B4EER7|B4EER7_BURCJ	yes	yes	0	0	0	0	0	By MS/MS		By MS/MS				1	0	2			1		1				99.464	99.711	2	4.4846e-21	10212	Nsco_1318_BC_DsbA_T36_WT_sample3_FS_25	263.51	251.15	11979000	6590500	0	5388100	0	0	0			783	1915	722
AELPPDEGLR	Unmodified	1095.56	0.556038	1742	tr|B4EDP2|B4EDP2_BURCJ	yes	yes	0	0	0	0	0			By MS/MS	By MS/MS	By MS/MS	By MS/MS	2.75	0.433		1	3			1	1	1	1	44.589	38.819	2	0.0045428	6294	Nsco_1318_BC_DsbA_WT_sample2_FS_45	97.431	69.257	4663100	0	0	2305900	0	2357200	0			784	1742	723
AELPYGER	Unmodified	933.456	0.455596	122	sp|B4E5R8|HEM6_BURCJ	yes	yes	0	0	0	0	0						By MS/MS	3	0			1						1	36.044	27.898	2	0.0074449	3863	Nsco_1318_BC_DsbA_WT_sample3_FS_45	125.25	62.538	2111600	0	0	0	0	0	2111600			785	122	724
AELQDGEFVQYALDVGAVR	Unmodified	2079.03	0.027284	1664	tr|B4ED48|B4ED48_BURCJ	yes	yes	0	0	0	0	0	By MS/MS						1	0	1			1						97.924	97.924	2	0.0016559	9886	Nsco_1318_BC_DsbA_T36_WT_sample1_FS_25	122.45	97.23	1584700	1584700	0	0	0	0	0			786	1664	725
AELYDFLGYHEYER	Unmodified	1803.81	0.810415	2551	tr|B4EKX2|B4EKX2_BURCJ	yes	yes	0	0	0	0	0				By MS/MS	By MS/MS	By MS/MS	2.33	0.471		4	2				2	1	3	95.465	76.534	2	8.5136e-15	13650	Nsco_1318_BC_DsbA_WT_sample3_FS_45	242.45	242.45	1800100000	0	0	0	321060000	499810000	979200000			787	2551	726
AELYDFLGYHEYERK	Unmodified	1931.91	0.905378	2551	tr|B4EKX2|B4EKX2_BURCJ	yes	yes	0	0	0	0	1				By matching		By MS/MS	3	0			2				1		1	85.928	68.468	3	0.00062959	12248	Nsco_1318_BC_DsbA_WT_sample3_FS_45	76.391	76.391	15340000	0	0	0	2803900	0	12536000			788	2551	727
AEMDANLAYPDNTIALVTNDADPANNSYFR	Unmodified	3285.49	0.488435	822	tr|B4E856|B4E856_BURCJ	yes	yes	0	0	0	0	0		By MS/MS	By matching				1	0	2				1	1				102.37	102.64	2	0.074071	9719	Nsco_1318_BC_DsbA_T36_WT_sample2_FS_25	19.036	13.376	1433600	0	746950	686620	0	0	0			789	822	728
AEMGAEGVR	Oxidation (M)	934.418	0.41783	78	sp|B4E5B3|RPOC_BURCJ	yes	yes	0	0	0	1	0		By MS/MS	By MS/MS				3	0			2		1	1				22.777	21.784	2	0.063576	1615	Nsco_1318_BC_DsbA_T36_WT_sample2_FS_65	60.436	23.416	418980	0	418980	0	0	0	0			790	78	729
AEMGEHDENITFEETER	Oxidation (M)	2051.84	0.837828	1131	tr|B4EA22|B4EA22_BURCJ	yes	yes	0	0	0	1	0					By MS/MS	By matching	2	0		2						1	1	43.34	31.54	2	6.4574e-11	5204	Nsco_1318_BC_DsbA_WT_sample2_FS_35	167.98	159.95	5293000	0	0	0	0	3228700	2064200			791	1131	730
AEMGEHDENITFEETERR	Oxidation (M)	2207.94	0.938939	1131	tr|B4EA22|B4EA22_BURCJ	yes	yes	0	0	0	1	1	By MS/MS	By MS/MS	By MS/MS	By MS/MS	By MS/MS	By MS/MS	2.55	0.498		5	6	2	1	2	2	2	2	37.35	31.439	3	1.1428e-18	4097	Nsco_1318_BC_DsbA_WT_sample2_FS_45	221.31	215.04	93036000	14131000	8175100	14112000	16391000	15538000	24688000			792	1131	731
AEMGEHDENITFEETERR	Unmodified	2191.94	0.944025	1131	tr|B4EA22|B4EA22_BURCJ	yes	yes	0	0	0	0	1	By MS/MS	By MS/MS	By MS/MS	By MS/MS	By MS/MS	By MS/MS	2.5	0.5		3	3	1	1	1	1	1	1	41.838	35.148	3	1.2275e-40	4694	Nsco_1318_BC_DsbA_T36_WT_sample2_FS_45	294.22	264.09	227080000	44077000	0	39818000	60616000	44735000	37831000			793	1131	731
AEMNALLDLAQGGIAELVQLQK	Oxidation (M)	2340.24	0.235897	257	sp|B4EBP8|RNPH_BURCJ	yes	yes	0	0	0	1	0	By MS/MS		By MS/MS	By MS/MS	By MS/MS	By MS/MS	1	0	6			1		1	1	1	2	112.51	100.07	2	5.0433e-52	12695	Nsco_1318_BC_DsbA_T36_WT_sample3_FS_25	354.12	348.46	155850000	26465000	0	34994000	63742000	4402400	26249000			794	257	732
AEMNALLDLAQGGIAELVQLQK	Unmodified	2324.24	0.240982	257	sp|B4EBP8|RNPH_BURCJ	yes	yes	0	0	0	0	0	By MS/MS	By MS/MS	By MS/MS	By MS/MS		By MS/MS	1	0	5			1	1	1	1		1	113.37	106.15	2	2.7824e-30	13148	Nsco_1318_BC_DsbA_T36_WT_sample3_FS_25	288.42	275.32	308480000	2446400	4364200	210620000	8158700	0	82886000			795	257	732
AEMSEFMNQAGFAYK	Unmodified	1722.74	0.738178	355	sp|B4EM48|ASSY_BURCJ	yes	yes	0	0	0	0	0	By matching	By matching	By MS/MS		By MS/MS	By MS/MS	2.17	0.373		5	1	1	1	1		1	2	82.639	74.041	2	1.6822e-10	11608	Nsco_1318_BC_DsbA_T36_WT_sample3_FS_45	185.96	177.1	137620000	13925000	9935500	26901000	0	15507000	71353000			796	355	733
AEMSEFMNQAGFAYK	Oxidation (M)	1738.73	0.733093	355	sp|B4EM48|ASSY_BURCJ	yes	yes	0	0	0	1	0		By matching	By MS/MS	By MS/MS		By matching	2.5	0.5		2	2		1	1	1		1	67.091	60.282	2	3.5402e-07	9225	Nsco_1318_BC_DsbA_T36_WT_sample3_FS_45	132.78	125.56	8148400	0	1821400	1584800	1719900	0	3022200			797	355	733
AENAELWDVEGR	Unmodified	1387.64	0.636808	2451	tr|B4EJR0|B4EJR0_BURCJ	yes	yes	0	0	0	0	0				By MS/MS	By MS/MS	By MS/MS	3	0			3				1	1	1	71.188	56.288	2	1.3759e-06	9808	Nsco_1318_BC_DsbA_WT_sample1_FS_45	145.99	117.59	24502000	0	0	0	8938600	6512100	9051300			798	2451	734
AENAELWDVEGRR	Unmodified	1543.74	0.737919	2451	tr|B4EJR0|B4EJR0_BURCJ	yes	yes	0	0	0	0	1	By matching	By matching		By matching	By matching	By MS/MS	2.6	0.49		2	3	1	1		1	1	1	52.306	44.839	2	7.1281e-12	7361	Nsco_1318_BC_DsbA_WT_sample3_FS_45	275.48	239.83	51069000	17104000	2584700	0	13389000	5702700	12288000			799	2451	735
AENAGLSVK	Unmodified	887.471	0.471246	118	sp|B4E5N5|ILVC_BURCJ	yes	yes	0	0	0	0	0			By MS/MS				3	0			1			1				24	23.261	2	0.054939	1882	Nsco_1318_BC_DsbA_T36_WT_sample3_FS_65	99.136	36.421	0	0	0	0	0	0	0			800	118	736
AENEPDAAFAVNR	Unmodified	1402.65	0.647707	1608	tr|B4ECS3|B4ECS3_BURCJ	yes	yes	0	0	0	0	0	By matching	By MS/MS	By MS/MS		By MS/MS	By MS/MS	2.29	0.452		5	2	1	1	1		2	2	47.225	40.531	2	2.4734e-11	6394	Nsco_1318_BC_DsbA_WT_sample3_FS_45	228.64	228.64	131310000	6806200	3464300	5368400	0	14386000	101290000			801	1608	737
AENIYYIGDLIQR	Unmodified	1566.8	0.804207	105	sp|B4E5E6|RPOA_BURCJ	yes	yes	0	0	0	0	0	By MS/MS	By MS/MS	By MS/MS		By MS/MS	By MS/MS	1.33	0.471	4	2		1	1	1		1	2	94.178	84.863	2	0.00020799	7391	Nsco_1318_BC_DsbA_T36_WT_sample3_FS_25	78.908	78.908	446310000	936140	1086600	1502200	0	230670000	212120000			802	105	738
AENMSFDER	Unmodified	1097.44	0.444773	832	tr|B4E883|B4E883_BURCJ	yes	yes	0	0	0	0	0	By MS/MS	By MS/MS	By MS/MS	By MS/MS	By MS/MS		2.33	0.471		4	2	2	1	1	1	1		33.855	29.21	2	2.7984e-06	3708	Nsco_1318_BC_DsbA_T36_WT_sample2_FS_45	183.65	183.65	31765000	6268200	13309000	3674500	5849300	2664100	0			803	832	739
AENMSFDER	Oxidation (M)	1113.44	0.439688	832	tr|B4E883|B4E883_BURCJ	yes	yes	0	0	0	1	0	By matching	By MS/MS	By matching				2	0		3		1	1	1				21.782	20.648	2	0.0066619	1734	Nsco_1318_BC_DsbA_T36_WT_sample2_FS_45	66.621	66.621	4778500	1579000	2613700	585870	0	0	0			804	832	739
AENSLIEIEAQVATQR	Unmodified	1770.91	0.911192	1512	tr|B4EC29|B4EC29_BURCJ	yes	yes	0	0	0	0	0	By MS/MS	By MS/MS	By MS/MS	By MS/MS	By MS/MS	By MS/MS	1.33	0.471	6	3		1	1	1	2	2	2	89.256	76.971	2	1.5838e-14	6010	Nsco_1318_BC_DsbA_T36_WT_sample3_FS_25	298.82	266.3	1026400000	149610000	35342000	132960000	263710000	182020000	262740000			805	1512	740
AEPAADVAIVDTPAAIR	Unmodified	1678.89	0.889	519	tr|B4E639|B4E639_BURCJ	yes	yes	0	0	0	0	0	By MS/MS	By MS/MS	By MS/MS	By MS/MS	By MS/MS	By MS/MS	1.5	0.5	5	5		2	2	1	2	2	1	77.874	69.342	2	1.8094e-07	11937	Nsco_1318_BC_DsbA_WT_sample3_FS_35	136.01	127.1	506090000	7162000	3278800	2919200	394630000	58711000	39392000			806	519	741
AEPALAAVSHK	Unmodified	1092.59	0.592758	220	sp|B4EAP1|DADA_BURCJ	yes	yes	0	0	0	0	0				By MS/MS	By MS/MS	By MS/MS	2	0		3					1	1	1	32.431	20.408	2	7.4453e-05	3057	Nsco_1318_BC_DsbA_WT_sample2_FS_35	135.55	126.15	24978000	0	0	0	9515600	5871000	9591600			807	220	742
AEPGLYILEPHSGAK	Unmodified	1580.82	0.819857	181	sp|B4E8E0|SYM_BURCJ	yes	yes	0	0	0	0	0				By MS/MS	By MS/MS	By MS/MS	2.4	0.49		3	2				1	2	2	72.726	58.136	2	5.6616e-07	10091	Nsco_1318_BC_DsbA_WT_sample2_FS_35	140.57	134.72	51622000	0	0	0	9812500	25188000	16621000			808	181	743
AEPHGINVEGLR	Unmodified	1290.67	0.668048	273	sp|B4ECL9|LPXA_BURCJ	yes	yes	0	0	0	0	0	By MS/MS	By MS/MS	By MS/MS	By MS/MS	By MS/MS	By MS/MS	2.56	0.496		7	9	3	5	2	2	2	2	41.251	37.099	2;3	3.9045e-08	6241	Nsco_1318_BC_DsbA_WT_sample2_FS_45	225.93	187.63	832000000	60648000	169440000	187040000	161800000	159640000	93430000			809	273	744
AEPHGINVEGLRR	Unmodified	1446.77	0.769159	273	sp|B4ECL9|LPXA_BURCJ	yes	yes	0	0	0	0	1	By MS/MS	By MS/MS	By MS/MS	By MS/MS	By MS/MS	By MS/MS	2.57	0.495		3	4	1	1	2	1	1	1	35.951	30.173	2;3	1.972e-06	3044	Nsco_1318_BC_DsbA_T36_WT_sample3_FS_65	145.71	119.08	263870000	87714000	70124000	92343000	4432800	5758400	3494900			810	273	745
AEPLAAFGAQIVDTPADAFR	Unmodified	2059.04	0.0374547	1853	tr|B4EEC0|B4EEC0_BURCJ	yes	yes	0	0	0	0	0	By MS/MS	By MS/MS	By MS/MS	By MS/MS	By MS/MS	By MS/MS	1	0	6			1	1	1	1	1	1	104.57	95.45	2	1.5245e-20	8186	Nsco_1318_BC_DsbA_WT_sample1_FS_25	355.74	299.53	321440000	36269000	25851000	87240000	19697000	104870000	47518000			811	1853	746
AEPNGDGSYSISGTK	Unmodified	1481.66	0.663416	1397	tr|B4EBD5|B4EBD5_BURCJ	yes	yes	0	0	0	0	0				By matching	By MS/MS		3	0			2				1	1		35.266	24.703	2	5.0046e-05	3623	Nsco_1318_BC_DsbA_WT_sample2_FS_45	107.09	95.367	8649800	0	0	0	2825300	5824500	0			812	1397	747
AEPTLGVAIIAHNAAR	Unmodified	1602.88	0.884189	560	tr|B4E6C8|B4E6C8_BURCJ	yes	yes	0	0	0	0	0	By MS/MS	By MS/MS	By MS/MS	By MS/MS	By MS/MS	By MS/MS	1	0	6			1	1	1	1	1	1	66.781	59.56	2	2.5149e-14	3388	Nsco_1318_BC_DsbA_T36_WT_sample3_FS_25	291.24	277.81	168530000	7809400	40425000	32522000	37790000	27894000	22085000			813	560	748
AEQHPQQLPCWVTHTNER	Unmodified	2230.03	0.0337831	71	sp|B4E581|MNMG_BURCJ	yes	yes	0	0	0	0	0			By MS/MS				3	0			1			1				39.141	39.303	3	0.0025521	4553	Nsco_1318_BC_DsbA_T36_WT_sample3_FS_65	73.809	69.34	2014600	0	0	2014600	0	0	0			814	71	749
AEQIAFSDK	Unmodified	1007.49	0.492375	2690	tr|B4EM61|B4EM61_BURCJ	yes	yes	0	0	0	0	0				By MS/MS			3	0			1				1			41.354	30.022	2	0.01372	4509	Nsco_1318_BC_DsbA_WT_sample1_FS_45	98.033	47.067	1163400	0	0	0	1163400	0	0			815	2690	750
AEQLELGER	Unmodified	1043.52	0.524738	2479	tr|B4EK14|B4EK14_BURCJ	yes	yes	0	0	0	0	0					By MS/MS		3	0			1					1		41.95	32.157	2	0.078341	5003	Nsco_1318_BC_DsbA_WT_sample2_FS_45	39.305	27.098	1582800	0	0	0	0	1582800	0			816	2479	751
AEQPESTDPNLQPR	Unmodified	1580.74	0.743064	761	tr|B4E7V3|B4E7V3_BURCJ	yes	yes	0	0	0	0	0				By MS/MS	By MS/MS	By matching	2	0		3					1	1	1	36.532	24.108	2	4.5506e-09	3769	Nsco_1318_BC_DsbA_WT_sample1_FS_35	164.43	150.01	23183000	0	0	0	8448400	7194300	7540500			817	761	752
AEQQAEAAAAPQPAEAEAETK	Unmodified	2109.98	0.981456	2991	tr|B4EQD8|B4EQD8_BURCJ	yes	yes	0	0	0	0	0	By MS/MS	By MS/MS	By MS/MS	By MS/MS	By MS/MS	By MS/MS	1.25	0.433	6	2		1	1	1	2	1	2	37.916	30.222	2	1.7425e-24	1501	Nsco_1318_BC_DsbA_WT_sample3_FS_25	305.05	295.76	603910000	57494000	82228000	41297000	36625000	96043000	290230000			818	2991	753
AERGELPR	Unmodified	926.493	0.493378	1240	tr|B4EAK5|B4EAK5_BURCJ	yes	yes	0	0	0	0	1	By MS/MS	By MS/MS			By MS/MS	By MS/MS	2.5	0.5		2	2	1	1			1	1	21.309	15.484	2	0.00066563	1303	Nsco_1318_BC_DsbA_T36_WT_sample1_FS_45	147.36	94.496	19181000	12831000	1627600	0	0	2999800	1722300			819	1240	754
AERPFAIVGGSGWTPDACANLR	Unmodified	2344.14	0.138248	1969	tr|B4EF21|B4EF21_BURCJ	yes	yes	0	0	0	0	1	By MS/MS	By matching	By MS/MS				3	0			3	1	1	1				73.27	73.361	3	6.2021e-07	9448	Nsco_1318_BC_DsbA_T36_WT_sample1_FS_65	92.792	88.69	9124100	4554200	1217100	3352800	0	0	0			820	1969	755
AERPFHPLPQWLR	Unmodified	1645.88	0.884129	1564	tr|B4ECK3|B4ECK3_BURCJ	yes	yes	0	0	0	0	1			By MS/MS				3	0			1			1				65.406	66.671	3	0.039253	8361	Nsco_1318_BC_DsbA_T36_WT_sample3_FS_65	37.613	33.371	1140500	0	0	1140500	0	0	0			821	1564	756
AERPSVHIALYNYQSAAQLEGLR	Unmodified	2585.34	0.335034	2925	tr|B4EPS7|B4EPS7_BURCJ	yes	yes	0	0	0	0	1			By MS/MS				2	0		1				1				70.456	71.315	3	0.0059956	11107	Nsco_1318_BC_DsbA_T36_WT_sample3_FS_45	57.945	49.003	1623000	0	0	1623000	0	0	0			822	2925	757
AESFASPGGVVR	Unmodified	1175.59	0.593486	2867	tr|B4EPB3|B4EPB3_BURCJ	yes	yes	0	0	0	0	0	By MS/MS	By MS/MS		By MS/MS	By MS/MS	By MS/MS	2.6	0.49		2	3	1	1		1	1	1	46.806	38.938	2	3.8667e-07	5578	Nsco_1318_BC_DsbA_T36_WT_sample2_FS_45	191.45	160.03	311380000	68968000	56998000	0	54955000	48796000	81660000			823	2867	758
AESGAGAPAAAEAAPVAPVAAAAVAPAAEPAAAGDR	Unmodified	3066.54	0.537041	1815	tr|B4EE54|B4EE54_BURCJ	yes	yes	0	0	0	0	0	By MS/MS	By MS/MS	By MS/MS		By MS/MS	By matching	1	0	5			1	1	1		1	1	81.297	74.246	2	1.0073e-10	5349	Nsco_1318_BC_DsbA_WT_sample2_FS_25	187.86	187.86	19625000	5265200	3548100	4858300	0	3081400	2871500			824	1815	759
AESGAGAPAAAEAAPVAPVAAAAVAPAAEPAAAGDRAPDHVVEQAVAAAHPAADAGAGGPHLK	Unmodified	5604.81	0.809808	1815	tr|B4EE54|B4EE54_BURCJ	yes	yes	0	0	0	0	1	By MS/MS	By MS/MS	By MS/MS		By matching	By matching	2	0		5		1	1	1		1	1	93.093	84.615	6	0.056245	13031	Nsco_1318_BC_DsbA_T36_WT_sample3_FS_45	8.7499	4.8657	72394000	4510700	8889800	12743000	0	22578000	23673000			825	1815	760
AESSLQGGEMSYLK	Oxidation (M)	1514.69	0.692274	2892	tr|B4EPI0|B4EPI0_BURCJ	yes	yes	0	0	0	1	0	By MS/MS	By MS/MS	By matching	By matching	By MS/MS	By MS/MS	2.4	0.49		6	4	1	1	1	2	3	2	45.742	37.603	2	3.3153e-09	5327	Nsco_1318_BC_DsbA_T36_WT_sample2_FS_45	174.77	155.53	167850000	18489000	29223000	36708000	28154000	30814000	24459000			826	2892	761
AESSLQGGEMSYLK	Unmodified	1498.7	0.697359	2892	tr|B4EPI0|B4EPI0_BURCJ	yes	yes	0	0	0	0	0	By matching	By MS/MS	By MS/MS	By MS/MS	By MS/MS	By MS/MS	2.33	0.471		6	3	1	1	1	2	2	2	60.167	51.427	2	3.7136e-11	8749	Nsco_1318_BC_DsbA_WT_sample1_FS_45	184.44	184.44	611990000	73792000	65569000	95248000	138450000	126680000	112250000			827	2892	761
AESVTPPQFIEK	Unmodified	1344.69	0.692532	1716	tr|B4EDF1|B4EDF1_BURCJ	yes	yes	0	0	0	0	0		By matching			By matching	By MS/MS	2.25	0.433		3	1		1			1	2	61.692	53.281	2	0.0018819	8678	Nsco_1318_BC_DsbA_WT_sample3_FS_35	105.4	83.058	11250000	0	845020	0	0	2026500	8378900			828	1716	762
AETAEGPFSATGQPR	Unmodified	1517.71	0.711035	1307	tr|B4EAX5|B4EAX5_BURCJ	yes	yes	0	0	0	0	0				By MS/MS	By MS/MS	By MS/MS	2	0		3					1	1	1	47.316	34.825	2	1.8286e-09	5624	Nsco_1318_BC_DsbA_WT_sample1_FS_35	165.66	160.45	24709000	0	0	0	9677000	6107400	8924400			829	1307	763
AETALVEFVRR	Unmodified	1289.71	0.709185	2062	tr|B4EFX3|B4EFX3_BURCJ	yes	yes	0	0	0	0	1	By MS/MS	By MS/MS	By matching	By MS/MS		By matching	2.4	0.49		3	2	1	1	1	1		1	58.433	52.956	2	8.2718e-06	7958	Nsco_1318_BC_DsbA_T36_WT_sample2_FS_45	176.38	152.53	16482000	1236300	3524200	3227300	4069800	0	4424100			830	2062	764
AETDWQPAR	Unmodified	1072.49	0.493772	388	tr|B4E597|B4E597_BURCJ	yes	yes	0	0	0	0	0	By MS/MS	By MS/MS		By matching	By MS/MS	By MS/MS	2.6	0.49		2	3	1	1		1	1	1	32.478	26.172	2	1.8464e-05	3374	Nsco_1318_BC_DsbA_WT_sample3_FS_45	172.11	164.89	130960000	12872000	9625400	0	48843000	33202000	26413000			831	388	765
AETDWQPARR	Unmodified	1228.59	0.594883	388	tr|B4E597|B4E597_BURCJ	yes	yes	0	0	0	0	1	By matching	By MS/MS	By MS/MS	By MS/MS	By MS/MS	By MS/MS	2.33	0.471		6	3	1	1	1	2	2	2	27.022	19.15	2	3.8678e-09	2400	Nsco_1318_BC_DsbA_WT_sample1_FS_45	211.85	211.85	327980000	34901000	27742000	32934000	89708000	75597000	67101000			832	388	766
AETDYQVQVQMESGATR	Unmodified	1911.86	0.863255	1697	tr|B4EDB3|B4EDB3_BURCJ	yes	yes	0	0	0	0	0				By MS/MS	By matching	By MS/MS	2	0		3					1	1	1	61.557	48.297	2	9.65e-29	7865	Nsco_1318_BC_DsbA_WT_sample3_FS_35	292.03	292.03	31728000	0	0	0	5603200	6647300	19477000			833	1697	767
AETDYQVQVQMESGATR	Oxidation (M)	1927.86	0.85817	1697	tr|B4EDB3|B4EDB3_BURCJ	yes	yes	0	0	0	1	0					By matching	By MS/MS	2	0		2						1	1	46.986	35.387	2	1.035e-10	5618	Nsco_1318_BC_DsbA_WT_sample3_FS_35	155.08	147.96	6941500	0	0	0	0	2878600	4062900			834	1697	767
AETECQNTEYQQLLDIK	Unmodified	2081.96	0.957549	15	CON__P13645	yes	yes	0	0	0	0	0	By MS/MS	By MS/MS	By MS/MS	By MS/MS	By MS/MS		1	0	5			1	1	1	1	1		78.293	71.523	2	2.9774e-15	5575	Nsco_1318_BC_DsbA_WT_sample1_FS_25	191.26	185.28	19493000	3917200	4348300	1161300	7421600	2644400	0		+	835	15	768
AETFTGLTGLGDLILTATGDLSR	Unmodified	2321.21	0.211456	213	sp|B4EA68|GPDA_BURCJ	yes	yes	0	0	0	0	0			By MS/MS			By MS/MS	1	0	2					1			1	113.64	104.09	2	2.0218e-09	13241	Nsco_1318_BC_DsbA_T36_WT_sample3_FS_25	169.92	168.94	72020000	0	0	5144100	0	0	66876000			836	213	769
AETGPSPMMK	Unmodified	1047.47	0.472902	250	sp|B4EBH3|RS6_BURCJ	yes	yes	0	0	0	0	0	By MS/MS	By MS/MS	By MS/MS				2	0		3		1	1	1				27.188	26.254	2	4.8951e-05	2855	Nsco_1318_BC_DsbA_T36_WT_sample1_FS_45	141.52	132.31	48241000	29051000	4578800	14611000	0	0	0			837	250	770
AETGPSPMMK	Oxidation (M)	1063.47	0.467817	250	sp|B4EBH3|RS6_BURCJ	yes	yes	0	0	0	1	0	By MS/MS						2	0		1		1						21.783	20.43	2	0.054643	1694	Nsco_1318_BC_DsbA_T36_WT_sample1_FS_45	40.502	37.496	5431600	5431600	0	0	0	0	0			838	250	770
AETHLLSVVDMR	Unmodified	1369.7	0.702385	928	tr|B4E8S1|B4E8S1_BURCJ	yes	yes	0	0	0	0	0				By MS/MS	By MS/MS		3	0			2				1	1		77.628	61.674	2	5.5713e-09	10784	Nsco_1318_BC_DsbA_WT_sample1_FS_45	226.2	208.38	11149000	0	0	0	7117100	4032300	0			839	928	771
AETLALQPMKR	Unmodified	1256.69	0.691092	459	tr|B4E5T6|B4E5T6_BURCJ	yes	yes	0	0	0	0	1				By MS/MS	By matching	By matching	2	0		3					1	1	1	47.432	34.975	2	3.2061e-10	5757	Nsco_1318_BC_DsbA_WT_sample1_FS_35	263.57	238.01	23385000	0	0	0	12244000	7280500	3861100			840	459	772
AETLALQPMKR	Oxidation (M)	1272.69	0.686006	459	tr|B4E5T6|B4E5T6_BURCJ	yes	yes	0	0	0	1	1				By MS/MS	By MS/MS	By MS/MS	2	0		3					1	1	1	34.718	22.394	2	0.00033159	3360	Nsco_1318_BC_DsbA_WT_sample3_FS_35	101.64	84.413	2699900	0	0	0	1729700	386220	583960			841	459	772
AETLHLLVR	Unmodified	1050.62	0.618579	2853	tr|B4EP69|B4EP69_BURCJ	yes	yes	0	0	0	0	0	By MS/MS	By MS/MS	By MS/MS	By MS/MS	By MS/MS	By MS/MS	2.27	0.445		8	3	1	1	1	3	2	3	56.689	47.948	2	1.5066e-19	8542	Nsco_1318_BC_DsbA_WT_sample1_FS_45	310.02	290.31	704230000	88892000	106360000	131370000	163780000	123470000	90347000			842	2853	773
AETLPLGPFAQPK	Unmodified	1367.74	0.744902	334	sp|B4EF26|GCSP_BURCJ	yes	yes	0	0	0	0	0				By MS/MS	By MS/MS		2	0		2					1	1		90.81	72.723	2	0.018466	12938	Nsco_1318_BC_DsbA_WT_sample2_FS_35	57.032	43.263	3422400	0	0	0	0	3422400	0			843	334	774
AETPTQTEIVIK	Unmodified	1328.72	0.718746	97	sp|B4E5D5|RL6_BURCJ	yes	yes	0	0	0	0	0	By MS/MS	By MS/MS	By MS/MS	By MS/MS	By MS/MS	By MS/MS	2.4	0.49		6	4	1	1	1	2	3	2	53.365	44.901	2	3.2157e-06	7434	Nsco_1318_BC_DsbA_WT_sample1_FS_45	161.63	138.28	4741900000	1620700000	331140000	544500000	1066400000	744800000	434420000			844	97	775
AETSDVPVPGPGQVLLR	Unmodified	1733.93	0.931199	2439	tr|B4EJM7|B4EJM7_BURCJ	yes	yes	0	0	0	0	0	By matching		By matching	By MS/MS	By MS/MS	By MS/MS	1.43	0.495	4	3		1		1	1	2	2	88.329	75.015	2	1.0622e-07	13430	Nsco_1318_BC_DsbA_WT_sample2_FS_35	146.16	134.6	74862000	460470	0	575580	17657000	23354000	32814000			845	2439	776
AETTHFSVVDK	Unmodified	1232.6	0.603717	2243	tr|B4EHU9|B4EHU9_BURCJ	yes	yes	0	0	0	0	0	By MS/MS	By MS/MS	By MS/MS	By MS/MS	By MS/MS	By MS/MS	2.33	0.471		6	3	1	1	1	2	2	2	35.14	27.424	2	2.7351e-07	3228	Nsco_1318_BC_DsbA_T36_WT_sample1_FS_45	225.67	201.9	130020000	24756000	13057000	35024000	25627000	13445000	18111000			846	2243	777
AETVTVPVTVAQNGATQTFDGVLPIK	Unmodified	2655.41	0.411947	1802	tr|B4EE32|B4EE32_BURCJ	yes	yes	0	0	0	0	0	By MS/MS	By MS/MS	By MS/MS				1	0	3			1	1	1				95.367	95.646	2	6.1414e-10	9492	Nsco_1318_BC_DsbA_T36_WT_sample3_FS_25	160.81	160.81	17742000	9309600	2282400	6150200	0	0	0			847	1802	778
AETVYANFVQQTAQLADIEIR	Unmodified	2379.21	0.207039	1366	tr|B4EB83|B4EB83_BURCJ	yes	yes	0	0	0	0	0	By MS/MS	By MS/MS	By MS/MS				1	0	3			1	1	1				106.2	106.31	2	2.4895e-24	11588	Nsco_1318_BC_DsbA_T36_WT_sample1_FS_25	317.77	285.27	87894000	31420000	17124000	39350000	0	0	0			848	1366	779
AEVADSYIYAYPLVLMDVAK	Unmodified	2230.12	0.123158	2540	tr|B4EKV0|B4EKV0_BURCJ	yes	yes	0	0	0	0	0	By MS/MS	By MS/MS	By matching				1	0	3			1	1	1				108.68	108.73	2	2.6647e-08	10977	Nsco_1318_BC_DsbA_T36_WT_sample2_FS_25	125.73	117.34	25285000	9981300	11660000	3643600	0	0	0			849	2540	780
AEVADSYIYAYPLVLMDVAK	Oxidation (M)	2246.12	0.118073	2540	tr|B4EKV0|B4EKV0_BURCJ	yes	yes	0	0	0	1	0	By matching	By MS/MS					1	0	2			1	1					102.86	102.98	2	0.020536	9762	Nsco_1318_BC_DsbA_T36_WT_sample2_FS_25	42.209	39.575	1716700	807580	909160	0	0	0	0			850	2540	780
AEVDAGGGHPSLPR	Unmodified	1361.67	0.668776	290	sp|B4ED00|ASTE_BURCJ	yes	yes	0	0	0	0	0					By MS/MS	By MS/MS	2	0		2						1	1	35.13	23.53	2	1.2875e-06	3705	Nsco_1318_BC_DsbA_WT_sample2_FS_35	136.53	129.15	4578500	0	0	0	0	2805600	1773000			851	290	781
AEVGEIDVLVNNAGITR	Unmodified	1768.93	0.931927	1203	tr|B4EAG0|B4EAG0_BURCJ	yes	yes	0	0	0	0	0	By MS/MS	By MS/MS	By MS/MS	By MS/MS	By MS/MS	By MS/MS	1.62	0.625	6	6	1	2	1	2	3	2	3	92.63	80.817	2	1.5064e-28	14503	Nsco_1318_BC_DsbA_WT_sample2_FS_35	319.7	281.07	20111000000	116770000	17133000	36886000	9778600000	6435300000	3726200000			852	1203	782
AEVLEESDGDVAGIK	Unmodified	1530.74	0.741332	298	sp|B4EDB1|RF2_BURCJ	yes	yes	0	0	0	0	0	By MS/MS	By matching		By MS/MS	By MS/MS	By MS/MS	2.29	0.452		5	2	1	1		2	1	2	61.267	51.735	2	9.8158e-07	8780	Nsco_1318_BC_DsbA_WT_sample3_FS_45	156.71	150.54	84749000	19431000	2008300	0	26872000	6190000	30247000			853	298	783
AEVPWTALDGER	Unmodified	1342.65	0.651729	742	tr|B4E7K5|B4E7K5_BURCJ	yes	yes	0	0	0	0	0		By MS/MS	By MS/MS	By MS/MS	By MS/MS	By MS/MS	2.29	0.452		5	2		1	1	1	2	2	78.491	66.632	2	1.2305e-05	12192	Nsco_1318_BC_DsbA_WT_sample2_FS_45	121.83	113.61	109260000	0	11490000	15251000	10665000	35903000	35947000			854	742	784
AEVVPLTQGDAVIFAVHGR	Unmodified	1978.06	0.0636099	2400	tr|B4EJ43|B4EJ43_BURCJ	yes	yes	0	0	0	0	0	By MS/MS	By matching	By MS/MS	By MS/MS	By MS/MS	By MS/MS	1.88	0.781	3	3	2	2	1	1	1	2	1	89.619	78.802	2;3	7.7831e-08	12087	Nsco_1318_BC_DsbA_T36_WT_sample1_FS_45	126.19	122.41	16619000	2840700	1045700	0	802690	7872100	4058100			855	2400	785
AEVVPLTQGDAVIFAVHGRPVQGTR	Unmodified	2616.41	0.413618	2400	tr|B4EJ43|B4EJ43_BURCJ	yes	yes	0	0	0	0	1	By MS/MS			By MS/MS			3	0			2	1			1			82.937	73.043	3;4	0.00045835	9258	Nsco_1318_BC_DsbA_T36_WT_sample1_FS_65	79.347	76.36	3015700	995610	0	0	2020100	0	0			856	2400	786
AEVYIEQSVTPR	Unmodified	1390.71	0.709244	862	tr|B4E8E4|B4E8E4_BURCJ	yes	yes	0	0	0	0	0			By MS/MS		By MS/MS	By matching	2.25	0.433		3	1			1		2	1	56.345	47.171	2	0.048853	8133	Nsco_1318_BC_DsbA_WT_sample2_FS_45	51.436	41.149	18092000	0	0	2375300	0	12115000	3601600			857	862	787
AEWPDDDELLAEIR	Unmodified	1670.78	0.77878	693	tr|B4E7A3|B4E7A3_BURCJ	yes	yes	0	0	0	0	0	By MS/MS	By MS/MS	By MS/MS		By MS/MS		1	0	4			1	1	1		1		91.042	91.321	2	0.0038553	7597	Nsco_1318_BC_DsbA_T36_WT_sample2_FS_25	78.096	68.109	2200000	683500	528450	988090	0	0	0			858	693	788
AEYAVRPR	Unmodified	960.514	0.514114	982	tr|B4E908|B4E908_BURCJ	yes	yes	0	0	0	0	1				By matching	By matching	By MS/MS	3	0			3				1	1	1	25.076	14.217	2	9.505e-05	1706	Nsco_1318_BC_DsbA_WT_sample3_FS_45	159.04	129.89	5892700	0	0	0	1538000	1968100	2386600			859	982	789
AEYEANLQK	Unmodified	1064.51	0.513839	1112	tr|B4E9Z7|B4E9Z7_BURCJ	yes	yes	0	0	0	0	0	By matching	By MS/MS	By matching	By MS/MS	By matching	By matching	2.57	0.495		3	4	1	1	1	1	2	1	29.068	22.715	2	0.00033262	2658	Nsco_1318_BC_DsbA_WT_sample1_FS_45	142.79	117.05	74082000	17206000	7492200	8685700	15709000	21240000	3749300			860	1112	790
AEYEKPINSAIFPGIQGGPLMHVIAAK	Unmodified	2850.51	0.510221	1643	tr|B4ECY9|B4ECY9_BURCJ	yes	yes	0	0	0	0	1		By MS/MS	By MS/MS				2	0		2			1	1				92.816	91.391	3	6.9689e-06	14734	Nsco_1318_BC_DsbA_T36_WT_sample3_FS_45	81.974	79.808	13483000	0	5054900	8428500	0	0	0			861	1643	791
AEYSPSMEEIR	Unmodified	1310.58	0.581267	2141	tr|B4EGR0|B4EGR0_BURCJ	yes	yes	0	0	0	0	0	By MS/MS	By MS/MS	By MS/MS	By MS/MS		By MS/MS	2.4	0.49		3	2	1	1	1	1		1	49.115	44.459	2	8.0419e-07	6251	Nsco_1318_BC_DsbA_T36_WT_sample1_FS_45	182.65	182.65	292700000	60907000	25358000	53401000	96371000	0	56667000			862	2141	792
AFAAGADIGMMATYSYMDVYR	2 Oxidation (M)	2335	0.995926	707	tr|B4E7C0|B4E7C0_BURCJ	yes	yes	0	0	0	2	0	By matching	By MS/MS	By MS/MS	By MS/MS	By matching	By MS/MS	1	0	9			2	2	2	1	1	1	89.219	83.285	2	5.9963e-11	7013	Nsco_1318_BC_DsbA_WT_sample3_FS_25	162.32	148.51	39105000	4048600	3612500	12631000	6893900	3602900	8315900			863	707	793
AFAAGADIGMMATYSYMDVYR	Oxidation (M)	2319	0.00101092	707	tr|B4E7C0|B4E7C0_BURCJ	yes	yes	0	0	0	1	0		By MS/MS	By MS/MS		By matching	By MS/MS	1	0	5				1	2		1	1	99.246	91.793	2	7.9676e-09	8937	Nsco_1318_BC_DsbA_T36_WT_sample3_FS_25	130.19	121.78	82052000	0	3517600	24746000	0	30408000	23381000			864	707	793
AFAAGADIGMMATYSYMDVYR	Unmodified	2303.01	0.00609629	707	tr|B4E7C0|B4E7C0_BURCJ	yes	yes	0	0	0	0	0	By matching		By MS/MS	By MS/MS		By MS/MS	1	0	8			1		2	3		2	110.37	99.256	2	1.1717e-13	10523	Nsco_1318_BC_DsbA_T36_WT_sample3_FS_25	188.4	177.19	52902000	953050	0	10235000	39288000	0	2425200			865	707	793
AFAAGADIGMMATYSYMDVYR	3 Oxidation (M)	2350.99	0.99084	707	tr|B4E7C0|B4E7C0_BURCJ	yes	yes	0	0	0	3	0						By MS/MS	1	0	1								1	88.962	72.068	2	0.031063	5505	Nsco_1318_BC_DsbA_WT_sample3_FS_25	56.122	50.516	850330	0	0	0	0	0	850330			866	707	793
AFAAMTPGNATQVAQLADLHAR	Unmodified	2253.13	0.132435	1006	tr|B4E972|B4E972_BURCJ	yes	yes	0	0	0	0	0				By MS/MS	By matching	By MS/MS	2.25	0.433		3	1				1	1	2	95.094	76.347	3	4.1407e-06	13465	Nsco_1318_BC_DsbA_WT_sample1_FS_35	80.303	77.735	53655000	0	0	0	18341000	8991900	26322000			867	1006	794
AFADALEAHDGVK	Unmodified	1342.65	0.651729	607	tr|B4E6M3|B4E6M3_BURCJ	yes	yes	0	0	0	0	0						By MS/MS	2	0		1							1	54.496	44.171	2	0.074828	6993	Nsco_1318_BC_DsbA_WT_sample3_FS_35	40.616	26.409	1701700	0	0	0	0	0	1701700			868	607	795
AFADLDAPTRDTVLGALEK	Unmodified	2002.04	0.0371204	2300	tr|B4EID2|B4EID2_BURCJ	yes	yes	0	0	0	0	1	By MS/MS			By MS/MS			1	0	2			1			1			92.536	84.04	2	0.0090479	6763	Nsco_1318_BC_DsbA_T36_WT_sample1_FS_25	88.552	74.89	2235800	745110	0	0	1490700	0	0			869	2300	796
AFADTLTGALR	Unmodified	1134.6	0.603323	922	tr|B4E8Q7|B4E8Q7_BURCJ	yes	yes	0	0	0	0	0	By MS/MS	By MS/MS	By matching		By MS/MS	By matching	2.6	0.49		2	3	1	1	1		1	1	74.131	67.88	2	0.00024817	12437	Nsco_1318_BC_DsbA_WT_sample2_FS_45	129.38	94.575	15031000	2601300	2229700	1495200	0	4587500	4117300			870	922	797
AFAEYFAAHGYR	Unmodified	1401.65	0.646584	2090	tr|B4EG40|B4EG40_BURCJ	yes	yes	0	0	0	0	0				By MS/MS	By MS/MS	By MS/MS	2	0		3					1	1	1	69.74	55.077	2	4.1973e-07	9475	Nsco_1318_BC_DsbA_WT_sample2_FS_35	164.96	158.19	12698000	0	0	0	5022800	5661200	2013900			871	2090	798
AFAFAEQYGVDPQTGGVCAALDAHGACIDGTQR	Unmodified	3452.55	0.551387	2543	tr|B4EKV7|B4EKV7_BURCJ	yes	yes	0	0	0	0	0						By MS/MS	2	0		1							1	102.66	84.512	3	1.0999e-11	14720	Nsco_1318_BC_DsbA_WT_sample3_FS_35	153.32	143.99	7554000	0	0	0	0	0	7554000			872	2543	799
AFAFWPQITMGQPPLTAQEQQK	Unmodified	2516.25	0.252215	2989	tr|B4EQD5|B4EQD5_BURCJ	yes	yes	0	0	0	0	0	By MS/MS	By MS/MS					1	0	2			1	1					102.34	102.46	2	2.1017e-06	10847	Nsco_1318_BC_DsbA_T36_WT_sample1_FS_25	148.52	137.46	9026900	6284100	2742900	0	0	0	0			873	2989	800
AFAGESAGNEAQDESQAGWLPEFVEAR	Unmodified	2865.28	0.28418	2080	tr|B4EG13|B4EG13_BURCJ	yes	yes	0	0	0	0	0	By MS/MS	By MS/MS	By MS/MS				1	0	3			1	1	1				91.993	92.272	2	5.9454e-15	8732	Nsco_1318_BC_DsbA_T36_WT_sample1_FS_25	168.42	156.94	19418000	11410000	2443400	5564900	0	0	0			874	2080	801
AFAGHDLVVYQPYIDASR	Unmodified	2021	0.000675287	2170	tr|B4EH34|B4EH34_BURCJ	yes	yes	0	0	0	0	0						By MS/MS	1.5	0.5	1	1							2	88.184	71.568	2	3.2093e-05	5390	Nsco_1318_BC_DsbA_WT_sample3_FS_25	116.01	110.93	3748100	0	0	0	0	0	3748100			875	2170	802
AFAGWSALDFEAR	Unmodified	1439.68	0.683364	288	sp|B4ECZ8|ASTD_BURCJ	yes	yes	0	0	0	0	0			By MS/MS				2	0		1				1				86.068	84.822	2	0.046217	13906	Nsco_1318_BC_DsbA_T36_WT_sample3_FS_45	47.559	43.108	1069900	0	0	1069900	0	0	0			876	288	803
AFAHGGAPMR	Oxidation (M)	1029.48	0.481433	1109	tr|B4E9Y8|B4E9Y8_BURCJ	yes	yes	0	0	0	1	0		By MS/MS	By MS/MS				3	0			2		1	1				18.668	17.601	2	0.0082953	954	Nsco_1318_BC_DsbA_T36_WT_sample2_FS_65	68.915	58.042	1340000	0	487680	852300	0	0	0			877	1109	804
AFAHGGAPMR	Unmodified	1013.49	0.486519	1109	tr|B4E9Y8|B4E9Y8_BURCJ	yes	yes	0	0	0	0	0		By matching	By MS/MS				3	0			2		1	1				22.375	21.459	2	0.0022244	1605	Nsco_1318_BC_DsbA_T36_WT_sample3_FS_65	68.915	68.915	4014100	0	1790600	2223500	0	0	0			878	1109	804
AFALDFLSHEHE	Unmodified	1414.65	0.651729	1409	tr|B4EBF3|B4EBF3_BURCJ	yes	yes	0	0	0	0	0				By MS/MS	By MS/MS		2	0		2					1	1		96.367	76.428	2	3.4103e-07	13460	Nsco_1318_BC_DsbA_WT_sample1_FS_35	167.24	162.56	12488000	0	0	0	4880500	7607500	0			879	1409	805
AFALLEHLVQAGDAVSLADLAR	Unmodified	2279.23	0.227381	2147	tr|B4EGT2|B4EGT2_BURCJ	yes	yes	0	0	0	0	0			By MS/MS		By MS/MS	By MS/MS	1	0	3					1		1	1	111.11	98.307	2	2.6418e-29	12204	Nsco_1318_BC_DsbA_T36_WT_sample3_FS_25	262.19	250.05	34817000	0	0	20944000	0	8982500	4890700			880	2147	806
AFALVPLVEIEPALDIPAR	Unmodified	2033.16	0.156113	1726	tr|B4EDI1|B4EDI1_BURCJ	yes	yes	0	0	0	0	0	By MS/MS	By MS/MS	By MS/MS	By MS/MS	By MS/MS	By MS/MS	1	0	6			1	1	1	1	1	1	110.97	101.75	2	7.7618e-17	12415	Nsco_1318_BC_DsbA_T36_WT_sample3_FS_25	211.67	209.83	204180000	170690000	3296400	13334000	7275400	2490800	7093200			881	1726	807
AFAMPLTSPAFPMGPYR	Oxidation (M)	1868.9	0.895347	341	sp|B4EG09|ADC_BURCJ	yes	yes	0	0	0	1	0	By MS/MS	By MS/MS	By MS/MS	By matching			1.12	0.331	7	1		3	2	2	1			91.752	89.326	2	4.8277e-06	7556	Nsco_1318_BC_DsbA_T36_WT_sample1_FS_25	115.18	108.57	121020000	4640500	3173800	5041900	108160000	0	0			882	341	808
AFAMPLTSPAFPMGPYR	Unmodified	1852.9	0.900433	341	sp|B4EG09|ADC_BURCJ	yes	yes	0	0	0	0	0	By MS/MS	By MS/MS	By MS/MS				1	0	3			1	1	1				96.72	96.999	2	3.7151e-06	8619	Nsco_1318_BC_DsbA_T36_WT_sample2_FS_25	115.18	109.68	19063000	4975100	2351700	11737000	0	0	0			883	341	808
AFANAYGVDVTSGPLNGLTAR	Unmodified	2093.05	0.0541674	474	tr|B4E5V4|B4E5V4_BURCJ	yes	yes	0	0	0	0	0	By MS/MS	By MS/MS	By MS/MS		By MS/MS	By MS/MS	1.14	0.35	6	1		2	1	1		1	2	92.78	84.794	2	1.0757e-43	7487	Nsco_1318_BC_DsbA_WT_sample3_FS_25	355.89	342.79	289060000	71853000	15241000	57604000	0	47339000	97023000			884	474	809
AFAQGVEAGR	Unmodified	1004.5	0.503943	511	tr|B4E622|B4E622_BURCJ	yes	yes	0	0	0	0	0	By MS/MS	By MS/MS	By matching	By MS/MS			2.8	0.4		1	4	2	1	1	1			29.088	26.02	2	7.2243e-05	2552	Nsco_1318_BC_DsbA_T36_WT_sample1_FS_65	148.27	116.98	124070000	28096000	28135000	59341000	8499400	0	0			885	511	810
AFAQPLGVVTAPGHPLASTGGK	Unmodified	2075.12	0.116374	2878	tr|B4EPE0|B4EPE0_BURCJ	yes	yes	0	0	0	0	0						By MS/MS	1	0	1								1	78.397	63.507	2	0.035633	4188	Nsco_1318_BC_DsbA_WT_sample3_FS_25	38.366	33.382	961760	0	0	0	0	0	961760			886	2878	811
AFASQADLEEK	Unmodified	1207.57	0.572082	2377	tr|B4EIY5|B4EIY5_BURCJ	yes	yes	0	0	0	0	0			By MS/MS	By MS/MS	By MS/MS	By MS/MS	2	0		4				1	1	1	1	41.191	32.128	2	4.8265e-05	4901	Nsco_1318_BC_DsbA_WT_sample3_FS_35	125.57	110.9	5905100	0	0	1993000	2958500	953680	0			887	2377	812
AFASQADLEEKK	Unmodified	1335.67	0.667045	2377	tr|B4EIY5|B4EIY5_BURCJ	yes	yes	0	0	0	0	1				By MS/MS	By MS/MS	By MS/MS	2	0		3					1	1	1	33.883	21.593	2	4.2111e-06	3329	Nsco_1318_BC_DsbA_WT_sample1_FS_35	157.75	153.73	5735400	0	0	0	1911800	1577500	2246000			888	2377	813
AFATEGYAFDAAASNDSTYVYR	Unmodified	2389.05	0.0498699	316	sp|B4EEQ6|Y2278_BURCJ	yes	yes	0	0	0	0	0	By MS/MS	By MS/MS	By MS/MS	By MS/MS	By MS/MS	By MS/MS	1.14	0.35	6	1		1	1	1	1	1	2	87.491	77.392	2	9.6702e-25	6126	Nsco_1318_BC_DsbA_T36_WT_sample3_FS_25	240.59	229.33	52370000	4357300	10256000	13266000	9317900	6153800	9017700			889	316	814
AFATLVPFNQGWNAPAPVLIAVTAHTLTPK	Unmodified	3144.71	0.712426	644	tr|B4E6T8|B4E6T8_BURCJ	yes	yes	0	0	0	0	0	By MS/MS		By MS/MS		By MS/MS		1	0	3			1		1		1		109.98	103.58	3	1.4594e-10	12227	Nsco_1318_BC_DsbA_T36_WT_sample3_FS_25	129.24	121.77	67714000	8125900	0	42278000	0	17310000	0			890	644	815
AFATSGADVTVMSR	Unmodified	1411.68	0.676564	2129	tr|B4EGJ1|B4EGJ1_BURCJ	yes	yes	0	0	0	0	0	By matching	By MS/MS					2	0		2		1	1					51.715	52.091	2	0.014844	7918	Nsco_1318_BC_DsbA_T36_WT_sample2_FS_45	65.395	61.097	5063800	2804100	2259700	0	0	0	0			891	2129	816
AFATSGADVTVMSR	Oxidation (M)	1427.67	0.671479	2129	tr|B4EGJ1|B4EGJ1_BURCJ	yes	yes	0	0	0	1	0			By MS/MS			By MS/MS	2.5	0.5		1	1			1			1	43.468	38.221	2	7.7896e-05	5141	Nsco_1318_BC_DsbA_T36_WT_sample3_FS_45	97.911	89.571	5443900	0	0	3911300	0	0	1532600			892	2129	816
AFCAGADLQWMQR	Unmodified	1552.69	0.691503	2580	tr|B4EL88|B4EL88_BURCJ	yes	yes	0	0	0	0	0				By MS/MS	By MS/MS	By MS/MS	2	0		3					1	1	1	90.455	72.45	2	2.0645e-08	12586	Nsco_1318_BC_DsbA_WT_sample1_FS_35	189.38	185.02	88167000	0	0	0	34252000	21583000	32332000			893	2580	817
AFCAGADLQWMQR	Oxidation (M)	1568.69	0.686417	2580	tr|B4EL88|B4EL88_BURCJ	yes	yes	0	0	0	1	0				By MS/MS			2	0		1					1			92.079	72.593	2	0.013543	12609	Nsco_1318_BC_DsbA_WT_sample1_FS_35	52.6	44.56	2363100	0	0	0	2363100	0	0			894	2580	817
AFCAGHDLR	Unmodified	1045.48	0.476348	2151	tr|B4EGV8|B4EGV8_BURCJ	yes	yes	0	0	0	0	0	By matching	By MS/MS	By MS/MS	By MS/MS	By MS/MS	By MS/MS	2.4	0.49		6	4	1	1	1	3	2	2	28.746	21.108	2	2.266e-06	2625	Nsco_1318_BC_DsbA_WT_sample3_FS_35	198.25	189.01	308650000	7531600	23215000	55048000	105140000	110490000	7215200			895	2151	818
AFCPQACYSGGPGR	Unmodified	1526.64	0.639467	2504	tr|B4EKC3|B4EKC3_BURCJ	yes	yes	0	0	0	0	0				By matching		By MS/MS	2.33	0.471		2	1				1		2	48.382	36.9	2	5.2157e-14	5806	Nsco_1318_BC_DsbA_WT_sample3_FS_45	229.17	229.17	27096000	0	0	0	2545100	0	24551000			896	2504	819
AFDAARPEQTLTEVASATGLTR	Unmodified	2304.17	0.170988	2458	tr|B4EJR8|B4EJR8_BURCJ	yes	yes	0	0	0	0	1	By MS/MS	By MS/MS	By MS/MS	By MS/MS		By MS/MS	1.38	0.484	5	3		2	2	2	1		1	88.461	83.479	2	7.1463e-52	6215	Nsco_1318_BC_DsbA_T36_WT_sample2_FS_25	390.45	348.41	408340000	48179000	81748000	66028000	147990000	0	64391000			897	2458	820
AFDACPLIAIMR	Unmodified	1376.69	0.694463	460	tr|B4E5T7|B4E5T7_BURCJ	yes	yes	0	0	0	0	0	By MS/MS		By MS/MS				2	0		2		1		1				92.4	90.446	2	0.012431	14925	Nsco_1318_BC_DsbA_T36_WT_sample1_FS_45	53.751	48.437	9984700	9984700	0	0	0	0	0			898	460	821
AFDADDDIGAIVVTGSEK	Unmodified	1821.86	0.863238	707	tr|B4E7C0|B4E7C0_BURCJ	yes	yes	0	0	0	0	0	By MS/MS	By MS/MS	By MS/MS	By MS/MS	By MS/MS	By MS/MS	1.55	0.498	10	12		1	2	2	7	5	5	93.23	79.157	2	1.415e-36	13663	Nsco_1318_BC_DsbA_WT_sample1_FS_35	333.44	324.93	4691000000	15296000	21848000	49771000	1731300000	1360600000	1512200000			899	707	822
AFDDLHLLVK	Unmodified	1169.64	0.644459	467	tr|B4E5U6|B4E5U6_BURCJ	yes	yes	0	0	0	0	0	By matching	By MS/MS	By MS/MS	By MS/MS	By matching	By MS/MS	2.5	0.5		3	3	1	1	1	1	1	1	77.909	69.374	2	3.9464e-05	12511	Nsco_1318_BC_DsbA_WT_sample3_FS_45	147.51	138.55	35508000	3035800	2376900	6724900	11334000	6741200	5295200			900	467	823
AFDDRTEQVVQLVIR	Unmodified	1787.95	0.952997	2870	tr|B4EPC4|B4EPC4_BURCJ	yes	yes	0	0	0	0	1			By MS/MS	By MS/MS	By MS/MS		1	0	3					1	1	1		101.63	83.38	2	8.3357e-14	6491	Nsco_1318_BC_DsbA_T36_WT_sample3_FS_25	187.44	164.06	9093200	0	0	0	7456300	1636900	0			901	2870	824
AFDEASGIAHPR	Unmodified	1269.61	0.610199	2377	tr|B4EIY5|B4EIY5_BURCJ	yes	yes	0	0	0	0	0			By matching		By MS/MS	By MS/MS	2	0		3				1		1	1	35.113	27.165	2	0.00015532	4112	Nsco_1318_BC_DsbA_WT_sample3_FS_35	235.66	117.17	9301600	0	0	869090	0	3979700	4452800			902	2377	825
AFDELSQR	Unmodified	964.461	0.461409	2822	tr|B4ENF8|B4ENF8_BURCJ	yes	yes	0	0	0	0	0		By MS/MS	By MS/MS	By MS/MS	By MS/MS	By matching	2.6	0.49		2	3		1	1	1	1	1	38.716	32.477	2	4.6789e-05	5020	Nsco_1318_BC_DsbA_WT_sample2_FS_45	178.08	144.73	49501000	0	7946500	21212000	9011000	6835400	4497000			903	2822	826
AFDEPDPARPR	Unmodified	1269.61	0.610199	2506	tr|B4EKC8|B4EKC8_BURCJ	yes	yes	0	0	0	0	1				By MS/MS			3	0			1				1			36.228	24.795	2	0.053757	3580	Nsco_1318_BC_DsbA_WT_sample1_FS_45	124.23	36.923	1408300	0	0	0	1408300	0	0			904	2506	827
AFDGNLTAALAHTQAK	Unmodified	1627.83	0.831819	172	sp|B4E7Y5|METXS_BURCJ	yes	yes	0	0	0	0	0						By MS/MS	1	0	1								1	69.945	57.16	2	0.031056	3347	Nsco_1318_BC_DsbA_WT_sample3_FS_25	52.344	47.379	1027700	0	0	0	0	0	1027700			905	172	828
AFDLRPGGAFHTFMR	Unmodified	1721.85	0.846029	2510	tr|B4EKE1|B4EKE1_BURCJ	yes	yes	0	0	0	0	1	By MS/MS						3	0			1	1						73.281	73.123	3	1.5397e-06	9382	Nsco_1318_BC_DsbA_T36_WT_sample1_FS_65	106.14	102.52	1053300	1053300	0	0	0	0	0			906	2510	829
AFDVLGCTDWGR	Unmodified	1395.62	0.624134	146	sp|B4E6J0|DDL_BURCJ	yes	yes	0	0	0	0	0				By matching	By matching	By MS/MS	3	0			3				1	1	1	98.047	78.643	2	0.00024156	14153	Nsco_1318_BC_DsbA_WT_sample3_FS_45	94.692	85.37	108740000	0	0	0	6539000	9223400	92975000			907	146	830
AFDVPVNPLHAR	Unmodified	1334.71	0.709519	950	tr|B4E8V6|B4E8V6_BURCJ	yes	yes	0	0	0	0	0	By matching	By matching	By MS/MS	By MS/MS	By MS/MS	By MS/MS	1.33	0.471	6	3		1	1	1	2	2	2	69.629	60.288	2	3.5555e-08	10459	Nsco_1318_BC_DsbA_WT_sample1_FS_35	200.6	189.8	271540000	353460	190580	599500	94287000	55216000	120900000			908	950	831
AFDVQMR	Oxidation (M)	881.407	0.406537	2737	tr|B4EMN4|B4EMN4_BURCJ	yes	yes	0	0	0	1	0	By matching	By MS/MS		By MS/MS	By MS/MS	By MS/MS	2.6	0.49		2	3	1	1		1	1	1	28.292	23.729	2	0.010648	2714	Nsco_1318_BC_DsbA_T36_WT_sample2_FS_45	75.915	56.96	7874200	796940	4273000	0	2804300	0	0			909	2737	832
AFDVVCYEKPAR	Unmodified	1453.7	0.702385	2653	tr|B4ELW2|B4ELW2_BURCJ	yes	yes	0	0	0	0	1	By MS/MS	By matching		By MS/MS	By MS/MS	By MS/MS	2.17	0.373		5	1	1	1		1	1	2	51.697	43.92	2	8.2291e-09	7107	Nsco_1318_BC_DsbA_WT_sample1_FS_35	207.83	207.83	123880000	1832500	2011900	0	44280000	45913000	29845000			910	2653	833
AFELGEGGSAAHQK	Unmodified	1400.67	0.668442	1163	tr|B4EA81|B4EA81_BURCJ	yes	yes	0	0	0	0	0	By matching	By matching	By MS/MS	By MS/MS	By MS/MS	By MS/MS	1.38	0.484	5	3		1	1	1	1	2	2	31.825	24.401	2	4.3016e-11	1238	Nsco_1318_BC_DsbA_T36_WT_sample3_FS_25	192.3	180.11	59485000	7451500	6762200	13669000	4719100	11968000	14916000			911	1163	834
AFELPNIDIR	Unmodified	1186.63	0.634623	1634	tr|B4ECX8|B4ECX8_BURCJ	yes	yes	0	0	0	0	0					By matching	By MS/MS	3	0			2					1	1	103.14	84.348	2	0.060365	14977	Nsco_1318_BC_DsbA_WT_sample3_FS_45	38.776	28.066	2726200	0	0	0	0	1520000	1206200			912	1634	835
AFESEFPELYR	Unmodified	1386.65	0.645581	1317	tr|B4EAZ0|B4EAZ0_BURCJ	yes	yes	0	0	0	0	0	By MS/MS	By MS/MS	By MS/MS	By MS/MS	By MS/MS	By MS/MS	2.33	0.471		6	3	1	2	1	1	2	2	83.546	74.017	2	2.6942e-07	13433	Nsco_1318_BC_DsbA_WT_sample1_FS_45	211.45	202.05	335020000	39635000	27313000	40809000	54672000	67165000	105430000			913	1317	836
AFFADNVDAASLR	Unmodified	1395.68	0.678279	2518	tr|B4EKG7|B4EKG7_BURCJ	yes	yes	0	0	0	0	0		By MS/MS		By matching		By MS/MS	2.67	0.471		1	2		1		1		1	80.126	68.69	2	0.029101	11379	Nsco_1318_BC_DsbA_T36_WT_sample2_FS_45	60.691	52.886	5929200	0	2125700	0	1253500	0	2550000			914	2518	837
AFFANSGAEANEAALK	Unmodified	1609.77	0.773635	1647	tr|B4ECZ5|B4ECZ5_BURCJ	yes	yes	0	0	0	0	0	By matching	By MS/MS	By MS/MS	By MS/MS	By MS/MS	By MS/MS	2.33	0.471		6	3	1	1	1	2	2	2	64.636	55.163	2	5.4505e-10	8093	Nsco_1318_BC_DsbA_T36_WT_sample3_FS_45	181.66	166.69	339820000	35350000	32515000	58922000	63842000	61018000	88177000			915	1647	838
AFFEHAIANNVGK	Unmodified	1416.71	0.714998	336	sp|B4EF28|GCST_BURCJ	yes	yes	0	0	0	0	0	By matching	By MS/MS	By MS/MS	By MS/MS	By MS/MS	By MS/MS	2.22	0.416		7	2	1	2	1	1	2	2	56.867	49.844	2	1.5457e-29	8450	Nsco_1318_BC_DsbA_WT_sample1_FS_35	336.97	326.45	168720000	19693000	10061000	35515000	12026000	41398000	50025000			916	336	839
AFGADLLVLGTHGR	Unmodified	1425.77	0.772848	2088	tr|B4EG36|B4EG36_BURCJ	yes	yes	0	0	0	0	0	By MS/MS	By MS/MS		By MS/MS	By MS/MS	By MS/MS	1.4	0.49	6	4		3	1		2	2	2	85.19	74.169	2;3	7.7711e-14	12941	Nsco_1318_BC_DsbA_WT_sample3_FS_35	304.7	284.94	436150000	216610000	8438000	0	91460000	49583000	70067000			917	2088	840
AFGADLLVLGTHGRR	Unmodified	1581.87	0.873959	2088	tr|B4EG36|B4EG36_BURCJ	yes	yes	0	0	0	0	1	By MS/MS				By MS/MS		2.5	0.5		1	1	1				1		66.18	66.532	3	0.0037999	10021	Nsco_1318_BC_DsbA_T36_WT_sample1_FS_45	55.841	53.823	2078400	2078400	0	0	0	0	0			918	2088	841
AFGADVVTSLCQR	Unmodified	1422.69	0.692548	1828	tr|B4EE72|B4EE72_BURCJ	yes	yes	0	0	0	0	0				By MS/MS	By MS/MS	By MS/MS	2	0		3					1	1	1	83.25	65.98	2	9.6922e-22	11412	Nsco_1318_BC_DsbA_WT_sample1_FS_35	318.23	292.67	1081500000	0	0	0	443280000	188400000	449790000			919	1828	842
AFGAFAQSSMSAAEEAAVAAAQAAK	Oxidation (M)	2371.11	0.111424	1074	tr|B4E9N8|B4E9N8_BURCJ	yes	yes	0	0	0	1	0	By MS/MS		By MS/MS				1	0	3			2		1				95.91	96.075	2	6.2384e-10	10494	Nsco_1318_BC_DsbA_T36_WT_sample3_FS_25	127.71	124.49	10830000	7442500	0	3387400	0	0	0			920	1074	843
AFGAFAQSSMSAAEEAAVAAAQAAK	Unmodified	2355.12	0.11651	1074	tr|B4E9N8|B4E9N8_BURCJ	yes	yes	0	0	0	0	0	By matching	By MS/MS	By MS/MS				1	0	3			1	1	1				100.66	100.94	2	1.2433e-27	10474	Nsco_1318_BC_DsbA_T36_WT_sample3_FS_25	240.04	226.63	122360000	43975000	30846000	47534000	0	0	0			921	1074	843
AFGAHGETVER	Unmodified	1172.56	0.557435	1969	tr|B4EF21|B4EF21_BURCJ	yes	yes	0	0	0	0	0	By MS/MS			By matching		By MS/MS	2.67	0.471		1	2	1			1		1	26.369	18.857	2	4.5219e-06	2183	Nsco_1318_BC_DsbA_WT_sample3_FS_45	189.18	167.09	22278000	8283000	0	0	11155000	0	2840300			922	1969	844
AFGDANAFISLSADK	Unmodified	1525.74	0.741273	832	tr|B4E883|B4E883_BURCJ	yes	yes	0	0	0	0	0					By MS/MS	By MS/MS	2	0		2						1	1	97.791	79.074	2	7.0474e-05	14094	Nsco_1318_BC_DsbA_WT_sample2_FS_35	104.59	88.339	8025500	0	0	0	0	4506000	3519500			923	832	845
AFGDANAFISLSADKYDVK	Unmodified	2030.99	0.994921	832	tr|B4E883|B4E883_BURCJ	yes	yes	0	0	0	0	1		By MS/MS					1	0	1				1					76.711	77.056	2	0.022864	5147	Nsco_1318_BC_DsbA_T36_WT_sample2_FS_25	59.898	54.819	644480	0	644480	0	0	0	0			924	832	846
AFGENYVQESIDK	Unmodified	1498.69	0.693988	1793	tr|B4EE13|B4EE13_BURCJ	yes	yes	0	0	0	0	0	By MS/MS	By matching	By matching	By MS/MS	By MS/MS	By MS/MS	2.14	0.35		6	1	1	1	1	1	1	2	65.09	57.142	2	9.0697e-08	9818	Nsco_1318_BC_DsbA_WT_sample2_FS_35	187.16	171.01	421840000	4225500	4971100	13051000	144670000	125720000	129190000			925	1793	847
AFGENYVQESIDKIDALADLR	Unmodified	2366.18	0.175405	1793	tr|B4EE13|B4EE13_BURCJ	yes	yes	0	0	0	0	1			By MS/MS				2	0		1				1				105.32	103.77	3	6.456e-09	17384	Nsco_1318_BC_DsbA_T36_WT_sample3_FS_45	104.63	98.029	26105000	0	0	26105000	0	0	0			926	1793	848
AFGFEPAGQLK	Unmodified	1163.6	0.597509	2658	tr|B4ELW8|B4ELW8_BURCJ	yes	yes	0	0	0	0	0	By MS/MS	By MS/MS		By MS/MS	By MS/MS	By MS/MS	2.6	0.49		2	3	1	1		1	1	1	68.864	60.234	2	0.00092452	10571	Nsco_1318_BC_DsbA_WT_sample1_FS_45	87.308	77.527	39847000	14882000	2589700	0	10215000	6268500	5891300			927	2658	849
AFGLGANRK	Unmodified	932.519	0.519199	949	tr|B4E8V5|B4E8V5_BURCJ	yes	yes	0	0	0	0	1				By MS/MS	By MS/MS	By MS/MS	2	0		3					1	1	1	30.717	18.727	2	0.00048744	2747	Nsco_1318_BC_DsbA_WT_sample1_FS_35	131.3	89.796	10934000	0	0	0	3513100	3995800	3425300			928	949	850
AFGLKPSDFEK	Unmodified	1237.63	0.634288	2849	tr|B4EP61|B4EP61_BURCJ	yes	yes	0	0	0	0	1		By matching	By MS/MS	By matching	By MS/MS		2.5	0.5		2	2		1	1	1	1		59.469	52.448	2	0.00036484	9410	Nsco_1318_BC_DsbA_WT_sample2_FS_45	116.55	91.409	28106000	0	4379200	4219900	11076000	8430800	0			929	2849	851
AFGNLLDEAQAR	Unmodified	1303.65	0.652064	1653	tr|B4ED08|B4ED08_BURCJ	yes	yes	0	0	0	0	0		By MS/MS	By MS/MS	By MS/MS		By MS/MS	2.6	0.49		2	3		1	1	1		2	72.284	64.272	2	4.341e-07	11478	Nsco_1318_BC_DsbA_WT_sample3_FS_45	162.49	157.4	20276000	0	2310500	6847800	4326200	0	6791400			930	1653	852
AFGNPQVYMEK	Unmodified	1282.6	0.601608	472	tr|B4E5V1|B4E5V1_BURCJ	yes	yes	0	0	0	0	0	By MS/MS	By MS/MS	By MS/MS	By MS/MS	By MS/MS	By MS/MS	2.38	0.484		5	3	2	1	1	2	1	1	54.807	47.956	2	3.2567e-05	7159	Nsco_1318_BC_DsbA_T36_WT_sample3_FS_45	136.84	119.88	149690000	26658000	25918000	31747000	24617000	17732000	23017000			931	472	853
AFGNPQVYMEK	Oxidation (M)	1298.6	0.596523	472	tr|B4E5V1|B4E5V1_BURCJ	yes	yes	0	0	0	1	0		By matching	By matching	By MS/MS		By matching	2.5	0.5		2	2		1	1	1		1	41.163	35.63	2	0.0071769	5586	Nsco_1318_BC_DsbA_WT_sample1_FS_45	66.962	60.46	19550000	0	4528400	8947200	3661700	0	2412200			932	472	853
AFGQTDDRLSLAELSR	Unmodified	1777.9	0.895876	2511	tr|B4EKE7|B4EKE7_BURCJ	yes	yes	0	0	0	0	1				By MS/MS	By MS/MS	By matching	2	0		3					1	1	1	81.448	64.312	2	3.9954e-15	11439	Nsco_1318_BC_DsbA_WT_sample2_FS_35	291.57	241.46	62455000	0	0	0	9754100	28754000	23948000			933	2511	854
AFGVTPSQYLAAAEAAAR	Unmodified	1792.91	0.910798	2221	tr|B4EHM1|B4EHM1_BURCJ	yes	yes	0	0	0	0	0	By MS/MS	By MS/MS	By MS/MS				2	0		3		1	1	1				87.499	85.898	2	7.7997e-06	14108	Nsco_1318_BC_DsbA_T36_WT_sample3_FS_45	143.86	130.88	14673000	2516700	6368600	5788200	0	0	0			934	2221	855
AFGVVFTSSAR	Unmodified	1140.59	0.592758	2198	tr|B4EHC1|B4EHC1_BURCJ	yes	yes	0	0	0	0	0	By MS/MS	By MS/MS	By MS/MS	By MS/MS	By MS/MS	By MS/MS	2.5	0.5		3	3	1	1	1	1	1	1	66.659	59.711	2	0.00031383	10675	Nsco_1318_BC_DsbA_WT_sample2_FS_45	99.802	89.11	19658000	1385000	1603100	3441100	4608700	3075800	5544700			935	2198	856
AFGYSSYTIR	Unmodified	1163.56	0.561123	871	tr|B4E8G2|B4E8G2_BURCJ	yes	yes	0	0	0	0	0	By MS/MS	By MS/MS	By MS/MS	By MS/MS	By MS/MS	By MS/MS	1.79	0.694	7	9	3	3	3	2	3	3	5	62.399	54.696	1;2	1.2663e-05	9490	Nsco_1318_BC_DsbA_WT_sample2_FS_45	180.45	165.78	5914100000	186370000	187900000	230970000	1875600000	1975700000	1457500000			936	871	857
AFGYSSYTIRDVNVGSGR	Unmodified	1947.94	0.943889	871	tr|B4E8G2|B4E8G2_BURCJ	yes	yes	0	0	0	0	1	By MS/MS	By matching	By matching		By MS/MS		1.2	0.4	4	1		1	1	1		2		64.315	58.71	2	5.3942e-11	10265	Nsco_1318_BC_DsbA_WT_sample2_FS_35	181.98	161.77	20946000	1679500	443960	1056600	0	17766000	0			937	871	858
AFGYSSYTIRDVNVGSGRNVQPYTR	Unmodified	2806.38	0.378689	871	tr|B4E8G2|B4E8G2_BURCJ	yes	yes	0	0	0	0	2	By MS/MS		By MS/MS	By MS/MS			2.33	0.471		2	1	1		1	1			65.9	61.024	3	4.0122e-06	10736	Nsco_1318_BC_DsbA_WT_sample1_FS_45	105.32	97.455	12801000	3432100	0	3948900	5420400	0	0			938	871	859
AFHAFEVDVADYDSCQHCAAR	Unmodified	2468.03	0.0273771	2287	tr|B4EIA8|B4EIA8_BURCJ	yes	yes	0	0	0	0	0	By MS/MS	By MS/MS	By MS/MS	By MS/MS	By MS/MS	By MS/MS	2.27	0.722	6	15	16	7	5	5	6	7	7	68.563	60.943	2;3	3.077e-90	10588	Nsco_1318_BC_DsbA_WT_sample1_FS_45	367.99	360.02	8013800000	613630000	364180000	1288200000	2755100000	1414400000	1578300000			939	2287	860
AFHFSDPTGIPPDYDPTGRPWYK	Unmodified	2663.24	0.244487	2432	tr|B4EJJ3|B4EJJ3_BURCJ	yes	yes	0	0	0	0	1	By matching	By MS/MS	By MS/MS				3	0			3	1	1	1				77.941	77.029	3	0.0066308	9690	Nsco_1318_BC_DsbA_T36_WT_sample3_FS_65	49.089	45.85	1743700	381210	549750	812780	0	0	0			940	2432	861
AFHQTIAAAAR	Unmodified	1155.61	0.61489	1368	tr|B4EB85|B4EB85_BURCJ	yes	yes	0	0	0	0	0	By MS/MS	By MS/MS	By matching				3	0			3	1	1	1				26.492	25.48	2	7.1584e-06	2350	Nsco_1318_BC_DsbA_T36_WT_sample1_FS_65	172.88	158.74	7717300	3557400	2078200	2081600	0	0	0			941	1368	862
AFIAKYPQSPYQPTAQYWYGNAQYALR	Unmodified	3194.56	0.561405	1703	tr|B4EDC2|B4EDC2_BURCJ	yes	yes	0	0	0	0	1	By MS/MS	By MS/MS	By MS/MS	By MS/MS			2.25	0.433		3	1	1	1	1	1			88.194	81.73	3	1.0288e-10	13096	Nsco_1318_BC_DsbA_T36_WT_sample3_FS_45	146.17	139.74	50639000	5448600	4760700	11131000	29298000	0	0			942	1703	863
AFINPEIVWSSDAK	Unmodified	1575.79	0.793308	763	tr|B4E7V7|B4E7V7_BURCJ	yes	yes	0	0	0	0	0					By MS/MS		2	0		1						1		103.99	84.503	2	0.0076056	14928	Nsco_1318_BC_DsbA_WT_sample2_FS_35	104.82	77.709	8580100	0	0	0	0	8580100	0			943	763	864
AFISDQAWR	Unmodified	1092.54	0.535243	2947	tr|B4EPX4|B4EPX4_BURCJ	yes	yes	0	0	0	0	0		By MS/MS	By MS/MS	By MS/MS	By MS/MS	By MS/MS	2.6	0.49		2	3		1	1	1	1	1	65.566	55.284	2	9.2536e-05	9871	Nsco_1318_BC_DsbA_WT_sample2_FS_45	126.04	116.05	37516000	0	8629100	0	18156000	10731000	0			944	2947	865
AFKDAVNKR	Unmodified	1047.58	0.582528	694	tr|B4E7A4|B4E7A4_BURCJ	yes	yes	0	0	0	0	2				By MS/MS			3	0			2				2			23.796	12.163	2	0.040149	1411	Nsco_1318_BC_DsbA_WT_sample1_FS_45	117.89	44.63	837640	0	0	0	837640	0	0			945	694	866
AFKIAVSNQK	Unmodified	1104.63	0.629143	2988	tr|B4EQD1|B4EQD1_BURCJ	yes	yes	0	0	0	0	1				By matching	By MS/MS	By MS/MS	2	0		3					1	1	1	37.054	24.563	2	0.013866	3650	Nsco_1318_BC_DsbA_WT_sample3_FS_35	64.04	54.011	1305100	0	0	0	633750	340280	331030			946	2988	867
AFLAAFQAPINR	Unmodified	1317.72	0.719355	686	tr|B4E726|B4E726_BURCJ	yes	yes	0	0	0	0	0	By MS/MS		By MS/MS	By MS/MS	By matching	By MS/MS	2	0		5		1		1	1	1	1	89.793	76.385	2	1.1814e-06	11737	Nsco_1318_BC_DsbA_T36_WT_sample1_FS_45	143.61	122.74	5297700	0	0	3495600	1077900	724150	0			947	686	868
AFLAEYETSHSR	Unmodified	1409.66	0.657543	387	tr|B4E596|B4E596_BURCJ	yes	yes	0	0	0	0	0					By MS/MS		1.5	0.5	1	1						2		48.888	36.21	2	1.1793e-08	5935	Nsco_1318_BC_DsbA_WT_sample2_FS_35	204.52	204.52	41438000	0	0	0	0	41438000	0			948	387	869
AFLAVNGGQGAASAR	Unmodified	1388.72	0.716061	479	tr|B4E5V9|B4E5V9_BURCJ	yes	yes	0	0	0	0	0	By MS/MS	By MS/MS	By MS/MS	By MS/MS	By MS/MS	By MS/MS	2.38	0.484		5	3	1	1	1	2	2	1	49.516	41.25	2	5.2878e-14	7028	Nsco_1318_BC_DsbA_WT_sample2_FS_45	248.88	219.14	430030000	52020000	38733000	79702000	97236000	127760000	34581000			949	479	870
AFLCALPPSLR	Unmodified	1243.67	0.674713	1392	tr|B4EBC8|B4EBC8_BURCJ	yes	yes	0	0	0	0	0	By MS/MS			By MS/MS	By MS/MS	By MS/MS	2.43	0.495		4	3	1			2	2	2	94.259	77.898	2	0.0017764	11819	Nsco_1318_BC_DsbA_T36_WT_sample1_FS_45	96.331	75.461	19846000	9291000	0	0	6184500	4370900	0			950	1392	871
AFLCALPPSLRADYAAR	Unmodified	1890.98	0.977437	1392	tr|B4EBC8|B4EBC8_BURCJ	yes	yes	0	0	0	0	1	By MS/MS						3	0			1	1						69.436	69.537	3	0.068669	8935	Nsco_1318_BC_DsbA_T36_WT_sample1_FS_65	16.685	16.685	8127700	8127700	0	0	0	0	0			951	1392	872
AFLEGGKR	Unmodified	876.482	0.481751	2834	tr|B4EP03|B4EP03_BURCJ;tr|B4E7H3|B4E7H3_BURCJ	yes	no	0	0	0	0	1			By MS/MS			By MS/MS	2.5	0.5		1	1			1			1	24.692	19.396	2	0.037446	1798	Nsco_1318_BC_DsbA_T36_WT_sample3_FS_45	68.312	42.203	0	0	0	0	0	0	0			952	2834	873
AFLLHQAR	Unmodified	954.54	0.539935	134	sp|B4E5Y9|ENGB_BURCJ	yes	yes	0	0	0	0	0	By MS/MS	By matching	By MS/MS	By MS/MS	By MS/MS	By MS/MS	2.3	0.458		7	3	1	1	1	3	2	2	38.784	30.383	2	6.9233e-05	4385	Nsco_1318_BC_DsbA_WT_sample3_FS_45	193.7	132.74	880180000	93585000	102810000	109350000	238910000	157140000	178380000			953	134	874
AFLPGSLVDTR	Unmodified	1174.63	0.634623	1350	tr|B4EB40|B4EB40_BURCJ	yes	yes	0	0	0	0	0	By matching	By MS/MS	By MS/MS	By MS/MS	By MS/MS	By MS/MS	2.33	0.471		6	3	1	1	1	2	2	2	80.164	69.555	2	0.00016287	12459	Nsco_1318_BC_DsbA_WT_sample3_FS_45	111.46	101.67	52820000	3255800	5096900	7216000	3212400	17519000	16519000			954	1350	875
AFLPGSLVDTRPVK	Unmodified	1498.85	0.850764	1350	tr|B4EB40|B4EB40_BURCJ	yes	yes	0	0	0	0	1	By MS/MS	By MS/MS	By MS/MS	By MS/MS	By MS/MS	By MS/MS	1.86	0.774	8	8	5	3	3	2	4	5	4	73.506	63.467	2;3	2.3359e-09	11191	Nsco_1318_BC_DsbA_WT_sample1_FS_35	190.57	167.2	441760000	5302000	12036000	17461000	110820000	122970000	173160000			955	1350	876
AFLPGSLVDTRPVKDTTPYEGK	Unmodified	2390.25	0.248176	1350	tr|B4EB40|B4EB40_BURCJ	yes	yes	0	0	0	0	2	By MS/MS	By MS/MS	By MS/MS	By MS/MS		By matching	2.62	0.484		3	5	2	2	2	1		1	68.373	64.683	3	4.5559e-11	8225	Nsco_1318_BC_DsbA_T36_WT_sample1_FS_65	122.77	119.53	85048000	13764000	24654000	31810000	9119200	0	5700300			956	1350	877
AFLPTNTEVHIVSVAENPR	Unmodified	2093.09	0.0905529	2355	tr|B4EIR0|B4EIR0_BURCJ	yes	yes	0	0	0	0	0	By matching	By MS/MS	By MS/MS	By MS/MS	By MS/MS	By MS/MS	1.33	0.471	6	3		1	1	1	2	2	2	83.386	71.669	2	4.0406e-23	5363	Nsco_1318_BC_DsbA_WT_sample3_FS_25	249.62	249.62	290520000	1776700	1528900	6093200	19686000	30602000	230840000			957	2355	878
AFLPTPVLR	Unmodified	1012.61	0.606951	884	tr|B4E8I2|B4E8I2_BURCJ	yes	yes	0	0	0	0	0	By matching	By MS/MS	By MS/MS				3	0			3	1	1	1				70.411	70.87	2	0.0006153	8965	Nsco_1318_BC_DsbA_T36_WT_sample3_FS_65	88.942	85.852	1826400	526110	488940	811390	0	0	0			958	884	879
AFLQQASGAAQAGGLAADEIEAK	Unmodified	2216.11	0.107325	293	sp|B4ED73|SYC_BURCJ	yes	yes	0	0	0	0	0	By matching	By MS/MS	By MS/MS	By MS/MS	By MS/MS	By MS/MS	1	0	6			1	1	1	1	1	1	83.396	74.639	2	1.558e-13	5567	Nsco_1318_BC_DsbA_T36_WT_sample3_FS_25	179.03	171.46	63776000	5090000	6010800	7896000	12984000	10801000	20994000			959	293	880
AFLSALPPADAR	Unmodified	1227.66	0.661172	2393	tr|B4EJ20|B4EJ20_BURCJ	yes	yes	0	0	0	0	0	By MS/MS	By MS/MS	By MS/MS				2	0		3		1	1	1				62.884	63.56	2	0.00093623	9589	Nsco_1318_BC_DsbA_T36_WT_sample3_FS_45	98.048	78.262	9203900	4479800	4724100	0	0	0	0			960	2393	881
AFLSVAQHLHFAR	Unmodified	1495.8	0.804816	2105	tr|B4EGB1|B4EGB1_BURCJ	yes	yes	0	0	0	0	0		By MS/MS					2	0		1			1					69.531	70.031	3	0.00063532	11619	Nsco_1318_BC_DsbA_T36_WT_sample2_FS_45	86.814	78.113	0	0	0	0	0	0	0			961	2105	882
AFMAYHDALMDKPGNLSK	Unmodified	2007.95	0.954653	2467	tr|B4EJU4|B4EJU4_BURCJ	yes	yes	0	0	0	0	1	By MS/MS						3	0			1	1						55.943	56.154	3	1.1119e-07	7052	Nsco_1318_BC_DsbA_T36_WT_sample1_FS_65	136.2	127.9	5310000	5310000	0	0	0	0	0			962	2467	883
AFMDIVMPDNVAK	Unmodified	1449.7	0.699608	1233	tr|B4EAJ6|B4EAJ6_BURCJ	yes	yes	0	0	0	0	0					By MS/MS	By MS/MS	2.33	0.471		2	1					1	2	102.78	84.248	2	0.0055248	14661	Nsco_1318_BC_DsbA_WT_sample3_FS_35	73.781	64.541	7904900	0	0	0	0	2288200	5616700			963	1233	884
AFMEFDEAGR	Unmodified	1171.5	0.496809	2266	tr|B4EI47|B4EI47_BURCJ	yes	yes	0	0	0	0	0	By MS/MS	By MS/MS					2	0		2		1	1					57.579	58.455	2	0.0096304	8480	Nsco_1318_BC_DsbA_T36_WT_sample1_FS_45	60.019	57.012	4748600	3781100	967450	0	0	0	0			964	2266	885
AFMEFDEAGR	Oxidation (M)	1187.49	0.491723	2266	tr|B4EI47|B4EI47_BURCJ	yes	yes	0	0	0	1	0	By MS/MS						3	0			1	1						41.496	40.696	2	0.012509	4847	Nsco_1318_BC_DsbA_T36_WT_sample1_FS_65	56.729	55.126	0	0	0	0	0	0	0			965	2266	885
AFMPQCGLAPGFIGIAAHELVNGFSEVR	Oxidation (M)	3003.47	0.473518	1102	tr|B4E9X7|B4E9X7_BURCJ	yes	yes	0	0	0	1	0			By MS/MS				1	0	1					1				107.96	108.16	3	2.9052e-06	12093	Nsco_1318_BC_DsbA_T36_WT_sample3_FS_25	99.954	97.153	4713000	0	0	4713000	0	0	0			966	1102	886
AFNALHGGYGENGQIQGALDFYGIR	Unmodified	2667.28	0.282998	146	sp|B4E6J0|DDL_BURCJ	yes	yes	0	0	0	0	0		By MS/MS					1	0	1				1					85.128	85.473	2	9.9818e-08	6587	Nsco_1318_BC_DsbA_T36_WT_sample2_FS_25	142.39	127.14	4239300	0	4239300	0	0	0	0			967	146	887
AFNNEYWPAHYFIDAQGR	Unmodified	2198	0.996987	2867	tr|B4EPB3|B4EPB3_BURCJ	yes	yes	0	0	0	0	0	By MS/MS	By MS/MS	By MS/MS	By MS/MS	By MS/MS	By MS/MS	1.93	0.884	6	3	5	3	2	3	2	2	2	88.8	80.354	2;3	5.2801e-29	14364	Nsco_1318_BC_DsbA_WT_sample1_FS_35	320.57	295.52	236630000	33096000	21057000	72826000	35723000	32802000	41131000			968	2867	888
AFPHTALPVDELQTGTVVAPPPLIK	Unmodified	2610.44	0.442125	412	tr|B4E5G8|B4E5G8_BURCJ	yes	yes	0	0	0	0	0	By MS/MS	By MS/MS	By MS/MS	By MS/MS	By MS/MS	By MS/MS	2.1	0.7	2	5	3	3	3	1	1	1	1	96.233	89.568	2;3	5.2618e-21	14695	Nsco_1318_BC_DsbA_T36_WT_sample3_FS_45	138.82	138.82	722810000	63885000	62218000	182960000	150550000	127480000	135710000			969	412	889
AFPKNPAPK	Unmodified	968.544	0.544351	2991	tr|B4EQD8|B4EQD8_BURCJ	yes	yes	0	0	0	0	1				By MS/MS	By MS/MS	By MS/MS	2	0		3					1	1	1	27.176	15.152	2	0.00085111	2168	Nsco_1318_BC_DsbA_WT_sample2_FS_35	85.064	83.198	7985500	0	0	0	1340900	2591000	4053700			970	2991	890
AFQPGKPVVTTTAK	Unmodified	1443.81	0.808564	1283	tr|B4EAS7|B4EAS7_BURCJ	yes	yes	0	0	0	0	1	By MS/MS	By MS/MS	By MS/MS				3	0			3	1	1	1				30.548	29.703	2	4.4016e-09	2988	Nsco_1318_BC_DsbA_T36_WT_sample2_FS_65	180.47	156.95	81127000	47463000	21427000	12237000	0	0	0			971	1283	891
AFQTDPTSAFGGIIAFNR	Unmodified	1911.95	0.947911	317	sp|B4EES4|PUR9_BURCJ	yes	yes	0	0	0	0	0	By MS/MS	By MS/MS	By MS/MS				1	0	3			1	1	1				96.235	96.514	2	7.4058e-11	9673	Nsco_1318_BC_DsbA_T36_WT_sample3_FS_25	149.23	149.23	9767200	1498500	2536900	5731800	0	0	0			972	317	892
AFQWADGSAYVNHVELVR	Unmodified	2061.01	0.0068233	1072	tr|B4E9N6|B4E9N6_BURCJ	yes	yes	0	0	0	0	0		By MS/MS	By MS/MS		By MS/MS	By matching	1	0	4				1	1		1	1	84.241	75.303	2	6.4127e-11	5851	Nsco_1318_BC_DsbA_WT_sample2_FS_25	171.29	153.15	8043900	0	1660000	2034000	0	3158800	1191100			973	1072	893
AFRPGETMLGNR	Unmodified	1347.67	0.671753	1637	tr|B4ECY1|B4ECY1_BURCJ	yes	yes	0	0	0	0	1		By MS/MS	By MS/MS	By MS/MS	By MS/MS	By MS/MS	2.43	0.495		4	3		1	1	2	1	2	47.574	38.484	2	3.311e-08	4578	Nsco_1318_BC_DsbA_T36_WT_sample3_FS_45	215.87	195.73	152270000	0	30919000	43202000	39052000	17428000	21668000			974	1637	894
AFSDIAFNPER	Unmodified	1265.6	0.604051	2714	tr|B4EME5|B4EME5_BURCJ	yes	yes	0	0	0	0	0	By matching	By MS/MS		By MS/MS	By MS/MS	By MS/MS	2.67	0.471		2	4	1	1		2	1	1	72.769	62.661	2	4.0797e-07	10954	Nsco_1318_BC_DsbA_WT_sample1_FS_45	220.45	197.02	104780000	16879000	19885000	0	38588000	29431000	0			975	2714	895
AFSGYLGADR	Unmodified	1055.5	0.503609	1114	tr|B4EA00|B4EA00_BURCJ	yes	yes	0	0	0	0	0		By MS/MS	By MS/MS	By MS/MS	By matching	By MS/MS	2.6	0.49		2	3		1	1	1	1	1	51.03	43.967	2	0.00034463	6035	Nsco_1318_BC_DsbA_T36_WT_sample3_FS_45	133.13	95.576	62131000	0	8511600	10552000	18325000	9162700	15581000			976	1114	896
AFSGYLGADRDAWK	Unmodified	1555.74	0.741941	1114	tr|B4EA00|B4EA00_BURCJ	yes	yes	0	0	0	0	1	By matching	By MS/MS	By matching	By matching	By MS/MS	By MS/MS	2.38	0.484		5	3	1	1	1	1	2	2	64.362	55.439	2	1.8236e-11	9313	Nsco_1318_BC_DsbA_WT_sample3_FS_35	266.57	201.29	325100000	29674000	39361000	63934000	48305000	76002000	67827000			977	1114	897
AFSHFRF	Unmodified	910.445	0.444972	80	sp|B4E5B6|RS7_BURCJ	yes	yes	0	0	0	0	1	By MS/MS	By MS/MS	By MS/MS	By MS/MS	By MS/MS	By MS/MS	2.38	0.484		5	3	3	1	1	1	1	1	54.536	48.089	2	1.537e-05	6355	Nsco_1318_BC_DsbA_T36_WT_sample1_FS_45	143.37	143.37	313950000	123600000	11978000	47395000	67903000	31346000	31727000			978	80	898
AFSIRFVGDDVRHAPR	Unmodified	1841.96	0.964899	2613	tr|B4ELH3|B4ELH3_BURCJ	yes	yes	0	0	0	0	2				By MS/MS	By matching		3	0			2				1	1		43.952	32.988	4	0.072654	5301	Nsco_1318_BC_DsbA_WT_sample1_FS_45	11.643	11.643	155310000	0	0	0	99393000	55915000	0			979	2613	899
AFSLASDPSVAPVPAADVYR	Unmodified	2032.03	0.0265557	2823	tr|B4ENI2|B4ENI2_BURCJ	yes	yes	0	0	0	0	0	By MS/MS	By MS/MS	By matching		By MS/MS	By matching	1	0	5			1	1	1		1	1	89.488	82.017	2	1.8889e-08	6665	Nsco_1318_BC_DsbA_WT_sample2_FS_25	138.87	125.47	7863300	712330	1623700	1902700	0	2131100	1493500			980	2823	900
AFSQGEDIHR	Unmodified	1158.54	0.541785	2784	tr|B4EN22|B4EN22_BURCJ	yes	yes	0	0	0	0	0				By MS/MS	By MS/MS	By MS/MS	2	0		3					1	1	1	27.38	15.357	2	2.1322e-05	2099	Nsco_1318_BC_DsbA_WT_sample3_FS_35	182.39	155.09	20655000	0	0	0	9831500	5494200	5329700			981	2784	901
AFSSFVATSIEALHAR	Unmodified	1705.88	0.878769	2840	tr|B4EP16|B4EP16_BURCJ	yes	yes	0	0	0	0	0						By MS/MS	1	0	1								1	101.83	82.834	2	1.0118e-11	7226	Nsco_1318_BC_DsbA_WT_sample3_FS_25	190.53	183.87	6631100	0	0	0	0	0	6631100			982	2840	902
AFSYFSHLANIAEDR	Unmodified	1739.83	0.826734	851	tr|B4E8C5|B4E8C5_BURCJ	yes	yes	0	0	0	0	0	By MS/MS	By MS/MS	By MS/MS	By MS/MS	By MS/MS	By MS/MS	1	0	6			1	1	1	1	1	1	85.98	77.122	2	6.0116e-07	6852	Nsco_1318_BC_DsbA_WT_sample1_FS_25	151.1	134.07	5848700	1199100	600890	940390	686240	541200	1880900			983	851	903
AFTDIGDGISALMK	Unmodified	1437.72	0.717366	1335	tr|B4EB20|B4EB20_BURCJ	yes	yes	0	0	0	0	0	By matching			By MS/MS	By MS/MS	By MS/MS	2	0		4		1			1	1	1	103.47	88.577	2	4.5575e-10	15174	Nsco_1318_BC_DsbA_WT_sample1_FS_35	175.91	175.91	81749000	992110	0	0	10355000	7798200	62604000			984	1335	904
AFTFDIDATRPR	Unmodified	1408.71	0.709913	1434	tr|B4EBJ5|B4EBJ5_BURCJ	yes	yes	0	0	0	0	1				By MS/MS	By MS/MS	By MS/MS	2	0		3					1	1	1	75.358	60.428	2	1.2275e-15	10319	Nsco_1318_BC_DsbA_WT_sample1_FS_35	296.25	270.63	229790000	0	0	0	107210000	35615000	86973000			985	1434	905
AFTIAQANVR	Unmodified	1089.59	0.593092	243	sp|B4EBC4|UBIE_BURCJ	yes	yes	0	0	0	0	0			By MS/MS				2	0		1				1				43.684	44.543	2	0.077983	6117	Nsco_1318_BC_DsbA_T36_WT_sample3_FS_45	41.025	25.483	2607200	0	0	2607200	0	0	0			986	243	906
AFTIAQANVRPGFK	Unmodified	1518.83	0.830697	243	sp|B4EBC4|UBIE_BURCJ	yes	yes	0	0	0	0	1	By MS/MS	By MS/MS	By MS/MS	By MS/MS	By MS/MS	By MS/MS	1.94	0.827	6	5	5	2	2	2	4	4	2	62.904	53.491	2;3	1.7729e-11	9162	Nsco_1318_BC_DsbA_WT_sample2_FS_35	261.35	250.01	670930000	10968000	1305900	9497500	290230000	351470000	7453100			987	243	907
AFTLACALPR	Unmodified	1118.59	0.590649	455	tr|B4E5S6|B4E5S6_BURCJ	yes	yes	0	0	0	0	0			By matching			By MS/MS	3	0			2			1			1	76.462	69.113	2	0.00050532	12415	Nsco_1318_BC_DsbA_WT_sample3_FS_45	96.492	85.626	2442400	0	0	200680	0	0	2241700			988	455	908
AFTNVPVLILTAR	Unmodified	1413.83	0.834385	533	tr|B4E671|B4E671_BURCJ	yes	yes	0	0	0	0	0	By MS/MS	By MS/MS	By MS/MS				2	0		3		1	1	1				91.942	90.162	2	3.0896e-06	15806	Nsco_1318_BC_DsbA_T36_WT_sample2_FS_45	133.89	132.48	6599400	2835500	3764000	0	0	0	0			989	533	909
AFVAAEHHSIGQSILMGTSAAAPEPSLK	Unmodified	2819.43	0.427613	926	tr|B4E8R7|B4E8R7_BURCJ	yes	yes	0	0	0	0	0					By MS/MS		3	0			1					1		93.898	74.867	3	0.004645	13789	Nsco_1318_BC_DsbA_WT_sample2_FS_45	51.956	48.858	2904700	0	0	0	0	2904700	0			990	926	910
AFVAHVR	Unmodified	798.45	0.450057	189	sp|B4E8N6|LFTR_BURCJ	yes	yes	0	0	0	0	0	By MS/MS	By MS/MS	By MS/MS	By MS/MS	By MS/MS		2.2	0.4		4	1	1	1	1	1	1		25.654	21.996	2	0.00021099	2235	Nsco_1318_BC_DsbA_T36_WT_sample1_FS_45	126.05	108.28	24969000	5005500	5358100	6241500	8363900	0	0			991	189	911
AFVDQHFTPPPAGGVTPPPNQTLR	Unmodified	2543.29	0.292106	2005	tr|B4EFD2|B4EFD2_BURCJ	yes	yes	0	0	0	0	0	By MS/MS		By MS/MS	By MS/MS	By matching	By matching	2.6	0.49		2	3	1		1	1	1	1	74.701	64.72	3	0.0047615	11586	Nsco_1318_BC_DsbA_WT_sample1_FS_45	55.734	52.46	13996000	2547500	0	2736600	4098600	2161100	2452600			992	2005	912
AFVKESDGDDDDLDPAQPAIPAGAK	Unmodified	2541.19	0.187092	1457	tr|B4EBP3|B4EBP3_BURCJ	yes	yes	0	0	0	0	1	By MS/MS	By MS/MS	By matching	By MS/MS	By matching	By matching	1.75	0.968	5		3	2	2	1	1	1	1	63.438	58.521	2;3	3.3661e-10	3575	Nsco_1318_BC_DsbA_T36_WT_sample1_FS_25	188.47	185.34	51329000	31589000	8536500	5698100	3472200	1213100	820570			993	1457	913
AFVNTLDLAGAHGK	Unmodified	1412.74	0.741213	900	tr|B4E8J9|B4E8J9_BURCJ	yes	yes	0	0	0	0	0				By MS/MS	By MS/MS	By MS/MS	1.8	0.4	1	4					1	1	3	66.747	53.61	2	4.0166e-09	8651	Nsco_1318_BC_DsbA_WT_sample3_FS_35	160.36	153.38	43505000	0	0	0	3121500	5029900	35354000			994	900	914
AFVPTIASYYSDAK	Unmodified	1531.76	0.75586	501	tr|B4E605|B4E605_BURCJ	yes	yes	0	0	0	0	0				By MS/MS	By MS/MS	By matching	2	0		3					1	1	1	92.722	73.876	2	8.407e-05	12981	Nsco_1318_BC_DsbA_WT_sample1_FS_35	100.72	90.199	37846000	0	0	0	11700000	16569000	9577200			995	501	915
AFVQGGFNVQVLNNTELTVR	Unmodified	2205.15	0.154216	1695	tr|B4EDA7|B4EDA7_BURCJ	yes	yes	0	0	0	0	0		By matching	By MS/MS				1	0	2				1	1				90.073	90.493	2	7.3556e-06	8425	Nsco_1318_BC_DsbA_T36_WT_sample3_FS_25	120.14	100.3	1473300	0	147650	1325600	0	0	0			996	1695	916
AFWAVQADLVDR	Unmodified	1389.7	0.704099	40		yes	yes	0	0	0	0	0				By MS/MS	By matching	By matching	2.17	0.373		5	1				3	1	2	59.63	46.267	2	0.047771	7487	Nsco_1318_BC_DsbA_WT_sample1_FS_35	54.416	32.389	66410000	0	0	0	45496000	6419600	14495000	+		997	40	917
AFWETDASLAEINPLNVSGDGK	Unmodified	2333.12	0.117556	265	sp|B4EBY6|SUCC_BURCJ	yes	yes	0	0	0	0	0	By MS/MS	By MS/MS	By MS/MS		By MS/MS	By MS/MS	1	0	10			2	3	3		1	1	104.91	101.21	2	6.5675e-63	10966	Nsco_1318_BC_DsbA_T36_WT_sample1_FS_25	387.06	378.76	1975300000	148400000	445040000	1009300000	0	169660000	202830000			998	265	918
AFYEGALAER	Unmodified	1125.55	0.545473	1486	tr|B4EBW0|B4EBW0_BURCJ	yes	yes	0	0	0	0	0	By MS/MS	By matching					2	0		2		1	1					26.898	25.82	3	0.07583	2699	Nsco_1318_BC_DsbA_T36_WT_sample1_FS_45	27.864	13.195	31282000	22134000	9147800	0	0	0	0			999	1486	919
AFYNANSWQELAALAR	Unmodified	1823.9	0.895482	1235	tr|B4EAJ8|B4EAJ8_BURCJ	yes	yes	0	0	0	0	0	By MS/MS						1	0	1			1						95.695	95.695	2	4.9232e-05	9431	Nsco_1318_BC_DsbA_T36_WT_sample1_FS_25	97.214	89.289	729990	729990	0	0	0	0	0			1000	1235	920
AGAAALDPQAR	Unmodified	1039.54	0.541057	443	tr|B4E5P9|B4E5P9_BURCJ	yes	yes	0	0	0	0	0	By MS/MS	By MS/MS					3	0			2	1	1					27.055	25.908	2	3.8946e-05	2421	Nsco_1318_BC_DsbA_T36_WT_sample1_FS_65	125.82	112.23	5986000	5304600	681410	0	0	0	0			1001	443	921
AGAAEAAAGAAEVKPAAAPAAAAPAAQPAAATASSSAAASPAAAK	Unmodified	3725.9	0.897279	750	tr|B4E7M0|B4E7M0_BURCJ	yes	yes	0	0	0	0	1	By MS/MS	By MS/MS	By MS/MS	By MS/MS	By MS/MS	By MS/MS	1.27	0.445	8	3		1	1	1	2	3	3	62.229	52.605	2;3	1.6091e-16	8606	Nsco_1318_BC_DsbA_WT_sample3_FS_35	158.24	156.45	447590000	24131000	17123000	27498000	124940000	108500000	145410000			1002	750	922
AGAAEPARDAVAPAAPR	Unmodified	1589.83	0.827402	805	tr|B4E828|B4E828_BURCJ	yes	yes	0	0	0	0	1				By matching	By MS/MS	By matching	2	0		3					1	1	1	34.345	22.021	2	7.5233e-08	3386	Nsco_1318_BC_DsbA_WT_sample2_FS_35	191.26	139.33	23640000	0	0	0	7581900	5316400	10741000			1003	805	923
AGAAGDEPLLIAR	Unmodified	1252.68	0.67755	199	sp|B4E9F8|LPXK_BURCJ	yes	yes	0	0	0	0	0	By matching	By MS/MS	By MS/MS		By matching	By MS/MS	2.4	0.49		3	2	1	1	1		1	1	61.285	54.598	2	1.9103e-06	8084	Nsco_1318_BC_DsbA_T36_WT_sample3_FS_45	157.66	137.9	24045000	4433800	0	7491900	0	4908700	7210400			1004	199	924
AGAAVAIADLNQDGANAVADEINK	Unmodified	2310.15	0.145167	2077	tr|B4EG08|B4EG08_BURCJ;tr|B4EEP3|B4EEP3_BURCJ	yes	no	0	0	0	0	0	By MS/MS	By MS/MS	By MS/MS	By MS/MS	By MS/MS	By MS/MS	1.06	0.242	30	2		4	4	5	8	6	5	86.755	76.719	2	3.5133e-36	14138	Nsco_1318_BC_DsbA_WT_sample3_FS_35	285.6	285.6	24803000000	1913200000	2052400000	7531200000	5513100000	4350100000	3442800000			1005	2077	925
AGAAVGVGPDNEER	Unmodified	1340.63	0.632057	1524	tr|B4EC70|B4EC70_BURCJ	yes	yes	0	0	0	0	0					By MS/MS	By MS/MS	3	0			2					1	1	31.051	20.83	2	2.8145e-11	2957	Nsco_1318_BC_DsbA_WT_sample2_FS_45	211.78	191.08	23394000	0	0	0	0	14903000	8491300			1006	1524	926
AGADAVVSAITEAGGR	Unmodified	1443.73	0.731771	670	tr|B4E6Z1|B4E6Z1_BURCJ	yes	yes	0	0	0	0	0	By MS/MS	By matching	By matching	By MS/MS	By MS/MS		2.17	0.373		5	1	1	1	1	1	2		77.057	68.363	2	4.3698e-06	12465	Nsco_1318_BC_DsbA_WT_sample2_FS_45	116.24	110.37	152250000	44669000	14187000	31020000	18734000	43642000	0			1007	670	927
AGADWAVPQLDAYAAR	Unmodified	1673.82	0.816169	1956	tr|B4EEZ6|B4EEZ6_BURCJ	yes	yes	0	0	0	0	0				By MS/MS	By matching		2	0		2					1	1		99.923	79.611	2	3.9744e-05	13962	Nsco_1318_BC_DsbA_WT_sample1_FS_35	107.18	93.748	10494000	0	0	0	4328100	6165900	0			1008	1956	928
AGAEVIGVSR	Unmodified	957.524	0.524344	1337	tr|B4EB22|B4EB22_BURCJ	yes	yes	0	0	0	0	0			By MS/MS				3	0			1			1				31.831	31.392	2	0.014379	3306	Nsco_1318_BC_DsbA_T36_WT_sample3_FS_65	91.265	45.585	3440700	0	0	3440700	0	0	0			1009	1337	929
AGAFVVADNAEYSPDYLAYVR	Unmodified	2290.09	0.0906125	2496	tr|B4EK96|B4EK96_BURCJ	yes	yes	0	0	0	0	0	By MS/MS						1	0	1			1						91.334	91.334	2	1.0742e-05	8575	Nsco_1318_BC_DsbA_T36_WT_sample1_FS_25	124.3	91.356	2565800	2565800	0	0	0	0	0			1010	2496	930
AGAGTGGNNATVLDIAENPK	Unmodified	1868.92	0.922819	1167	tr|B4EA88|B4EA88_BURCJ	yes	yes	0	0	0	0	0	By MS/MS	By MS/MS	By MS/MS	By MS/MS	By MS/MS	By MS/MS	1.33	0.471	8	4		2	2	1	2	3	2	63.664	55.602	2	7.9436e-20	9011	Nsco_1318_BC_DsbA_WT_sample1_FS_35	309.23	288.19	9493300000	385300000	404970000	317780000	2731900000	2530000000	3123300000			1011	1167	931
AGAGTGGNNATVLDIAENPKK	Unmodified	1997.02	0.0177819	1167	tr|B4EA88|B4EA88_BURCJ	yes	yes	0	0	0	0	1	By MS/MS	By MS/MS	By MS/MS	By MS/MS	By MS/MS	By MS/MS	1.85	0.726	7	9	4	2	3	2	5	4	4	51.127	43.163	2;3	2.6384e-38	7048	Nsco_1318_BC_DsbA_WT_sample2_FS_35	408.76	391.74	4441300000	631000000	437170000	574830000	1069000000	855310000	873990000			1012	1167	932
AGAHRPAPAACTLR	Unmodified	1447.75	0.74665	2237	tr|B4EHT7|B4EHT7_BURCJ	yes	yes	0	0	0	0	1	By MS/MS	By MS/MS	By MS/MS		By MS/MS		2.75	0.433		1	3	1	1	1		1		22.962	19.059	2;3	3.3839e-09	1432	Nsco_1318_BC_DsbA_T36_WT_sample3_FS_65	163.99	156.08	28063000	6679000	6191400	11871000	0	3321200	0			1013	2237	933
AGAIDLAPAGDLPVLTAALGDPSLR	Unmodified	2373.29	0.290375	2104	tr|B4EGB0|B4EGB0_BURCJ	yes	yes	0	0	0	0	0	By matching	By MS/MS	By MS/MS				1	0	3			1	1	1				108.89	108.94	2	0.00042376	12279	Nsco_1318_BC_DsbA_T36_WT_sample3_FS_25	96.666	92.632	10940000	2533700	3423300	4982500	0	0	0			1014	2104	934
AGAIELLMPAVQPAELWQESGR	Unmodified	2365.21	0.210016	125	sp|B4E5W6|SYP_BURCJ	yes	yes	0	0	0	0	0	By matching	By MS/MS	By MS/MS				1	0	3			1	1	1				107.3	107.41	2	6.1595e-18	11949	Nsco_1318_BC_DsbA_T36_WT_sample3_FS_25	200.55	188.62	31044000	18148000	8184000	4711300	0	0	0			1015	125	935
AGAIELLMPAVQPAELWQESGR	Oxidation (M)	2381.2	0.204931	125	sp|B4E5W6|SYP_BURCJ	yes	yes	0	0	0	1	0	By matching	By MS/MS	By matching				1	0	3			1	1	1				99.502	99.781	2	0.069092	9186	Nsco_1318_BC_DsbA_T36_WT_sample2_FS_25	41.967	35.063	5077400	1271000	1378800	2427600	0	0	0			1016	125	935
AGAIGCNLEDSFPSTGELR	Unmodified	1992.92	0.921104	2563	tr|B4EL08|B4EL08_BURCJ	yes	yes	0	0	0	0	0	By MS/MS	By MS/MS	By matching	By MS/MS	By MS/MS	By MS/MS	1.33	0.471	6	3		1	1	1	2	2	2	85.134	73.35	2	5.5917e-16	5626	Nsco_1318_BC_DsbA_WT_sample3_FS_25	211.67	197.7	225900000	3722000	1636300	4106300	52657000	75892000	87883000			1017	2563	936
AGAIGCNLEDSFPSTGELRDVDEAAAR	Unmodified	2820.3	0.29845	2563	tr|B4EL08|B4EL08_BURCJ	yes	yes	0	0	0	0	1	By MS/MS	By MS/MS	By MS/MS	By MS/MS	By MS/MS	By MS/MS	2.33	0.471		6	3	1	1	1	2	2	2	88.202	75.319	3	2.4501e-37	13629	Nsco_1318_BC_DsbA_WT_sample1_FS_45	294.92	276.13	720290000	79630000	42274000	87812000	202430000	167420000	140720000			1018	2563	937
AGAKPDVANFVLKPPR	Unmodified	1678.95	0.951875	222	sp|B4EAR1|PTH_BURCJ	yes	yes	0	0	0	0	2	By MS/MS			By MS/MS			2.5	0.5		1	1	1			1			64.253	56.057	3	2.17e-05	8146	Nsco_1318_BC_DsbA_T36_WT_sample1_FS_45	106.38	102.06	9388700	6143000	0	0	3245700	0	0			1019	222	938
AGALEVADHK	Unmodified	1009.52	0.519259	1645	tr|B4ECZ3|B4ECZ3_BURCJ	yes	yes	0	0	0	0	0				By MS/MS	By MS/MS	By MS/MS	2	0		6					3	2	1	26.743	14.58	2	2.1882e-05	2147	Nsco_1318_BC_DsbA_WT_sample1_FS_35	181.53	154.4	773210000	0	0	0	340880000	260080000	172250000			1020	1645	939
AGALGFFGK	Unmodified	866.465	0.465038	2605	tr|B4ELF5|B4ELF5_BURCJ	yes	yes	0	0	0	0	0		By MS/MS	By MS/MS	By matching	By MS/MS		2.25	0.829	1	1	2		1	1	1	1		69.174	61.8	1;2	0.0098413	7323	Nsco_1318_BC_DsbA_T36_WT_sample2_FS_65	61.357	56.533	6977300	0	753720	4008000	1636800	578880	0			1021	2605	940
AGALHLTAAAK	Unmodified	1022.59	0.587279	426	tr|B4E5L6|B4E5L6_BURCJ	yes	yes	0	0	0	0	0	By MS/MS	By MS/MS	By matching	By MS/MS		By MS/MS	2.4	0.49		3	2	1	1	1	1		1	30.071	25.495	2	2.6051e-08	2853	Nsco_1318_BC_DsbA_T36_WT_sample1_FS_45	175.91	135.64	22545000	4779200	2957100	4125100	5261000	0	5422800			1022	426	941
AGALPSAAEAADDK	Unmodified	1285.62	0.61501	401	tr|B4E5F2|B4E5F2_BURCJ	yes	yes	0	0	0	0	0	By MS/MS	By MS/MS	By MS/MS	By MS/MS	By MS/MS	By MS/MS	2.33	0.471		6	3	1	1	1	2	2	2	38.318	30.624	2	4.2608e-07	4735	Nsco_1318_BC_DsbA_WT_sample1_FS_45	143.97	139.96	400140000	105750000	25656000	31001000	113270000	93249000	31206000			1023	401	942
AGALPSAAEAADDKK	Unmodified	1413.71	0.709973	401	tr|B4E5F2|B4E5F2_BURCJ	yes	yes	0	0	0	0	1	By MS/MS	By matching		By MS/MS	By MS/MS	By MS/MS	1.83	0.687	2	3	1	1	1		2	1	1	29.91	22.764	2;3	1.2461e-06	2998	Nsco_1318_BC_DsbA_WT_sample2_FS_35	154.36	119.64	58989000	1042000	388560	0	22105000	19971000	15482000			1024	401	943
AGALTAIEQINAAGGAGGNK	Unmodified	1782.92	0.922425	2155	tr|B4EGW5|B4EGW5_BURCJ	yes	yes	0	0	0	0	0	By MS/MS	By MS/MS	By MS/MS	By MS/MS	By MS/MS	By MS/MS	1.33	0.471	6	3		1	1	1	2	3	1	75.745	64.547	2	7.3017e-20	11092	Nsco_1318_BC_DsbA_WT_sample1_FS_35	235.31	223.45	151340000	1089600	967050	1877900	94410000	50978000	2015200			1025	2155	944
AGANLISFHPEGSDHIDR	Unmodified	1934.92	0.923488	700	tr|B4E7B2|B4E7B2_BURCJ	yes	yes	0	0	0	0	0	By MS/MS	By MS/MS	By MS/MS	By MS/MS			2.46	0.746	2	3	8	4	3	5	1			51.678	51.015	2;3;4	1.2124e-11	6055	Nsco_1318_BC_DsbA_T36_WT_sample2_FS_65	147.09	130.95	1284300000	514760000	270010000	493070000	6462500	0	0			1026	700	945
AGANSAITQYFFNADAYFR	Unmodified	2125.99	0.985753	1828	tr|B4EE72|B4EE72_BURCJ	yes	yes	0	0	0	0	0	By MS/MS	By MS/MS	By MS/MS	By MS/MS	By matching		1.43	0.495	4	3		1	1	1	3	1		107.44	96.48	2	5.7842e-20	10808	Nsco_1318_BC_DsbA_T36_WT_sample3_FS_25	262.29	242.55	408760000	8577700	8321200	35469000	355990000	403970	0			1027	1828	946
AGANVSVTAVACDITTPDGR	Unmodified	1973.95	0.947653	449	tr|B4E5R4|B4E5R4_BURCJ	yes	yes	0	0	0	0	0	By MS/MS	By MS/MS	By MS/MS	By MS/MS	By MS/MS	By MS/MS	1.25	0.433	6	2		1	1	1	1	2	2	79.03	68.647	2	4.9395e-12	4536	Nsco_1318_BC_DsbA_WT_sample2_FS_25	173.44	159.76	311860000	1721300	1893300	4116900	5864600	133170000	165100000			1028	449	947
AGAPGIYVASGVHEGAK	Unmodified	1582.81	0.810355	1088	tr|B4E9Q9|B4E9Q9_BURCJ	yes	yes	0	0	0	0	0				By MS/MS	By MS/MS	By MS/MS	2	0		3					1	1	1	47.962	35.538	2	2.3304e-11	5476	Nsco_1318_BC_DsbA_WT_sample3_FS_35	176.32	172.3	93081000	0	0	0	24714000	45851000	22516000			1029	1088	948
AGAPLTIEEVDLEGPR	Unmodified	1665.86	0.857365	1115	tr|B4EA01|B4EA01_BURCJ	yes	yes	0	0	0	0	0				By MS/MS	By MS/MS	By MS/MS	2	0		3					1	1	1	93.74	74.727	2	1.5219e-08	13383	Nsco_1318_BC_DsbA_WT_sample2_FS_35	190.15	178.94	51577000	0	0	0	24334000	15087000	12156000			1030	1115	949
AGAPTLQSR	Unmodified	899.482	0.482479	118	sp|B4E5N5|ILVC_BURCJ	yes	yes	0	0	0	0	0	By MS/MS	By MS/MS	By MS/MS				2.75	0.433		1	3	2	1	1				22.588	21.466	2	1.0706e-05	1670	Nsco_1318_BC_DsbA_T36_WT_sample1_FS_65	227.3	171.86	121030000	53364000	19905000	47764000	0	0	0			1031	118	950
AGAQPGFVIVLEGLPIAQK	Unmodified	1907.09	0.0880337	1950	tr|B4EEY1|B4EEY1_BURCJ	yes	yes	0	0	0	0	0	By MS/MS		By matching				1	0	2			1		1				105.57	105.71	2	2.6032e-05	11469	Nsco_1318_BC_DsbA_T36_WT_sample1_FS_25	88.552	83.059	5284700	4211600	0	1073100	0	0	0			1032	1950	951
AGAQPSIPTR	Unmodified	996.535	0.535243	936	tr|B4E8T4|B4E8T4_BURCJ	yes	yes	0	0	0	0	0	By MS/MS	By MS/MS	By MS/MS				3	0			3	1	1	1				27.526	26.548	2	7.6215e-05	2517	Nsco_1318_BC_DsbA_T36_WT_sample1_FS_65	180.44	114.36	113490000	25027000	44320000	44142000	0	0	0			1033	936	952
AGAQPSIPTRAELAD	Unmodified	1495.76	0.763071	936	tr|B4E8T4|B4E8T4_BURCJ	yes	yes	0	0	0	0	1		By MS/MS	By matching	By MS/MS	By MS/MS	By MS/MS	2.29	0.452		5	2		1	1	1	2	2	58.216	49.193	2	1.4042e-06	7885	Nsco_1318_BC_DsbA_WT_sample3_FS_35	127.34	124.72	82921000	0	5793000	7669300	16468000	20922000	32069000			1034	936	953
AGAQQYAAQHGIALVMPDTSPR	Oxidation (M)	2297.12	0.122264	1114	tr|B4EA00|B4EA00_BURCJ	yes	yes	0	0	0	1	0	By MS/MS	By MS/MS	By MS/MS	By MS/MS	By MS/MS	By matching	1	0	10			2	2	2	1	1	2	66.11	60.142	2	1.2462e-18	3062	Nsco_1318_BC_DsbA_T36_WT_sample1_FS_25	218.21	206.57	71046000	10025000	11540000	23826000	4311100	3906000	17437000			1035	1114	954
AGAQQYAAQHGIALVMPDTSPR	Unmodified	2281.13	0.127349	1114	tr|B4EA00|B4EA00_BURCJ	yes	yes	0	0	0	0	0	By MS/MS	By MS/MS	By MS/MS	By MS/MS	By MS/MS	By MS/MS	1.3	0.458	7	3		1	2	4	1	1	1	69.135	64.733	2;3	1.7478e-90	4800	Nsco_1318_BC_DsbA_WT_sample1_FS_25	490.61	467.25	332450000	25698000	42284000	87014000	58344000	55329000	63777000			1036	1114	954
AGATCVTPGIVLVR	Unmodified	1412.78	0.780969	1541	tr|B4ECC4|B4ECC4_BURCJ	yes	yes	0	0	0	0	0		By matching	By matching	By MS/MS	By MS/MS	By MS/MS	2.17	0.373		5	1		1	1	1	2	1	76.809	65.616	2	2.5181e-07	12057	Nsco_1318_BC_DsbA_WT_sample2_FS_45	152.97	142.14	36289000	0	5332000	7649900	3830700	13405000	6071400			1037	1541	955
AGATFGVSPGLTK	Unmodified	1204.65	0.645187	1932	tr|B4EEV4|B4EEV4_BURCJ	yes	yes	0	0	0	0	0	By MS/MS	By MS/MS	By MS/MS	By MS/MS	By matching	By MS/MS	2.5	0.5		3	3	1	1	1	1	1	1	55.811	49.347	2	1.4314e-07	7035	Nsco_1318_BC_DsbA_T36_WT_sample1_FS_45	180.97	164.96	386400000	146270000	24111000	36568000	88546000	61156000	29752000			1038	1932	956
AGATGDALSLCSPNER	Unmodified	1617.74	0.741683	564	tr|B4E6D8|B4E6D8_BURCJ	yes	yes	0	0	0	0	0	By MS/MS			By MS/MS	By MS/MS	By matching	2.4	0.49		3	2	1			2	1	1	55.993	43.895	2	4.1341e-07	7028	Nsco_1318_BC_DsbA_WT_sample1_FS_35	149.23	131.06	12479000	0	0	0	4189800	3647500	4641200			1039	564	957
AGATLIDCSTIDPGTVR	Unmodified	1745.86	0.861799	2140	tr|B4EGQ5|B4EGQ5_BURCJ	yes	yes	0	0	0	0	0				By MS/MS			2	0		1					1			82.458	63.914	2	0.035945	11073	Nsco_1318_BC_DsbA_WT_sample1_FS_35	62.338	49.762	0	0	0	0	0	0	0			1040	2140	958
AGATMEEIVQAVR	Unmodified	1373.7	0.697299	1817	tr|B4EE56|B4EE56_BURCJ	yes	yes	0	0	0	0	0	By matching	By MS/MS	By matching		By MS/MS	By MS/MS	2.4	0.49		3	2	1	1	1		1	1	76.994	70.522	2	9.4271e-05	12717	Nsco_1318_BC_DsbA_WT_sample3_FS_45	175.73	125.69	30311000	4023300	2381600	3673800	0	5340300	14892000			1041	1817	959
AGAVHYHLLR	Unmodified	1135.63	0.625061	1271	tr|B4EAQ7|B4EAQ7_BURCJ	yes	yes	0	0	0	0	0	By MS/MS	By MS/MS	By MS/MS	By matching			2.25	0.433		3	1	1	1	1	1			34.946	31.438	2	1.1987e-05	3687	Nsco_1318_BC_DsbA_T36_WT_sample1_FS_45	219.78	166.61	33395000	23651000	1324700	5057800	3361300	0	0			1042	1271	960
AGAWYSYNGEK	Unmodified	1244.55	0.546202	264	sp|B4EBY3|RECA_BURCJ	yes	yes	0	0	0	0	0	By MS/MS	By MS/MS	By MS/MS	By matching	By matching	By MS/MS	2.5	0.5		3	3	1	1	1	1	1	1	46.605	40.174	2	3.5547e-05	5853	Nsco_1318_BC_DsbA_T36_WT_sample2_FS_45	101.46	101.46	38779000	3921900	3147500	7485500	11014000	5961200	7248500			1043	264	961
AGAYAIQGR	Unmodified	905.472	0.471915	452	tr|B4E5S2|B4E5S2_BURCJ	yes	yes	0	0	0	0	0	By MS/MS	By MS/MS	By MS/MS				3	0			3	1	1	1				25.053	23.955	2	0.00052427	1966	Nsco_1318_BC_DsbA_T36_WT_sample2_FS_65	151.17	90.464	7218800	4389100	2829600	0	0	0	0			1044	452	962
AGCDLALR	Unmodified	874.433	0.433086	2286	tr|B4EIA7|B4EIA7_BURCJ	yes	yes	0	0	0	0	0	By MS/MS			By MS/MS	By matching	By matching	2.8	0.4		1	4	2			1	1	1	36.049	29.804	2	8.2609e-05	4323	Nsco_1318_BC_DsbA_WT_sample1_FS_45	207.86	125.59	35017000	23389000	0	0	3750800	4561200	3315600			1045	2286	963
AGCVVNVSSHAGVRPK	Unmodified	1636.85	0.846758	2364	tr|B4EIV3|B4EIV3_BURCJ	yes	yes	0	0	0	0	1	By MS/MS	By MS/MS	By MS/MS	By MS/MS	By MS/MS	By matching	2.25	0.661	1	4	3	1	1	2	2	1	1	30.458	24.689	2;3	7.365e-10	3411	Nsco_1318_BC_DsbA_WT_sample1_FS_45	140.74	136.57	59631000	5509100	2992200	11277000	22848000	9501300	7503800			1046	2364	964
AGDALIDLLTVGGPIDRPDSGPPGTGR	Unmodified	2616.35	0.350743	716	tr|B4E7E4|B4E7E4_BURCJ	yes	yes	0	0	0	0	1	By MS/MS						1.5	0.5	1	1		2						97.55	96.573	2;3	0.00096539	15834	Nsco_1318_BC_DsbA_T36_WT_sample1_FS_45	84.933	80.69	5008900	5008900	0	0	0	0	0			1047	716	965
AGDAQWTSVPGGAGWNVAR	Unmodified	1898.9	0.902358	994	tr|B4E941|B4E941_BURCJ	yes	yes	0	0	0	0	0				By matching	By matching	By MS/MS	2	0		3					1	1	1	87.427	69.757	2	5.1514e-06	12130	Nsco_1318_BC_DsbA_WT_sample3_FS_35	191.48	156.95	133330000	0	0	0	43404000	38763000	51168000			1048	994	966
AGDDHNDHNDVWQDGALLVR	Unmodified	2246.01	0.0100708	967	tr|B4E8X6|B4E8X6_BURCJ	yes	yes	0	0	0	0	0	By MS/MS	By MS/MS	By MS/MS	By MS/MS	By MS/MS	By matching	2.5	0.866	4		12	4	4	5	1	1	1	64.128	61.77	2;3	1.6195e-58	4331	Nsco_1318_BC_DsbA_WT_sample1_FS_25	418.28	403.86	226320000	49854000	33161000	139010000	2703900	912840	682340			1049	967	967
AGDDVLIPHNVYGPNADFGNWLAK	Unmodified	2582.26	0.255386	1198	tr|B4EAF2|B4EAF2_BURCJ	yes	yes	0	0	0	0	0	By MS/MS	By MS/MS	By MS/MS				2.75	0.433		1	3	1	1	2				91.479	90.032	3	1.5651e-06	10960	Nsco_1318_BC_DsbA_T36_WT_sample3_FS_65	113.73	106.46	28868000	2896000	5047200	20925000	0	0	0			1050	1198	968
AGDEIGLTQSAVSR	Unmodified	1402.71	0.705222	742	tr|B4E7K5|B4E7K5_BURCJ	yes	yes	0	0	0	0	0	By MS/MS	By MS/MS	By MS/MS	By MS/MS	By MS/MS	By MS/MS	2.33	0.471		6	3	1	1	1	2	2	2	52.131	44.191	2	9.2407e-14	6592	Nsco_1318_BC_DsbA_T36_WT_sample2_FS_45	229.16	216.92	191530000	14413000	22314000	30304000	52162000	41284000	31050000			1051	742	969
AGDFAHGQTPLSEPGAGNGGAQ	Unmodified	2037.91	0.914045	2201	tr|B4EHC5|B4EHC5_BURCJ	yes	yes	0	0	0	0	0	By matching	By matching	By MS/MS		By MS/MS	By MS/MS	1.4	0.49	3	2		1	1	1		1	1	48.69	45.957	2	8.5017e-13	7233	Nsco_1318_BC_DsbA_WT_sample2_FS_35	164.15	157.46	9460700	332470	327460	592930	0	8207900	0			1052	2201	970
AGDGREYPFEITAFRK	Unmodified	1855.92	0.921697	2027	tr|B4EFJ3|B4EFJ3_BURCJ	yes	yes	0	0	0	0	2	By MS/MS	By MS/MS	By MS/MS	By MS/MS	By MS/MS	By matching	2.5	0.5		5	5	2	1	2	2	1	2	68.418	61.182	3	1.1478e-05	10679	Nsco_1318_BC_DsbA_WT_sample1_FS_45	113.11	106.94	75910000	25632000	6841200	18029000	18654000	2183200	4570400			1053	2027	971
AGDLIFTGTPAGVGALQPGDR	Unmodified	2012.03	0.0327037	2538	tr|B4EKU2|B4EKU2_BURCJ	yes	yes	0	0	0	0	0	By MS/MS	By MS/MS	By MS/MS	By MS/MS	By MS/MS	By MS/MS	1.11	0.314	8	1		2	1	2	2	1	1	92.706	84.345	2	3.3046e-13	7261	Nsco_1318_BC_DsbA_WT_sample3_FS_25	233.42	213.68	785870000	70990000	54307000	155130000	273260000	129100000	103090000			1054	2538	972
AGDMAAYHAIADAK	Unmodified	1403.65	0.650349	1817	tr|B4EE56|B4EE56_BURCJ	yes	yes	0	0	0	0	0				By MS/MS	By MS/MS	By MS/MS	2	0		3					1	1	1	48.556	36.103	2	2.265e-09	5929	Nsco_1318_BC_DsbA_WT_sample1_FS_35	187.78	164.46	41497000	0	0	0	13059000	15251000	13187000			1055	1817	973
AGDNPHLWYDPATMPAAAR	Unmodified	2052.95	0.947594	1112	tr|B4E9Z7|B4E9Z7_BURCJ	yes	yes	0	0	0	0	0	By MS/MS	By MS/MS	By MS/MS	By MS/MS	By MS/MS	By MS/MS	1.78	0.916	5	1	3	2	2	1	1	1	2	71.787	64.855	2;3	4.2281e-08	11145	Nsco_1318_BC_DsbA_WT_sample3_FS_35	181.71	168.73	43278000	7317900	10200000	7078300	1399300	2326700	14956000			1056	1112	974
AGDNPHLWYDPATMPAAAR	Oxidation (M)	2068.94	0.942508	1112	tr|B4E9Z7|B4E9Z7_BURCJ	yes	yes	0	0	0	1	0	By MS/MS	By MS/MS	By MS/MS				3	0			5	2	1	2				58.102	58.831	3	1.3071e-05	6520	Nsco_1318_BC_DsbA_T36_WT_sample2_FS_65	107.63	97.396	41019000	13574000	6107500	21337000	0	0	0			1057	1112	974
AGDPAAVSLSSR	Unmodified	1129.57	0.572751	71	sp|B4E581|MNMG_BURCJ	yes	yes	0	0	0	0	0		By MS/MS	By MS/MS				2	0		2			1	1				33.095	32.392	2	0.00098059	3962	Nsco_1318_BC_DsbA_T36_WT_sample3_FS_45	102.42	77.5	2607200	0	2607200	0	0	0	0			1058	71	975
AGDPVAEVMK	Oxidation (M)	1031.5	0.495746	2290	tr|B4EIB1|B4EIB1_BURCJ	yes	yes	0	0	0	1	0	By MS/MS	By MS/MS	By MS/MS	By MS/MS	By MS/MS	By MS/MS	2.5	0.5		6	6	2	2	2	2	2	2	39.864	34.101	2	0.0010965	3202	Nsco_1318_BC_DsbA_WT_sample2_FS_45	104.89	77.262	224230000	42495000	25859000	40074000	30876000	32226000	52699000			1059	2290	976
AGDPVAEVMK	Unmodified	1015.5	0.500831	2290	tr|B4EIB1|B4EIB1_BURCJ	yes	yes	0	0	0	0	0	By matching	By MS/MS			By MS/MS	By MS/MS	2.5	0.5		2	2	1	1			1	1	48.836	43.253	2	0.035363	6302	Nsco_1318_BC_DsbA_T36_WT_sample2_FS_45	64.654	37.524	20354000	3551400	1663700	0	0	2766600	12373000			1060	2290	976
AGDQVGIVEGVSTTTNAQQR	Unmodified	2030	0.00286013	932	tr|B4E8T0|B4E8T0_BURCJ	yes	yes	0	0	0	0	0	By MS/MS	By MS/MS	By MS/MS	By MS/MS	By MS/MS	By MS/MS	1.48	0.574	14	10	1	2	2	1	4	5	11	61.93	51.81	2	3.2472e-30	7825	Nsco_1318_BC_DsbA_WT_sample1_FS_35	312.25	298.66	13413000000	44493000	35419000	32796000	684880000	1867000000	10749000000			1061	932	977
AGDSAPSFR	Unmodified	906.42	0.419545	633	tr|B4E6S0|B4E6S0_BURCJ	yes	yes	0	0	0	0	0	By MS/MS	By matching	By MS/MS				3	0			3	1	1	1				25.681	24.672	2	0.00016554	2141	Nsco_1318_BC_DsbA_T36_WT_sample3_FS_65	124.08	108.64	2765400	772890	761450	1231100	0	0	0			1062	633	978
AGDSYQVNYTYR	Unmodified	1435.64	0.636808	1780	tr|B4EDZ0|B4EDZ0_BURCJ	yes	yes	0	0	0	0	0						By MS/MS	3	0			1						1	49.934	39.182	2	0.0745	6303	Nsco_1318_BC_DsbA_WT_sample3_FS_45	41.399	25.96	1621700	0	0	0	0	0	1621700			1063	1780	979
AGDTAASLILCGHTHVPR	Unmodified	1874.94	0.942115	2334	tr|B4EIL5|B4EIL5_BURCJ	yes	yes	0	0	0	0	0	By MS/MS		By MS/MS	By MS/MS		By MS/MS	2.2	0.748	1	2	2	1		1	1		2	63.828	55.519	2;3	1.373e-15	7847	Nsco_1318_BC_DsbA_T36_WT_sample3_FS_45	191.37	191.37	167450000	18349000	0	59705000	47828000	0	41571000			1064	2334	980
AGDTETLDTGAR	Unmodified	1205.55	0.552409	671	tr|B4E6Z3|B4E6Z3_BURCJ	yes	yes	0	0	0	0	0				By MS/MS			3	0			1				1			29.412	17.879	2	0.0010355	2399	Nsco_1318_BC_DsbA_WT_sample1_FS_45	98.254	76.557	0	0	0	0	0	0	0			1065	671	981
AGDTITMTQSAIVLENLIGQFLYSK	Oxidation (M)	2728.4	0.399333	513	tr|B4E626|B4E626_BURCJ	yes	yes	0	0	0	1	0	By MS/MS	By MS/MS	By MS/MS				1	0	3			1	1	1				114.14	114.19	2	1.4701e-27	13510	Nsco_1318_BC_DsbA_T36_WT_sample3_FS_25	223.76	217.03	14776000	2564700	5731300	6479600	0	0	0			1066	513	982
AGDVLPLEIEDTITAK	Unmodified	1683.89	0.893082	612	tr|B4E6N6|B4E6N6_BURCJ	yes	yes	0	0	0	0	0			By MS/MS				2	0		1				1				89.708	88.462	2	0.065626	14586	Nsco_1318_BC_DsbA_T36_WT_sample3_FS_45	56.951	36.745	4549500	0	0	4549500	0	0	0			1067	612	983
AGDVLVLGKPLGVGVLSAALK	Unmodified	1976.2	0.203398	348	sp|B4EJQ7|SELD_BURCJ	yes	yes	0	0	0	0	1			By MS/MS				1	0	1					1				95.048	95.541	2	3.2812e-05	9466	Nsco_1318_BC_DsbA_T36_WT_sample3_FS_25	100.41	100.41	0	0	0	0	0	0	0			1068	348	984
AGDVTEEIHAIR	Unmodified	1309.66	0.662628	1868	tr|B4EEG7|B4EEG7_BURCJ	yes	yes	0	0	0	0	0				By MS/MS	By matching	By MS/MS	2	0		3					1	1	1	52.311	39.787	2	2.9288e-15	6413	Nsco_1318_BC_DsbA_WT_sample3_FS_35	318.19	254.97	70107000	0	0	0	25464000	29165000	15478000			1069	1868	985
AGDVVAIR	Unmodified	799.455	0.455202	104	sp|B4E5E5|RS4_BURCJ	yes	yes	0	0	0	0	0	By MS/MS	By MS/MS	By MS/MS				3	0			3	1	1	1				31.568	30.756	2	0.0028201	3016	Nsco_1318_BC_DsbA_T36_WT_sample3_FS_65	179.16	73.955	93077000	16857000	1178200	75042000	0	0	0			1070	104	986
AGDVVAIREKAK	Unmodified	1255.72	0.724835	104	sp|B4E5E5|RS4_BURCJ	yes	yes	0	0	0	0	2					By MS/MS		2	0		1						1		28.177	16.204	2	0.045327	2334	Nsco_1318_BC_DsbA_WT_sample2_FS_35	66.595	43.855	0	0	0	0	0	0	0			1071	104	987
AGDVVVGQTANILLFLGAR	Unmodified	1913.07	0.0734463	2003	tr|B4EFC4|B4EFC4_BURCJ	yes	yes	0	0	0	0	0	By MS/MS	By MS/MS	By MS/MS	By MS/MS	By MS/MS	By MS/MS	1	0	6			1	1	1	1	1	1	110.09	99.03	2	9.1316e-16	12079	Nsco_1318_BC_DsbA_T36_WT_sample3_FS_25	198.57	188.78	31751000	2072400	0	12408000	9277900	3374900	4617200			1072	2003	988
AGEAIGLTQSAVSLQIK	Unmodified	1684.94	0.93595	2383	tr|B4EJ01|B4EJ01_BURCJ	yes	yes	0	0	0	0	0			By matching	By MS/MS	By MS/MS	By MS/MS	1.75	0.433	1	3				1	1	1	1	86.812	74.366	2	2.4985e-07	13086	Nsco_1318_BC_DsbA_WT_sample1_FS_35	149.26	143.6	44622000	0	0	351520	25279000	0	18991000			1073	2383	989
AGEALEGATNAVQGGASVGVK	Unmodified	1884.95	0.954119	2876	tr|B4EPD8|B4EPD8_BURCJ	yes	yes	0	0	0	0	0	By MS/MS	By matching	By matching		By MS/MS	By MS/MS	1.4	0.49	3	2		1	1	1		1	1	58.817	53.883	2	5.7831e-13	8993	Nsco_1318_BC_DsbA_WT_sample2_FS_35	216.15	216.15	10523000	744730	327620	537700	0	5708100	3205100			1074	2876	990
AGEAMGLTQPAVSR	Unmodified	1386.69	0.692548	955	tr|B4E8W1|B4E8W1_BURCJ	yes	yes	0	0	0	0	0		By MS/MS				By MS/MS	2.67	0.471		1	2		1				2	49.833	42.958	2	0.0055186	6857	Nsco_1318_BC_DsbA_WT_sample3_FS_45	80.014	63.383	36157000	0	9582100	0	0	0	26575000			1075	955	991
AGEATDATIASLKPLLEK	Unmodified	1827	0.998944	1984	tr|B4EF86|B4EF86_BURCJ	yes	yes	0	0	0	0	1	By MS/MS	By MS/MS	By MS/MS	By MS/MS	By MS/MS	By MS/MS	1.12	0.331	7	1		1	1	2	1	1	2	81.962	73.451	2	1.3192e-18	5360	Nsco_1318_BC_DsbA_T36_WT_sample1_FS_25	273.08	271.18	205750000	37391000	12865000	39231000	48193000	23887000	44179000			1076	1984	992
AGECQIALSPKPQDVLAAK	Unmodified	1995.05	0.0459109	1063	tr|B4E9M5|B4E9M5_BURCJ	yes	yes	0	0	0	0	1				By MS/MS			3	0			1				1			75.483	58.841	3	0.001782	10279	Nsco_1318_BC_DsbA_WT_sample1_FS_45	77.871	72.487	0	0	0	0	0	0	0			1077	1063	993
AGEDFEGIPIYASVK	Unmodified	1594.79	0.787889	1498	tr|B4EBY7|B4EBY7_BURCJ	yes	yes	0	0	0	0	0	By MS/MS	By MS/MS	By MS/MS	By MS/MS	By MS/MS	By MS/MS	2.33	0.471		6	3	1	1	1	2	2	2	91.68	78.362	2	1.525e-11	13444	Nsco_1318_BC_DsbA_T36_WT_sample2_FS_45	193.73	193.73	3641800000	124390000	184400000	197620000	348880000	494880000	2291700000			1078	1498	994
AGEDVLLALDCAASEFYHDGK	Unmodified	2280.04	0.0368624	295	sp|B4EDA1|ENO_BURCJ	yes	yes	0	0	0	0	0	By MS/MS	By MS/MS	By MS/MS	By MS/MS			1	0	4			1	1	1	1			107.21	103.05	2	1.9548e-24	11571	Nsco_1318_BC_DsbA_T36_WT_sample1_FS_25	233.97	223.59	146860000	39195000	32361000	48093000	27210000	0	0			1079	295	995
AGEFKEGEHVLR	Unmodified	1370.69	0.694263	665	tr|B4E6X8|B4E6X8_BURCJ	yes	yes	0	0	0	0	1	By MS/MS		By matching				3	0			2	1		1				28.761	27.89	3	0.064346	2769	Nsco_1318_BC_DsbA_T36_WT_sample1_FS_65	28.433	20.709	3158800	1616800	0	1542000	0	0	0			1080	665	996
AGEGAALAGGAAVPVR	Unmodified	1365.74	0.736462	394	tr|B4E5A3|B4E5A3_BURCJ	yes	yes	0	0	0	0	0				By MS/MS	By MS/MS	By MS/MS	2	0.632	1	3	1				2	1	2	59.498	46.007	2	2.6095e-06	7461	Nsco_1318_BC_DsbA_WT_sample1_FS_35	127.83	111.2	16971000	0	0	0	7854800	5074600	4041800			1081	394	997
AGEIELELVPQGNLAER	Unmodified	1836.96	0.958142	2126	tr|B4EGI2|B4EGI2_BURCJ	yes	yes	0	0	0	0	0	By MS/MS		By matching	By MS/MS	By MS/MS	By MS/MS	1.38	0.484	5	3		1		1	2	2	2	95.38	81.82	2	9.2677e-11	14205	Nsco_1318_BC_DsbA_WT_sample1_FS_35	202.61	193.42	236210000	6313200	0	1508300	165380000	25342000	37670000			1082	2126	998
AGEIGSSTMPHK	Oxidation (M)	1229.57	0.571036	1929	tr|B4EEU9|B4EEU9_BURCJ	yes	yes	0	0	0	1	0				By MS/MS	By MS/MS	By MS/MS	2	0		5					1	2	2	23.116	11.362	2	0.0075509	2218	Nsco_1318_BC_DsbA_WT_sample2_FS_35	70.399	58.551	4373900	0	0	0	520510	2088900	1764500			1083	1929	999
AGEKPAAAPAGADAATAGK	Unmodified	1623.82	0.821648	1975	tr|B4EF33|B4EF33_BURCJ	yes	yes	0	0	0	0	1				By MS/MS	By matching	By matching	2	0		3					1	1	1	24.905	12.948	2	1.4882e-15	1730	Nsco_1318_BC_DsbA_WT_sample1_FS_35	197.75	182.38	15705000	0	0	0	6085100	3628700	5990800			1084	1975	1000
AGELAVEGHAQPK	Unmodified	1305.67	0.667714	735	tr|B4E7J0|B4E7J0_BURCJ	yes	yes	0	0	0	0	0				By MS/MS	By MS/MS	By MS/MS	2	0		3					1	1	1	29.038	17.115	2	5.054e-09	2374	Nsco_1318_BC_DsbA_WT_sample3_FS_35	222.18	205.27	52877000	0	0	0	15505000	22801000	14571000			1085	735	1001
AGELTLSGPVLGDIYLGK	Unmodified	1801.98	0.982566	404	tr|B4E5F7|B4E5F7_BURCJ	yes	yes	0	0	0	0	0	By MS/MS	By matching	By MS/MS				1	0	3			1	1	1				96.341	96.62	2	0.0011749	9619	Nsco_1318_BC_DsbA_T36_WT_sample1_FS_25	80.522	74.916	5829200	3291500	342200	2195500	0	0	0			1086	404	1002
AGELVNFVAQQVGGK	Unmodified	1515.8	0.804542	668	tr|B4E6Y2|B4E6Y2_BURCJ	yes	yes	0	0	0	0	0	By matching	By matching	By MS/MS	By MS/MS	By MS/MS	By MS/MS	2.25	0.433		6	2	1	1	1	1	2	2	90.458	78.158	2	1.1907e-09	12220	Nsco_1318_BC_DsbA_T36_WT_sample3_FS_45	209.97	203.53	146560000	15503000	9811200	29452000	21314000	30873000	39607000			1087	668	1003
AGENALMLASLNGDLGLVK	Oxidation (M)	1900.99	0.992813	1429	tr|B4EBI9|B4EBI9_BURCJ	yes	yes	0	0	0	1	0	By MS/MS	By MS/MS	By MS/MS	By MS/MS	By MS/MS		1.11	0.314	8	1		2	2	2	2	1		97.542	92.341	2	5.832e-08	8441	Nsco_1318_BC_DsbA_T36_WT_sample1_FS_25	128.22	128.22	136660000	7488500	7873800	12310000	108990000	0	0			1088	1429	1004
AGENALMLASLNGDLGLVK	Unmodified	1885	0.997898	1429	tr|B4EBI9|B4EBI9_BURCJ	yes	yes	0	0	0	0	0	By MS/MS	By MS/MS	By MS/MS				1	0	3			1	1	1				98.006	98.285	2	3.6174e-11	9947	Nsco_1318_BC_DsbA_T36_WT_sample1_FS_25	202.13	193.61	316330000	174770000	38788000	102770000	0	0	0			1089	1429	1004
AGEPAAQQGTDTIR	Unmodified	1413.68	0.68482	495	tr|B4E5Z1|B4E5Z1_BURCJ	yes	yes	0	0	0	0	0	By matching	By MS/MS	By MS/MS				2	0		4		1	1	2				25.166	24.199	2	1.425e-05	2522	Nsco_1318_BC_DsbA_T36_WT_sample2_FS_45	148.28	127.38	10785000	1583400	4086400	5115200	0	0	0			1090	495	1005
AGEPLPLAVLAGPCGVR	Unmodified	1675.91	0.907961	2774	tr|B4EN04|B4EN04_BURCJ	yes	yes	0	0	0	0	0	By MS/MS	By MS/MS	By MS/MS			By MS/MS	1	0	4			1	1	1			1	90.095	90.375	2	3.8611e-07	8379	Nsco_1318_BC_DsbA_T36_WT_sample3_FS_25	113.69	111.93	11241000	2067200	840970	8333200	0	0	0			1091	2774	1006
AGETAVFTCSSLK	Unmodified	1369.65	0.654766	1930	tr|B4EEV2|B4EEV2_BURCJ	yes	yes	0	0	0	0	0	By MS/MS						2	0		1		1						48.814	48.865	2	0.065576	6960	Nsco_1318_BC_DsbA_T36_WT_sample1_FS_45	48.44	33.76	0	0	0	0	0	0	0			1092	1930	1007
AGETAVFTCSSLKR	Unmodified	1525.76	0.755877	1930	tr|B4EEV2|B4EEV2_BURCJ	yes	yes	0	0	0	0	1	By MS/MS			By MS/MS	By MS/MS		1.4	0.49	3	2		1			2	2		47.757	37.074	2	1.965e-14	6065	Nsco_1318_BC_DsbA_WT_sample1_FS_35	253.71	238.44	19370000	1495900	0	0	8193500	9680600	0			1093	1930	1008
AGEVHGLMGENGAGK	Unmodified	1425.67	0.667062	2622	tr|B4ELJ5|B4ELJ5_BURCJ;tr|B4EM69|B4EM69_BURCJ	yes	no	0	0	0	0	0				By MS/MS		By MS/MS	3	0			2				1		1	33.461	23.421	2	6.154e-07	3362	Nsco_1318_BC_DsbA_WT_sample1_FS_45	160.15	149.28	6071600	0	0	0	1496400	0	4575200			1094	2622	1009
AGEVISAEVVR	Unmodified	1128.61	0.613887	1350	tr|B4EB40|B4EB40_BURCJ	yes	yes	0	0	0	0	0	By MS/MS	By MS/MS	By MS/MS	By matching	By MS/MS	By MS/MS	2.5	0.5		3	3	1	1	1	1	1	1	51.424	44.299	2	0.00010444	7208	Nsco_1318_BC_DsbA_WT_sample3_FS_45	139.38	106.54	81973000	0	21533000	18251000	14459000	13415000	14315000			1095	1350	1010
AGEWITAQGADIR	Unmodified	1386.69	0.689178	1327	tr|B4EB10|B4EB10_BURCJ	yes	yes	0	0	0	0	0					By MS/MS		3	0			2					2		72.058	57.055	2	0.001396	10213	Nsco_1318_BC_DsbA_WT_sample2_FS_45	88.948	70.686	0	0	0	0	0	0	0			1096	1327	1011
AGEYAIDGLDGVR	Unmodified	1334.65	0.646644	1054	tr|B4E9K6|B4E9K6_BURCJ	yes	yes	0	0	0	0	0						By MS/MS	3	0			1						1	73.542	60.286	2	0.034314	10495	Nsco_1318_BC_DsbA_WT_sample3_FS_45	48.44	37.289	3410500	0	0	0	0	0	3410500			1097	1054	1012
AGFADQPIVAYQIEHGVNR	Unmodified	2084.04	0.0439371	2394	tr|B4EJ21|B4EJ21_BURCJ	yes	yes	0	0	0	0	0	By MS/MS	By MS/MS	By matching	By MS/MS	By MS/MS	By MS/MS	1.67	0.816	5	2	2	2	1	1	2	2	1	78.603	69.061	2;3	1.3915e-11	5425	Nsco_1318_BC_DsbA_WT_sample1_FS_25	208.95	201.04	66100000	12509000	698760	15911000	23778000	12803000	400230			1098	2394	1013
AGFAEVPR	Unmodified	845.44	0.439552	1929	tr|B4EEU9|B4EEU9_BURCJ	yes	yes	0	0	0	0	0		By MS/MS				By matching	2.5	0.5		1	1		1				1	38.435	33.76	2	0.013542	4467	Nsco_1318_BC_DsbA_T36_WT_sample2_FS_45	65.252	47.485	5169600	0	1931700	0	0	0	3237900			1099	1929	1014
AGFDAATLGDADK	Unmodified	1250.58	0.577896	325	sp|B4EEW1|SYL_BURCJ	yes	yes	0	0	0	0	0				By MS/MS	By MS/MS	By MS/MS	2.57	0.495		3	4				3	2	2	60.865	47.521	2	1.1118e-06	8056	Nsco_1318_BC_DsbA_WT_sample3_FS_45	120.77	115.99	72999000	0	0	0	24042000	26408000	22549000			1100	325	1015
AGFDAHDVHMSDLLAGR	Oxidation (M)	1826.84	0.836981	1443	tr|B4EBL4|B4EBL4_BURCJ	yes	yes	0	0	0	1	0					By MS/MS	By matching	2	0		2						1	1	59.158	46.906	2	0.010139	7834	Nsco_1318_BC_DsbA_WT_sample2_FS_35	60.49	45.288	1710600	0	0	0	0	604800	1105800			1101	1443	1016
AGFDIESHTVWHPNFR	Unmodified	1911.9	0.90163	2352	tr|B4EIQ3|B4EIQ3_BURCJ	yes	yes	0	0	0	0	0		By MS/MS			By MS/MS	By MS/MS	2.67	0.471		1	2		1			1	1	80.685	69.662	3	5.2597e-05	12860	Nsco_1318_BC_DsbA_WT_sample2_FS_45	98.694	84.862	12839000	0	1891100	0	0	5688000	5259400			1102	2352	1017
AGFLVVDAGDGDVLNAER	Unmodified	1816.9	0.895542	1833	tr|B4EE78|B4EE78_BURCJ	yes	yes	0	0	0	0	0	By MS/MS			By MS/MS			1.5	0.5	1	1		1			1			94.152	83.607	2	1.3741e-16	14582	Nsco_1318_BC_DsbA_WT_sample1_FS_35	222.72	209.96	17475000	1105500	0	0	16370000	0	0			1103	1833	1018
AGFNPNNGIGDLYAR	Unmodified	1577.76	0.758654	982	tr|B4E908|B4E908_BURCJ	yes	yes	0	0	0	0	0				By MS/MS	By MS/MS		2	0		2					1	1		81.458	63.724	2	0.0094832	11287	Nsco_1318_BC_DsbA_WT_sample2_FS_35	74.76	51.384	8707700	0	0	0	4018400	4689300	0			1104	982	1019
AGFPPIHLAEINFQALYEQR	Unmodified	2313.19	0.190601	212	sp|B4EA67|SECB_BURCJ	yes	yes	0	0	0	0	0			By MS/MS				1	0	1					1				99.2	99.693	2	0.0012576	10296	Nsco_1318_BC_DsbA_T36_WT_sample3_FS_25	114.56	83.735	2096500	0	0	2096500	0	0	0			1105	212	1020
AGFTVNTYPYYDEATGGLK	Unmodified	2065.96	0.963287	2396	tr|B4EJ31|B4EJ31_BURCJ	yes	yes	0	0	0	0	0	By MS/MS	By MS/MS	By MS/MS	By MS/MS	By MS/MS	By MS/MS	1.14	0.35	6	1		1	1	1	1	2	1	87.809	77.49	2	4.2803e-08	6120	Nsco_1318_BC_DsbA_T36_WT_sample1_FS_25	186.17	176.48	182120000	11320000	9762100	13616000	22088000	103530000	21806000			1106	2396	1021
AGFYDHTGALR	Unmodified	1206.58	0.578171	2470	tr|B4EJU9|B4EJU9_BURCJ	yes	yes	0	0	0	0	0	By matching	By MS/MS	By MS/MS			By MS/MS	2.25	0.433		3	1	1	1	1			1	35.773	33.086	2	4.9963e-06	3998	Nsco_1318_BC_DsbA_T36_WT_sample3_FS_45	180.27	165.59	35969000	6489600	8356100	10680000	0	0	10444000			1107	2470	1022
AGGADVLAQR	Unmodified	956.504	0.503943	2174	tr|B4EH41|B4EH41_BURCJ	yes	yes	0	0	0	0	0	By MS/MS	By MS/MS	By MS/MS	By MS/MS	By MS/MS	By MS/MS	2.5	0.5		3	3	1	1	1	1	1	1	30.969	25.573	2	1.2113e-05	3352	Nsco_1318_BC_DsbA_WT_sample1_FS_45	225.24	166.45	32368000	1677600	1934300	5016500	10927000	6818200	5994300			1108	2174	1023
AGGAGIPAFFTNTGYGTVIAEGK	Unmodified	2198.1	0.100783	729	tr|B4E7H7|B4E7H7_BURCJ	yes	yes	0	0	0	0	0	By MS/MS	By MS/MS	By MS/MS		By matching	By MS/MS	1	0	5			1	1	1		1	1	97.927	90.375	2	2.7591e-09	8623	Nsco_1318_BC_DsbA_T36_WT_sample1_FS_25	143.38	128.22	1809000000	502140000	289790000	607390000	0	134710000	274950000			1109	729	1024
AGGAGIPAFFTNTGYGTVIAEGKETR	Unmodified	2584.29	0.292166	729	tr|B4E7H7|B4E7H7_BURCJ	yes	yes	0	0	0	0	1				By MS/MS	By MS/MS	By matching	2	0		3					1	1	1	103.15	83.604	3	4.2816e-10	14624	Nsco_1318_BC_DsbA_WT_sample1_FS_35	111.65	108.77	18330000	0	0	0	12353000	3708500	2268600			1110	729	1025
AGGAIVSFELKGDTPEQQR	Unmodified	2002.01	0.0119683	2038	tr|B4EFK8|B4EFK8_BURCJ	yes	yes	0	0	0	0	1	By MS/MS	By MS/MS	By MS/MS	By MS/MS	By MS/MS	By MS/MS	1	0	6			1	1	1	1	1	1	64.652	56.169	2	5.1899e-11	3140	Nsco_1318_BC_DsbA_WT_sample2_FS_25	188.29	181.9	9747100	1281800	1027100	0	3776100	1014200	2647900			1111	2038	1026
AGGASGADALVQSTVTTPGDSQSVGYR	Unmodified	2551.22	0.215038	2672	tr|B4EM05|B4EM05_BURCJ	yes	yes	0	0	0	0	0	By MS/MS	By MS/MS	By MS/MS	By MS/MS	By MS/MS	By MS/MS	1	0	7			2	1	1	1	1	1	70.206	63.458	2	9.1126e-37	4288	Nsco_1318_BC_DsbA_T36_WT_sample1_FS_25	348.33	348.33	271500000	86386000	11093000	24564000	61051000	64442000	23966000			1112	2672	1027
AGGATIVDR	Unmodified	858.456	0.45593	1960	tr|B4EF03|B4EF03_BURCJ	yes	yes	0	0	0	0	0				By MS/MS			3	0			1				1			28.422	16.889	2	0.065161	2200	Nsco_1318_BC_DsbA_WT_sample1_FS_45	70.332	31.514	0	0	0	0	0	0	0			1113	1960	1028
AGGATIVDREFTNDK	Unmodified	1592.78	0.779449	1960	tr|B4EF03|B4EF03_BURCJ	yes	yes	0	0	0	0	1	By MS/MS	By MS/MS	By MS/MS	By MS/MS	By MS/MS	By MS/MS	1.33	0.471	6	3		1	1	1	2	2	2	45.118	36.887	2	3.6669e-18	1828	Nsco_1318_BC_DsbA_WT_sample3_FS_25	293.47	249.29	65107000	6184300	5206800	3852200	19389000	13200000	17275000			1114	1960	1029
AGGCFSAEHGVGPVNIAYYR	Unmodified	2123.98	0.984708	2941	tr|B4EPW7|B4EPW7_BURCJ	yes	yes	0	0	0	0	0	By MS/MS	By MS/MS	By MS/MS		By matching	By MS/MS	2.17	0.898	2	1	3	1	1	1		1	2	68.673	62.001	2;3	4.1092e-06	3950	Nsco_1318_BC_DsbA_WT_sample3_FS_25	153.38	140.61	13521000	1032800	2466800	6171500	0	334440	3515600			1115	2941	1030
AGGDDYLTKPFDSGELSAR	Unmodified	1997.93	0.933049	1666	tr|B4ED62|B4ED62_BURCJ	yes	yes	0	0	0	0	1	By MS/MS	By matching					3	0			2	1	1					63.437	63.993	3	0.0073072	8145	Nsco_1318_BC_DsbA_T36_WT_sample1_FS_65	52.298	45.24	1842600	1472400	370200	0	0	0	0			1116	1666	1031
AGGDTHMITLPGHGTRPEDLVGVR	Unmodified	2485.25	0.24959	2135	tr|B4EGL6|B4EGL6_BURCJ	yes	yes	0	0	0	0	1	By MS/MS	By MS/MS	By MS/MS				3	0			3	1	1	1				65.309	66.004	4	1.5162e-09	7835	Nsco_1318_BC_DsbA_T36_WT_sample3_FS_65	128.98	120.38	15386000	1959800	3837900	9587900	0	0	0			1117	2135	1032
AGGFHYR	Unmodified	806.382	0.382371	135	sp|B4E5Z6|CYAY_BURCJ	yes	yes	0	0	0	0	0	By MS/MS		By MS/MS			By MS/MS	2.33	0.471		2	1	1		1			1	21.525	20.376	2	0.000896	1674	Nsco_1318_BC_DsbA_T36_WT_sample1_FS_45	98.513	88.207	5344600	4207400	0	1137200	0	0	0			1118	135	1033
AGGGADVLWER	Unmodified	1129.55	0.551621	1790	tr|B4EE08|B4EE08_BURCJ	yes	yes	0	0	0	0	0	By MS/MS				By matching	By MS/MS	2.67	0.471		1	2	1				1	1	58.838	50.536	2	2.5991e-05	7252	Nsco_1318_BC_DsbA_T36_WT_sample1_FS_45	127.76	127.76	19285000	13341000	0	0	0	3282000	2662200			1119	1790	1034
AGGGLVTIEPLGDPDACAAAK	Unmodified	1981.98	0.977891	1357	tr|B4EB52|B4EB52_BURCJ	yes	yes	0	0	0	0	0	By MS/MS	By matching	By MS/MS	By MS/MS	By MS/MS	By MS/MS	1.14	0.35	6	1		1	1	1	1	1	2	83.872	74.031	2	1.0062e-08	6005	Nsco_1318_BC_DsbA_WT_sample1_FS_25	126.63	118.53	26900000	5036400	1515100	2480100	5772500	1363500	10732000			1120	1357	1035
AGGGLVTIEPLGDPDACAAAKR	Unmodified	2138.08	0.079002	1357	tr|B4EB52|B4EB52_BURCJ	yes	yes	0	0	0	0	1	By MS/MS						2	0		1		1						62.839	63.29	3	0.0035739	9380	Nsco_1318_BC_DsbA_T36_WT_sample1_FS_45	52.541	42.98	2540400	2540400	0	0	0	0	0			1121	1357	1036
AGGGQAAGPAAVASAAALPTLGDDMASALGLAGQTAAIPFDIPLR	Oxidation (M)	4118.11	0.110643	767	tr|B4E7W4|B4E7W4_BURCJ	yes	yes	0	0	0	1	0	By MS/MS	By MS/MS	By MS/MS				1	0	3			1	1	1				110.19	110.23	3	1.6515e-10	12545	Nsco_1318_BC_DsbA_T36_WT_sample3_FS_25	128.61	124.69	40819000	13308000	6303600	21208000	0	0	0			1122	767	1037
AGGGQAAGPAAVASAAALPTLGDDMASALGLAGQTAAIPFDIPLR	Unmodified	4102.12	0.115728	767	tr|B4E7W4|B4E7W4_BURCJ	yes	yes	0	0	0	0	0	By MS/MS		By matching				1	0	2			1		1				113.87	113.91	3	0.058221	13263	Nsco_1318_BC_DsbA_T36_WT_sample1_FS_25	23.742	19.966	13180000	827330	0	12353000	0	0	0			1123	767	1037
AGGHDVHGAALGAEEIAK	Unmodified	1701.84	0.843446	1946	tr|B4EEX7|B4EEX7_BURCJ	yes	yes	0	0	0	0	0	By matching				By MS/MS		2	0		2		1				1		36.5	29.637	2	1.5755e-07	4799	Nsco_1318_BC_DsbA_WT_sample2_FS_35	127.02	122.08	3156300	942480	0	0	0	2213800	0			1124	1946	1038
AGGIDVANIVVR	Unmodified	1182.67	0.672071	1624	tr|B4ECV7|B4ECV7_BURCJ	yes	yes	0	0	0	0	0	By MS/MS	By matching	By MS/MS	By MS/MS	By matching	By matching	2.5	0.5		3	3	1	1	1	1	1	1	76.162	67.761	2	5.9046e-05	10262	Nsco_1318_BC_DsbA_T36_WT_sample1_FS_45	160	137.26	57987000	12897000	2108200	7432900	26305000	5505400	3739100			1125	1624	1039
AGGLPLDTLSMGMSADLDAAVLEGATIVR	Unmodified	2843.44	0.44088	1793	tr|B4EE13|B4EE13_BURCJ	yes	yes	0	0	0	0	0	By matching		By MS/MS				1	0	2			1		1				112.19	112.24	2	1.6712e-06	13056	Nsco_1318_BC_DsbA_T36_WT_sample3_FS_25	109.54	102.82	7165100	835520	0	6329600	0	0	0			1126	1793	1040
AGGPALLFNAPPGNAFPVLGNLFGTPR	Unmodified	2664.42	0.417641	1480	tr|B4EBU2|B4EBU2_BURCJ	yes	yes	0	0	0	0	0		By matching	By MS/MS				1	0	2				1	1				110.83	110.9	2	2.2227e-07	12715	Nsco_1318_BC_DsbA_T36_WT_sample3_FS_25	159.88	151.56	7873600	0	5691300	2182300	0	0	0			1127	1480	1041
AGGPSAYAHVTPDSR	Unmodified	1484.7	0.700805	1858	tr|B4EEE8|B4EEE8_BURCJ	yes	yes	0	0	0	0	0				By MS/MS	By MS/MS	By MS/MS	2	0		3					1	1	1	34.846	22.522	2	3.719e-14	3489	Nsco_1318_BC_DsbA_WT_sample2_FS_35	243.4	226.82	36555000	0	0	0	16901000	12531000	7123400			1128	1858	1042
AGGRNPAYQEEDGQR	Unmodified	1646.74	0.73971	490	tr|B4E5Y2|B4E5Y2_BURCJ	yes	yes	0	0	0	0	1	By MS/MS	By MS/MS	By MS/MS	By MS/MS	By matching	By matching	2.64	0.481		4	7	2	2	3	2	1	1	19.942	15.094	2;3	2.7936e-32	1183	Nsco_1318_BC_DsbA_T36_WT_sample1_FS_45	369.42	331.86	76016000	46612000	10801000	15684000	1814400	638030	466290			1129	490	1043
AGGSDDAFSGIQDWELALK	Unmodified	1978.93	0.927236	1552	tr|B4ECE5|B4ECE5_BURCJ	yes	yes	0	0	0	0	0	By matching	By MS/MS	By MS/MS				1	0	3			1	1	1				99.069	99.348	2	1.0711e-05	10220	Nsco_1318_BC_DsbA_T36_WT_sample3_FS_25	104.17	100.16	5842900	1702500	1409400	2731000	0	0	0			1130	1552	1044
AGGSELLDCTPLLDAFLR	Unmodified	1946.98	0.977163	1367	tr|B4EB84|B4EB84_BURCJ	yes	yes	0	0	0	0	0	By MS/MS		By matching			By MS/MS	1	0	3			1		1			1	108.92	108.96	2	5.0873e-10	8555	Nsco_1318_BC_DsbA_WT_sample3_FS_25	147.87	132.48	2574700	1314700	0	1260100	0	0	0			1131	1367	1045
AGHDVHAFDLSADALR	Unmodified	1693.82	0.817232	2110	tr|B4EGC5|B4EGC5_BURCJ	yes	yes	0	0	0	0	0	By MS/MS	By MS/MS	By MS/MS	By MS/MS	By MS/MS	By MS/MS	2.09	0.9	4	2	5	3	1	1	2	1	3	64.037	56.397	2;3	5.7306e-12	9473	Nsco_1318_BC_DsbA_WT_sample3_FS_35	263.7	250.03	716430000	16259000	941220	13273000	324010000	20182000	341770000			1132	2110	1046
AGHDVTVFEK	Unmodified	1101.55	0.545473	507	tr|B4E613|B4E613_BURCJ	yes	yes	0	0	0	0	0	By MS/MS	By matching	By MS/MS				2.5	0.5		2	2	1	1	2				28.38	27.608	2	3.819e-05	2524	Nsco_1318_BC_DsbA_T36_WT_sample3_FS_65	185.81	139.39	13449000	4486700	477750	8484300	0	0	0			1133	507	1047
AGHFIHFR	Unmodified	983.509	0.508969	2031	tr|B4EFJ8|B4EFJ8_BURCJ	yes	yes	0	0	0	0	0		By MS/MS		By MS/MS	By MS/MS	By MS/MS	2.4	0.49		6	4		1		2	4	3	49.153	38.275	2	0.0012073	5792	Nsco_1318_BC_DsbA_WT_sample3_FS_45	126.16	89.136	9111400	0	1199200	0	1223600	5604100	1084500			1134	2031	1048
AGHGAADMVAVIR	Unmodified	1266.65	0.65029	1522	tr|B4EC63|B4EC63_BURCJ	yes	yes	0	0	0	0	0	By MS/MS	By MS/MS	By MS/MS		By MS/MS		3	0			4	1	1	1		1		47.006	44.075	2	3.6587e-22	5059	Nsco_1318_BC_DsbA_T36_WT_sample3_FS_65	317.81	304.43	102770000	37430000	18432000	45997000	0	907170	0			1135	1522	1049
AGHGAADMVAVIR	Oxidation (M)	1282.65	0.645204	1522	tr|B4EC63|B4EC63_BURCJ	yes	yes	0	0	0	1	0				By MS/MS	By MS/MS	By MS/MS	3	0			3				1	1	1	36.429	26.671	2	2.5937e-05	3911	Nsco_1318_BC_DsbA_WT_sample2_FS_45	108.47	108.47	6158400	0	0	0	2882200	1863400	1412800			1136	1522	1049
AGHGWANLPESIIGR	Unmodified	1576.81	0.811024	2409	tr|B4EJ91|B4EJ91_BURCJ	yes	yes	0	0	0	0	0				By matching	By MS/MS		3	0			2				1	1		92.276	73.246	2	9.091e-11	13457	Nsco_1318_BC_DsbA_WT_sample2_FS_45	150.09	140.14	6774700	0	0	0	4772100	2002600	0			1137	2409	1050
AGHIFQVSSVGGR	Unmodified	1313.68	0.684033	2469	tr|B4EJU7|B4EJU7_BURCJ	yes	yes	0	0	0	0	0	By MS/MS	By MS/MS	By MS/MS	By MS/MS	By MS/MS	By MS/MS	2.5	0.5		3	3	1	1	1	1	1	1	43.86	37.279	2	1.907e-15	4474	Nsco_1318_BC_DsbA_T36_WT_sample3_FS_45	266.26	246.49	176620000	30393000	19895000	50740000	15847000	36663000	23085000			1138	2469	1051
AGHLGHVAVGAITSPALR	Unmodified	1725.96	0.963836	2627	tr|B4ELK0|B4ELK0_BURCJ	yes	yes	0	0	0	0	0						By MS/MS	1.5	0.5	1	1							2	71.11	58.051	2	1.2935e-05	9697	Nsco_1318_BC_DsbA_WT_sample3_FS_35	148.18	125.95	5135300	0	0	0	0	0	5135300			1139	2627	1052
AGHPLLASVAPAAELAR	Unmodified	1642.92	0.915489	2242	tr|B4EHU3|B4EHU3_BURCJ	yes	yes	0	0	0	0	0					By MS/MS	By MS/MS	2	0		2						1	1	83.371	66.708	2	1.9359e-11	11433	Nsco_1318_BC_DsbA_WT_sample3_FS_35	182.08	173.35	24838000	0	0	0	0	1070700	23768000			1140	2242	1053
AGHTFNLLDAR	Unmodified	1213.62	0.62037	1411	tr|B4EBF5|B4EBF5_BURCJ	yes	yes	0	0	0	0	0		By MS/MS	By MS/MS	By MS/MS	By matching	By MS/MS	2.4	0.49		3	2		1	1	1	1	1	58.647	48.845	2;3	6.8928e-07	6917	Nsco_1318_BC_DsbA_T36_WT_sample2_FS_45	163.43	136.17	21072000	0	0	9528200	6065000	4493100	986010			1141	1411	1054
AGIAAENYPFCTIEPNVGIVEVPDTR	Unmodified	2831.38	0.379995	657	tr|B4E6W0|B4E6W0_BURCJ	yes	yes	0	0	0	0	0	By MS/MS	By MS/MS	By MS/MS				1	0	3			1	1	1				98.882	99.162	2	5.38e-15	10160	Nsco_1318_BC_DsbA_T36_WT_sample3_FS_25	173.03	165.25	50981000	16862000	10726000	23392000	0	0	0			1142	657	1055
AGIALCPEDR	Unmodified	1100.53	0.528443	2622	tr|B4ELJ5|B4ELJ5_BURCJ	yes	yes	0	0	0	0	0		By MS/MS	By matching	By MS/MS	By MS/MS	By MS/MS	2.38	0.484		5	3		1	1	2	2	2	46.868	37.818	2	0.00041417	6073	Nsco_1318_BC_DsbA_WT_sample1_FS_35	99.802	91.27	31238000	0	3760700	5154200	7075400	5423500	9824300			1143	2622	1056
AGIALCPEDRK	Unmodified	1228.62	0.623406	2622	tr|B4ELJ5|B4ELJ5_BURCJ	yes	yes	0	0	0	0	1				By matching	By matching	By MS/MS	2	0		3					1	1	1	36.198	23.773	2	0.067536	3541	Nsco_1318_BC_DsbA_WT_sample3_FS_35	28.209	28.209	2619300	0	0	0	1103100	600390	915830			1144	2622	1057
AGIALDIGGAAHDLAETLR	Unmodified	1862.98	0.985025	2390	tr|B4EJ17|B4EJ17_BURCJ	yes	yes	0	0	0	0	0	By MS/MS	By MS/MS	By MS/MS				1	0	3			1	1	1				91.004	91.284	2	6.0242e-16	8535	Nsco_1318_BC_DsbA_T36_WT_sample3_FS_25	209.19	196.61	23960000	6467000	5259800	12233000	0	0	0			1145	2390	1058
AGIANLVDSAAGIVK	Unmodified	1397.79	0.787829	1166	tr|B4EA87|B4EA87_BURCJ	yes	yes	0	0	0	0	0	By MS/MS	By matching	By matching				2	0		3		1	1	1				84.848	83.313	2	9.8389e-05	13563	Nsco_1318_BC_DsbA_T36_WT_sample1_FS_45	89.9	78.736	17054000	4046500	1880400	11127000	0	0	0			1146	1166	1059
AGIAQAINNLR	Unmodified	1139.64	0.641105	2190	tr|B4EH91|B4EH91_BURCJ	yes	yes	0	0	0	0	0	By MS/MS	By MS/MS	By MS/MS	By MS/MS	By MS/MS	By MS/MS	2.43	0.495		4	3	2	1	1	1	1	1	62.451	56.524	2	9.0922e-07	9964	Nsco_1318_BC_DsbA_WT_sample3_FS_45	143.01	128.34	63665000	6585000	8385200	23297000	13319000	12080000	0			1147	2190	1060
AGIASPWGQLVADHPALRDDILEFR	Unmodified	2746.42	0.419098	1377	tr|B4EBA5|B4EBA5_BURCJ	yes	yes	0	0	0	0	1		By MS/MS	By MS/MS				3	0			2		1	1				102.5	100.93	4	0.017162	10612	Nsco_1318_BC_DsbA_T36_WT_sample2_FS_65	44.258	42.175	2718800	0	1201800	1516900	0	0	0			1148	1377	1061
AGIDANLAQPSER	Unmodified	1340.67	0.668442	2613	tr|B4ELH3|B4ELH3_BURCJ	yes	yes	0	0	0	0	0		By MS/MS	By MS/MS	By matching	By matching	By MS/MS	2.6	0.49		2	3		1	1	1	1	1	45.572	38.427	2	5.8313e-06	6016	Nsco_1318_BC_DsbA_WT_sample3_FS_45	139.15	119.88	37525000	0	4775000	7396600	5723600	11703000	7926600			1149	2613	1062
AGIEIMR	Oxidation (M)	804.416	0.416374	62		yes	yes	0	0	0	1	0					By MS/MS		3	0			1					1		30.146	19.452	2	0.063429	2755	Nsco_1318_BC_DsbA_WT_sample2_FS_45	72.618	29.495	0	0	0	0	0	0	0	+		1150	62	1063
AGIGIVLVGTDR	Unmodified	1169.68	0.676822	833	tr|B4E887|B4E887_BURCJ	yes	yes	0	0	0	0	0		By matching			By MS/MS	By MS/MS	2	0		3			1			1	1	81.229	70.087	2	0.010446	12144	Nsco_1318_BC_DsbA_WT_sample3_FS_35	71.614	53.389	5770300	0	618400	0	0	3084500	2067400			1151	833	1064
AGIGMSDGLLDLVPSAR	Unmodified	1670.87	0.866156	120	sp|B4E5R5|UPP_BURCJ	yes	yes	0	0	0	0	0	By MS/MS				By MS/MS		1.5	0.5	1	1		1				1		102.97	93.822	2	1.1983e-10	15669	Nsco_1318_BC_DsbA_WT_sample2_FS_35	163.99	146.62	32333000	3173100	0	0	0	29160000	0			1152	120	1065
AGIHGFTK	Unmodified	829.445	0.444637	2287	tr|B4EIA8|B4EIA8_BURCJ	yes	yes	0	0	0	0	0	By MS/MS	By MS/MS	By MS/MS	By MS/MS	By MS/MS	By MS/MS	2.5	0.5		3	3	1	1	1	1	1	1	25.954	20.108	2	9.6964e-05	2104	Nsco_1318_BC_DsbA_T36_WT_sample1_FS_45	158.03	117.93	3728400000	481390000	251900000	847440000	1041600000	770860000	335250000			1153	2287	1066
AGIHGFTMSLAQEVATK	Oxidation (M)	1775.89	0.887619	1203	tr|B4EAG0|B4EAG0_BURCJ	yes	yes	0	0	0	1	0	By MS/MS	By matching	By MS/MS	By MS/MS	By MS/MS	By MS/MS	1.8	0.653	5	8	2	1	1	2	3	6	2	76.192	64.827	2	5.798e-23	10771	Nsco_1318_BC_DsbA_WT_sample2_FS_35	262.3	262.3	954610000	520650	542770	3823200	217660000	336430000	395640000			1154	1203	1067
AGIHGFTMSLAQEVATK	Unmodified	1759.89	0.892705	1203	tr|B4EAG0|B4EAG0_BURCJ	yes	yes	0	0	0	0	0	By MS/MS	By MS/MS	By MS/MS	By MS/MS	By MS/MS	By MS/MS	1.81	0.527	4	11	1	1	1	2	6	3	3	90.046	78.078	2	9.6244e-23	12592	Nsco_1318_BC_DsbA_WT_sample1_FS_35	343.87	305	6979900000	6016400	3789600	11192000	2186200000	1924400000	2848300000			1155	1203	1067
AGIIETNFR	Unmodified	1019.54	0.539994	118	sp|B4E5N5|ILVC_BURCJ	yes	yes	0	0	0	0	0	By matching	By matching	By MS/MS				3	0			3	1	1	1				48.338	48.83	2	0.0001395	5821	Nsco_1318_BC_DsbA_T36_WT_sample3_FS_65	147.52	109.96	18492000	7007000	4062300	7423100	0	0	0			1156	118	1068
AGIIHATIGR	Unmodified	1007.59	0.587613	74	sp|B4E5A9|RL1_BURCJ	yes	yes	0	0	0	0	0	By MS/MS	By MS/MS	By MS/MS	By MS/MS	By MS/MS	By MS/MS	1.94	0.747	5	7	4	4	2	2	4	2	2	40.217	33.948	1;2	1.0374e-06	5071	Nsco_1318_BC_DsbA_WT_sample3_FS_45	268.28	197.14	28107000000	2961500000	5628800000	5945800000	4472500000	4709200000	4389300000			1157	74	1069
AGIPVFHVQHVDTADSPIFADGSDGFR	Unmodified	2854.37	0.367456	2750	tr|B4EMR9|B4EMR9_BURCJ	yes	yes	0	0	0	0	0	By MS/MS						2	0		1		1						85.005	83.15	3	0.046148	13407	Nsco_1318_BC_DsbA_T36_WT_sample1_FS_45	36.577	26.765	3465600	3465600	0	0	0	0	0			1158	2750	1070
AGIQPGDIILK	Unmodified	1123.66	0.660109	1215	tr|B4EAH7|B4EAH7_BURCJ	yes	yes	0	0	0	0	0	By MS/MS	By MS/MS	By MS/MS	By MS/MS	By MS/MS	By MS/MS	2.62	0.484		3	5	2	2	1	1	1	1	70.002	64.092	2	0.0048857	11428	Nsco_1318_BC_DsbA_WT_sample3_FS_45	99.855	67.921	235680000	50360000	28730000	27335000	54973000	53050000	21230000			1159	1215	1071
AGIRPGDLITR	Unmodified	1167.67	0.672405	1156	tr|B4EA63|B4EA63_BURCJ	yes	yes	0	0	0	0	1	By MS/MS	By MS/MS	By matching				3	0			3	1	1	1				41.271	40.928	2	0.00015965	4907	Nsco_1318_BC_DsbA_T36_WT_sample1_FS_65	152.67	104.81	98023000	35791000	18455000	43777000	0	0	0			1160	1156	1072
AGITYTTTPFVEHETYAR	Unmodified	2055.99	0.99017	2852	tr|B4EP68|B4EP68_BURCJ	yes	yes	0	0	0	0	0	By MS/MS	By MS/MS	By MS/MS				3	0			6	2	2	2				56.942	58.035	2;3	1.2835e-07	6937	Nsco_1318_BC_DsbA_T36_WT_sample2_FS_65	132.51	124.2	106820000	31135000	28167000	47515000	0	0	0			1161	2852	1073
AGIVGSFPALNAR	Unmodified	1271.7	0.69862	997	tr|B4E949|B4E949_BURCJ	yes	yes	0	0	0	0	0	By matching	By MS/MS	By matching	By MS/MS	By MS/MS	By MS/MS	2.38	0.484		5	3	1	1	1	1	2	2	80.933	70.253	2	2.6064e-06	12628	Nsco_1318_BC_DsbA_WT_sample3_FS_45	142.92	134.7	73190000	2935400	2087300	7161300	17022000	10319000	33665000			1162	997	1074
AGKPQLR	Unmodified	768.461	0.460622	1798	tr|B4EE27|B4EE27_BURCJ	yes	yes	0	0	0	0	1	By matching	By MS/MS	By matching				3	0			3	1	1	1				20.729	19.517	2	0.034732	1244	Nsco_1318_BC_DsbA_T36_WT_sample2_FS_65	40.921	40.921	9963500	3385600	2490500	4087500	0	0	0			1163	1798	1075
AGKQVLIAAHGNSLR	Unmodified	1533.87	0.873959	211	sp|B4EA64|GPMA_BURCJ	yes	yes	0	0	0	0	1			By MS/MS				3	0			1			1				28.432	27.893	3	0.073873	2666	Nsco_1318_BC_DsbA_T36_WT_sample3_FS_65	38.199	26.406	1943000	0	0	1943000	0	0	0			1164	211	1076
AGLADPNRPYGSFLFLGPTGVGK	Unmodified	2333.22	0.216816	1323	tr|B4EB05|B4EB05_BURCJ	yes	yes	0	0	0	0	1	By MS/MS	By MS/MS	By matching				3	0			3	1	1	1				87.33	85.784	3	0.011314	10609	Nsco_1318_BC_DsbA_T36_WT_sample1_FS_65	35.436	31.533	8658600	2081900	807210	5769600	0	0	0			1165	1323	1077
AGLALPYACK	Unmodified	1062.55	0.553201	389	tr|B4E598|B4E598_BURCJ	yes	yes	0	0	0	0	0	By MS/MS	By MS/MS	By MS/MS	By matching	By MS/MS	By MS/MS	2.5	0.5		3	3	1	1	1	1	1	1	60.207	53.527	2	0.0012223	7754	Nsco_1318_BC_DsbA_T36_WT_sample1_FS_45	86.953	77.248	152360000	19751000	11945000	19190000	27801000	20259000	53416000			1166	389	1078
AGLCSIFSQLAR	Unmodified	1321.68	0.681255	83	sp|B4E5C1|RL4_BURCJ	yes	yes	0	0	0	0	0	By MS/MS	By MS/MS	By MS/MS	By MS/MS			2	0		4		1	1	1	1			86.22	84.618	2	1.5807e-08	13803	Nsco_1318_BC_DsbA_T36_WT_sample1_FS_45	246.86	202.04	1967000000	1260400000	262020000	444550000	0	0	0			1167	83	1079
AGLDATQTPR	Unmodified	1028.53	0.525072	922	tr|B4E8Q7|B4E8Q7_BURCJ	yes	yes	0	0	0	0	0				By MS/MS	By MS/MS	By MS/MS	2	0		3					1	1	1	30.42	17.998	2	0.0018864	2569	Nsco_1318_BC_DsbA_WT_sample1_FS_35	103.82	75.65	4789600	0	0	0	2551400	2238100	0			1168	922	1080
AGLDCDHPHTPVTAASLIDGYR	Unmodified	2365.11	0.112093	394	tr|B4E5A3|B4E5A3_BURCJ	yes	yes	0	0	0	0	0					By MS/MS		3	0			1					1		82.468	65.26	3	0.032696	12047	Nsco_1318_BC_DsbA_WT_sample2_FS_45	32.391	20.088	2487300	0	0	0	0	2487300	0			1169	394	1081
AGLDCDHPHTPVTAASLIDGYRR	Unmodified	2521.21	0.213204	394	tr|B4E5A3|B4E5A3_BURCJ	yes	yes	0	0	0	0	1				By MS/MS			3	0			1				1			80.852	62.506	4	7.1869e-06	11160	Nsco_1318_BC_DsbA_WT_sample1_FS_45	76.186	68.735	4065500	0	0	0	4065500	0	0			1170	394	1082
AGLDPDALPESDKTK	Unmodified	1555.77	0.772967	997	tr|B4E949|B4E949_BURCJ	yes	yes	0	0	0	0	1	By MS/MS	By matching	By matching		By matching	By MS/MS	2.17	0.373		5	1	1	1	1		1	2	41.056	36.137	2	3.0055e-09	5475	Nsco_1318_BC_DsbA_WT_sample3_FS_35	165.78	155.14	45614000	2964400	1727900	2792900	0	7312100	30817000			1171	997	1083
AGLDPNQPPK	Unmodified	1035.53	0.534909	501	tr|B4E605|B4E605_BURCJ	yes	yes	0	0	0	0	0				By matching	By MS/MS	By MS/MS	3	0			3				1	1	1	29.286	18.661	2	0.00014596	2491	Nsco_1318_BC_DsbA_WT_sample3_FS_45	135.71	107.88	20302000	0	0	0	5667600	8040800	6593200			1172	501	1084
AGLDQDGFGMASVR	Oxidation (M)	1438.65	0.651077	2071	tr|B4EFZ6|B4EFZ6_BURCJ	yes	yes	0	0	0	1	0		By matching	By MS/MS				2	0		2			1	1				47.322	48.002	2	0.050382	6827	Nsco_1318_BC_DsbA_T36_WT_sample3_FS_45	45.764	39.174	5042600	0	2622600	2419900	0	0	0			1173	2071	1085
AGLDQDGFGMASVR	Unmodified	1422.66	0.656163	2071	tr|B4EFZ6|B4EFZ6_BURCJ	yes	yes	0	0	0	0	0				By MS/MS	By MS/MS		2	0		2					1	1		77.371	61.692	2	9.5899e-08	10461	Nsco_1318_BC_DsbA_WT_sample1_FS_35	154.05	144.1	22638000	0	0	0	12457000	10181000	0			1174	2071	1085
AGLEDHFCGK	Unmodified	1132.5	0.497143	1965	tr|B4EF12|B4EF12_BURCJ	yes	yes	0	0	0	0	0	By MS/MS						2	0		1		1						29.194	28.042	2	0.00023586	3224	Nsco_1318_BC_DsbA_T36_WT_sample1_FS_45	106.42	102.31	958540	958540	0	0	0	0	0			1175	1965	1086
AGLELSVTQAAVSQQVR	Unmodified	1755.95	0.947911	2059	tr|B4EFW3|B4EFW3_BURCJ	yes	yes	0	0	0	0	0	By matching	By MS/MS	By matching		By MS/MS	By matching	1.33	0.471	4	2		1	1	1		2	1	75.98	67.651	2	0.0014269	4500	Nsco_1318_BC_DsbA_WT_sample2_FS_25	74.46	74.46	13353000	461520	829010	1018800	0	6794200	4249600			1176	2059	1087
AGLFPTLDGTGTGNR	Unmodified	1475.74	0.736856	1116	tr|B4EA04|B4EA04_BURCJ;tr|B4EPF2|B4EPF2_BURCJ	yes	no	0	0	0	0	0					By MS/MS	By MS/MS	2	0		2						1	1	87.168	69.443	2	0.011552	12381	Nsco_1318_BC_DsbA_WT_sample2_FS_35	59.198	45.429	15977000	0	0	0	0	15977000	0			1177	1116	1088
AGLGAALVPASAR	Unmodified	1152.66	0.661506	2585	tr|B4EL97|B4EL97_BURCJ	yes	yes	0	0	0	0	0	By matching	By matching	By matching	By MS/MS	By MS/MS	By matching	2.5	0.5		3	3	1	1	1	1	1	1	60.819	53.907	2	0.074892	9672	Nsco_1318_BC_DsbA_WT_sample2_FS_45	33.039	26.371	35895000	1827500	5024500	7208500	8682800	6867200	6284400			1178	2585	1089
AGLGLTATSQYLSAR	Unmodified	1507.8	0.799456	2530	tr|B4EKP9|B4EKP9_BURCJ	yes	yes	0	0	0	0	0				By MS/MS	By MS/MS	By MS/MS	2	0		3					1	1	1	84.369	66.974	2	3.749e-05	11651	Nsco_1318_BC_DsbA_WT_sample1_FS_35	119.45	99.687	19876000	0	0	0	7101800	5416500	7357700			1179	2530	1090
AGLGSTLAR	Unmodified	844.477	0.476666	2913	tr|B4EPP7|B4EPP7_BURCJ	yes	yes	0	0	0	0	0		By matching	By MS/MS	By MS/MS	By matching		2.5	0.5		2	2		1	1	1	1		36.665	29.456	2	0.0093278	4341	Nsco_1318_BC_DsbA_WT_sample1_FS_45	147.34	57.786	7130900	0	676050	0	3642400	2812400	0			1180	2913	1091
AGLLFITHDR	Unmodified	1141.62	0.624392	589	tr|B4E6I2|B4E6I2_BURCJ	yes	yes	0	0	0	0	0						By MS/MS	2	0		1							1	68.333	54.9	2	0.054567	9249	Nsco_1318_BC_DsbA_WT_sample3_FS_35	46.462	30.259	1490300	0	0	0	0	0	1490300			1181	589	1092
AGLLHGLFATPAYR	Unmodified	1485.81	0.809233	2125	tr|B4EGH9|B4EGH9_BURCJ	yes	yes	0	0	0	0	0	By MS/MS	By MS/MS	By MS/MS	By MS/MS	By MS/MS		2.29	0.452		5	2	1	1	2	2	1		84.61	74.656	2;3	8.3981e-14	13954	Nsco_1318_BC_DsbA_WT_sample1_FS_45	236.92	219.49	107740000	4987800	12973000	24814000	47076000	17890000	0			1182	2125	1093
AGLLTPR	Unmodified	726.439	0.438824	1550	tr|B4ECE3|B4ECE3_BURCJ	yes	yes	0	0	0	0	0		By MS/MS	By MS/MS	By MS/MS	By MS/MS	By MS/MS	2.6	0.49		2	3		1	1	1	1	1	37.374	31.21	2	0.00095794	3903	Nsco_1318_BC_DsbA_T36_WT_sample2_FS_45	122.98	86.392	27234000	0	3412200	4948200	6853400	7523300	4497000			1183	1550	1094
AGLNFISCPTESIHLQGR	Unmodified	1998.99	0.994544	2387	tr|B4EJ11|B4EJ11_BURCJ	yes	yes	0	0	0	0	0	By matching	By matching	By MS/MS				3	0			3	1	1	1				70.267	70.757	3	0.0031586	8941	Nsco_1318_BC_DsbA_T36_WT_sample3_FS_65	62.203	44.921	6797500	2787100	1207800	2802500	0	0	0			1184	2387	1095
AGLPAALANRK	Unmodified	1080.64	0.640377	490	tr|B4E5Y2|B4E5Y2_BURCJ	yes	yes	0	0	0	0	1				By MS/MS	By MS/MS	By MS/MS	2	0		3					1	1	1	39.254	26.732	2	2.5797e-05	4472	Nsco_1318_BC_DsbA_WT_sample1_FS_35	145.34	124.82	26619000	0	0	0	11187000	6562900	8869000			1185	490	1096
AGLPANQAVR	Unmodified	995.551	0.551228	580	tr|B4E6G8|B4E6G8_BURCJ	yes	yes	0	0	0	0	0	By MS/MS	By MS/MS	By MS/MS				3	0			3	1	1	1				26.704	25.692	2	0.00057344	2385	Nsco_1318_BC_DsbA_T36_WT_sample1_FS_65	96.19	81.408	99621000	24879000	22664000	52078000	0	0	0			1186	580	1097
AGLPLAAGATTVNK	Unmodified	1282.72	0.7245	2871	tr|B4EPC5|B4EPC5_BURCJ	yes	yes	0	0	0	0	0	By MS/MS			By MS/MS	By MS/MS	By MS/MS	2.33	0.471		4	2	1			1	2	2	59.646	48.916	2	7.6019e-05	7852	Nsco_1318_BC_DsbA_WT_sample3_FS_35	99.283	92.352	52216000	11709000	0	0	5070000	20423000	15014000			1187	2871	1098
AGLPNAVPGMTINK	Oxidation (M)	1397.73	0.733685	1295;1204	tr|B4EAG1|B4EAG1_BURCJ;tr|B4EAU3|B4EAU3_BURCJ	no	no	0	0	0	1	0	By MS/MS		By MS/MS	By MS/MS	By MS/MS	By MS/MS	2	0		7		1		1	2	2	1	60.138	50.178	2	9.6428e-05	7457	Nsco_1318_BC_DsbA_WT_sample2_FS_35	94.66	84.073	127620000	5407400	0	6165500	45010000	45779000	25259000			1188	1204;1295	1099
AGLPNAVPGMTINK	Unmodified	1381.74	0.73877	1295;1204	tr|B4EAG1|B4EAG1_BURCJ;tr|B4EAU3|B4EAU3_BURCJ	no	no	0	0	0	0	0	By MS/MS	By MS/MS	By MS/MS	By MS/MS	By MS/MS	By MS/MS	2.33	0.471		6	3	1	1	1	2	2	2	71.933	62.157	2	4.4322e-07	9884	Nsco_1318_BC_DsbA_T36_WT_sample2_FS_45	161.19	139.74	1052000000	69501000	45508000	125750000	265360000	281650000	264210000			1189	1204;1295	1099
AGLPVSVPGMTVNR	Unmodified	1396.75	0.749669	1439	tr|B4EBK4|B4EBK4_BURCJ	yes	yes	0	0	0	0	0			By matching	By MS/MS		By matching	2.25	0.433		3	1			1	1		2	83.931	71.249	2	0.028416	12378	Nsco_1318_BC_DsbA_WT_sample1_FS_35	39.266	39.266	14786000	0	0	6575200	1271700	0	6938900			1190	1439	1100
AGLQGLHIGIPK	Unmodified	1202.71	0.713542	209	sp|B4E9M9|SYR_BURCJ	yes	yes	0	0	0	0	0						By MS/MS	2	0		1							1	75.57	62.137	2	0.0036174	10497	Nsco_1318_BC_DsbA_WT_sample3_FS_35	81.915	70.425	9703300	0	0	0	0	0	9703300			1191	209	1101
AGLQPGDVILSVNGSPVADSTSLPAQIANLKPGSK	Unmodified	3400.82	0.820198	1124	tr|B4EA13|B4EA13_BURCJ	yes	yes	0	0	0	0	1					By MS/MS	By MS/MS	2	0		2						1	1	107.84	89.571	3	0.0026003	15468	Nsco_1318_BC_DsbA_WT_sample3_FS_35	68.304	65.526	56401000	0	0	0	0	13266000	43135000			1192	1124	1102
AGLSAGDTLIAVDGLR	Unmodified	1527.83	0.825671	660	tr|B4E6W3|B4E6W3_BURCJ	yes	yes	0	0	0	0	0						By MS/MS	2	0		1							1	99.843	81.698	2	0.019343	14295	Nsco_1318_BC_DsbA_WT_sample3_FS_35	104.87	73.435	0	0	0	0	0	0	0			1193	660	1103
AGLSPAPGAAAAAALPGAGGAGADFGLGGFAER	Unmodified	2795.4	0.399091	800	tr|B4E816|B4E816_BURCJ	yes	yes	0	0	0	0	0		By MS/MS					1	0	1				1					96.98	97.325	2	0.0013668	8707	Nsco_1318_BC_DsbA_T36_WT_sample2_FS_25	78.794	71.736	1134000	0	1134000	0	0	0	0			1194	800	1104
AGLTADDVEFGGGNPPGLLR	Unmodified	1954.97	0.974854	1973	tr|B4EF30|B4EF30_BURCJ	yes	yes	0	0	0	0	0	By MS/MS	By MS/MS	By MS/MS	By MS/MS	By MS/MS	By matching	1.38	0.484	5	3		1	1	1	2	2	1	93.828	82.006	2	4.7646e-12	6881	Nsco_1318_BC_DsbA_T36_WT_sample3_FS_25	246.51	219.99	135980000	7124400	5513600	9634200	45870000	27681000	40162000			1195	1973	1105
AGLTVIPFGGGQTEK	Unmodified	1473.78	0.782744	702	tr|B4E7B5|B4E7B5_BURCJ	yes	yes	0	0	0	0	0				By MS/MS	By MS/MS	By MS/MS	2	0		3					1	1	1	87.514	69.811	2	0.0025627	12188	Nsco_1318_BC_DsbA_WT_sample1_FS_35	78.903	71.531	44558000	0	0	0	15609000	11632000	17317000			1196	702	1106
AGLVFNPATPLNYLDHVMDR	Unmodified	2242.12	0.120473	700	tr|B4E7B2|B4E7B2_BURCJ	yes	yes	0	0	0	0	0	By MS/MS	By MS/MS	By MS/MS				3	0			3	1	1	1				105.68	103.8	3	3.1933e-09	11320	Nsco_1318_BC_DsbA_T36_WT_sample1_FS_65	123.59	115.41	20883000	6113000	10808000	3961600	0	0	0			1197	700	1107
AGLVGADGATHAGAYDLAFMR	Unmodified	2062.99	0.989459	357	sp|B4EN29|DXS_BURCJ	yes	yes	0	0	0	0	0	By MS/MS	By MS/MS	By MS/MS	By MS/MS	By MS/MS	By MS/MS	1	0	6			1	1	1	1	1	1	83.525	74.782	2	1.2298e-12	5426	Nsco_1318_BC_DsbA_T36_WT_sample3_FS_25	172.1	157.85	19437000	2003500	1769300	2728600	2717100	2037900	8180400			1198	357	1108
AGMGIGLVPK	Unmodified	941.537	0.536823	2890	tr|B4EPH4|B4EPH4_BURCJ	yes	yes	0	0	0	0	0	By MS/MS	By MS/MS	By MS/MS	By MS/MS	By MS/MS		2.4	0.49		3	2	1	1	1	1	1		58.134	54.836	2	0.0068461	9997	Nsco_1318_BC_DsbA_WT_sample2_FS_45	74.127	63.713	4115200	865070	667360	734120	0	1848600	0			1199	2890	1109
AGMHGFTK	Unmodified	847.401	0.401058	1296	tr|B4EAU4|B4EAU4_BURCJ	yes	yes	0	0	0	0	0	By MS/MS	By MS/MS	By MS/MS	By MS/MS	By MS/MS	By MS/MS	2.5	0.5		3	3	1	1	1	1	1	1	23.423	17.46	2	3.5117e-05	1506	Nsco_1318_BC_DsbA_T36_WT_sample3_FS_45	153.73	153.73	177200000	25932000	8212600	30439000	47984000	41957000	22675000			1200	1296	1110
AGMHGFTK	Oxidation (M)	863.396	0.395972	1296	tr|B4EAU4|B4EAU4_BURCJ	yes	yes	0	0	0	1	0	By MS/MS	By matching	By MS/MS				3	0			5	2	1	2				19.53	18.293	2	0.0096635	792	Nsco_1318_BC_DsbA_T36_WT_sample1_FS_65	64.757	54.451	26543000	13149000	3303600	10090000	0	0	0			1201	1296	1110
AGMIFTIEPMINAGK	Unmodified	1591.81	0.810221	1579	tr|B4ECN2|B4ECN2_BURCJ	yes	yes	0	0	0	0	0			By MS/MS	By MS/MS	By MS/MS	By MS/MS	1.75	0.433	1	3				1	1	1	1	108	88.791	2	6.2069e-05	15504	Nsco_1318_BC_DsbA_WT_sample2_FS_35	106.62	91.231	404750000	0	0	0	206940000	45399000	152410000			1202	1579	1111
AGMIFTIEPMINAGK	Oxidation (M)	1607.81	0.805135	1579	tr|B4ECN2|B4ECN2_BURCJ	yes	yes	0	0	0	1	0				By MS/MS			2	0		1					1			103.1	81.914	2	5.4104e-05	14331	Nsco_1318_BC_DsbA_WT_sample1_FS_35	108.31	91.935	64050000	0	0	0	64050000	0	0			1203	1579	1111
AGMIFTIEPMINAGKR	Unmodified	1747.91	0.911332	1579	tr|B4ECN2|B4ECN2_BURCJ	yes	yes	0	0	0	0	1		By MS/MS	By MS/MS	By matching	By MS/MS	By MS/MS	1.5	0.5	3	3			1	1	1	1	2	91.892	79.178	2	2.8073e-05	6045	Nsco_1318_BC_DsbA_T36_WT_sample3_FS_25	132.78	110.58	76782000	0	713720	1966400	31162000	16474000	26465000			1204	1579	1112
AGMPYVNAR	Oxidation (M)	993.47	0.4702	278	sp|B4ECN1|RS2_BURCJ	yes	yes	0	0	0	1	0	By MS/MS	By MS/MS	By MS/MS	By MS/MS	By MS/MS	By MS/MS	2.6	0.49		6	9	3	4	4	1	1	2	29.067	25.731	2	0.00034122	2046	Nsco_1318_BC_DsbA_WT_sample1_FS_45	110.34	97.848	919220000	81639000	200490000	236120000	156500000	139670000	104800000			1205	278	1113
AGMPYVNAR	Unmodified	977.475	0.475285	278	sp|B4ECN1|RS2_BURCJ	yes	yes	0	0	0	0	0	By MS/MS	By MS/MS	By MS/MS	By MS/MS	By MS/MS	By MS/MS	2.5	0.5		5	5	2	1	2	1	2	2	38.361	34.557	2	0.00029131	5498	Nsco_1318_BC_DsbA_WT_sample2_FS_45	115.78	96.074	5956000000	610440000	1191400000	1093700000	2157100000	0	903340000			1206	278	1113
AGMQFMGDWAK	Unmodified	1240.54	0.536899	1470	tr|B4EBS5|B4EBS5_BURCJ	yes	yes	0	0	0	0	0				By MS/MS	By MS/MS		2	0		2					1	1		87.722	69.387	2	0.00021788	12056	Nsco_1318_BC_DsbA_WT_sample1_FS_35	102.06	97.096	5675400	0	0	0	3898100	1777300	0			1207	1470	1114
AGMSSSPLWR	Oxidation (M)	1106.52	0.517878	83	sp|B4E5C1|RL4_BURCJ	yes	yes	0	0	0	1	0	By MS/MS	By MS/MS	By MS/MS	By MS/MS	By MS/MS	By MS/MS	2.48	0.499		11	10	3	3	3	5	4	3	48.37	40.451	2	1.8174e-06	5745	Nsco_1318_BC_DsbA_WT_sample2_FS_45	205.36	183.27	1342700000	526060000	172460000	134050000	289310000	140530000	80309000			1208	83	1115
AGMSSSPLWR	Unmodified	1090.52	0.522964	83	sp|B4E5C1|RL4_BURCJ	yes	yes	0	0	0	0	0	By MS/MS	By MS/MS	By MS/MS	By MS/MS	By MS/MS	By MS/MS	2.33	0.471		6	3	1	1	1	2	2	2	58.247	49.484	2	1.3649e-06	8565	Nsco_1318_BC_DsbA_WT_sample1_FS_45	218.06	192.5	3089300000	1440100000	284110000	268640000	413250000	518650000	164590000			1209	83	1115
AGMSVGAFVAQIR	Unmodified	1305.69	0.686341	1705	tr|B4EDD2|B4EDD2_BURCJ	yes	yes	0	0	0	0	0						By MS/MS	2	0		1							1	96.615	78.671	2	0.073657	13815	Nsco_1318_BC_DsbA_WT_sample3_FS_35	25.437	22.458	2768600	0	0	0	0	0	2768600			1210	1705	1116
AGMVAVDDTTIDYLK	Unmodified	1610.79	0.786174	2026	tr|B4EFJ1|B4EFJ1_BURCJ	yes	yes	0	0	0	0	0				By MS/MS	By MS/MS	By MS/MS	2	0		3					1	1	1	94.878	75.819	2	5.9349e-05	13572	Nsco_1318_BC_DsbA_WT_sample2_FS_35	105.2	92.167	43530000	0	0	0	17313000	9879100	16339000			1211	2026	1117
AGNPLVQDIVTHWGEWR	Unmodified	1976.99	0.985694	2449	tr|B4EJQ5|B4EJQ5_BURCJ	yes	yes	0	0	0	0	0	By MS/MS	By MS/MS	By MS/MS				3	0			3	1	1	1				95.186	93.607	3	1.9237e-05	11112	Nsco_1318_BC_DsbA_T36_WT_sample3_FS_65	92.211	90.677	5009700	1221400	1243900	2544300	0	0	0			1212	2449	1118
AGNSLPTAPLLAFNLSHAQAR	Unmodified	2148.14	0.143985	1966	tr|B4EF13|B4EF13_BURCJ	yes	yes	0	0	0	0	0	By MS/MS	By MS/MS	By MS/MS		By MS/MS	By MS/MS	1.29	0.452	5	2		1	1	1		2	2	92.717	82.018	2;3	5.1517e-06	7169	Nsco_1318_BC_DsbA_WT_sample3_FS_25	102.73	102.1	15627000	1729400	1798500	1465200	0	5434400	5199800			1213	1966	1119
AGNTLPIR	Unmodified	840.482	0.481751	85	sp|B4E5C3|RL2_BURCJ	yes	yes	0	0	0	0	0	By MS/MS	By MS/MS	By MS/MS				3	0			3	1	1	1				30.753	29.942	2	0.00010059	3017	Nsco_1318_BC_DsbA_T36_WT_sample3_FS_65	185.42	115.99	102750000	20549000	40767000	41437000	0	0	0			1214	85	1120
AGNVQAITQDGPK	Unmodified	1297.66	0.662628	941	tr|B4E8U1|B4E8U1_BURCJ	yes	yes	0	0	0	0	0	By matching	By MS/MS	By MS/MS	By MS/MS	By MS/MS	By MS/MS	2.5	0.5		3	3	1	1	1	1	1	1	33.346	28.084	2	1.5145e-07	3918	Nsco_1318_BC_DsbA_WT_sample1_FS_45	187.99	164	127440000	15731000	5727600	12295000	37662000	28171000	27851000			1215	941	1121
AGPAANGATGPPPAAWR	Unmodified	1560.78	0.779724	1852	tr|B4EEB9|B4EEB9_BURCJ	yes	yes	0	0	0	0	0				By MS/MS			2	0		1					1			54.093	39.847	2	0.0050792	6614	Nsco_1318_BC_DsbA_WT_sample1_FS_35	89.805	63.207	1320300	0	0	0	1320300	0	0			1216	1852	1122
AGPAPEPAAWGGVR	Unmodified	1334.67	0.673134	2948	tr|B4EPX5|B4EPX5_BURCJ	yes	yes	0	0	0	0	0	By MS/MS	By MS/MS	By MS/MS	By MS/MS	By MS/MS	By MS/MS	2.33	0.471		6	3	1	1	1	2	2	2	57.13	48.457	2	2.8373e-12	7277	Nsco_1318_BC_DsbA_T36_WT_sample2_FS_45	215.72	209.75	2031900000	95623000	135330000	351010000	412080000	487230000	550670000			1217	2948	1123
AGPLPVSVVFPTGR	Unmodified	1395.79	0.787435	2647	tr|B4ELU7|B4ELU7_BURCJ	yes	yes	0	0	0	0	0						By MS/MS	2	0		1							1	103.15	85.004	2	6.2595e-05	14796	Nsco_1318_BC_DsbA_WT_sample3_FS_35	103.22	95.941	23956000	0	0	0	0	0	23956000			1218	2647	1124
AGPVDDQAVNLPQR	Unmodified	1478.75	0.747755	735	tr|B4E7J0|B4E7J0_BURCJ	yes	yes	0	0	0	0	0						By MS/MS	2	0		1							1	54.033	43.708	2	0.015084	6909	Nsco_1318_BC_DsbA_WT_sample3_FS_35	76.228	60.962	1517000	0	0	0	0	0	1517000			1219	735	1125
AGQAAIAPSLQLR	Unmodified	1294.74	0.735734	1690	tr|B4ED96|B4ED96_BURCJ	yes	yes	0	0	0	0	0				By MS/MS	By MS/MS	By MS/MS	2.25	0.433		3	1				1	1	2	70.606	55.944	2	1.8622e-08	9382	Nsco_1318_BC_DsbA_WT_sample3_FS_35	192.26	187.65	75662000	0	0	0	10032000	23102000	42528000			1220	1690	1126
AGQADVHWGF	Unmodified	1086.49	0.488293	1067	tr|B4E9N0|B4E9N0_BURCJ	yes	yes	0	0	0	0	0	By matching	By matching	By MS/MS				2	0		3		1	1	1				60.686	61.791	2	0.056679	9275	Nsco_1318_BC_DsbA_T36_WT_sample3_FS_45	38.419	29.46	2192800	1373400	219580	599790	0	0	0			1221	1067	1127
AGQALPSER	Unmodified	927.477	0.477394	2664	tr|B4ELZ4|B4ELZ4_BURCJ	yes	yes	0	0	0	0	0					By MS/MS		2	0		1						1		25.564	13.591	2	0.012662	1875	Nsco_1318_BC_DsbA_WT_sample2_FS_35	60.478	49.649	787840	0	0	0	0	787840	0			1222	2664	1128
AGQANDIGHAAAR	Unmodified	1250.61	0.611596	1603	tr|B4ECR4|B4ECR4_BURCJ	yes	yes	0	0	0	0	0	By MS/MS	By matching	By MS/MS	By MS/MS	By MS/MS		2.6	0.49		2	3	1	1	1	1	1		20.155	14.539	2;3	5.1148e-12	1194	Nsco_1318_BC_DsbA_WT_sample1_FS_35	284.73	241.64	9258200	2206800	176310	405540	4218400	2251100	0			1223	1603	1129
AGQCIDAELLPADLAR	Unmodified	1711.86	0.856319	458	tr|B4E5T2|B4E5T2_BURCJ	yes	yes	0	0	0	0	0	By MS/MS	By MS/MS	By MS/MS	By MS/MS	By MS/MS	By MS/MS	1.14	0.35	6	1		1	1	1	1	2	1	89.905	79.428	2	5.4495e-07	6395	Nsco_1318_BC_DsbA_T36_WT_sample1_FS_25	154.28	126.54	70539000	8934700	3871600	10115000	17957000	18311000	11349000			1224	458	1130
AGQELNVTQSAVSR	Unmodified	1458.74	0.74267	2962	tr|B4EPZ1|B4EPZ1_BURCJ	yes	yes	0	0	0	0	0				By MS/MS	By MS/MS	By MS/MS	2	0		3					1	1	1	45.674	33.15	2	1.013e-13	5422	Nsco_1318_BC_DsbA_WT_sample2_FS_35	221.6	214.22	67035000	0	0	0	11487000	22830000	32718000			1225	2962	1131
AGQFDHVVISAAK	Unmodified	1341.7	0.704099	731	tr|B4E7H9|B4E7H9_BURCJ	yes	yes	0	0	0	0	0	By MS/MS	By MS/MS	By MS/MS	By MS/MS	By MS/MS	By MS/MS	2.56	0.497		4	5	1	1	1	3	1	2	47.48	39.03	2	4.3927e-09	6792	Nsco_1318_BC_DsbA_WT_sample2_FS_45	240.52	206.13	1365000000	238500000	97873000	299980000	302820000	197630000	228220000			1226	731	1132
AGQLDIHAYLCAMLTPLAK	Unmodified	2085.08	0.0751026	1724	tr|B4EDH9|B4EDH9_BURCJ	yes	yes	0	0	0	0	0			By MS/MS	By MS/MS	By MS/MS		1	0	3					1	1	1		109.27	97.235	2	1.0653e-11	11729	Nsco_1318_BC_DsbA_T36_WT_sample3_FS_25	223.26	211.82	23236000	0	0	10941000	10183000	2111800	0			1227	1724	1133
AGQLGIPTVLVER	Unmodified	1351.78	0.78235	1862	tr|B4EEF2|B4EEF2_BURCJ	yes	yes	0	0	0	0	0		By MS/MS	By MS/MS	By MS/MS	By MS/MS	By MS/MS	2.29	0.452		5	2		1	1	2	1	2	89.953	76.14	2	4.3368e-05	13427	Nsco_1318_BC_DsbA_WT_sample3_FS_35	113.63	106.06	75729000	0	2096200	11001000	24107000	13371000	25153000			1228	1862	1134
AGQLPYLR	Unmodified	916.513	0.513051	1635	tr|B4ECX9|B4ECX9_BURCJ	yes	yes	0	0	0	0	0	By MS/MS	By MS/MS	By MS/MS				2	0		3		1	1	1				45.223	45.726	2	0.00069328	6655	Nsco_1318_BC_DsbA_T36_WT_sample2_FS_45	148.07	87.275	47229000	19194000	9919400	18115000	0	0	0			1229	1635	1135
AGQMDFDIVIASPDTMR	2 Oxidation (M)	1897.86	0.854999	74	sp|B4E5A9|RL1_BURCJ	yes	yes	0	0	0	2	0	By MS/MS	By MS/MS	By MS/MS	By MS/MS	By MS/MS	By MS/MS	1.36	0.48	16	9		3	3	3	7	5	4	88.997	77.837	2	1.5857e-09	14285	Nsco_1318_BC_DsbA_WT_sample1_FS_35	180.61	165.94	816730000	13030000	21035000	43033000	378210000	180080000	181340000			1230	74	1136
AGQMDFDIVIASPDTMR	Oxidation (M)	1881.86	0.860084	74	sp|B4E5A9|RL1_BURCJ	yes	yes	0	0	0	1	0	By MS/MS	By MS/MS	By MS/MS	By MS/MS	By MS/MS	By MS/MS	1.31	0.462	18	8		3	3	4	6	5	5	92.518	81.95	2	1.1404e-22	6545	Nsco_1318_BC_DsbA_T36_WT_sample3_FS_25	276.12	246.82	3113300000	22456000	35543000	68383000	1513200000	597430000	876240000			1231	74	1136
AGQMDFDIVIASPDTMR	Unmodified	1865.87	0.865169	74	sp|B4E5A9|RL1_BURCJ	yes	yes	0	0	0	0	0	By MS/MS	By MS/MS	By MS/MS	By MS/MS	By MS/MS	By MS/MS	1.38	0.487	8	5		1	2	2	3	3	2	102.3	90.729	2	3.132e-19	8241	Nsco_1318_BC_DsbA_T36_WT_sample3_FS_25	249.75	240.32	3067100000	8583000	32885000	27602000	30508000	2062500000	904950000			1232	74	1136
AGQNLARMLEQEGISYVALDLDPDR	Unmodified	2773.37	0.370493	1286	tr|B4EAT0|B4EAT0_BURCJ	yes	yes	0	0	0	0	1					By MS/MS		3	0			1					1		88.184	70.376	3	0.080135	12869	Nsco_1318_BC_DsbA_WT_sample2_FS_45	6.5042	6.5042	1027000	0	0	0	0	1027000	0			1233	1286	1137
AGQPAAWVHFPDTPLREPVLHR	Unmodified	2493.3	0.302946	2446	tr|B4EJP8|B4EJP8_BURCJ	yes	yes	0	0	0	0	1			By MS/MS				2	0		1				1				71.793	72.552	3	0.003322	11340	Nsco_1318_BC_DsbA_T36_WT_sample3_FS_45	71.174	63.182	2699900	0	0	2699900	0	0	0			1234	2446	1138
AGQPLALFNVWDAGSAR	Unmodified	1771.9	0.900567	2563	tr|B4EL08|B4EL08_BURCJ	yes	yes	0	0	0	0	0	By MS/MS	By matching	By matching			By MS/MS	1.25	0.433	3	1		1	1	1			1	98.776	94.475	2	0.0031211	9477	Nsco_1318_BC_DsbA_T36_WT_sample1_FS_25	72.496	69.24	276170000	701390	218520	365340	0	0	274890000			1235	2563	1139
AGQPLTLR	Unmodified	854.497	0.497401	1114	tr|B4EA00|B4EA00_BURCJ	yes	yes	0	0	0	0	0	By matching	By MS/MS	By MS/MS				3	0			3	1	1	1				31.645	30.833	2	9.3659e-05	3167	Nsco_1318_BC_DsbA_T36_WT_sample2_FS_65	168.45	119.69	97639000	21747000	31897000	43994000	0	0	0			1236	1114	1140
AGQPLTLRR	Unmodified	1010.6	0.598512	1114	tr|B4EA00|B4EA00_BURCJ	yes	yes	0	0	0	0	1				By MS/MS	By MS/MS		2	0		2					1	1		31.501	19.029	2	0.00237	2795	Nsco_1318_BC_DsbA_WT_sample1_FS_35	95.909	70.987	0	0	0	0	0	0	0			1237	1114	1141
AGQVQFR	Unmodified	804.424	0.424236	74	sp|B4E5A9|RL1_BURCJ	yes	yes	0	0	0	0	0	By MS/MS	By MS/MS	By MS/MS	By MS/MS	By MS/MS	By MS/MS	2.5	0.5		4	4	1	2	1	2	1	1	26.384	21.244	2	1.2414e-05	2316	Nsco_1318_BC_DsbA_WT_sample3_FS_45	172.15	146.59	1713900000	181260000	330370000	301040000	271370000	306520000	323330000			1238	74	1142
AGQVQFRVDK	Unmodified	1146.61	0.614556	74	sp|B4E5A9|RL1_BURCJ	yes	yes	0	0	0	0	1	By MS/MS	By MS/MS	By MS/MS	By MS/MS	By MS/MS	By MS/MS	2.33	0.471		6	3	1	1	1	2	2	2	31.829	24.081	2	6.1294e-07	2919	Nsco_1318_BC_DsbA_T36_WT_sample1_FS_45	242.83	205.02	999710000	96270000	128330000	97861000	158290000	210830000	308140000			1239	74	1143
AGQYNGTIFHR	Unmodified	1262.62	0.615619	1672	tr|B4ED75|B4ED75_BURCJ	yes	yes	0	0	0	0	0	By MS/MS	By MS/MS	By MS/MS	By MS/MS	By MS/MS	By MS/MS	2.33	0.471		6	3	1	1	1	2	2	2	37.439	29.734	2	6.3667e-07	4728	Nsco_1318_BC_DsbA_WT_sample2_FS_45	245.38	188.73	561490000	221340000	35090000	45556000	86407000	120010000	53083000			1240	1672	1144
AGRFDDEIVPVSIPQR	Unmodified	1797.94	0.937347	1295	tr|B4EAU3|B4EAU3_BURCJ	yes	yes	0	0	0	0	1					By MS/MS		2	0		1						1		83.888	66.603	2	1.074e-13	11836	Nsco_1318_BC_DsbA_WT_sample2_FS_35	190.37	163.27	0	0	0	0	0	0	0			1241	1295	1145
AGRFDDEIVPVSIPQRK	Unmodified	1926.03	0.0323098	1295	tr|B4EAU3|B4EAU3_BURCJ	yes	yes	0	0	0	0	2	By MS/MS	By MS/MS	By MS/MS	By MS/MS		By MS/MS	2.5	0.5		4	4	1	3	1	1		2	63.733	58.072	3;4	2.7232e-07	10156	Nsco_1318_BC_DsbA_WT_sample1_FS_45	106.79	99.954	63023000	8552900	4239400	0	26790000	0	23441000			1242	1295	1146
AGRGELQIVVNR	Unmodified	1310.74	0.741882	554	tr|B4E6B4|B4E6B4_BURCJ	yes	yes	0	0	0	0	1				By MS/MS	By MS/MS	By MS/MS	2	0		3					1	1	1	49.539	37.082	2	1.0424e-10	6120	Nsco_1318_BC_DsbA_WT_sample2_FS_35	250.92	219.16	16402000	0	0	0	6031700	8225000	2145300			1243	554	1147
AGRPPNPINPDVIGK	Unmodified	1543.85	0.847075	1239	tr|B4EAK3|B4EAK3_BURCJ	yes	yes	0	0	0	0	1						By MS/MS	2	0		1							1	54.654	44.329	2	0.042844	7024	Nsco_1318_BC_DsbA_WT_sample3_FS_35	66.262	51.061	1597900	0	0	0	0	0	1597900			1244	1239	1148
AGRPPNPINPDVIGKPR	Unmodified	1797	0.000950059	1239	tr|B4EAK3|B4EAK3_BURCJ	yes	yes	0	0	0	0	2	By MS/MS	By MS/MS	By MS/MS	By MS/MS	By MS/MS	By MS/MS	2.29	0.452		5	2	1	1	1	1	1	2	47.735	40.642	3	1.2238e-10	6599	Nsco_1318_BC_DsbA_WT_sample3_FS_45	154.46	145.41	88665000	7742000	11580000	18415000	5954000	7811500	37162000			1245	1239	1149
AGSADFALEGIAVGLIR	Unmodified	1658.9	0.89917	191	sp|B4E8S4|LEXA_BURCJ	yes	yes	0	0	0	0	0	By MS/MS						1	0	1			1						103.85	103.85	2	0.0057057	11076	Nsco_1318_BC_DsbA_T36_WT_sample1_FS_25	75.695	61.276	777390	777390	0	0	0	0	0			1246	191	1150
AGSGLLTFGNPTSAGVPADIAK	Unmodified	2043.06	0.0636695	261	sp|B4EBT3|GSA_BURCJ	yes	yes	0	0	0	0	0	By MS/MS	By MS/MS	By MS/MS	By MS/MS	By MS/MS	By MS/MS	1	0	7			1	1	2	1	1	1	91.683	83.947	2	9.3383e-25	7300	Nsco_1318_BC_DsbA_WT_sample3_FS_25	236.03	229.87	166950000	23116000	13868000	49570000	26280000	18440000	35677000			1247	261	1151
AGSIVGSGTVSNK	Unmodified	1175.61	0.614616	1072	tr|B4E9N6|B4E9N6_BURCJ	yes	yes	0	0	0	0	0	By MS/MS	By MS/MS					2	0		2		1	1					26.175	25.097	2	0.0019093	2632	Nsco_1318_BC_DsbA_T36_WT_sample1_FS_45	87.568	62.009	0	0	0	0	0	0	0			1248	1072	1152
AGSLDDLTLDDIDATLNVNVR	Unmodified	2229.11	0.11247	687	tr|B4E730|B4E730_BURCJ	yes	yes	0	0	0	0	0	By matching	By MS/MS	By MS/MS	By MS/MS			1	0	7			2	3	1	1			105.71	103.42	2	1.0794e-24	8265	Nsco_1318_BC_DsbA_WT_sample1_FS_25	322.23	300.18	147540000	5068500	33546000	64761000	44162000	0	0			1249	687	1153
AGSMLGSGAVIVMDETR	Oxidation (M)	1708.81	0.812406	427	tr|B4E5L7|B4E5L7_BURCJ	yes	yes	0	0	0	1	0				By MS/MS			2	0		1					1			82.229	63.746	2	0.055344	11051	Nsco_1318_BC_DsbA_WT_sample1_FS_35	48.527	41.502	3310400	0	0	0	3310400	0	0			1250	427	1154
AGSPFLGQDAGAFLGK	Unmodified	1534.78	0.777993	326	sp|B4EEW4|DAPB_BURCJ	yes	yes	0	0	0	0	0	By MS/MS	By MS/MS	By MS/MS	By MS/MS	By MS/MS	By MS/MS	1.91	0.668	3	6	2	1	2	2	3	2	1	89.607	78.857	2	1.1652e-09	13863	Nsco_1318_BC_DsbA_WT_sample1_FS_35	200.93	190.14	2708400000	28885000	70694000	56766000	1287400000	749250000	515450000			1251	326	1155
AGSVMSLLWSATGR	Unmodified	1434.73	0.728934	2464	tr|B4EJU1|B4EJU1_BURCJ	yes	yes	0	0	0	0	0	By MS/MS						2	0		1		1						94.043	92.088	2	0.00053055	15197	Nsco_1318_BC_DsbA_T36_WT_sample1_FS_45	96.229	85.4	0	0	0	0	0	0	0			1252	2464	1156
AGSYVTVRDLIEWSGGAAAGQEAAPDLIDEATITR	Unmodified	3602.79	0.785269	209	sp|B4E9M9|SYR_BURCJ	yes	yes	0	0	0	0	1			By MS/MS				3	0			1			1				43.696	44.559	6	0.079134	5254	Nsco_1318_BC_DsbA_T36_WT_sample3_FS_65	8.4047	5.8655	289650	0	0	289650	0	0	0			1253	209	1157
AGTAAEQVGVALNGLNAR	Unmodified	1710.9	0.901296	1080	tr|B4E9P9|B4E9P9_BURCJ	yes	yes	0	0	0	0	0						By MS/MS	2	0		1							1	80.7	64.961	2	1.4875e-36	11254	Nsco_1318_BC_DsbA_WT_sample3_FS_35	334.52	323.91	63994000	0	0	0	0	0	63994000			1254	1080	1158
AGTDETWDR	Unmodified	1049.44	0.441402	160	sp|B4E7I6|SYT_BURCJ	yes	yes	0	0	0	0	0				By MS/MS		By MS/MS	3	0			2				1		1	30.165	19.574	2	0.0076231	2657	Nsco_1318_BC_DsbA_WT_sample1_FS_45	78.149	61.946	12251000	0	0	0	4305800	0	7945700			1255	160	1159
AGTDVLLIGDSLGNVLQGHTTTLPVSLDDIAYHTACVAR	Unmodified	4063.07	0.0684439	1728	tr|B4EDI3|B4EDI3_BURCJ	yes	yes	0	0	0	0	0			By MS/MS	By MS/MS			1.5	0.5	1	1				1	1			109.21	98.814	3;4	2.6409e-43	11958	Nsco_1318_BC_DsbA_T36_WT_sample3_FS_25	251.04	245.95	161120000	0	0	114690000	46430000	0	0			1256	1728	1160
AGTFESGVYHMTAR	Unmodified	1525.7	0.698362	1608	tr|B4ECS3|B4ECS3_BURCJ	yes	yes	0	0	0	0	0	By matching	By matching	By MS/MS		By MS/MS	By MS/MS	2.33	0.471		4	2	1	1	1		1	2	47.874	42.262	2	3.9303e-12	7012	Nsco_1318_BC_DsbA_WT_sample3_FS_45	228.39	208.95	101880000	3471600	5210100	9128000	0	9251100	74818000			1257	1608	1161
AGTFIQGMR	Oxidation (M)	995.486	0.48585	173	sp|B4E7Y8|ARGB_BURCJ	yes	yes	0	0	0	1	0	By MS/MS	By MS/MS	By MS/MS	By MS/MS	By MS/MS	By MS/MS	2.55	0.498		5	6	1	2	2	2	2	2	39.382	32.999	2	8.339e-05	6432	Nsco_1318_BC_DsbA_WT_sample3_FS_45	140.98	116.06	107900000	3894200	14458000	14679000	21891000	25808000	27171000			1258	173	1162
AGTFIQGMR	Unmodified	979.491	0.490935	173	sp|B4E7Y8|ARGB_BURCJ	yes	yes	0	0	0	0	0				By MS/MS	By matching	By MS/MS	3	0			3				1	1	1	52.713	40.05	2	4.9142e-05	6431	Nsco_1318_BC_DsbA_WT_sample3_FS_45	166.05	140.31	10927000	0	0	0	3551700	2770000	4604900			1259	173	1162
AGTGGDESALFAGDLLR	Unmodified	1648.81	0.805664	153	sp|B4E6U6|RF1_BURCJ	yes	yes	0	0	0	0	0				By MS/MS			2	0		1					1			104.4	83.339	2	0.0010516	14532	Nsco_1318_BC_DsbA_WT_sample1_FS_35	110.29	82.125	0	0	0	0	0	0	0			1260	153	1163
AGTGGFGTTTDVAVLWPPAR	Unmodified	1973	0.000675287	2645	tr|B4ELT9|B4ELT9_BURCJ	yes	yes	0	0	0	0	0	By MS/MS	By MS/MS	By MS/MS	By MS/MS	By MS/MS	By matching	1.11	0.314	8	1		1	2	3	1	1	1	95.364	88.756	2	5.0845e-24	8015	Nsco_1318_BC_DsbA_T36_WT_sample3_FS_25	276.18	253.46	833340000	148770000	62996000	151890000	124350000	21322000	324020000			1261	2645	1164
AGTGVIAGGPMR	Oxidation (M)	1101.56	0.560078	99	sp|B4E5D7|RS5_BURCJ	yes	yes	0	0	0	1	0	By MS/MS	By MS/MS	By MS/MS	By MS/MS	By MS/MS	By MS/MS	2.32	0.465		13	6	2	2	2	5	4	4	33.69	26.597	2	8.8229e-06	2879	Nsco_1318_BC_DsbA_WT_sample1_FS_35	154.75	120.44	731360000	203770000	35485000	71827000	207890000	148650000	63742000			1262	99	1165
AGTGVIAGGPMR	Unmodified	1085.57	0.565163	99	sp|B4E5D7|RS5_BURCJ	yes	yes	0	0	0	0	0	By MS/MS	By MS/MS	By MS/MS	By MS/MS	By MS/MS	By MS/MS	2.33	0.471		6	3	1	1	1	2	2	2	40.057	33.714	2	2.5453e-08	5295	Nsco_1318_BC_DsbA_WT_sample2_FS_35	182.29	140.86	2276200000	615150000	80765000	223400000	607180000	629060000	120620000			1263	99	1165
AGTIQAATTQIGDGVAAGSK	Unmodified	1815.93	0.932655	2315	tr|B4EIH4|B4EIH4_BURCJ	yes	yes	0	0	0	0	0				By MS/MS	By MS/MS	By MS/MS	2	0		3					1	1	1	65.526	52	2	1.6876e-20	8530	Nsco_1318_BC_DsbA_WT_sample1_FS_35	250.89	240.05	48322000	0	0	0	26969000	15092000	6260800			1264	2315	1166
AGTIVWNGPVGVFEFDQFGNGTK	Unmodified	2439.19	0.18591	1134	tr|B4EA25|B4EA25_BURCJ	yes	yes	0	0	0	0	0	By MS/MS	By MS/MS	By MS/MS				1	0	4			1	2	1				105.08	105.28	2	7.6408e-30	11488	Nsco_1318_BC_DsbA_T36_WT_sample3_FS_25	276.59	263.17	16891000	1869700	3259100	11762000	0	0	0			1265	1134	1167
AGTLFAYELSGIEPDVMTLAK	Unmodified	2225.13	0.128972	966	tr|B4E8X4|B4E8X4_BURCJ	yes	yes	0	0	0	0	0	By MS/MS		By MS/MS				1	0	2			1		1				107.14	107.24	2	3.6886e-18	11915	Nsco_1318_BC_DsbA_T36_WT_sample3_FS_25	202.4	202.4	33028000	12111000	0	20917000	0	0	0			1266	966	1168
AGTLGYYIGENAK	Unmodified	1355.67	0.672131	1228	tr|B4EAJ1|B4EAJ1_BURCJ	yes	yes	0	0	0	0	0				By MS/MS	By MS/MS	By MS/MS	2	0		4					1	1	2	65.415	52.837	2	1.6881e-17	8747	Nsco_1318_BC_DsbA_WT_sample1_FS_35	225.67	197.5	209110000	0	0	0	0	64573000	144540000			1267	1228	1169
AGTMSGGEQQMLAIGR	Unmodified	1605.76	0.76031	2124	tr|B4EGH8|B4EGH8_BURCJ	yes	yes	0	0	0	0	0	By MS/MS	By MS/MS	By MS/MS	By MS/MS	By matching	By matching	2.38	0.484		5	3	1	1	1	2	2	1	65.618	55.196	2	6.456e-19	8058	Nsco_1318_BC_DsbA_T36_WT_sample1_FS_45	276.95	263.14	112080000	17539000	24098000	0	49510000	18140000	2798400			1268	2124	1170
AGTMSGGEQQMLAIGR	Oxidation (M)	1621.76	0.755225	2124	tr|B4EGH8|B4EGH8_BURCJ	yes	yes	0	0	0	1	0				By MS/MS	By matching		2	0		3					2	1		59.616	45.642	2	1.2534e-09	7413	Nsco_1318_BC_DsbA_WT_sample1_FS_35	160.18	147.96	8344100	0	0	0	6238100	2106000	0			1269	2124	1170
AGTPLGVEAK	Unmodified	941.518	0.518196	201	sp|B4E9G1|KAD_BURCJ	yes	yes	0	0	0	0	0	By MS/MS	By MS/MS	By MS/MS				3	0			3	1	1	1				29.285	28.44	2	0.0045071	2704	Nsco_1318_BC_DsbA_T36_WT_sample2_FS_65	107.15	69.342	660280000	218470000	207580000	234230000	0	0	0			1270	201	1171
AGTPLVVWSR	Unmodified	1084.6	0.602929	1522	tr|B4EC63|B4EC63_BURCJ	yes	yes	0	0	0	0	0	By matching		By MS/MS	By MS/MS	By MS/MS	By MS/MS	2.6	0.49		2	3	1		1	1	1	1	69.451	60.874	2	0.00025741	10857	Nsco_1318_BC_DsbA_WT_sample2_FS_45	115.13	100.98	75596000	8697200	0	15688000	22286000	11100000	17825000			1271	1522	1172
AGTQLATWDPLTRPIITEYGGTVK	Unmodified	2587.36	0.364603	78	sp|B4E5B3|RPOC_BURCJ	yes	yes	0	0	0	0	1	By MS/MS	By MS/MS	By MS/MS				2	0		3		1	1	1				87.028	85.426	3	0.00053158	13951	Nsco_1318_BC_DsbA_T36_WT_sample3_FS_45	58.418	52.954	10395000	3187100	2800000	4408300	0	0	0			1272	78	1173
AGTVLTTDVAK	Unmodified	1074.59	0.592089	1095	tr|B4E9T4|B4E9T4_BURCJ	yes	yes	0	0	0	0	0					By MS/MS	By MS/MS	2	0		2						1	1	43.59	31.789	2	0.00013597	4993	Nsco_1318_BC_DsbA_WT_sample3_FS_35	121.73	103.91	26852000	0	0	0	0	9696100	17156000			1273	1095	1174
AGTVWVNCYDEGGDMNFPFGGYK	Unmodified	2583.08	0.083495	989	tr|B4E926|B4E926_BURCJ	yes	yes	0	0	0	0	0	By matching	By MS/MS	By matching				1	0	3			1	1	1				94.385	94.664	2	0.075357	8215	Nsco_1318_BC_DsbA_T36_WT_sample2_FS_25	18.833	15.882	3195600	1219800	625220	1350600	0	0	0			1274	989	1175
AGVAAPDALLDLTPLLDDMR	Oxidation (M)	2082.07	0.0667059	1814	tr|B4EE53|B4EE53_BURCJ	yes	yes	0	0	0	1	0	By MS/MS		By MS/MS				1	0	2			1		1				108.26	108.31	2	0.0061487	12139	Nsco_1318_BC_DsbA_T36_WT_sample3_FS_25	61.212	51.924	2627500	900100	0	1727500	0	0	0			1275	1814	1176
AGVAAPDALLDLTPLLDDMR	Unmodified	2066.07	0.0717913	1814	tr|B4EE53|B4EE53_BURCJ	yes	yes	0	0	0	0	0	By MS/MS	By MS/MS	By MS/MS				1	0	3			1	1	1				110.72	110.77	2	2.9486e-08	11437	Nsco_1318_BC_DsbA_T36_WT_sample2_FS_25	154.47	147.1	11576000	5369100	3382800	2823700	0	0	0			1276	1814	1176
AGVAGMTR	Unmodified	761.385	0.385408	1221	tr|B4EAI4|B4EAI4_BURCJ	yes	yes	0	0	0	0	0	By MS/MS	By MS/MS	By MS/MS	By MS/MS	By MS/MS	By MS/MS	2.5	0.5		3	3	1	1	1	1	1	1	24.412	18.483	2	7.9325e-05	1866	Nsco_1318_BC_DsbA_T36_WT_sample1_FS_45	182.95	127.35	107980000	36436000	21973000	10887000	13030000	19559000	6098200			1277	1221	1177
AGVAGMTR	Oxidation (M)	777.38	0.380322	1221	tr|B4EAI4|B4EAI4_BURCJ	yes	yes	0	0	0	1	0	By MS/MS	By MS/MS	By matching				2.75	0.433		1	3	2	1	1				22.473	21.376	2	0.0056937	1619	Nsco_1318_BC_DsbA_T36_WT_sample1_FS_65	89.296	65.323	21160000	11463000	6968300	2729300	0	0	0			1278	1221	1177
AGVAHVSGGTACTVAER	Unmodified	1641.79	0.789302	1206	tr|B4EAG3|B4EAG3_BURCJ	yes	yes	0	0	0	0	0				By MS/MS	By MS/MS	By MS/MS	2	0		3					1	1	1	32.315	20.291	2	6.4282e-23	2893	Nsco_1318_BC_DsbA_WT_sample3_FS_35	305.6	262.31	80669000	0	0	0	35871000	22985000	21813000			1279	1206	1178
AGVASTYVGHPLADDIPLEPDTHGAR	Unmodified	2658.3	0.303793	272	sp|B4ECL8|LPXB_BURCJ	yes	yes	0	0	0	0	0	By MS/MS	By MS/MS	By MS/MS	By MS/MS	By MS/MS	By MS/MS	2.43	0.495		4	3	1	1	1	1	2	1	75.981	66.396	3	4.2366e-21	9916	Nsco_1318_BC_DsbA_T36_WT_sample3_FS_45	152.34	152.34	97032000	11489000	10333000	23822000	21253000	11078000	19056000			1280	272	1179
AGVDFEIVDPEDDAR	Unmodified	1646.74	0.742395	383	tr|B4E590|B4E590_BURCJ	yes	yes	0	0	0	0	0				By matching		By MS/MS	2	0		2					1		1	93.741	74.725	2	1.7709e-05	13065	Nsco_1318_BC_DsbA_WT_sample3_FS_35	106.49	106.49	7859900	0	0	0	1013400	0	6846500			1281	383	1180
AGVDVAVLADVLANGGGGGAALNR	Unmodified	2136.13	0.128729	2977	tr|B4EQ47|B4EQ47_BURCJ	yes	yes	0	0	0	0	0	By MS/MS	By MS/MS	By matching			By MS/MS	1	0	4			1	1	1			1	105.18	105.36	2	1.6506e-09	11398	Nsco_1318_BC_DsbA_T36_WT_sample1_FS_25	253.16	190.09	14908000	2793600	3431300	8683300	0	0	0			1282	2977	1181
AGVDYFINAR	Unmodified	1124.56	0.561458	2563	tr|B4EL08|B4EL08_BURCJ	yes	yes	0	0	0	0	0		By MS/MS	By MS/MS	By MS/MS	By MS/MS	By MS/MS	2.6	0.49		2	3		1	1	1	1	1	67.567	59.119	2	1.1831e-06	9313	Nsco_1318_BC_DsbA_T36_WT_sample2_FS_45	205.36	195.07	250700000	0	20402000	32107000	105740000	58545000	33902000			1283	2563	1182
AGVEAGEILK	Unmodified	985.544	0.544411	82	sp|B4E5C0|RL3_BURCJ	yes	yes	0	0	0	0	0	By MS/MS	By MS/MS	By MS/MS	By MS/MS	By MS/MS	By MS/MS	2.67	0.471		3	6	2	2	2	1	1	1	45.558	41.123	2	5.9125e-05	4833	Nsco_1318_BC_DsbA_T36_WT_sample3_FS_65	170.95	125.61	3126000000	538440000	1001500000	1520800000	27845000	15944000	21409000			1284	82	1183
AGVEAGEILKEFR	Unmodified	1417.76	0.756529	82	sp|B4E5C0|RL3_BURCJ	yes	yes	0	0	0	0	1	By MS/MS	By MS/MS	By MS/MS	By MS/MS	By MS/MS	By MS/MS	1.3	0.458	7	3		1	2	1	2	2	2	77.925	67.785	2	3.5404e-12	4504	Nsco_1318_BC_DsbA_T36_WT_sample1_FS_25	272.15	243.19	652600000	60124000	98861000	54848000	204760000	138750000	95259000			1285	82	1184
AGVEAGEILKEFRIDAAK	Unmodified	1916.04	0.0367264	82	sp|B4E5C0|RL3_BURCJ	yes	yes	0	0	0	0	2		By MS/MS	By MS/MS				3	0			2		1	1				78.473	77.606	3	0.0036038	9651	Nsco_1318_BC_DsbA_T36_WT_sample3_FS_65	71.594	66.615	16081000	0	15319000	761380	0	0	0			1286	82	1185
AGVEEGPDSSVTR	Unmodified	1302.61	0.605173	2035	tr|B4EFK4|B4EFK4_BURCJ	yes	yes	0	0	0	0	0	By matching	By MS/MS	By MS/MS	By MS/MS	By MS/MS	By matching	2.5	0.5		3	3	1	1	1	1	1	1	28.131	22.335	2	1.1487e-07	2788	Nsco_1318_BC_DsbA_WT_sample2_FS_45	168.22	168.22	32728000	4309400	4992000	6902400	6281700	5341300	4901600			1287	2035	1186
AGVHLVKPSIGELSALAGEPLDDTSACR	Unmodified	2862.45	0.454557	2351	tr|B4EIQ2|B4EIQ2_BURCJ	yes	yes	0	0	0	0	1	By MS/MS	By MS/MS	By MS/MS	By MS/MS	By MS/MS	By MS/MS	2.43	0.495		4	3	1	1	1	1	1	2	100.34	88.689	3	3.5613e-15	15387	Nsco_1318_BC_DsbA_WT_sample3_FS_45	156.7	153.37	190690000	6427400	5222100	20914000	6683400	15363000	136080000			1288	2351	1187
AGVHVQALQGALNEAISR	Unmodified	1832.99	0.985694	1323	tr|B4EB05|B4EB05_BURCJ	yes	yes	0	0	0	0	0			By MS/MS				1	0	1					1				66.091	66.885	2	2.7125e-05	4526	Nsco_1318_BC_DsbA_T36_WT_sample3_FS_25	97.463	89.158	5041000	0	0	5041000	0	0	0			1289	1323	1188
AGVKPEQVSEVIMGQVLTAGSGQNPAR	Oxidation (M)	2738.4	0.402127	1295;1204	tr|B4EAG1|B4EAG1_BURCJ;tr|B4EAU3|B4EAU3_BURCJ	no	no	0	0	0	1	1	By MS/MS	By MS/MS	By MS/MS	By MS/MS	By MS/MS	By MS/MS	1.81	0.726	6	7	3	3	3	3	2	3	2	80.208	73.051	2;3	1.3564e-15	10769	Nsco_1318_BC_DsbA_T36_WT_sample3_FS_45	183.49	177.53	177440000	19085000	19170000	38968000	25507000	29529000	45182000			1290	1204;1295	1189
AGVKPEQVSEVIMGQVLTAGSGQNPAR	Unmodified	2722.41	0.407212	1295;1204	tr|B4EAG1|B4EAG1_BURCJ;tr|B4EAU3|B4EAU3_BURCJ	no	no	0	0	0	0	1	By MS/MS	By MS/MS	By MS/MS	By MS/MS	By MS/MS	By matching	1.73	0.75	5	4	2	2	2	1	3	2	1	97.3	86.2	2;3	1.5191e-18	7809	Nsco_1318_BC_DsbA_WT_sample1_FS_25	220.82	199.59	822280000	52085000	48174000	94426000	348990000	257980000	20624000			1291	1204;1295	1189
AGVNQIVIDSTDDLK	Unmodified	1586.82	0.815166	706	tr|B4E7B9|B4E7B9_BURCJ	yes	yes	0	0	0	0	0	By MS/MS	By MS/MS	By MS/MS		By MS/MS	By MS/MS	1.33	0.471	4	2		1	1	1		1	2	75.475	67.445	2	2.0022e-10	11673	Nsco_1318_BC_DsbA_WT_sample3_FS_35	176.78	176.78	80517000	1143500	397230	1007900	0	27999000	49970000			1292	706	1190
AGVNVCLR	Unmodified	887.465	0.464721	2375	tr|B4EIX8|B4EIX8_BURCJ	yes	yes	0	0	0	0	0					By MS/MS		3	0			1					1		43.837	33.342	2	0.062522	5377	Nsco_1318_BC_DsbA_WT_sample2_FS_45	61.561	38.542	1020000	0	0	0	0	1020000	0			1293	2375	1191
AGVPAGVFSVVTGDPK	Unmodified	1499.8	0.798394	2452	tr|B4EJR1|B4EJR1_BURCJ	yes	yes	0	0	0	0	0					By MS/MS	By MS/MS	2	0		2						1	1	94.917	76.5	2	0.0011204	13430	Nsco_1318_BC_DsbA_WT_sample3_FS_35	87.216	75.58	65411000	0	0	0	0	29237000	36174000			1294	2452	1192
AGVPAGWVVGDK	Unmodified	1154.61	0.608408	2058	tr|B4EFW2|B4EFW2_BURCJ	yes	yes	0	0	0	0	0	By MS/MS	By MS/MS	By MS/MS	By MS/MS	By MS/MS	By MS/MS	2.25	0.433		9	3	1	1	1	3	3	3	68.192	55.998	2	0.0016868	8277	Nsco_1318_BC_DsbA_T36_WT_sample3_FS_45	84.738	65.376	442910000	80217000	63190000	0	141570000	71600000	86328000			1295	2058	1193
AGVPAGWVVGDKTGTGDYGTTNDAGVIWPTSR	Unmodified	3204.55	0.547605	2058	tr|B4EFW2|B4EFW2_BURCJ	yes	yes	0	0	0	0	1	By MS/MS			By matching	By MS/MS	By matching	2.5	0.5		2	2	1			1	1	1	98.422	83.291	3	0.0026611	13064	Nsco_1318_BC_DsbA_T36_WT_sample1_FS_45	66.825	63.726	8645000	2723600	0	0	1830200	1253700	2837500			1296	2058	1194
AGVPDLGLGAVDVR	Unmodified	1337.73	0.730314	2939	tr|B4EPW0|B4EPW0_BURCJ	yes	yes	0	0	0	0	0	By matching		By matching	By MS/MS		By MS/MS	2.5	0.5		2	2	1		1	1		1	85.38	75.527	2	0.0085375	13642	Nsco_1318_BC_DsbA_WT_sample3_FS_45	69.01	54.803	18645000	3073900	0	3987300	4648700	0	6935600			1297	2939	1195
AGVPFVFDPGQGLPLFDGATLR	Unmodified	2273.18	0.184453	475	tr|B4E5V5|B4E5V5_BURCJ	yes	yes	0	0	0	0	0	By MS/MS	By MS/MS	By MS/MS	By MS/MS		By MS/MS	1	0	5			1	1	1	1		1	111.19	103.98	2	8.4169e-18	12572	Nsco_1318_BC_DsbA_T36_WT_sample3_FS_25	224.67	224.67	174340000	13793000	13721000	27037000	18185000	0	101600000			1298	475	1196
AGVPIDDPTSLYDTELPVPTPGPR	Unmodified	2506.26	0.259134	2896	tr|B4EPJ5|B4EPJ5_BURCJ	yes	yes	0	0	0	0	0	By MS/MS	By MS/MS	By MS/MS				1	0	3			1	1	1				96.44	96.612	2	0.024087	9613	Nsco_1318_BC_DsbA_T36_WT_sample1_FS_25	53.777	50.229	1475300	755410	719860	0	0	0	0			1299	2896	1197
AGVPSVWLK	Unmodified	955.549	0.549102	1806	tr|B4EE39|B4EE39_BURCJ	yes	yes	0	0	0	0	0	By matching	By matching	By MS/MS				3	0			3	1	1	1				58.937	59.997	2	0.0074792	7423	Nsco_1318_BC_DsbA_T36_WT_sample3_FS_65	67.032	62.298	2696500	732720	816100	1147700	0	0	0			1300	1806	1198
AGVPVAIGSDACSADELDNLAFGVDQAR	Unmodified	2817.32	0.323936	2298	tr|B4EIC8|B4EIC8_BURCJ	yes	yes	0	0	0	0	0	By MS/MS						1	0	1			1						98.47	98.47	2	5.5219e-06	9988	Nsco_1318_BC_DsbA_T36_WT_sample1_FS_25	112.89	107.89	7008100	7008100	0	0	0	0	0			1301	2298	1199
AGVPVPAFASAVAYFDSYR	Unmodified	1986.98	0.983963	1984	tr|B4EF86|B4EF86_BURCJ	yes	yes	0	0	0	0	0	By MS/MS	By MS/MS	By MS/MS				1	0	3			1	1	1				106.93	107.04	2	4.3248e-11	11848	Nsco_1318_BC_DsbA_T36_WT_sample3_FS_25	153.39	146.86	16950000	4198500	3906100	8845700	0	0	0			1302	1984	1200
AGVQALASIPSR	Unmodified	1168.66	0.656421	75	sp|B4E5B0|RL10_BURCJ	yes	yes	0	0	0	0	0	By matching	By matching	By matching	By MS/MS	By matching		2.4	0.49		3	2	1	1	1	1	1		56.714	51.349	2	0.0057201	8787	Nsco_1318_BC_DsbA_WT_sample1_FS_45	102.52	65.179	52679000	26644000	1794600	6455700	12222000	5562500	0			1303	75	1201
AGVQALASIPSREELLSK	Unmodified	1868.04	0.0367264	75	sp|B4E5B0|RL10_BURCJ	yes	yes	0	0	0	0	1	By MS/MS	By MS/MS	By MS/MS	By MS/MS	By MS/MS	By MS/MS	1.33	0.471	6	3		1	1	1	2	2	2	77.377	66.205	2	7.6693e-19	5060	Nsco_1318_BC_DsbA_WT_sample1_FS_25	244.23	231.44	461140000	163460000	9240100	24540000	108570000	70146000	85196000			1304	75	1202
AGVSQPTIAR	Unmodified	998.551	0.550893	1934	tr|B4EEV6|B4EEV6_BURCJ	yes	yes	0	0	0	0	0		By matching	By MS/MS				3	0			2		1	1				27.286	26.42	2	3.8327e-05	2446	Nsco_1318_BC_DsbA_T36_WT_sample3_FS_65	181.41	139.3	22231000	0	10992000	11240000	0	0	0			1305	1934	1203
AGVTVLHPAGRPLSDDELAAR	Unmodified	2144.13	0.133815	877	tr|B4E8H4|B4E8H4_BURCJ	yes	yes	0	0	0	0	1	By MS/MS		By MS/MS				3	0			2	1		1				51.072	51.655	3	3.6918e-13	6142	Nsco_1318_BC_DsbA_T36_WT_sample3_FS_65	152.32	144.43	5252700	1989100	0	3263600	0	0	0			1306	877	1204
AGWDMWPGPYGSGGGSR	Unmodified	1736.74	0.736538	795	tr|B4E804|B4E804_BURCJ	yes	yes	0	0	0	0	0				By matching	By MS/MS	By matching	2	0		3					1	1	1	97.092	77.818	2	0.001216	13884	Nsco_1318_BC_DsbA_WT_sample2_FS_35	89.959	76.38	32433000	0	0	0	14995000	9421200	8017200			1307	795	1205
AGWDQAIGSSGTAR	Unmodified	1375.65	0.648041	410	tr|B4E5G5|B4E5G5_BURCJ	yes	yes	0	0	0	0	0				By matching	By MS/MS		3	0			2				1	1		53.696	40.127	2	6.6152e-05	6859	Nsco_1318_BC_DsbA_WT_sample2_FS_45	104.94	94.99	11527000	0	0	0	7017500	4509100	0			1308	410	1206
AGWHVPEYALAR	Unmodified	1368.69	0.693869	2217	tr|B4EHK6|B4EHK6_BURCJ	yes	yes	0	0	0	0	0				By MS/MS			3	0			1				1			76.62	59.978	2	0.0018819	10453	Nsco_1318_BC_DsbA_WT_sample1_FS_45	80.676	74.755	45869000	0	0	0	45869000	0	0			1309	2217	1207
AGWIHTPLDDDAMR	Unmodified	1596.74	0.735476	2031	tr|B4EFJ8|B4EFJ8_BURCJ	yes	yes	0	0	0	0	0	By matching	By MS/MS	By MS/MS	By MS/MS	By matching	By MS/MS	2.4	0.49		6	4	1	2	3	1	1	2	71.755	65.563	2;3	0.0035034	8207	Nsco_1318_BC_DsbA_T36_WT_sample3_FS_65	96.89	86.366	52930000	1352700	7061200	10369000	5071700	4936400	24140000			1310	2031	1208
AGWMAVSGLGGDNR	Unmodified	1389.65	0.645933	1330	tr|B4EB13|B4EB13_BURCJ	yes	yes	0	0	0	0	0			By MS/MS	By MS/MS			2	0		2				1	1			63.575	64.735	2	0.065707	9850	Nsco_1318_BC_DsbA_T36_WT_sample3_FS_45	33.89	32.391	2423300	0	0	2423300	0	0	0			1311	1330	1209
AGWSAEGTPNNIDVVR	Unmodified	1684.82	0.816897	939	tr|B4E8T7|B4E8T7_BURCJ	yes	yes	0	0	0	0	0				By MS/MS	By MS/MS	By matching	2.5	0.5		3	3				2	2	2	74.144	59.267	2	9.6203e-13	10253	Nsco_1318_BC_DsbA_WT_sample2_FS_35	209.19	209.19	169350000	0	0	0	81209000	47830000	40308000			1312	939	1210
AGWTPGDLDLMEINEAFAAQALAVHK	Oxidation (M)	2783.36	0.358865	1295;1204	tr|B4EAG1|B4EAG1_BURCJ;tr|B4EAU3|B4EAU3_BURCJ	no	no	0	0	0	1	0				By MS/MS			2	0		1					1			109.94	88.852	3	0.00026049	15424	Nsco_1318_BC_DsbA_WT_sample1_FS_35	80.683	77.285	88669000	0	0	0	88669000	0	0			1313	1204;1295	1211
AGYAPTPAGEDAAAAAER	Unmodified	1687.78	0.780177	2840	tr|B4EP16|B4EP16_BURCJ	yes	yes	0	0	0	0	0				By matching	By MS/MS	By MS/MS	2.4	0.49		3	2				2	1	2	50.147	37.895	2	1.3022e-07	6150	Nsco_1318_BC_DsbA_WT_sample3_FS_45	126.1	126.1	37080000	0	0	0	2298700	1301500	33479000			1314	2840	1212
AGYGQQIVPALAR	Unmodified	1342.74	0.735734	2865	tr|B4EPB1|B4EPB1_BURCJ	yes	yes	0	0	0	0	0		By MS/MS	By MS/MS	By MS/MS	By MS/MS		2.5	0.5		2	2		1	1	1	1		58.876	60.157	2	1.5537e-08	10773	Nsco_1318_BC_DsbA_WT_sample2_FS_45	155.95	138.09	32835000	0	10285000	22550000	0	0	0			1315	2865	1213
AGYGSTHAFAR	Unmodified	1136.54	0.536306	1963	tr|B4EF09|B4EF09_BURCJ	yes	yes	0	0	0	0	0						By MS/MS	2	0		1							1	28.564	17.537	2	0.039472	2460	Nsco_1318_BC_DsbA_WT_sample3_FS_35	53.751	43.672	0	0	0	0	0	0	0			1316	1963	1214
AGYTASYLNQPVETAGLR	Unmodified	1909.95	0.953391	2277	tr|B4EI97|B4EI97_BURCJ	yes	yes	0	0	0	0	0		By matching	By matching		By MS/MS	By MS/MS	1.25	0.433	3	1			1	1		1	1	72.945	65.072	2	1.4397e-15	11204	Nsco_1318_BC_DsbA_WT_sample3_FS_35	199.8	192.59	298240000	0	399970	1323700	0	1260100	295250000			1317	2277	1215
AGYTAVISHR	Unmodified	1073.56	0.561792	295	sp|B4EDA1|ENO_BURCJ	yes	yes	0	0	0	0	0	By MS/MS	By MS/MS		By MS/MS	By MS/MS	By MS/MS	2.38	0.484		5	3	1	1		2	2	2	33.115	24.861	2	7.2377e-11	3298	Nsco_1318_BC_DsbA_WT_sample3_FS_35	214.6	187.34	181200000	36583000	11293000	0	53803000	51303000	28223000			1318	295	1216
AGYTLLHPK	Unmodified	998.555	0.554916	1358	tr|B4EB56|B4EB56_BURCJ	yes	yes	0	0	0	0	0	By matching			By MS/MS	By MS/MS	By MS/MS	2	0		4		1			1	1	1	37.713	28.413	2	0.00037403	4591	Nsco_1318_BC_DsbA_WT_sample2_FS_35	107.66	98.077	5438500	2027800	0	0	2211400	1199300	0			1319	1358	1217
AGYTVVNVNPLYTPR	Unmodified	1662.87	0.872956	600	tr|B4E6K4|B4E6K4_BURCJ	yes	yes	0	0	0	0	0				By MS/MS			2	0		1					1			92.554	73.068	2	0.0063134	12695	Nsco_1318_BC_DsbA_WT_sample1_FS_35	117.86	83.984	2436200	0	0	0	2436200	0	0			1320	600	1218
AHAATGEVDATLPTR	Unmodified	1508.76	0.75832	798	tr|B4E814|B4E814_BURCJ	yes	yes	0	0	0	0	0	By matching	By MS/MS	By matching	By MS/MS	By MS/MS	By MS/MS	2.27	0.445		8	3	1	1	2	2	3	2	38.085	30.561	2	2.6913e-18	4870	Nsco_1318_BC_DsbA_WT_sample1_FS_45	308.55	297.33	343970000	57881000	43545000	48518000	76083000	73294000	44647000			1321	798	1219
AHADLATLR	Unmodified	966.525	0.524678	718	tr|B4E7E6|B4E7E6_BURCJ	yes	yes	0	0	0	0	0	By MS/MS		By MS/MS				3	0			2	1		1				27.485	26.464	2	0.012438	2420	Nsco_1318_BC_DsbA_T36_WT_sample3_FS_65	101.54	50.196	5336400	3069500	0	2266900	0	0	0			1322	718	1220
AHAEIERPFAPGEVDQLR	Unmodified	2034.03	0.028287	2564	tr|B4EL09|B4EL09_BURCJ	yes	yes	0	0	0	0	1	By MS/MS						3	0			1	1						54.532	54.634	3	2.9488e-05	6811	Nsco_1318_BC_DsbA_T36_WT_sample1_FS_65	87.429	81.976	1591000	1591000	0	0	0	0	0			1323	2564	1221
AHAETGLPVAR	Unmodified	1120.6	0.598906	2406	tr|B4EJ67|B4EJ67_BURCJ	yes	yes	0	0	0	0	0	By matching		By MS/MS				3	0			2	1		1				26.188	25.168	2	0.00017069	2186	Nsco_1318_BC_DsbA_T36_WT_sample3_FS_65	118.41	101.02	6295800	2859600	0	3436200	0	0	0			1324	2406	1222
AHAGGVTLWALTDHDEIGGQAAAR	Unmodified	2416.19	0.188369	1688	tr|B4ED94|B4ED94_BURCJ	yes	yes	0	0	0	0	0	By MS/MS	By MS/MS	By MS/MS	By MS/MS			2.6	0.8	1		4	1	1	2	1			71.727	68.937	2;3	9.2295e-26	8835	Nsco_1318_BC_DsbA_T36_WT_sample1_FS_65	234.23	228.52	35031000	7652600	6317700	19791000	1269900	0	0			1325	1688	1223
AHAIIAAADEIIAGK	Unmodified	1462.81	0.814378	1245	tr|B4EAL6|B4EAL6_BURCJ	yes	yes	0	0	0	0	0	By MS/MS	By matching					2	0		2		1	1					68.7	69.126	2	9.4354e-07	10420	Nsco_1318_BC_DsbA_T36_WT_sample1_FS_45	115.29	111.13	5591800	4302600	1289200	0	0	0	0			1326	1245	1224
AHAQETGATVFAYHVHDPER	Unmodified	2235.05	0.045728	1610	tr|B4ECS5|B4ECS5_BURCJ	yes	yes	0	0	0	0	0	By MS/MS	By MS/MS	By MS/MS				3	0			8	2	3	3				48.151	48.709	4	3.255e-12	5028	Nsco_1318_BC_DsbA_T36_WT_sample3_FS_65	142.43	137.72	55715000	10793000	17375000	27546000	0	0	0			1327	1610	1225
AHAQHLSEGVEDTLR	Unmodified	1661.81	0.812146	2409	tr|B4EJ91|B4EJ91_BURCJ	yes	yes	0	0	0	0	0				By MS/MS	By MS/MS	By MS/MS	2	0		3					1	1	1	43.462	30.838	2	5.5487e-14	5258	Nsco_1318_BC_DsbA_WT_sample2_FS_35	235.73	217.86	13196000	0	0	0	5049700	4229300	3917300			1328	2409	1226
AHAYLAATNER	Unmodified	1215.6	0.599634	2363	tr|B4EIU7|B4EIU7_BURCJ	yes	yes	0	0	0	0	0		By MS/MS	By matching				2	0		2			1	1				23.7	22.775	2	0.058366	2180	Nsco_1318_BC_DsbA_T36_WT_sample2_FS_45	56.729	36.4	1683500	0	663020	1020500	0	0	0			1329	2363	1227
AHCTGAIDLAR	Unmodified	1183.58	0.57679	2223	tr|B4EHM3|B4EHM3_BURCJ	yes	yes	0	0	0	0	0	By MS/MS		By MS/MS				3	0			2	1		1				27.633	26.662	2	0.00018278	2554	Nsco_1318_BC_DsbA_T36_WT_sample1_FS_65	100.02	100.02	4859100	2086700	0	2772400	0	0	0			1330	2223	1228
AHDASELVAR	Unmodified	1067.54	0.535971	1114	tr|B4EA00|B4EA00_BURCJ	yes	yes	0	0	0	0	0	By MS/MS	By MS/MS	By MS/MS	By matching	By matching	By MS/MS	2.33	0.943	3		6	2	2	2	1	1	1	27.059	22.446	1;2	4.4281e-14	1828	Nsco_1318_BC_DsbA_T36_WT_sample2_FS_65	293.5	269.48	418400000	87762000	109190000	219600000	570500	589370	691090			1331	1114	1229
AHDDNLDQGAGDQGLMFGYACDETPELMPLPIYLSHR	Unmodified	4145.86	0.85575	176	sp|B4E800|METK_BURCJ	yes	yes	0	0	0	0	0		By MS/MS	By MS/MS	By MS/MS	By MS/MS	By MS/MS	2.38	0.484		5	3		1	1	2	2	2	109.59	94.705	4	1.7479e-16	16096	Nsco_1318_BC_DsbA_WT_sample3_FS_45	165.26	160.45	87105000	0	5906000	35724000	15046000	8226400	22202000			1332	176	1230
AHDDNLDQGAGDQGLMFGYACDETPELMPLPIYLSHR	Oxidation (M)	4161.85	0.850665	176	sp|B4E800|METK_BURCJ	yes	yes	0	0	0	1	0			By MS/MS				2	0		1				1				97.745	96.5	4	3.8008e-06	16090	Nsco_1318_BC_DsbA_T36_WT_sample3_FS_45	104.55	98.946	13599000	0	0	13599000	0	0	0			1333	176	1230
AHDIQFADGAAPFSQTQQFHDIK	Unmodified	2571.21	0.21425	803	tr|B4E826|B4E826_BURCJ	yes	yes	0	0	0	0	0	By MS/MS	By MS/MS		By MS/MS	By MS/MS	By MS/MS	1.29	0.452	5	2		1	1		1	2	2	77.035	65.298	3	5.586e-06	4216	Nsco_1318_BC_DsbA_T36_WT_sample1_FS_25	98.703	95.65	32672000	4610300	2007300	0	6253100	8045500	11756000			1334	803	1231
AHEDGAWVR	Unmodified	1039.48	0.483542	393	tr|B4E5A2|B4E5A2_BURCJ	yes	yes	0	0	0	0	0	By MS/MS	By MS/MS	By MS/MS				3	0			3	1	1	1				23.921	22.774	2	3.1166e-06	1814	Nsco_1318_BC_DsbA_T36_WT_sample3_FS_65	176.09	131.69	39131000	30129000	9002400	0	0	0	0			1335	393	1232
AHEPNSLLLDNALASMGAGLPSAIATK	Oxidation (M)	2677.37	0.374515	2730	tr|B4EML9|B4EML9_BURCJ	yes	yes	0	0	0	1	0			By MS/MS				2	0		1				1				83.338	82.193	3	6.7626e-06	13368	Nsco_1318_BC_DsbA_T36_WT_sample3_FS_45	83.467	81.092	7022600	0	0	7022600	0	0	0			1336	2730	1233
AHEPNSLLLDNALASMGAGLPSAIATK	Unmodified	2661.38	0.379601	2730	tr|B4EML9|B4EML9_BURCJ	yes	yes	0	0	0	0	0			By MS/MS				2.5	0.5		1	1			2				99.786	98.492	3	3.2991e-06	16483	Nsco_1318_BC_DsbA_T36_WT_sample3_FS_45	103.16	95.968	14861000	0	0	14861000	0	0	0			1337	2730	1233
AHETMSFQAEVK	Unmodified	1376.64	0.63945	580	tr|B4E6G8|B4E6G8_BURCJ	yes	yes	0	0	0	0	0	By MS/MS	By MS/MS	By MS/MS	By MS/MS	By MS/MS	By MS/MS	2.5	0.5		4	4	1	1	2	1	2	1	38.489	33.012	2	2.7499e-21	5484	Nsco_1318_BC_DsbA_WT_sample2_FS_45	298.58	285.96	166980000	15688000	10432000	27169000	37405000	53906000	22384000			1338	580	1234
AHETMSFQAEVK	Oxidation (M)	1392.63	0.634365	580	tr|B4E6G8|B4E6G8_BURCJ	yes	yes	0	0	0	1	0	By MS/MS	By MS/MS		By MS/MS	By MS/MS	By matching	2.6	0.49		4	6	1	1		3	3	2	35.096	26.151	2	7.282e-11	2781	Nsco_1318_BC_DsbA_WT_sample2_FS_35	236.69	219.47	79099000	3263500	1524100	0	30465000	20621000	23226000			1339	580	1234
AHEVTREWYVIDATDK	Unmodified	1931.94	0.937741	324	sp|B4EET6|RL13_BURCJ	yes	yes	0	0	0	0	1	By MS/MS						3	0			1	1						54.951	55.152	3	5.9976e-05	6862	Nsco_1318_BC_DsbA_T36_WT_sample1_FS_65	89.866	79.004	1343400	1343400	0	0	0	0	0			1340	324	1235
AHFAQLIELGFVDAFRR	Unmodified	1989.06	0.0584649	1762	tr|B4EDU9|B4EDU9_BURCJ	yes	yes	0	0	0	0	1			By MS/MS				2	0		1				1				110.33	108.48	3	8.0732e-12	18189	Nsco_1318_BC_DsbA_T36_WT_sample3_FS_45	156.49	146.35	4816500	0	0	4816500	0	0	0			1341	1762	1236
AHFDAHLEK	Unmodified	1066.52	0.519593	2730	tr|B4EML9|B4EML9_BURCJ	yes	yes	0	0	0	0	0	By MS/MS	By MS/MS	By MS/MS	By MS/MS	By MS/MS	By matching	2.5	0.5		3	3	1	1	1	1	1	1	26.594	20.748	2	2.3035e-05	2562	Nsco_1318_BC_DsbA_WT_sample1_FS_45	169.12	160.78	84415000	5942500	10646000	8003800	30411000	12950000	16462000			1342	2730	1237
AHFDDPLFVR	Unmodified	1215.6	0.603657	2739	tr|B4EMN6|B4EMN6_BURCJ	yes	yes	0	0	0	0	0	By matching	By MS/MS					3	0			2	1	1					57.545	58.403	2	0.0067258	7004	Nsco_1318_BC_DsbA_T36_WT_sample2_FS_65	71.223	64.003	1713600	552010	1161600	0	0	0	0			1343	2739	1238
AHFEGLQR	Unmodified	956.483	0.482814	229	sp|B4EAW8|SYH_BURCJ	yes	yes	0	0	0	0	0	By MS/MS	By MS/MS	By MS/MS				3	0			3	1	1	1				25.004	24.188	2	1.9145e-06	2077	Nsco_1318_BC_DsbA_T36_WT_sample1_FS_65	167.24	151.86	50116000	0	24146000	25970000	0	0	0			1344	229	1239
AHFGDKVFDAVIPR	Unmodified	1570.83	0.825611	378	tr|B4E583|B4E583_BURCJ	yes	yes	0	0	0	0	1	By MS/MS	By MS/MS	By MS/MS				2.86	0.35		1	6	2	3	2				71.359	71.704	2;3	5.4654e-07	8546	Nsco_1318_BC_DsbA_T36_WT_sample3_FS_65	138.87	132.29	28416000	8868500	11839000	7708000	0	0	0			1345	378	1240
AHFLDGIAYADLTLVNPVAIAPQGSPFVR	Unmodified	3051.62	0.618191	722	tr|B4E7G3|B4E7G3_BURCJ	yes	yes	0	0	0	0	0			By MS/MS				2	0		1				1				108.43	106.69	3	2.4265e-11	17961	Nsco_1318_BC_DsbA_T36_WT_sample3_FS_45	144.26	141.53	9937200	0	0	9937200	0	0	0			1346	722	1241
AHFSCFPGASALSDFR	Unmodified	1768.8	0.799139	1443	tr|B4EBL4|B4EBL4_BURCJ	yes	yes	0	0	0	0	0				By matching		By MS/MS	2	0		2					1		1	92.728	74.164	2	0.026752	12925	Nsco_1318_BC_DsbA_WT_sample3_FS_35	70.089	56.889	15943000	0	0	0	7841400	0	8101800			1347	1443	1242
AHGAELQPFYVVENAAIYYNVPGYDPSVLR	Unmodified	3351.66	0.656427	2088	tr|B4EG36|B4EG36_BURCJ	yes	yes	0	0	0	0	0	By MS/MS	By matching	By MS/MS	By MS/MS	By MS/MS	By MS/MS	2.33	0.471		6	3	1	1	1	2	2	2	109.15	95.673	3	2.3938e-16	15868	Nsco_1318_BC_DsbA_WT_sample1_FS_45	170.1	161.18	301850000	13961000	1519300	80547000	123880000	25610000	56335000			1348	2088	1243
AHGCDHPIVYTR	Unmodified	1424.66	0.661917	448	tr|B4E5R2|B4E5R2_BURCJ	yes	yes	0	0	0	0	0				By matching	By MS/MS	By MS/MS	2.75	0.433		1	3				1	2	1	27.96	17.32	2;3	0.0012554	2380	Nsco_1318_BC_DsbA_WT_sample2_FS_45	73.082	60.936	4036000	0	0	0	2383700	0	1652300			1349	448	1244
AHGGPSVEVIQAGESYSDAYAHAVK	Unmodified	2542.21	0.20883	1385	tr|B4EBC0|B4EBC0_BURCJ	yes	yes	0	0	0	0	0		By MS/MS	By MS/MS	By MS/MS	By MS/MS	By MS/MS	2.6	0.49		2	3		1	1	1	1	1	74.214	64.41	3	4.8256e-15	9492	Nsco_1318_BC_DsbA_T36_WT_sample3_FS_45	172.75	168.56	66717000	0	5528900	15547000	14944000	9882900	20814000			1350	1385	1245
AHILDLVWK	Unmodified	1093.63	0.628415	677	tr|B4E709|B4E709_BURCJ	yes	yes	0	0	0	0	0	By MS/MS	By MS/MS	By MS/MS				3	0			3	1	1	1				71.23	71.622	2	3.0787e-06	8951	Nsco_1318_BC_DsbA_T36_WT_sample3_FS_65	193.86	180.82	490750000	97316000	78675000	314760000	0	0	0			1351	677	1246
AHINNWR	Unmodified	909.457	0.456933	2470	tr|B4EJU9|B4EJU9_BURCJ	yes	yes	0	0	0	0	0	By MS/MS	By matching	By matching				3	0			3	1	1	1				22.237	21.126	2	2.561e-05	1622	Nsco_1318_BC_DsbA_T36_WT_sample1_FS_65	143.22	139.37	12478000	3207900	1652300	7617800	0	0	0			1352	2470	1247
AHIPQIR	Unmodified	833.487	0.487171	2548	tr|B4EKW9|B4EKW9_BURCJ	yes	yes	0	0	0	0	0	By MS/MS	By MS/MS	By MS/MS				3	0			4	1	2	1				26.869	25.862	2	0.0063341	2463	Nsco_1318_BC_DsbA_T36_WT_sample1_FS_65	99.511	68.207	6462500	3047400	1166200	2248900	0	0	0			1353	2548	1248
AHISLNPIVTYLNVGYR	Unmodified	1929.05	0.0472315	504	tr|B4E610|B4E610_BURCJ	yes	yes	0	0	0	0	0			By MS/MS				1	0	1					1				88.587	89.08	2	3.2051e-07	8174	Nsco_1318_BC_DsbA_T36_WT_sample3_FS_25	113.77	113.1	2732800	0	0	2732800	0	0	0			1354	504	1249
AHLADPAFMAR	Unmodified	1198.59	0.591712	2025	tr|B4EFH7|B4EFH7_BURCJ	yes	yes	0	0	0	0	0	By matching	By MS/MS	By MS/MS				3	0			3	1	1	1				40.281	39.937	2	3.5708e-05	4585	Nsco_1318_BC_DsbA_T36_WT_sample3_FS_65	150.36	116.11	25066000	10783000	3417900	10865000	0	0	0			1355	2025	1250
AHLADPAFMAR	Oxidation (M)	1214.59	0.586627	2025	tr|B4EFH7|B4EFH7_BURCJ	yes	yes	0	0	0	1	0			By MS/MS				3	0			1			1				30.983	30.544	2	0.041451	3142	Nsco_1318_BC_DsbA_T36_WT_sample3_FS_65	49.418	38.895	0	0	0	0	0	0	0			1356	2025	1250
AHLNDAEIDALK	Unmodified	1308.67	0.667379	850	tr|B4E8C3|B4E8C3_BURCJ	yes	yes	0	0	0	0	0	By matching	By MS/MS					2	0		2		1	1					40.727	40.15	2	0.0034108	5724	Nsco_1318_BC_DsbA_T36_WT_sample2_FS_45	76.143	70.941	3501300	2213200	1288200	0	0	0	0			1357	850	1251
AHLPDESFVYVADSHHAPYGPR	Unmodified	2464.16	0.156007	1890	tr|B4EEM8|B4EEM8_BURCJ	yes	yes	0	0	0	0	0	By MS/MS	By MS/MS	By MS/MS	By MS/MS	By MS/MS	By MS/MS	2.6	0.49		4	6	2	1	1	2	3	1	78.195	67.783	3;4	2.8461e-13	9505	Nsco_1318_BC_DsbA_T36_WT_sample3_FS_45	176.46	171.03	127890000	20313000	15171000	36953000	20134000	18184000	17136000			1358	1890	1252
AHLSVPAASTR	Unmodified	1108.6	0.598906	2708	tr|B4EMC4|B4EMC4_BURCJ	yes	yes	0	0	0	0	0	By matching	By matching	By MS/MS				3	0			3	1	1	1				26.612	25.6	2	0.032748	2255	Nsco_1318_BC_DsbA_T36_WT_sample3_FS_65	73.573	51.043	6547500	823990	1888400	3835100	0	0	0			1359	2708	1253
AHNLLNDTFLR	Unmodified	1312.69	0.688784	333	sp|B4EEZ3|DCUP_BURCJ	yes	yes	0	0	0	0	0	By MS/MS	By MS/MS		By matching	By MS/MS	By matching	2.5	0.5		3	3	1	1		1	2	1	71.22	61.849	2	4.1599e-06	9714	Nsco_1318_BC_DsbA_T36_WT_sample2_FS_45	191.67	168.24	64275000	13727000	11457000	0	9919500	9912000	19259000			1360	333	1254
AHPAVASALAISPLVDLEPIALCCLNDK	Unmodified	2957.54	0.535449	1094	tr|B4E9T3|B4E9T3_BURCJ	yes	yes	0	0	0	0	0		By MS/MS	By MS/MS	By MS/MS	By MS/MS	By MS/MS	2	0		5			1	1	1	1	1	109.9	97.783	3	7.9266e-11	16006	Nsco_1318_BC_DsbA_WT_sample3_FS_35	141.37	138.67	73049000	0	2519300	10107000	25944000	7305500	27173000			1361	1094	1255
AHPEFKDTIFK	Unmodified	1331.69	0.687387	1087	tr|B4E9Q6|B4E9Q6_BURCJ	yes	yes	0	0	0	0	1		By MS/MS					2	0		1			1					44.148	44.548	3	0.0073376	6460	Nsco_1318_BC_DsbA_T36_WT_sample2_FS_45	57.175	49.45	0	0	0	0	0	0	0			1362	1087	1256
AHPEWAVR	Unmodified	964.488	0.487899	2353	tr|B4EIQ4|B4EIQ4_BURCJ	yes	yes	0	0	0	0	0		By MS/MS	By MS/MS				3	0			2		1	1				26.758	25.892	2	0.00016	2309	Nsco_1318_BC_DsbA_T36_WT_sample3_FS_65	117.93	109.78	5805100	0	1998000	3807100	0	0	0			1363	2353	1257
AHPGPVRDHAAYR	Unmodified	1445.73	0.727629	2668	tr|B4ELZ9|B4ELZ9_BURCJ	yes	yes	0	0	0	0	1				By MS/MS			2	0		1					1			25.961	13.19	4	0.00098087	1779	Nsco_1318_BC_DsbA_WT_sample1_FS_35	72.089	65.813	949520	0	0	0	949520	0	0			1364	2668	1258
AHPHFVENLR	Unmodified	1218.63	0.625789	2436	tr|B4EJK9|B4EJK9_BURCJ	yes	yes	0	0	0	0	0		By MS/MS					2	0		1			1					31.834	31.031	2	0.072256	3927	Nsco_1318_BC_DsbA_T36_WT_sample2_FS_45	29.087	29.087	2175000	0	2175000	0	0	0	0			1365	2436	1259
[truncated: 24,280 more rows]
[truncated: 7 more columns]
