# Supplementary material for: Burkholderia PglL enzymes are Serine preferring oligosaccharyltransferases which target conserved proteins across the Burkholderia genus
Source: Commun Biol. 2021 Sep 7;4:1045. doi: 10.1038/s42003-021-02588-y (PMC8423747; doi:10.1038/s42003-021-02588-y)
Supplement: Supplementary file 14 — Supplementary Data 11 [file 42003_2021_2588_MOESM14_ESM.xlsx]

## Sheet: B. ubonensis MSMB22 DsbA
Sequence	Modifications	Mass	Mass Fractional Part	Protein Groups	Proteins	Unique (Groups)	Unique (Proteins)	Acetyl (Protein N-term)	BC glycan 1	BC glycan 2	Oxidation (M)	Missed cleavages	Identification type 1 (B_ubonesis_DsbA_T36)	Identification type 2 (B_ubonesis_DsbA_WT)	Fraction Average	Fraction Std. Dev.	Fraction 1	Fraction 2	Fraction 3	Experiment 1	Experiment 2	Retention time	Calibrated retention time	Charges	PEP	MS/MS scan number	Raw file	Score	Delta score	Reverse	Potential contaminant	Intensity	Intensity 1	Intensity 2	id	Protein group IDs	Peptide ID	Evidence IDs	MS/MS IDs	Best MS/MS	BC glycan 1 site IDs	BC glycan 2 site IDs	Oxidation (M) site IDs	MS/MS Count	Taxonomy IDs
AAAAHYCAALDLTLADSDLR	Unmodified	2117.02	0.0211527	1089	BW23_RS23130	yes	yes	0	0	0	0	0	By MS/MS		1	0	1			1		71.967	71.967	2	4.43e-09	36160	Nsco_1464_B_ubonesis_DsbA_T36_-25	155.42	139.19			1520300	1520300	0	0	1089	0	0	0;1	0				2
AAAAISTPLDVHAGGR	Unmodified	1505.8	0.79504	1309	BW23_RS26230	yes	yes	0	0	0	0	0	By MS/MS	By MS/MS	3	0			2	1	1	41.306	41.298	3	0.0017402	4865	Nsco_1464_B_ubonesis_DsbA_T36_-65	82.102	76.618			611440	320710	290730	1	1309	1	1;2	2;3	2				2
AAAAMLNSFTELEGDSLGTPLDR	Unmodified	2378.14	0.14239	1053	BW23_RS22555	yes	yes	0	0	0	0	0		By MS/MS	1	0	1				1	98.992	99.078	2	0.0041625	37364	Nsco_1464_B_ubonesis_DsbA_WT_-25	65.805	53.939			1109100	0	1109100	2	1053	2	3	4	4				1
AAAAPVAEPPTLAALEAHLAPYAAHASCSR	Unmodified	2983.5	0.497424	970	BW23_RS21710	yes	yes	0	0	0	0	0	By matching	By MS/MS	2	0		2		1	1	82.371	82.375	4	0.050303	24628	Nsco_1464_B_ubonesis_DsbA_WT_-45	15.29	13.408			695290	438630	256670	3	970	3	4;5	5	5				1
AAAASTPASRPPKR	Unmodified	1379.76	0.763346	1199	BW23_RS24810	yes	yes	0	0	0	0	2	By MS/MS	By MS/MS	2	0		2		1	1	15.68	15.724	3	0.00014001	13202	Nsco_1464_B_ubonesis_DsbA_T36_-45	90.731	63.633			1700000	726620	973330	4	1199	4	6;7	6;7	6				2
AAADALAAQHGAR	Unmodified	1221.62	0.621432	574	BW23_RS16545	yes	yes	0	0	0	0	0	By MS/MS	By matching	2	0		2		1	1	20.471	20.514	2	4.3882e-05	14122	Nsco_1464_B_ubonesis_DsbA_T36_-45	137.95	119.73			422490	325300	97188	5	574	5	8;9	8	8				1
AAADWLDR	Unmodified	916.44	0.44028	649	BW23_RS17965	yes	yes	0	0	0	0	0	By MS/MS	By MS/MS	2	0		2		1	1	43.938	43.947	2	0.0085089	16948	Nsco_1464_B_ubonesis_DsbA_WT_-45	83.206	53.021			1201400	616050	585310	6	649	6	10;11	9;10	10				2
AAAEADFSPTSTLDVR	Unmodified	1649.79	0.789679	311	BW23_RS09150	yes	yes	0	0	0	0	0		By MS/MS	2	0		1			1	62.047	62.112	2	0.0036453	20757	Nsco_1464_B_ubonesis_DsbA_WT_-45	81.017	61.23			536650	0	536650	7	311	7	12	11	11				1
AAAEEAGLPLYR	Unmodified	1259.65	0.651001	1529	BW23_RS28975	yes	yes	0	0	0	0	0	By MS/MS	By MS/MS	2	0		2		1	1	51.44	51.46	2	9.8264e-05	19975	Nsco_1464_B_ubonesis_DsbA_T36_-45	129.85	90.889			34548000	18813000	15735000	8	1529	8	13;14	12;13;14	12				3
AAAEQACAQVGTGDIALVFGNER	Unmodified	2347.12	0.122658	1550	BW23_RS29405	yes	yes	0	0	0	0	0	By MS/MS	By MS/MS	1	0	2			1	1	82.026	82.023	2	2.8143e-13	37745	Nsco_1464_B_ubonesis_DsbA_T36_-25	183.7	168.16			1566200	874230	692000	9	1550	9	15;16	15;16	15				2
AAAGAIETAGFEVDSPGALPAWDESR	Unmodified	2587.22	0.21906	1361	BW23_RS26850	yes	yes	0	0	0	0	0	By matching	By MS/MS	1	0	2			1	1	90.394	90.436	2	0.0023081	35961	Nsco_1464_B_ubonesis_DsbA_WT_-25	74.816	66.905			1205300	613240	592050	10	1361	10	17;18	17	17				1
AAAGDDWPHVFAR	Unmodified	1411.66	0.663297	620	BW23_RS17630	yes	yes	0	0	0	0	0	By MS/MS	By MS/MS	2	0		4		2	2	52.514	52.548	2;3	9.4527e-05	20215	Nsco_1464_B_ubonesis_DsbA_T36_-45	121.83	121.83			2305200	709760	1595400	11	620	11	19;20;21;22	18;19;20;21;22	19				5
AAAGITEGLIR	Unmodified	1070.61	0.608408	253	BW23_RS07075	yes	yes	0	0	0	0	0	By MS/MS	By MS/MS	2	0		2		1	1	49.179	49.19	2	0.010583	18076	Nsco_1464_B_ubonesis_DsbA_WT_-45	76.1	59.589			1984500	1028400	956040	12	253	12	23;24	23;24	24				2
AAAHEPVIADSMTVK	Unmodified	1538.78	0.776278	1503	BW23_RS28740	yes	yes	0	0	0	0	0	By MS/MS	By MS/MS	2	0		2		1	1	35.937	35.944	2	5.8323e-09	16883	Nsco_1464_B_ubonesis_DsbA_T36_-45	222.25	187.87			11778000	9510000	2267900	13	1503	13	25;26	25;26	25				2
AAAHEPVIADSMTVK	Oxidation (M)	1554.77	0.771193	1503	BW23_RS28740	yes	yes	0	0	0	1	0	By MS/MS		2	0		1		1		35.908	35.901	2	3.8973e-05	16901	Nsco_1464_B_ubonesis_DsbA_T36_-45	122.33	113.32			0	0	0	14	1503	13	27	27	27			734	1
AAALAACPQPDILVTNAGGPPPGDFR	Unmodified	2575.29	0.285306	1439	BW23_RS27765	yes	yes	0	0	0	0	0	By MS/MS	By MS/MS	1.5	0.5	2	2		1	3	82.166	82.175	2;3	2.0005e-27	37707	Nsco_1464_B_ubonesis_DsbA_T36_-25	297.72	287.39			45551000	27307000	18243000	15	1439	14	28;29;30;31	28;29;30;31;32	28				5
AAALATEAPLFYR	Unmodified	1392.74	0.74015	1085	BW23_RS23080	yes	yes	0	0	0	0	0	By MS/MS	By matching	2	0		2		1	1	69.606	69.601	2	0.041427	23629	Nsco_1464_B_ubonesis_DsbA_T36_-45	52.278	46.497			1885200	1034100	851100	16	1085	15	32;33	33	33				0
AAALGALLSAAAAGANEPAER	Unmodified	1893.99	0.990839	709	BW23_RS18545	yes	yes	0	0	0	0	0	By MS/MS	By MS/MS	1	0	2			1	1	84.236	84.242	2	1.5952e-10	38081	Nsco_1464_B_ubonesis_DsbA_T36_-25	161.76	148.56			3827300	2117000	1710300	17	709	16	34;35	34;35	34				2
AAALGLTPLAR	Unmodified	1052.63	0.634229	1252	BW23_RS30890;BW23_RS25545	yes	no	0	0	0	0	0	By MS/MS	By MS/MS	2	0		2		1	1	55.605	55.64	2	0.02614	20810	Nsco_1464_B_ubonesis_DsbA_T36_-45	58.916	50.383			11566000	6329800	5236000	18	1252	17	36;37	36;37	36				0
AAALPPLFGVGDPLPQPLNLDER	Unmodified	2399.28	0.284896	1131	BW23_RS23840	yes	yes	0	0	0	0	0	By MS/MS	By MS/MS	1	0	2			1	1	108.23	108.26	2	0.00053523	39015	Nsco_1464_B_ubonesis_DsbA_WT_-25	86.497	80.415			2155900	760140	1395700	19	1131	18	38;39	38	38				1
AAAPAAPATVPTSAAPSATPR	Unmodified	1874.98	0.985025	910	BW23_RS21040	yes	yes	0	0	0	0	0	By MS/MS	By MS/MS	1	0	2			1	1	44.689	44.693	2	1.92e-05	33819	Nsco_1464_B_ubonesis_DsbA_T36_-25	98.531	92.924			1267600	522700	744950	20	910	19	40;41	39	39				1
AAAPHRPIPPPSR	Unmodified	1365.76	0.762952	671	BW23_RS18175	yes	yes	0	0	0	0	1	By MS/MS	By MS/MS	2	0		2		1	1	18.938	18.981	3	0.00022587	13798	Nsco_1464_B_ubonesis_DsbA_T36_-45	101.32	96.754			2138900	1806300	332580	21	671	20	42;43	40;41	40				2
AAAPLKPAADAK	Unmodified	1122.64	0.639708	694	BW23_RS18390	yes	yes	0	0	0	0	1	By MS/MS	By MS/MS	2	0		2		1	1	19.395	19.438	2	2.625e-05	12450	Nsco_1464_B_ubonesis_DsbA_WT_-45	184.71	137.05			36740000	28520000	8219500	22	694	21	44;45	42;43	43				2
AAAPLLPGLPPR	Unmodified	1171.71	0.707728	279	BW23_RS08230	yes	yes	0	0	0	0	0	By MS/MS	By matching	2	0		2		1	1	67.667	67.671	2	0.026889	23263	Nsco_1464_B_ubonesis_DsbA_T36_-45	58.596	58.596			1730200	1106900	623300	23	279	22	46;47	44	44				0
AAASAAAAASSVAGSTTQAASR	2 BC glycan 1	3013.35	0.347019	270	BW23_RS07970	yes	yes	0	2	0	0	0		By MS/MS	1	0	1				1	34.204	34.218	2	0.0049767	30880	Nsco_1464_B_ubonesis_DsbA_WT_-25	61.409	36.618			478620	0	478620	24	270	23	48	45	45	1;2			1
AAASAAAAASSVAGSTTQAASR	BC glycan 1;BC glycan 2	3113.36	0.363063	270	BW23_RS07970	yes	yes	0	1	1	0	0	By matching	By MS/MS	1	0	2			1	1	37.852	37.855	2	0.049195	31089	Nsco_1464_B_ubonesis_DsbA_WT_-25	47.532	25.974			462500	71415	391090	25	270	23	49;50	46	46	1;2	2;3		1
AAASAGLGVSAFAGYVIPAGLAR	Unmodified	2089.13	0.132024	611	BW23_RS17340	yes	yes	0	0	0	0	0	By MS/MS		1	0	1			1		101.2	101.2	2	1.8983e-08	41152	Nsco_1464_B_ubonesis_DsbA_T36_-25	128.9	107.95			831390	831390	0	26	611	24	51	47;48	47				2
AAATDAAHLAR	Unmodified	1066.55	0.551956	64	BW23_RS02240	yes	yes	0	0	0	0	0	By MS/MS		2	0		1		1		21.352	21.352	2	9.6962e-11	14299	Nsco_1464_B_ubonesis_DsbA_T36_-45	290.88	276.21			4061100	4061100	0	27	64	25	52	49	49				1
AAAVAMIDAGATR	Oxidation (M)	1232.62	0.618321	474	BW23_RS14500	yes	yes	0	0	0	1	0	By MS/MS		3	0			1	1		31.616	31.596	2	0.017795	3237	Nsco_1464_B_ubonesis_DsbA_T36_-65	51.268	39.777			113040	113040	0	28	474	26	53	50	50			193	1
AAAVVADDAESQRGELLTVTNR	Unmodified	2285.16	0.161152	756	BW23_RS19230	yes	yes	0	0	0	0	1	By MS/MS	By MS/MS	1	0	2			1	1	52.281	52.311	2	2.9884e-06	34256	Nsco_1464_B_ubonesis_DsbA_T36_-25	121.76	116.27			962510	494440	468070	29	756	27	54;55	51;52	51				2
AACAQFIAEEGGALAER	Unmodified	1762.83	0.830833	567	BW23_RS16490	yes	yes	0	0	0	0	0	By MS/MS	By MS/MS	1	0	2			1	1	62.913	62.942	2	5.0612e-05	35052	Nsco_1464_B_ubonesis_DsbA_T36_-25	96.103	87.59			582810	262160	320650	30	567	28	56;57	53;54	53				2
AACTLPVLR	Unmodified	999.554	0.553536	908	BW23_RS21030	yes	yes	0	0	0	0	0	By MS/MS	By MS/MS	3	0			2	1	1	45.658	45.645	2	0.00026088	5167	Nsco_1464_B_ubonesis_DsbA_WT_-65	166.78	153.01			24299000	12460000	11839000	31	908	29	58;59	55;56;57	56				3
AACVVGGDTTPHAK	Unmodified	1382.66	0.661248	702	BW23_RS18435	yes	yes	0	0	0	0	0	By MS/MS	By MS/MS	1	0	2			1	1	20.641	20.683	2	4.9185e-06	32287	Nsco_1464_B_ubonesis_DsbA_T36_-25	141.1	130.27			1744600	1434100	310500	32	702	30	60;61	58;59	58				2
AADAAVDAFDQQQSR	Unmodified	1591.72	0.722663	646	BW23_RS17945	yes	yes	0	0	0	0	0	By matching	By MS/MS	2	0		2		1	1	41.938	41.947	2	2.9416e-15	16573	Nsco_1464_B_ubonesis_DsbA_WT_-45	280.17	280.17			19126000	11187000	7939200	33	646	31	62;63	60	60				1
AADAGTKPAAGAAAQPGATPAPAAPAAPAAPAATAR	Unmodified	3048.57	0.574095	1124	BW23_RS23795	yes	yes	0	0	0	0	1	By MS/MS	By MS/MS	2	0		2		1	1	41.932	41.941	3	0.0050447	16546	Nsco_1464_B_ubonesis_DsbA_WT_-45	60.527	58.645			1737500	664530	1073000	34	1124	32	64;65	61;62	62				2
AADALHMSQPALSK	Unmodified	1438.72	0.723849	357	BW23_RS10330	yes	yes	0	0	0	0	0	By MS/MS	By matching	2	0		2		1	1	35.612	35.62	2	9.2392e-06	16844	Nsco_1464_B_ubonesis_DsbA_T36_-45	124.38	105.25			2380000	1401700	978320	35	357	33	66;67	63;64	63				2
AADALIAIGTNQLEQGQK	Unmodified	1839.97	0.969041	789	BW23_RS19660	yes	yes	0	0	0	0	0	By MS/MS	By MS/MS	1	0	2			1	1	72.958	72.924	2	2.8701e-10	36250	Nsco_1464_B_ubonesis_DsbA_T36_-25	180.24	156.77			126840000	89946000	36890000	36	789	34	68;69	65;66;67;68;69	65				5
AADDEPFLDR	Unmodified	1147.51	0.514567	1034	BW23_RS22365	yes	yes	0	0	0	0	0	By MS/MS	By MS/MS	2	0		2		1	1	45.41	45.417	2	0.00014782	17244	Nsco_1464_B_ubonesis_DsbA_WT_-45	172.23	172.23			22697000	7364200	15333000	37	1034	35	70;71	70;71	71				2
AADDYLYCLER	Unmodified	1387.61	0.607816	530	BW23_RS15850	yes	yes	0	0	0	0	0		By MS/MS	2	0		1			1	66.606	66.64	2	0.010933	21725	Nsco_1464_B_ubonesis_DsbA_WT_-45	82.749	71.259			0	0	0	38	530	36	72	72	72				1
AADIQQYFR	Unmodified	1110.55	0.545808	59	BW23_RS02035	yes	yes	0	0	0	0	0	By MS/MS	By MS/MS	2	0		2		1	1	55.016	55.048	2	0.00027925	19203	Nsco_1464_B_ubonesis_DsbA_WT_-45	139.68	120.58			3949700	2917300	1032400	39	59	37	73;74	73;74	74				2
AADKLTHEAIDLLHK	Unmodified	1673.91	0.910069	1648	BW23_RS30530	yes	yes	0	0	0	0	1	By MS/MS	By MS/MS	2	0		2		1	1	46.779	46.785	3	1.397e-08	18929	Nsco_1464_B_ubonesis_DsbA_T36_-45	197.49	197.49			6263700	4562500	1701300	40	1648	38	75;76	75;76	75				2
AADLFDPASIAAALPGHDVVASAYGPK	Unmodified	2623.33	0.328217	619	BW23_RS17600	yes	yes	0	0	0	0	0	By MS/MS	By MS/MS	1.75	0.433	1	3		3	1	101.65	101.67	2;3	3.2257e-26	41232	Nsco_1464_B_ubonesis_DsbA_T36_-25	212.9	207.42			8211900	7742600	469370	41	619	39	77;78;79;80	77;78;79	77				2
AADLGVGWVDAPVSGGVPGAQAGTLAVMAGGR	Unmodified	2906.47	0.470875	1608	BW23_RS30085	yes	yes	0	0	0	0	0	By MS/MS	By MS/MS	1	0	2			1	1	103.27	103.31	2	5.1398e-20	38084	Nsco_1464_B_ubonesis_DsbA_WT_-25	205.62	194.36			1424200	1004300	419900	42	1608	40	81;82	80;81	81				2
AADRPVLLVR	Unmodified	1108.67	0.671677	314	BW23_RS09200	yes	yes	0	0	0	0	1	By matching	By MS/MS	3	0			2	1	1	32.882	32.886	2	0.037394	3294	Nsco_1464_B_ubonesis_DsbA_WT_-65	56.729	34.643			1290400	900240	390170	43	314	41	83;84	82	82				1
AADSLDYISLPPAVEAEIR	Unmodified	2029.04	0.036786	597	BW23_RS17175	yes	yes	0	0	0	0	0	By MS/MS	By MS/MS	1	0	2			1	1	99.227	99.27	2	1.0033e-05	37385	Nsco_1464_B_ubonesis_DsbA_WT_-25	112.44	104.89			8130100	3766600	4363500	44	597	42	85;86	83;84	84				2
AAEAVPDAR	Unmodified	898.451	0.450845	1037	BW23_RS22405	yes	yes	0	0	0	0	0	By MS/MS	By MS/MS	3	0			2	1	1	21.09	21.109	2	0.00096986	1515	Nsco_1464_B_ubonesis_DsbA_T36_-65	108.74	85.671			6999000	3770100	3228900	45	1037	43	87;88	85;86	85				2
AAEDAAGVDAPMLVPAGVHALSNGR	Unmodified	2388.19	0.185592	1632	BW23_RS30395	yes	yes	0	0	0	0	0	By MS/MS	By MS/MS	2	0		2		1	1	72.578	72.567	3	0.011445	24102	Nsco_1464_B_ubonesis_DsbA_T36_-45	47.018	41.438			1013000	593190	419760	46	1632	44	89;90	87;88	87				1
AAEDAIIETLK	Unmodified	1172.63	0.628869	1549	BW23_RS29400	yes	yes	0	0	0	0	0	By MS/MS	By MS/MS	2	0		2		1	1	63.586	63.605	2	0.00043911	21042	Nsco_1464_B_ubonesis_DsbA_WT_-45	115.78	99.448			6436800	3996300	2440600	47	1549	45	91;92	89;90	90				2
AAEDLDLFLR	Unmodified	1161.6	0.602988	748	BW23_RS19120	yes	yes	0	0	0	0	0	By MS/MS	By MS/MS	2	0		2		1	1	79.89	79.887	2	0.0002297	25410	Nsco_1464_B_ubonesis_DsbA_T36_-45	124.23	114.64			2280300	1102600	1177800	48	748	46	93;94	91;92	91				2
AAEFVPDGASVLIDSGSTPHAVALALADK	Unmodified	2821.45	0.449789	56	BW23_RS02010	yes	yes	0	0	0	0	0	By MS/MS	By MS/MS	2.5	0.5		2	2	2	2	94.383	94.408	3	0.0014588	28083	Nsco_1464_B_ubonesis_DsbA_T36_-45	74.404	71.471			13038000	9039500	3998800	49	56	47	95;96;97;98	93;94;95;96;97	94				5
AAEGENLMQLAIR	Unmodified	1414.72	0.723849	433	BW23_RS13450	yes	yes	0	0	0	0	0	By MS/MS	By MS/MS	2	0		2		1	1	71.405	71.397	2	4.1311e-07	23902	Nsco_1464_B_ubonesis_DsbA_T36_-45	220.82	201.86			13681000	7671400	6009300	50	433	48	99;100	98;99	98				1
AAELMAHHLQHVELK	Unmodified	1725.9	0.898459	1607	BW23_RS30020	yes	yes	0	0	0	0	0	By MS/MS	By matching	2	0		2		1	1	31.976	31.991	3	2.4338e-06	16188	Nsco_1464_B_ubonesis_DsbA_T36_-45	132.47	122.52			4184300	3166300	1018000	51	1607	49	101;102	100	100				1
AAELNLAVTPPAVILMAGLQGAGK	Unmodified	2304.29	0.287538	878	BW23_RS20660	yes	yes	0	0	0	0	0	By MS/MS	By matching	1	0	2			1	1	109.63	109.64	2	0.0037656	42890	Nsco_1464_B_ubonesis_DsbA_T36_-25	72.615	66.533			1420800	1197100	223640	52	878	50	103;104	101	101				0
AAELSNGAIVGPDLFEVGQK	Unmodified	2014.04	0.0371204	1001	BW23_RS21940	yes	yes	0	0	0	0	0	By MS/MS	By matching	1	0	2			1	1	86.878	86.897	2	1.269e-06	38647	Nsco_1464_B_ubonesis_DsbA_T36_-25	123.02	93.083			116530000	95980000	20548000	53	1001	51	105;106	102	102				1
AAEMLKPHDPGHFER	Unmodified	1733.83	0.830773	214	BW23_RS06610	yes	yes	0	0	0	0	1	By MS/MS	By MS/MS	3	0			2	1	1	25.976	26.041	3	3.7356e-05	2124	Nsco_1464_B_ubonesis_DsbA_WT_-65	112.5	101.67			618550	0	618550	54	214	52	107;108	103;104	104				2
AAEPAKPAAPAAPAAAPAAAPQAGSYAGAADIECDMLVLGAGPGGYSAAFR	Unmodified	4737.3	0.29556	1516	BW23_RS28825	yes	yes	0	0	0	0	1		By MS/MS	1	0	1				1	98.259	98.349	3	0.040142	37277	Nsco_1464_B_ubonesis_DsbA_WT_-25	22.155	18.685			7617900	0	7617900	55	1516	53	109	105	105				1
AAEQQALADAQDPERPENPQHPEHPAVTPGAWLDVFR	Unmodified	4086.96	0.957254	187	BW23_RS05285	yes	yes	0	0	0	0	1		By MS/MS	2	0		1			1	73.325	73.32	4	0.043077	23007	Nsco_1464_B_ubonesis_DsbA_WT_-45	30.047	23.952			1033500	0	1033500	56	187	54	110	106	106				1
AAESGKPAEIVAK	Unmodified	1269.69	0.692866	1585	BW23_RS29810	yes	yes	0	0	0	0	1	By MS/MS	By MS/MS	2	0		2		1	1	21.082	21.125	2	1.6071e-06	14244	Nsco_1464_B_ubonesis_DsbA_T36_-45	205.02	179.22			30106000	17765000	12341000	57	1585	55	111;112	107;108	107				2
AAFACAGGFYEGK	Unmodified	1347.59	0.591772	1113	BW23_RS23695	yes	yes	0	0	0	0	0	By MS/MS	By MS/MS	2	0		2		1	1	49.345	49.355	2	0.00017465	19547	Nsco_1464_B_ubonesis_DsbA_T36_-45	116.23	104.02			3623600	1917100	1706500	58	1113	56	113;114	109;110	109				2
AAFATTDAVFDSPACHDR	Unmodified	1950.85	0.853025	460	BW23_RS13890	yes	yes	0	0	0	0	0	By MS/MS	By MS/MS	2	1	2		2	2	2	52.066	52.078	2;3	2.5178e-09	31828	Nsco_1464_B_ubonesis_DsbA_WT_-25	158.25	138.98			9567900	4328400	5239500	59	460	57	115;116;117;118	111;112;113;114;115	114				5
AAFDGWAATPPATR	Unmodified	1430.69	0.694263	1693	BW23_RS31040	yes	yes	0	0	0	0	0		By MS/MS	2	0		1			1	59.656	59.732	2	0.049067	20213	Nsco_1464_B_ubonesis_DsbA_WT_-45	44.543	27.312			502840	0	502840	60	1693	58	119	116	116				1
AAFEHTLAAVHAVVK	Unmodified	1562.86	0.856912	633	BW23_RS17770	yes	yes	0	0	0	0	0	By MS/MS	By matching	2	0		2		1	1	48.329	48.337	3	1.0548e-08	19292	Nsco_1464_B_ubonesis_DsbA_T36_-45	203.85	184.56			5877900	3857600	2020300	61	633	59	120;121	117	117				1
AAFGVEMLK	Oxidation (M)	980.5	0.500103	513	BW23_RS15445	yes	yes	0	0	0	1	0		By MS/MS	2	0		1			1	59.343	59.419	2	0.038335	20157	Nsco_1464_B_ubonesis_DsbA_WT_-45	40.067	35.711			154840	0	154840	62	513	60	122	118	118			202	1
AAFVGDTLFMPDYGTAR	Unmodified	1830.86	0.86107	1699	BW23_RS31105	yes	yes	0	0	0	0	0	By MS/MS		1	0	1			1		89.175	89.175	2	0.014824	38892	Nsco_1464_B_ubonesis_DsbA_T36_-25	53.528	45.929			166830	166830	0	63	1699	61	123	119	119				1
AAGADAATFQADLTTAGAVER	Unmodified	2005.97	0.970497	1372	BW23_RS26950	yes	yes	0	0	0	0	0	By MS/MS	By MS/MS	1	0	2			1	1	68.541	68.52	2	9.8514e-21	35694	Nsco_1464_B_ubonesis_DsbA_T36_-25	278.64	260.18			25137000	14573000	10564000	64	1372	62	124;125	120;121;122	120				3
AAGADELTR	Unmodified	902.446	0.445759	336	BW23_RS09695	yes	yes	0	0	0	0	0		By MS/MS	3	0			1		1	21.905	21.978	2	0.0078629	1587	Nsco_1464_B_ubonesis_DsbA_WT_-65	81.296	52.147			268840	0	268840	65	336	63	126	123	123				1
AAGAEIVGMEDLAEQIK	Oxidation (M)	1759.87	0.866215	1010	BW23_RS21995	yes	yes	0	0	0	1	0	By MS/MS	By MS/MS	1.6	0.49	2	3		2	3	72.374	72.397	2	1.283e-07	25092	Nsco_1464_B_ubonesis_DsbA_WT_-45	165.58	154.83			39389000	20731000	18658000	66	1010	64	127;128;129;130;131	124;125;126;127;128	128			482	5
AAGAEIVGMEDLAEQIK	Unmodified	1743.87	0.871301	1010	BW23_RS21995	yes	yes	0	0	0	0	0	By MS/MS	By MS/MS	1	0	2			1	1	85.192	85.2	2	3.4225e-07	38247	Nsco_1464_B_ubonesis_DsbA_T36_-25	156.69	148.18			83745000	58788000	24957000	67	1010	64	132;133	129;130	129				2
AAGAHVIAGSASGK	Unmodified	1195.63	0.630934	185	BW23_RS05130	yes	yes	0	0	0	0	0	By MS/MS	By MS/MS	2.5	0.5		2	2	2	2	18.434	18.462	2	0.005571	1078	Nsco_1464_B_ubonesis_DsbA_T36_-65	74.944	70.832			2337200	1504000	833230	68	185	65	134;135;136;137	131;132	131				1
AAGAMLLPDPALIMAFGQR	Unmodified	1942.02	0.0168594	1552	BW23_RS29415	yes	yes	0	0	0	0	0	By MS/MS	By MS/MS	1	0	2			1	1	109.02	109.04	2	2.9276e-08	42726	Nsco_1464_B_ubonesis_DsbA_T36_-25	132.76	125.4			7440300	2012000	5428300	69	1552	66	138;139	133;134	133				2
AAGAMLLPDPALIMAFGQR	Oxidation (M)	1958.01	0.011774	1552	BW23_RS29415	yes	yes	0	0	0	1	0	By MS/MS	By MS/MS	1	0	2			1	1	109.02	109.04	2	1.6407e-05	42742	Nsco_1464_B_ubonesis_DsbA_T36_-25	90.614	85.13			1185400	342520	842830	70	1552	66	140;141	135;136	135			768	2
AAGAPVEVDISALKPGEMLTVPWR	Unmodified	2506.33	0.32538	949	BW23_RS21490	yes	yes	0	0	0	0	1	By MS/MS	By matching	2.5	0.5		2	2	2	2	98.22	98.235	3	0.00069448	11298	Nsco_1464_B_ubonesis_DsbA_T36_-65	82.477	79.636			18687000	17262000	1424800	71	949	67	142;143;144;145	137;138	138				2
AAGATIVLR	Unmodified	870.529	0.528701	1069	BW23_RS22920	yes	yes	0	0	0	0	0	By MS/MS	By MS/MS	3	0			2	1	1	34.398	34.399	2	0.00026088	3708	Nsco_1464_B_ubonesis_DsbA_T36_-65	166.78	120.12			4648600	3146100	1502500	72	1069	68	146;147	139;140	139				2
AAGAVDSALR	Unmodified	929.493	0.493044	1343	BW23_RS26615	yes	yes	0	0	0	0	0	By MS/MS	By MS/MS	3	0			2	1	1	26.074	26.138	2	9.8821e-05	2151	Nsco_1464_B_ubonesis_DsbA_WT_-65	190.26	117			3192800	0	3192800	73	1343	69	148;149	141;142	142				2
AAGCATLPGGGMAVYQAVDAFEIFTGR	Unmodified	2729.29	0.294156	61	BW23_RS02150	yes	yes	0	0	0	0	0		By MS/MS	1	0	1				1	110.39	110.42	2	0.0046651	39506	Nsco_1464_B_ubonesis_DsbA_WT_-25	58.671	52.567			1417700	0	1417700	74	61	70	150	143	143				1
AAGDDIPVIMLTAR	Unmodified	1441.76	0.7599	1408	BW23_RS27340	yes	yes	0	0	0	0	0	By MS/MS	By MS/MS	2	0		3		2	1	84.797	84.801	2	1.3887e-06	26260	Nsco_1464_B_ubonesis_DsbA_T36_-45	167.18	146.4			142150000	81955000	60199000	75	1408	71	151;152;153	144;145;146;147	144				4
AAGDDIPVIMLTAR	Oxidation (M)	1457.75	0.754814	1408	BW23_RS27340	yes	yes	0	0	0	1	0	By matching	By MS/MS	2	0		2		1	1	73.933	73.923	2	0.0076954	23152	Nsco_1464_B_ubonesis_DsbA_WT_-45	65.879	59.969			16400000	8924200	7475700	76	1408	71	154;155	148	148			697	1
AAGELPAHQALTR	Unmodified	1333.71	0.710247	1276	BW23_RS25855	yes	yes	0	0	0	0	0	By matching	By MS/MS	1	0	2			1	1	26.484	26.515	2	0.014146	30419	Nsco_1464_B_ubonesis_DsbA_WT_-25	66.595	54.882			272930	119900	153020	77	1276	72	156;157	149	149				1
AAGEPDSGAAAFAR	Unmodified	1289.6	0.600028	839	BW23_RS20240	yes	yes	0	0	0	0	0	By matching	By MS/MS	3	0			2	1	1	32.966	32.969	2	0.00016974	3310	Nsco_1464_B_ubonesis_DsbA_WT_-65	99.973	98.713			1320400	702740	617680	78	839	73	158;159	150	150				1
AAGEPVAQLVGMR	Unmodified	1297.68	0.681255	919	BW23_RS21120	yes	yes	0	0	0	0	0	By MS/MS	By MS/MS	2	0		2		1	1	60.431	60.46	2	0.000328	20375	Nsco_1464_B_ubonesis_DsbA_WT_-45	108.31	77.749			1496800	746710	750100	79	919	74	160;161	151;152;153;154;155;156	155				6
AAGEVPVGAVLVR	Unmodified	1236.72	0.719021	1605	BW23_RS30010	yes	yes	0	0	0	0	0	By MS/MS		2	0		1		1		59.071	59.059	2	0.0072993	21546	Nsco_1464_B_ubonesis_DsbA_T36_-45	78.098	74.526			1434400	1434400	0	80	1605	75	162	157	157				1
AAGGGDPQMQADSQHFR	Unmodified	1771.77	0.769629	1243	BW23_RS25430	yes	yes	0	0	0	0	0	By MS/MS	By MS/MS	3	0			2	1	1	25.951	25.971	3	1.3685e-07	2233	Nsco_1464_B_ubonesis_DsbA_T36_-65	161.14	154.01			5750000	5373800	376180	81	1243	76	163;164	158;159	158				2
AAGIESVAFDR	Unmodified	1134.57	0.566937	986	BW23_RS21860	yes	yes	0	0	0	0	0	By MS/MS	By MS/MS	2	0		2		1	1	50.66	50.674	2	0.00011436	18370	Nsco_1464_B_ubonesis_DsbA_WT_-45	147.4	112.25			4110300	1680600	2429700	82	986	77	165;166	160;161	161				2
AAGLDTLPSEERDPAQVAR	Unmodified	1995	0.00213185	192	BW23_RS05620	yes	yes	0	0	0	0	1	By MS/MS	By MS/MS	3	0			2	1	1	46.642	46.629	3	1.2722e-05	5711	Nsco_1464_B_ubonesis_DsbA_T36_-65	98.035	76.805			2161300	1322800	838540	83	192	78	167;168	162;163	162				2
AAGLNTAGFISGYR	Unmodified	1396.71	0.709913	1018	BW23_RS22135	yes	yes	0	0	0	0	0	By MS/MS	By MS/MS	2	0		2		1	1	62.187	62.213	2	0.00012819	22188	Nsco_1464_B_ubonesis_DsbA_T36_-45	106.29	106.29			1168200	720380	447860	84	1018	79	169;170	164;165	164				2
AAGLQDKIEIR	Unmodified	1212.68	0.682636	1333	BW23_RS26505	yes	yes	0	0	0	0	1	By MS/MS		1	0	1			1		34.725	34.725	2	0.0019943	33287	Nsco_1464_B_ubonesis_DsbA_T36_-25	104.01	47.756			0	0	0	85	1333	80	171	166	166				1
AAGMATLTVPYGYNHGK	Unmodified	1749.85	0.85084	906	BW23_RS21010	yes	yes	0	0	0	0	0	By MS/MS	By MS/MS	1	0	2			1	1	49.149	49.157	2	6.0346e-08	31674	Nsco_1464_B_ubonesis_DsbA_WT_-25	187.42	187.42			3506700	1879900	1626800	86	906	81	172;173	167;168	168				2
AAGMWQFMPGTGR	Unmodified	1408.64	0.63801	605	BW23_RS17235	yes	yes	0	0	0	0	0	By MS/MS	By MS/MS	2	0		2		1	1	74.569	74.558	2	4.3779e-05	23242	Nsco_1464_B_ubonesis_DsbA_WT_-45	138.08	132.44			1450400	630390	820030	87	605	82	174;175	169;170	170				2
AAGNAPGILSVDEAAAR	Unmodified	1581.81	0.811084	291	BW23_RS08625	yes	yes	0	0	0	0	0	By MS/MS	By MS/MS	2	0		2		1	1	55.491	55.523	2	8.9667e-07	19282	Nsco_1464_B_ubonesis_DsbA_WT_-45	135.6	116.98			2502200	1328700	1173500	88	291	83	176;177	171;172	172				2
AAGNEFCLR	Unmodified	1036.48	0.476014	412	BW23_RS11950	yes	yes	0	0	0	0	0	By MS/MS	By MS/MS	2	0		2		1	1	35.153	35.146	2	0.00039016	16740	Nsco_1464_B_ubonesis_DsbA_T36_-45	121.99	109.03			4374000	4374000	0	89	412	84	178;179	173;174	173				2
AAGNHIVEHVK	Unmodified	1173.63	0.625455	236	BW23_RS06890	yes	yes	0	0	0	0	0	By MS/MS	By matching	2	0		2		1	1	18.206	18.249	2	2.2503e-08	13643	Nsco_1464_B_ubonesis_DsbA_T36_-45	263.43	212			32515000	17968000	14546000	90	236	85	180;181	175	175				1
AAGPTGEVWHTDINESMLR	Oxidation (M)	2098.97	0.974203	1263	BW23_RS25755	yes	yes	0	0	0	1	0	By MS/MS	By MS/MS	3	0			2	1	1	54.22	54.235	3	1.4979e-05	6853	Nsco_1464_B_ubonesis_DsbA_T36_-65	93.684	85.903			5059600	3947700	1111900	91	1263	86	182;183	176;177	176			603	2
AAGPTGEVWHTDINESMLR	Unmodified	2082.98	0.979288	1263	BW23_RS25755	yes	yes	0	0	0	0	0	By MS/MS	By MS/MS	3	0			2	1	1	63.939	63.936	3	9.799e-09	8270	Nsco_1464_B_ubonesis_DsbA_T36_-65	143.39	123.81			9174100	7535100	1639000	92	1263	86	184;185	178;179	178				2
AAGQSAPSFQPILEINPEHALVK	Unmodified	2416.28	0.275059	1417	BW23_RS27515	yes	yes	0	0	0	0	0	By MS/MS	By MS/MS	2	0		2		1	1	81.136	81.137	3	0.002239	24396	Nsco_1464_B_ubonesis_DsbA_WT_-45	66.137	59.259			12231000	8422500	3808100	93	1417	87	186;187	180	180				1
AAGVAEDHIILK	Unmodified	1235.69	0.687387	1216	BW23_RS25130	yes	yes	0	0	0	0	0		By MS/MS	2	0		1			1	35.064	35.086	2	7.487e-05	15280	Nsco_1464_B_ubonesis_DsbA_WT_-45	145.25	114.68			3503700	0	3503700	94	1216	88	188	181	181				1
AAGVDVVDVGMVPTPVGYFAASVPLALK	Oxidation (M)	2758.46	0.461539	747	BW23_RS19110	yes	yes	0	0	0	1	0	By MS/MS		1	0	1			1		109.48	109.48	2	6.9877e-06	42857	Nsco_1464_B_ubonesis_DsbA_T36_-25	92.977	87.434			1453600	1453600	0	95	747	89	189	182	182			314	1
AAGVKVPDVK	Unmodified	982.581	0.581131	685	BW23_RS18310;BW23_RS13965	yes	no	0	0	0	0	1	By MS/MS	By MS/MS	2	0		2		1	1	26.261	26.296	2	0.0012832	13667	Nsco_1464_B_ubonesis_DsbA_WT_-45	109.44	98.37			3178500	1950600	1227900	96	685	90	190;191	183;184	184				0
AAGVWDAISAK	Unmodified	1087.57	0.566209	213	BW23_RS06580	yes	yes	0	0	0	0	0	By MS/MS	By MS/MS	2	0		2		1	1	55.011	55.043	2	0.00046469	20698	Nsco_1464_B_ubonesis_DsbA_T36_-45	114.97	92.439			5601300	3575200	2026100	97	213	91	192;193	185;186	185				2
AAHAAPAAAPEATGAPATYMPGAVPPPGVNAR	Unmodified	2951.47	0.47121	1205	BW23_RS24905	yes	yes	0	0	0	0	0	By MS/MS	By MS/MS	2	0		2		1	1	59.649	59.681	3	7.0564e-06	21622	Nsco_1464_B_ubonesis_DsbA_T36_-45	94.72	94.72			6134700	3107000	3027700	98	1205	92	194;195	187;188	187				2
AAHDAMPFIEHAK	Unmodified	1436.69	0.687069	448	BW23_RS13700	yes	yes	0	0	0	0	0	By MS/MS	By MS/MS	1.5	0.5	2	2		2	2	29.762	29.785	2;3	5.2454e-05	32957	Nsco_1464_B_ubonesis_DsbA_T36_-25	127.42	123.49			176810000	138630000	38176000	99	448	93	196;197;198;199	189;190;191	189				2
AAHDAMPFIEHAK	Oxidation (M)	1452.68	0.681984	448	BW23_RS13700	yes	yes	0	0	0	1	0	By MS/MS	By MS/MS	2	0		4		2	2	25.771	25.804	3	0.00015878	15749	Nsco_1464_B_ubonesis_DsbA_T36_-45	109.6	109.6			43162000	35908000	7253500	100	448	93	200;201;202;203	192;193;194;195	193			180	4
AAHDQLVLAAR	Unmodified	1163.64	0.641105	1508	BW23_RS28775	yes	yes	0	0	0	0	0	By MS/MS	By MS/MS	2	0		2		1	1	28.514	28.541	2	0.0001602	15538	Nsco_1464_B_ubonesis_DsbA_T36_-45	125.18	106.96			1460400	578300	882050	101	1508	94	204;205	196;197	196				1
AAHEAGAPVIELHTGR	Unmodified	1627.84	0.843052	643	BW23_RS17925	yes	yes	0	0	0	0	0	By MS/MS	By MS/MS	2	0		5		3	2	29.295	29.332	2;3	1.2873e-11	15674	Nsco_1464_B_ubonesis_DsbA_T36_-45	234.49	229.15			30393000	9880200	20512000	102	643	95	206;207;208;209;210	198;199;200;201;202	198				5
AAHRVELIK	Unmodified	1035.62	0.618913	1669	BW23_RS30785	yes	yes	0	0	0	0	1	By MS/MS		2	0		1		1		20.82	20.82	2	0.0063521	14170	Nsco_1464_B_ubonesis_DsbA_T36_-45	86.136	71.978			1248300	1248300	0	103	1669	96	211	203	203				1
AAHSLTLDHLVVAAR	Unmodified	1572.87	0.873624	1416	BW23_RS27505	yes	yes	0	0	0	0	0	By MS/MS	By MS/MS	2	0		2		1	1	45.318	45.325	3	1.5579e-06	18682	Nsco_1464_B_ubonesis_DsbA_T36_-45	146	134.48			2595200	2109300	485880	104	1416	97	212;213	204;205	204				2
AAHVDAQVAR	Unmodified	1036.54	0.541391	839	BW23_RS20240	yes	yes	0	0	0	0	0		By MS/MS	3	0			1		1	18.169	18.235	2	0.0042317	996	Nsco_1464_B_ubonesis_DsbA_WT_-65	85.67	76.082			1248000	0	1248000	105	839	98	214	206	206				1
AAHYAAQAALFLR	Unmodified	1401.75	0.751718	209	BW23_RS06540	yes	yes	0	0	0	0	0	By MS/MS	By MS/MS	2	0		2		1	1	51.854	51.874	2	0.00030017	20110	Nsco_1464_B_ubonesis_DsbA_T36_-45	107.47	97.512			1640500	967220	673230	106	209	99	215;216	207;208	207				2
AAHYPLFAAR	Unmodified	1115.59	0.587613	657	BW23_RS18025	yes	yes	0	0	0	0	0	By MS/MS		2	0		1		1		34.015	34.007	2	0.0029602	16580	Nsco_1464_B_ubonesis_DsbA_T36_-45	87.435	71.281			5688600	5688600	0	107	657	100	217	209;210	209				2
AAIAELQAQGYALPAYPEEPLTDEEK	Unmodified	2816.38	0.375621	1351	BW23_RS26755	yes	yes	0	0	0	0	0	By MS/MS	By matching	1	0	2			1	1	89.27	89.306	2	1.2787e-17	38948	Nsco_1464_B_ubonesis_DsbA_T36_-25	206.8	198.3			18756000	12031000	6725000	108	1351	101	218;219	211	211				1
AAIDAVWSVR	Unmodified	1086.58	0.582193	821	BW23_RS20080	yes	yes	0	0	0	0	0	By MS/MS	By MS/MS	2	0		2		1	1	63.651	63.669	2	0.00020899	21057	Nsco_1464_B_ubonesis_DsbA_WT_-45	131.44	114.66			2105900	1094700	1011200	109	821	102	220;221	212;213	213				2
AAIDGAEQALAGSGR	Unmodified	1385.69	0.689906	598	BW23_RS17180	yes	yes	0	0	0	0	0	By MS/MS	By MS/MS	2	0		2		1	1	47.609	47.617	2	0.028374	19194	Nsco_1464_B_ubonesis_DsbA_T36_-45	50.46	29.588			3807900	2075800	1732100	110	598	103	222;223	214	214				1
AAIESFKK	Unmodified	892.502	0.501818	1074	BW23_RS22965	yes	yes	0	0	0	0	1	By MS/MS	By MS/MS	2	0		2		1	1	20.935	20.978	2	0.0015384	12733	Nsco_1464_B_ubonesis_DsbA_WT_-45	114.78	88.674			25960000	16978000	8981900	111	1074	104	224;225	215;216	216				2
AAIHQELQK	Unmodified	1036.57	0.566543	760	BW23_RS19255	yes	yes	0	0	0	0	0	By MS/MS	By MS/MS	2	0		2		1	1	18.566	18.61	2	0.0064315	13728	Nsco_1464_B_ubonesis_DsbA_T36_-45	86.744	63.724			3995600	2763700	1231900	112	760	105	226;227	217;218	217				0
AAIHSYTLSQR	Unmodified	1245.65	0.646584	260	BW23_RS07275	yes	yes	0	0	0	0	0	By matching	By MS/MS	2	0		2		1	1	25.776	25.814	2	1.2835e-05	13555	Nsco_1464_B_ubonesis_DsbA_WT_-45	195.57	168.46			1858800	774000	1084800	113	260	106	228;229	219	219				1
AAIKDLLDAIDAPK	Unmodified	1452.82	0.818795	698	BW23_RS18415	yes	yes	0	0	0	0	1	By MS/MS	By MS/MS	1	0	2			1	1	79.535	79.523	2	2.0895e-07	37279	Nsco_1464_B_ubonesis_DsbA_T36_-25	192.86	185.73			190320000	180680000	9641200	114	698	107	230;231	220;221;222	220				3
AAILPSDAPPEVAR	Unmodified	1405.76	0.756529	183	BW23_RS05100	yes	yes	0	0	0	0	0	By MS/MS	By MS/MS	2	0		2		1	1	54.739	54.772	2	0.00016379	20633	Nsco_1464_B_ubonesis_DsbA_T36_-45	100.88	91.191			4300000	3153900	1146100	115	183	108	232;233	223;224	223				2
AALAAEEAGADAITLHLR	Unmodified	1791.95	0.947911	643	BW23_RS17925	yes	yes	0	0	0	0	0	By MS/MS	By MS/MS	1.3	0.458	7	3		5	5	65.677	65.683	2;3	1.2449e-15	32814	Nsco_1464_B_ubonesis_DsbA_WT_-25	255.31	232.67			83779000	54012000	29767000	116	643	109	234;235;236;237;238;239;240;241;242;243	225;226;227;228;229;230;231;232;233;234;235	231				11
AALAAFCEGLR	Unmodified	1177.59	0.591378	751	BW23_RS19175	yes	yes	0	0	0	0	0	By MS/MS	By MS/MS	2	0		2		1	1	57.98	58.014	2	6.2027e-05	19817	Nsco_1464_B_ubonesis_DsbA_WT_-45	172.23	147.31			14448000	7442900	7005200	117	751	110	244;245	236;237	237				2
AALAAQDWAEVTR	Unmodified	1400.7	0.704828	847	BW23_RS20310	yes	yes	0	0	0	0	0		By MS/MS	2	0		1			1	60.195	60.267	2	0.00016702	20326	Nsco_1464_B_ubonesis_DsbA_WT_-45	116.77	106.24			1215200	0	1215200	118	847	111	246	238	238				1
AALAAVHR	Unmodified	807.472	0.471521	1211	BW23_RS25060	yes	yes	0	0	0	0	0		By MS/MS	2	0		1			1	19.426	19.514	2	0.0010114	12460	Nsco_1464_B_ubonesis_DsbA_WT_-45	118.06	93.058			629380	0	629380	119	1211	112	247	239	239				1
AALASMPLPAENPALDPAAIR	Oxidation (M)	2104.1	0.0986748	1100	BW23_RS23435	yes	yes	0	0	0	1	0	By MS/MS		1	0	1			1		75.877	75.877	2	0.011344	36716	Nsco_1464_B_ubonesis_DsbA_T36_-25	49.31	44.231			248480	248480	0	120	1100	113	248	240	240			538	1
AALASMPLPAENPALDPAAIR	Unmodified	2088.1	0.10376	1100	BW23_RS23435	yes	yes	0	0	0	0	0	By MS/MS	By matching	1	0	2			1	1	88.579	88.607	2	2.3314e-05	38786	Nsco_1464_B_ubonesis_DsbA_T36_-25	92.935	86.206			5555700	2311900	3243800	121	1100	113	249;250	241	241				1
AALDAAYNNVQAIPDFPAVMADFQAR	Oxidation (M)	2794.34	0.338464	143	BW23_RS03715	yes	yes	0	0	0	1	0		By MS/MS	1	0	1				1	99.817	99.899	2	0.0017493	37535	Nsco_1464_B_ubonesis_DsbA_WT_-25	70.529	57.392			195590	0	195590	122	143	114	251	242	242			62	1
AALDAAYNNVQAIPDFPAVMADFQAR	Unmodified	2778.34	0.34355	143	BW23_RS03715	yes	yes	0	0	0	0	0	By matching	By MS/MS	1	0	2			1	1	107.86	107.88	2	1.3252e-17	38935	Nsco_1464_B_ubonesis_DsbA_WT_-25	205.95	192.83			9762800	6358100	3404700	123	143	114	252;253	243	243				1
AALDAHHVPGTVR	Unmodified	1342.71	0.710582	314	BW23_RS09200	yes	yes	0	0	0	0	0	By MS/MS	By MS/MS	2	0		2		1	1	24.867	24.942	3	0.0041675	13388	Nsco_1464_B_ubonesis_DsbA_WT_-45	77.527	68.727			810420	0	810420	124	314	115	254;255	244;245	245				2
AALDAVHR	Unmodified	851.461	0.46135	1329	BW23_RS26460	yes	yes	0	0	0	0	0	By MS/MS	By MS/MS	2	0		2		1	1	20.607	20.651	2	0.00030811	14131	Nsco_1464_B_ubonesis_DsbA_T36_-45	175.75	143.64			6937900	4479300	2458600	125	1329	116	256;257	246;247	246				2
AALDEIGALAQAR	Unmodified	1297.7	0.699014	1090	BW23_RS23135	yes	yes	0	0	0	0	0	By matching	By MS/MS	2	0		2		1	1	70.581	70.573	2	0.012778	22518	Nsco_1464_B_ubonesis_DsbA_WT_-45	68.893	59.112			890660	715720	174940	126	1090	117	258;259	248	248				1
AALDQLFSGVPPGDANR	Unmodified	1726.86	0.863847	340	BW23_RS09865	yes	yes	0	0	0	0	0	By MS/MS	By MS/MS	1	0	2			1	1	80.573	80.565	2	9.5655e-07	37533	Nsco_1464_B_ubonesis_DsbA_T36_-25	133.32	117.43			3663500	2250200	1413300	127	340	118	260;261	249;250	249				2
AALEWHFIGPLQSNK	Unmodified	1709.89	0.88894	813	BW23_RS19985	yes	yes	0	0	0	0	0	By MS/MS	By matching	1	0	2			1	1	70.768	70.736	2	0.016992	35990	Nsco_1464_B_ubonesis_DsbA_T36_-25	54.471	49.105			310350	223170	87188	128	813	119	262;263	251	251				1
AALGNLTQMLALSAAPVLR	Oxidation (M)	1925.08	0.0768171	157	BW23_RS03885	yes	yes	0	0	0	1	0	By MS/MS		1	0	1			1		96.439	96.439	2	0.0024724	40167	Nsco_1464_B_ubonesis_DsbA_T36_-25	74.46	60.203			792750	792750	0	129	157	120	264	252	252			73	1
AALGNLTQMLALSAAPVLR	Unmodified	1909.08	0.0819025	157	BW23_RS03885	yes	yes	0	0	0	0	0	By MS/MS	By MS/MS	1	0	2			1	1	107.63	107.63	2	2.6921e-08	42427	Nsco_1464_B_ubonesis_DsbA_T36_-25	134.98	127.61			7642200	7642200	0	130	157	120	265;266	253;254	253				2
AALHHLVR	Unmodified	915.54	0.540269	413	BW23_RS11960	yes	yes	0	0	0	0	0		By MS/MS	2	0		1			1	19.203	19.29	2	0.011189	12428	Nsco_1464_B_ubonesis_DsbA_WT_-45	79.939	36.873			815290	0	815290	131	413	121	267	255	255				1
AALHTALR	Unmodified	851.498	0.497735	1626	BW23_RS30290	yes	yes	0	0	0	0	0	By MS/MS	By MS/MS	3	0			2	1	1	21.37	21.334	2	1.5867e-16	1500	Nsco_1464_B_ubonesis_DsbA_WT_-65	246.91	139.69			4758900	4758900	0	132	1626	122	268;269	256;257	257				2
AALIDAVIPASIR	Unmodified	1308.78	0.776536	1062	BW23_RS22785	yes	yes	0	0	0	0	0	By MS/MS	By matching	2	0		2		1	1	85.27	85.286	2	0.0069737	26404	Nsco_1464_B_ubonesis_DsbA_T36_-45	70.977	69.887			1435100	1132400	302740	133	1062	123	270;271	258	258				0
AALKHMYKDDR	Unmodified	1346.68	0.676504	1475	BW23_RS28190;BW23_RS03680	yes	no	0	0	0	0	2		By MS/MS	2	0		1			1	18.036	18.125	3	0.0046826	12160	Nsco_1464_B_ubonesis_DsbA_WT_-45	73.848	73.848			79026	0	79026	134	1475	124	272	259	259				0
AALKPAGCDAMIETVR	Unmodified	1701.85	0.854211	594	BW23_RS17150	yes	yes	0	0	0	0	1	By matching	By MS/MS	2	0		2		1	1	42.184	42.193	2	5.7267e-05	16649	Nsco_1464_B_ubonesis_DsbA_WT_-45	113.77	100.26			7685000	2696000	4989000	135	594	125	273;274	260	260				1
AALLMHTHMDQLQQSGK	Unmodified	1907.93	0.934586	1247	BW23_RS25470	yes	yes	0	0	0	0	0	By MS/MS	By MS/MS	3	0			2	1	1	35.625	35.621	3	6.5216e-08	3744	Nsco_1464_B_ubonesis_DsbA_WT_-65	179.25	170.95			1469300	634360	834930	136	1247	126	275;276	261;262	262				2
AALPDDAFLR	Unmodified	1087.57	0.566209	830	BW23_RS20155	yes	yes	0	0	0	0	0	By MS/MS	By MS/MS	3	0			2	1	1	62.377	62.387	2	0.0080017	8061	Nsco_1464_B_ubonesis_DsbA_T36_-65	80.438	65.287			903010	742800	160210	137	830	127	277;278	263;264	263				2
AALPGMVER	Unmodified	942.496	0.495686	863	BW23_RS20525	yes	yes	0	0	0	0	0	By MS/MS	By MS/MS	3	0			2	1	1	38.648	38.641	2	0.0049489	4184	Nsco_1464_B_ubonesis_DsbA_WT_-65	85.212	74.338			743050	377980	365070	138	863	128	279;280	265;266	266				2
AALPHLLQR	Unmodified	1017.61	0.608348	388	BW23_RS11250	yes	yes	0	0	0	0	0	By MS/MS	By MS/MS	2	0		2		1	1	36.947	36.954	2	0.00070823	17109	Nsco_1464_B_ubonesis_DsbA_T36_-45	114.72	98.577			4252500	3608100	644360	139	388	129	281;282	267;268	267				2
AALPHLLQRPSGR	Unmodified	1414.82	0.815715	388	BW23_RS11250	yes	yes	0	0	0	0	1	By MS/MS	By matching	3	0			2	1	1	31.777	31.783	3	0.049661	3246	Nsco_1464_B_ubonesis_DsbA_T36_-65	35.204	15.809			2606800	2416600	190130	140	388	130	283;284	269	269				0
AALSGIFDALPDGVHVK	Unmodified	1708.91	0.91482	1633	BW23_RS30400	yes	yes	0	0	0	0	0	By MS/MS	By MS/MS	1	0	2			1	1	81.634	81.631	2	0.0033035	34752	Nsco_1464_B_ubonesis_DsbA_WT_-25	80.469	72.164			11155000	10438000	717800	141	1633	131	285;286	270;271	271				2
AALTEIFGER	Unmodified	1105.58	0.576774	1290	BW23_RS25995	yes	yes	0	0	0	0	0	By MS/MS	By matching	2	0		2		1	1	65.77	65.784	2	0.00013891	22902	Nsco_1464_B_ubonesis_DsbA_T36_-45	175.51	137.79			2057900	1847000	210960	142	1290	132	287;288	272	272				1
AALVQFHDAAER	Unmodified	1326.67	0.668048	1121	BW23_RS23775	yes	yes	0	0	0	0	0	By MS/MS		1	0	1			1		32.844	32.844	2	0.01156	33166	Nsco_1464_B_ubonesis_DsbA_T36_-25	77.379	58.064			0	0	0	143	1121	133	289	273	273				1
AAMANLAQAQADR	Unmodified	1329.65	0.645933	333	BW23_RS09535	yes	yes	0	0	0	0	0	By MS/MS	By MS/MS	2	0		2		1	1	33.202	33.214	2	1.6581e-08	14974	Nsco_1464_B_ubonesis_DsbA_WT_-45	234.99	215.23			66375000	31139000	35235000	144	333	134	290;291	274;275	275				2
AAMANLAQAQADR	Oxidation (M)	1345.64	0.640847	333	BW23_RS09535	yes	yes	0	0	0	1	0	By matching	By MS/MS	2	0		2		1	1	33.261	33.272	2	3.6324e-06	14975	Nsco_1464_B_ubonesis_DsbA_WT_-45	188.28	188.28			8333100	4554600	3778500	145	333	134	292;293	276	276			141	1
AAMANLAQAQADRER	Unmodified	1614.79	0.789637	333	BW23_RS09535	yes	yes	0	0	0	0	1	By MS/MS	By MS/MS	1	0	2			1	1	28.72	28.748	2	2.9297e-15	30565	Nsco_1464_B_ubonesis_DsbA_WT_-25	286.93	267.83			6723200	2844900	3878200	146	333	135	294;295	277;278	278				2
AAMDVLKK	Unmodified	874.495	0.494624	1696	BW23_RS31060	yes	yes	0	0	0	0	1	By MS/MS	By MS/MS	2	0		2		1	1	24.862	24.9	2	0.00055045	13379	Nsco_1464_B_ubonesis_DsbA_WT_-45	125.25	103.55			8384400	4968200	3416200	147	1696	136	296;297	279;280	280				2
AAMDVLKK	Oxidation (M)	890.49	0.489538	1696	BW23_RS31060	yes	yes	0	0	0	1	1		By MS/MS	2	0		1			1	24.886	24.96	2	0.011969	13380	Nsco_1464_B_ubonesis_DsbA_WT_-45	76.774	20.872			1106300	0	1106300	148	1696	136	298	281	281			854	1
AAMHLDTVFSFCDR	Oxidation (M)	1684.73	0.733761	31	BW23_RS01220	yes	yes	0	0	0	1	0	By MS/MS	By matching	1	0	2			1	1	58.476	58.525	2	0.0032624	34657	Nsco_1464_B_ubonesis_DsbA_T36_-25	79.693	68.203			230660	189160	41497	149	31	137	299;300	282	282			10	1
AAMHLDTVFSFCDR	Unmodified	1668.74	0.738847	31	BW23_RS01220	yes	yes	0	0	0	0	0	By MS/MS		1	0	1			1		71.061	71.061	2	0.016089	36000	Nsco_1464_B_ubonesis_DsbA_T36_-25	60.434	54.069			251810	251810	0	150	31	137	301	283	283				1
AANALFVVDNCFCSPVLQQPLK	Unmodified	2490.24	0.239936	253	BW23_RS07075	yes	yes	0	0	0	0	0	By MS/MS	By matching	1	0	2			1	1	97.551	97.596	2	1.287e-05	40465	Nsco_1464_B_ubonesis_DsbA_T36_-25	106.13	100.29			1941100	1625500	315590	151	253	138	302;303	284	284				1
AANFDELASR	Unmodified	1092.52	0.519987	8	BW23_RS00345	yes	yes	0	0	0	0	0	By MS/MS	By MS/MS	2	0		2		1	1	39.452	39.46	2	0.00019378	17554	Nsco_1464_B_ubonesis_DsbA_T36_-45	147.2	128.11			43608000	30473000	13135000	152	8	139	304;305	285;286	285				2
AANTFENSDDPVEAIGGYVR	Unmodified	2123.98	0.975977	486	BW23_RS14810	yes	yes	0	0	0	0	0	By MS/MS	By MS/MS	1	0	2			1	1	78.541	78.524	2	1.4424e-15	34321	Nsco_1464_B_ubonesis_DsbA_WT_-25	241.51	228.31			9751600	6766400	2985200	153	486	140	306;307	287;288	288				2
AANVAEAPLR	Unmodified	1010.55	0.550893	342	BW23_RS10060	yes	yes	0	0	0	0	0	By matching	By MS/MS	3	0			2	1	1	28.635	28.65	2	0.0010723	2550	Nsco_1464_B_ubonesis_DsbA_WT_-65	101.64	97.709			1434200	578250	855920	154	342	141	308;309	289	289				1
AANVNTFLVGEAFMR	Unmodified	1638.82	0.818812	908	BW23_RS21030	yes	yes	0	0	0	0	0	By MS/MS	By matching	1	0	2			1	1	87.21	87.23	2	1.0545e-06	38585	Nsco_1464_B_ubonesis_DsbA_T36_-25	164.65	146.34			3022400	1805500	1216900	155	908	142	310;311	290	290				1
AANYPLIPEDFER	Unmodified	1533.75	0.746358	1598	BW23_RS29885	yes	yes	0	0	0	0	0	By MS/MS	By MS/MS	2	0		2		1	1	74.357	74.346	2	0.0050566	24468	Nsco_1464_B_ubonesis_DsbA_T36_-45	79.693	73.867			16091000	9743600	6347700	156	1598	143	312;313	291;292	291				1
AAPAAPPAAAAPPSAGAPAPLTPR	Unmodified	2090.13	0.127273	1503	BW23_RS28740	yes	yes	0	0	0	0	0	By MS/MS	By MS/MS	1	0	2			1	1	56.621	56.669	2	2.4154e-13	34517	Nsco_1464_B_ubonesis_DsbA_T36_-25	183.6	178.62			24497000	19435000	5061800	157	1503	144	314;315	293;294	293				2
AAPADTVANPLLK	Unmodified	1279.71	0.713601	1223	BW23_RS25275	yes	yes	0	0	0	0	0	By MS/MS	By MS/MS	2	0		2		1	1	53.25	53.274	2	5.0021e-05	18859	Nsco_1464_B_ubonesis_DsbA_WT_-45	130.41	108.42			22876000	10882000	11994000	158	1223	145	316;317	295;296	296				2
AAPAEVRDAVAHAIEQLDK	Unmodified	2003.04	0.0436027	1579	BW23_RS29755	yes	yes	0	0	0	0	1	By MS/MS	By matching	3	0			2	1	1	60.044	60.062	3	0.012591	7755	Nsco_1464_B_ubonesis_DsbA_T36_-65	49.768	41.679			354390	239370	115020	159	1579	146	318;319	297	297				1
AAPAPGAGVIFALR	Unmodified	1309.75	0.750656	635	BW23_RS17795	yes	yes	0	0	0	0	0	By matching	By MS/MS	2	0		2		1	1	75.316	75.307	2	0.024088	23395	Nsco_1464_B_ubonesis_DsbA_WT_-45	52.725	47.412			2668900	1711300	957670	160	635	147	320;321	298	298				1
AAPATGEADDAGAQWTLLSNR	Unmodified	2114	0.00286013	342	BW23_RS10060	yes	yes	0	0	0	0	0	By MS/MS	By MS/MS	1	0	2			1	1	69.812	69.784	2	6.8906e-09	33177	Nsco_1464_B_ubonesis_DsbA_WT_-25	151.56	145.58			2861700	1691000	1170800	161	342	148	322;323	299;300	300				2
AAPATTASTASVAPASGVK	Unmodified	1656.87	0.868264	874	BW23_RS20630	yes	yes	0	0	0	0	0	By MS/MS	By MS/MS	1	0	2			1	1	32.362	32.378	2	0.001685	33130	Nsco_1464_B_ubonesis_DsbA_T36_-25	83.499	75.933			1686600	1151900	534720	162	874	149	324;325	301;302	301				2
AAPFDSLQVADIGDVAINPYNLHDSIAR	Unmodified	2981.49	0.488299	60	BW23_RS02055	yes	yes	0	0	0	0	0	By MS/MS		2	0		1		1		100.81	100.8	3	0.022111	29011	Nsco_1464_B_ubonesis_DsbA_T36_-45	51.621	44.251			1659400	1659400	0	163	60	150	326	303	303				0
AAPGATVEGVAADLSDADGAAR	Unmodified	1983.95	0.949762	300	BW23_RS08855	yes	yes	0	0	0	0	0	By MS/MS	By MS/MS	1	0	2			1	1	70.247	70.213	2	1.5545e-06	33420	Nsco_1464_B_ubonesis_DsbA_WT_-25	128.06	113.81			0	0	0	164	300	151	327;328	304;305	305				2
AAPHIMWPLR	Oxidation (M)	1206.63	0.633183	1292	BW23_RS26010	yes	yes	0	0	0	1	0	By MS/MS	By MS/MS	3	0			2	1	1	50.035	50.028	2	0.019344	5771	Nsco_1464_B_ubonesis_DsbA_WT_-65	51.995	51.995			337180	188180	149000	165	1292	152	329;330	306;307	307			624	2
AAPPAALPALADAVEASLAR	Unmodified	1874.03	0.0261618	738	BW23_RS18930	yes	yes	0	0	0	0	0	By MS/MS	By MS/MS	1	0	2			1	1	106.43	106.46	2	2.426e-10	42201	Nsco_1464_B_ubonesis_DsbA_T36_-25	169.04	163.89			4941000	2490200	2450800	166	738	153	331;332	308;309	308				2
AAQELGYAEADPTFDIEGVDAAHK	Unmodified	2517.17	0.165962	1655	BW23_RS30605	yes	yes	0	0	0	0	0		By MS/MS	2.5	0.5		1	1		2	72.02	71.984	3	0.0029052	22780	Nsco_1464_B_ubonesis_DsbA_WT_-45	58.015	51.133			2852500	0	2852500	167	1655	154	333;334	310	310				1
AAQHHHHHHK	Unmodified	1238.59	0.591804	1743;1744;1745	Q9K189;Q9K189_mutant4;Q9K189_mutant2;Q9K189_mutant1;Q9K189_mutant3	no	no	0	0	0	0	0	By matching	By MS/MS	2.25	0.433		3	1	1	3	17.93	17.99	2;3	0.00062478	919	Nsco_1464_B_ubonesis_DsbA_WT_-65	99.688	99.688			1927800	524300	1403500	168	1743;1744;1745	155	335;336;337;338	311;312	312				2
AAQIDPIFLLAPTSTDER	Unmodified	1957.02	0.0156566	248	BW23_RS07045	yes	yes	0	0	0	0	0	By MS/MS	By MS/MS	1	0	3			1	2	99.242	99.298	2	1.3396e-05	40499	Nsco_1464_B_ubonesis_DsbA_T36_-25	109.22	96.453			54921000	31237000	23684000	169	248	156	339;340;341	313;314;315;316;317	313				5
AAQLEAAAAAFFAAAPDTPGAR	Unmodified	2087.04	0.0436027	624	BW23_RS17685	yes	yes	0	0	0	0	0	By MS/MS	By MS/MS	1	0	2			1	1	96.544	96.592	2	0.0019441	40215	Nsco_1464_B_ubonesis_DsbA_T36_-25	79.022	72.293			690260	546650	143610	170	624	157	342;343	318;319	318				2
AAQPDIVYYGGADSQAAPMVK	Unmodified	2151.03	0.0306548	1069	BW23_RS22920	yes	yes	0	0	0	0	0	By MS/MS	By MS/MS	1	0	2			1	1	65.33	65.338	2	0.001074	35331	Nsco_1464_B_ubonesis_DsbA_T36_-25	95.654	87.614			5434400	3597600	1836800	171	1069	158	344;345	320;321	320				1
AAQQFGIR	Unmodified	889.477	0.477	814	BW23_RS19990	yes	yes	0	0	0	0	0	By MS/MS	By MS/MS	2.5	0.5		2	2	2	2	28.363	28.393	2	0.0003719	2631	Nsco_1464_B_ubonesis_DsbA_T36_-65	145.88	122.99			21182000	12008000	9173600	172	814	159	346;347;348;349	322;323;324;325	323				4
AAQVDGATLPTIYR	Unmodified	1474.78	0.777993	727	BW23_RS18830	yes	yes	0	0	0	0	0	By matching	By MS/MS	2	0		2		1	1	60.908	60.937	2	0.0063742	20502	Nsco_1464_B_ubonesis_DsbA_WT_-45	70.977	60.454			1014800	610770	403990	173	727	160	350;351	326	326				0
AARPDVIIATGR	Unmodified	1238.71	0.709519	1019	BW23_RS22140	yes	yes	0	0	0	0	1	By MS/MS		3	0			1	1		31.462	31.443	2	0.012972	3216	Nsco_1464_B_ubonesis_DsbA_T36_-65	77.379	64.026			381220	381220	0	174	1019	161	352	327	327				1
AASAGQLEAALR	Unmodified	1156.62	0.620035	250	BW23_RS07055	yes	yes	0	0	0	0	0	By MS/MS	By MS/MS	2	0		2		1	1	44.981	44.988	2	5.6117e-05	18655	Nsco_1464_B_ubonesis_DsbA_T36_-45	157.59	139.05			1701400	1073300	628130	175	250	162	353;354	328;329;330;331	328				4
AASAHAAWPTR	Unmodified	1137.57	0.56794	212	BW23_RS06570	yes	yes	0	0	0	0	0	By MS/MS	By matching	2	0		2		1	1	23.138	23.179	2	0.00014481	14634	Nsco_1464_B_ubonesis_DsbA_T36_-45	112.36	112.36			1445200	1237600	207620	176	212	163	355;356	332	332				0
AASALALQGTAQPSGYTEPLLHR	Unmodified	2351.22	0.223358	122	BW23_RS03475	yes	yes	0	0	0	0	0	By MS/MS	By matching	1	0	2			1	1	64.796	64.805	2	0.0053988	35264	Nsco_1464_B_ubonesis_DsbA_T36_-25	58.752	52.311			469300	313940	155350	177	122	164	357;358	333	333				1
AASELAEPGDAVLLSPACASFDMFK	Unmodified	2596.22	0.218926	893	BW23_RS20875	yes	yes	0	0	0	0	0	By MS/MS	By MS/MS	1	0	2			1	1	106.02	106.05	2	1.3701e-08	42104	Nsco_1464_B_ubonesis_DsbA_T36_-25	130.01	122.46			2698000	2136600	561410	178	893	165	359;360	334;335	334				2
AASGEMTMMTSGPAAAYAACEDVLAAIAGK	Oxidation (M)	2931.31	0.312251	40	BW23_RS01565	yes	yes	0	0	0	1	0	By MS/MS		1	0	1			1		106.22	106.22	2	2.5376e-09	42142	Nsco_1464_B_ubonesis_DsbA_T36_-25	136.26	122.6			2393900	2393900	0	179	40	166	361	336	336			22	1
AASGGAQAGAAGPDQNTDHDGFFYAR	Unmodified	2551.11	0.111241	1116	BW23_RS23730	yes	yes	0	0	0	0	0	By MS/MS	By MS/MS	3	0			2	1	1	44.798	44.786	3	0.0019076	5423	Nsco_1464_B_ubonesis_DsbA_T36_-65	67.239	56.754			530770	241060	289710	180	1116	167	362;363	337;338	337				2
AASGHPAAPMLNNPLVSTEK	Oxidation (M)	2020	0.00477439	1038	BW23_RS22415	yes	yes	0	0	0	1	0	By MS/MS	By MS/MS	3	0			3	2	1	48.411	48.398	3	0.00051643	5293	Nsco_1464_B_ubonesis_DsbA_T36_-65	85.974	77.042			1611500	1244600	366950	181	1038	168	364;365;366	339;340;341	339			522	3
AASGHPAAPMLNNPLVSTEK	Unmodified	2004.01	0.00985976	1038	BW23_RS22415	yes	yes	0	0	0	0	0	By MS/MS	By MS/MS	3	0			2	1	1	50.421	50.41	3	5.7117e-06	6295	Nsco_1464_B_ubonesis_DsbA_T36_-65	111.18	108.69			5848300	3868600	1979600	182	1038	168	367;368	342;343	342				2
AASGLKDFDLLLNEAVER	Unmodified	1960.03	0.0265557	1711	BW23_RS31335	yes	yes	0	0	0	0	1	By MS/MS	By matching	1	0	2			1	1	88.058	88.085	2	2.1358e-08	38699	Nsco_1464_B_ubonesis_DsbA_T36_-25	148.41	136.87			4375500	3456900	918520	183	1711	169	369;370	344	344				1
AASGVAVTAVACDITTPDGR	Unmodified	1930.94	0.94184	1439	BW23_RS27765	yes	yes	0	0	0	0	0	By MS/MS	By MS/MS	1	0	4			2	2	66.281	66.274	2	2.9824e-10	35522	Nsco_1464_B_ubonesis_DsbA_T36_-25	162.94	162.94			3236000	1793900	1442200	184	1439	170	371;372;373;374	345;346;347;348	346				4
AASTSTHNDIDMILDIPVK	Unmodified	2040.02	0.0197557	1096	BW23_RS23270	yes	yes	0	0	0	0	0	By matching	By MS/MS	1	0	2			1	1	77.891	77.873	2	0.017817	34241	Nsco_1464_B_ubonesis_DsbA_WT_-25	51.218	46.919			325670	148530	177140	185	1096	171	375;376	349	349				1
AATATLKPLIIHTR	Unmodified	1504.91	0.908947	1637	BW23_RS30420	yes	yes	0	0	0	0	1	By MS/MS	By MS/MS	2	0		3		2	1	35.371	35.373	2;3	6.334e-07	15341	Nsco_1464_B_ubonesis_DsbA_WT_-45	173.36	173.36			166980000	86696000	80281000	186	1637	172	377;378;379	350;351;352	352				3
AATDAGGIELPLPAR	Unmodified	1450.78	0.777993	898	BW23_RS20915	yes	yes	0	0	0	0	0	By MS/MS	By matching	2	0		2		1	1	72.009	71.999	2	9.588e-09	23961	Nsco_1464_B_ubonesis_DsbA_T36_-45	217.14	199.7			83236000	76709000	6526900	187	898	173	380;381	353	353				1
AATDDEAGQPALGVAGNTLQIVR	Unmodified	2266.16	0.155338	1094	BW23_RS23200	yes	yes	0	0	0	0	0	By MS/MS		1	0	1			1		78.892	78.892	2	0.0031915	37198	Nsco_1464_B_ubonesis_DsbA_T36_-25	71.344	62.155			3747900	3747900	0	188	1094	174	382	354	354				1
AATDPAAPR	Unmodified	868.44	0.44028	501	BW23_RS15075	yes	yes	0	0	0	0	0	By MS/MS	By MS/MS	2	0		2		1	1	18.865	18.908	2	0.0002767	13788	Nsco_1464_B_ubonesis_DsbA_T36_-45	129.39	77.605			2654000	1249800	1404200	189	501	175	383;384	355;356	355				2
AATGQVIEAAQSGLDAVGASAR	Unmodified	2042.04	0.0392456	1251	BW23_RS25540	yes	yes	0	0	0	0	0	By MS/MS	By MS/MS	1	0	2			1	1	76.713	76.69	2	1.7215e-13	36846	Nsco_1464_B_ubonesis_DsbA_T36_-25	210.1	188.22			11992000	10485000	1506900	190	1251	176	385;386	357;358	357				2
AATHFEEIDR	Unmodified	1187.56	0.557101	699	BW23_RS18420	yes	yes	0	0	0	0	0	By MS/MS	By MS/MS	2	0		2		1	1	25.749	25.787	2	0.00025812	15057	Nsco_1464_B_ubonesis_DsbA_T36_-45	117.31	88.615			2273500	1496600	776910	191	699	177	387;388	359;360	359				1
AATLFCESWLSGWPSIAAGAER	Unmodified	2379.13	0.131766	150	BW23_RS03795	yes	yes	0	0	0	0	0	By MS/MS	By matching	1	0	2			1	1	107.28	107.3	2	2.4402e-05	42359	Nsco_1464_B_ubonesis_DsbA_T36_-25	89.541	80.84			656930	430350	226570	192	150	178	389;390	361	361				1
AATLSDADIAALSNDSCK	Unmodified	1821.84	0.841457	1256	BW23_RS25645	yes	yes	0	0	0	0	0	By MS/MS	By MS/MS	1	0	6			3	3	61.934	61.965	2	5.9358e-33	35118	Nsco_1464_B_ubonesis_DsbA_T36_-25	358.05	320.33			564450000	396860000	167590000	193	1256	179	391;392;393;394;395;396	362;363;364;365;366;367;368;369;370	364				9
AATSELKPFNAAQVAGTPFGDLTVAR	Unmodified	2631.37	0.365665	1061	BW23_RS22775	yes	yes	0	0	0	0	1	By MS/MS	By MS/MS	2	0		2		1	1	82.566	82.569	3	0.0003747	25892	Nsco_1464_B_ubonesis_DsbA_T36_-45	85.423	75.44			7585500	4343100	3242400	194	1061	180	397;398	371;372	371				2
AATVDALASTGAAAGLTASAADDAR	Unmodified	2217.09	0.087318	342	BW23_RS10060	yes	yes	0	0	0	0	0	By MS/MS	By MS/MS	1	0	2			1	1	73.145	73.11	2	7.4701e-10	33584	Nsco_1464_B_ubonesis_DsbA_WT_-25	158.17	141.33			2138000	1046400	1091600	195	342	181	399;400	373;374	374				2
AATVQAETITLDAQQTTCTGAMTVK	Unmodified	2609.27	0.267667	1057	BW23_RS22640	yes	yes	0	0	0	0	0	By MS/MS		1	0	1			1		68.093	68.093	2	0.0067127	35673	Nsco_1464_B_ubonesis_DsbA_T36_-25	53.777	40.797			360280	360280	0	196	1057	182	401	375	375				1
AAVAAEQPLQVVGAITAYAAK	Unmodified	2041.12	0.12079	96	BW23_RS03025	yes	yes	0	0	0	0	0	By MS/MS	By MS/MS	1	0	2			1	1	97.181	97.229	2	2.2903e-05	40352	Nsco_1464_B_ubonesis_DsbA_T36_-25	93.494	90.627			2422800	1723900	698880	197	96	183	402;403	376	376				1
AAVAHAETEAGTIDILVNNSGVSTMQK	Unmodified	2726.35	0.354508	564	BW23_RS16400	yes	yes	0	0	0	0	0	By MS/MS		2	0		1		1		69.951	69.935	3	0.04697	23659	Nsco_1464_B_ubonesis_DsbA_T36_-45	11.105	8.6642			3327300	3327300	0	198	564	184	404	377	377				1
AAVANTQGIVGTDDATMHSVSTFR	Oxidation (M)	2464.17	0.165251	4	BW23_RS00220	yes	yes	0	0	0	1	0	By MS/MS	By MS/MS	1.8	0.4	1	4		3	2	52.254	52.281	2;3	9.6533e-07	19695	Nsco_1464_B_ubonesis_DsbA_T36_-45	109.41	98.366			9617600	3892000	5725600	199	4	185	405;406;407;408;409	378;379;380;381	379			0	4
AAVANTQGIVGTDDATMHSVSTFR	Unmodified	2448.17	0.170336	4	BW23_RS00220	yes	yes	0	0	0	0	0	By MS/MS	By MS/MS	1.5	0.5	2	2		2	2	59.367	59.408	2;3	8.1641e-46	32230	Nsco_1464_B_ubonesis_DsbA_WT_-25	300.07	300.07			18543000	2774600	15768000	200	4	185	410;411;412;413	382;383;384;385	384				3
AAVATGVAGLFMETHPK	Unmodified	1698.88	0.876326	1528	BW23_RS28970	yes	yes	0	0	0	0	0	By MS/MS	By matching	1	0	2			1	1	64.918	64.927	2	7.665e-06	35252	Nsco_1464_B_ubonesis_DsbA_T36_-25	120.87	109.64			622750	213790	408970	201	1528	186	414;415	386	386				1
AAVATGVAGLFMETHPKPAEAK	Oxidation (M)	2211.14	0.135789	1528	BW23_RS28970	yes	yes	0	0	0	1	1	By MS/MS	By MS/MS	3	0			2	1	1	49.052	49.041	3	8.4385e-06	6075	Nsco_1464_B_ubonesis_DsbA_T36_-65	106.03	101.41			1711300	1094000	617300	202	1528	187	416;417	387;388	387			750	2
AAVATGVAGLFMETHPKPAEAK	Unmodified	2195.14	0.140874	1528	BW23_RS28970	yes	yes	0	0	0	0	1	By MS/MS	By MS/MS	3	0			2	1	1	56.03	56.047	3	5.653e-05	7174	Nsco_1464_B_ubonesis_DsbA_T36_-65	89.028	82.866			1367000	937830	429130	203	1528	187	418;419	389;390	389				2
AAVDAGYVPNDYQVGQTGK	Unmodified	1951.93	0.92757	684	BW23_RS18305;BW23_RS13960	yes	no	0	0	0	0	0	By MS/MS	By MS/MS	1	0	2			1	1	53.443	53.48	2	0.0082121	34306	Nsco_1464_B_ubonesis_DsbA_T36_-25	60.157	60.157			2336200	1239600	1096600	204	684	188	420;421	391;392	391				2
AAVEAVPAALPAEFAALDVLVNNAGLALGVEPAHK	Unmodified	3407.85	0.845291	785	BW23_RS19625	yes	yes	0	0	0	0	0	By MS/MS		1	0	1			1		112.98	112.98	3	2.9367e-06	43524	Nsco_1464_B_ubonesis_DsbA_T36_-25	113.17	112.8			3074900	3074900	0	205	785	189	422	393	393				1
AAVEEGIVPGGGVALLR	Unmodified	1606.9	0.904256	424	BW23_RS13030	no	no	0	0	0	0	0	By MS/MS	By MS/MS	1.6	0.49	2	3		2	3	76.132	76.116	2	3.8658e-07	23333	Nsco_1464_B_ubonesis_DsbA_WT_-45	155	0			32953000	2488700	30464000	206	424	190	423;424;425;426;427	394;395;396	395				3
AAVIAFKPAYVAVAPR	Unmodified	1642.96	0.955897	1543	BW23_RS29290	yes	yes	0	0	0	0	1	By MS/MS	By MS/MS	1	0	2			1	1	61.517	61.555	2	2.2631e-08	34917	Nsco_1464_B_ubonesis_DsbA_T36_-25	195.4	184.08			88889000	46289000	42600000	207	1543	191	428;429	397;398;399;400	397				4
AAVIDGDAMPHALAVAHAALR	Oxidation (M)	2085.08	0.0789424	1572	BW23_RS29680	yes	yes	0	0	0	1	0	By MS/MS	By MS/MS	2.75	0.433		1	3	3	1	54.812	54.807	3;4	0.001613	8624	Nsco_1464_B_ubonesis_DsbA_T36_-65	78.021	78.021			1377600	1224100	153490	208	1572	192	430;431;432;433	401;402;403	403			777	3
AAVIDGDAMPHALAVAHAALR	Unmodified	2069.08	0.0840278	1572	BW23_RS29680	yes	yes	0	0	0	0	0	By MS/MS	By MS/MS	3	0			4	2	2	66.947	66.927	3;4	0.00036788	8623	Nsco_1464_B_ubonesis_DsbA_T36_-65	86.479	77.548			1369400	1111300	258110	209	1572	192	434;435;436;437	404;405;406	404				3
AAVIGEMTDGPAR	Unmodified	1286.63	0.628885	72	BW23_RS02500	yes	yes	0	0	0	0	0	By MS/MS	By MS/MS	2	0		2		1	1	41.82	41.829	2	5.3639e-05	16553	Nsco_1464_B_ubonesis_DsbA_WT_-45	125.97	117.01			2731700	1498300	1233400	210	72	193	438;439	407;408	408				2
AAVISYTQSAALALAPHR	Unmodified	1839	0.000281357	1328	BW23_RS26415	yes	yes	0	0	0	0	0	By MS/MS	By MS/MS	1.33	0.471	2	1		2	1	66.272	66.265	2;3	1.6184e-05	35454	Nsco_1464_B_ubonesis_DsbA_T36_-25	106.01	100.17			856710	734710	121990	211	1328	194	440;441;442	409;410;411	409				2
AAVLATAIDLLGPGAPTPR	Unmodified	1803.03	0.0254335	379	BW23_RS11050	yes	yes	0	0	0	0	0	By MS/MS		1	0	1			1		97.153	97.153	2	0.0047619	40304	Nsco_1464_B_ubonesis_DsbA_T36_-25	72.496	71.384			2663900	2663900	0	212	379	195	443	412	412				1
AAVPSGASTGSR	Unmodified	1059.53	0.530886	1529	BW23_RS28975	yes	yes	0	0	0	0	0	By MS/MS	By MS/MS	3	0			2	1	1	18.968	18.983	2	0.00010364	1121	Nsco_1464_B_ubonesis_DsbA_WT_-65	126.31	112.94			6253900	1141700	5112200	213	1529	196	444;445	413	413				1
AAVVDPGGDLER	Unmodified	1197.6	0.598966	1027	BW23_RS22285	yes	yes	0	0	0	0	0	By MS/MS	By MS/MS	2	0		2		1	1	39.478	39.486	2	7.0201e-05	16024	Nsco_1464_B_ubonesis_DsbA_WT_-45	148.32	148.32			79495000	40477000	39018000	214	1027	197	446;447	414;415	415				2
AAVVHAFGEPLR	Unmodified	1265.69	0.688055	329	BW23_RS09400	yes	yes	0	0	0	0	0	By MS/MS	By MS/MS	2	0		2		1	1	37.905	37.912	2	6.7535e-05	17317	Nsco_1464_B_ubonesis_DsbA_T36_-45	150.08	122.33			17291000	14638000	2652800	215	329	198	448;449	416;417	416				1
AAVVHMTR	Oxidation (M)	899.465	0.464721	564	BW23_RS16400	yes	yes	0	0	0	1	0	By MS/MS	By MS/MS	2	0		4		2	2	17.551	17.595	2	0.0001827	12464	Nsco_1464_B_ubonesis_DsbA_WT_-45	164.24	131.45			7571800	3930700	3641100	216	564	199	450;451;452;453	418;419;420;421	421			228	4
AAVVHMTR	Unmodified	883.47	0.469806	564	BW23_RS16400	yes	yes	0	0	0	0	0	By MS/MS	By MS/MS	2	0		2		1	1	19.426	19.514	2	3.4463e-05	13915	Nsco_1464_B_ubonesis_DsbA_T36_-45	172.97	143.6			21825000	0	21825000	217	564	199	454;455	422;423	422				2
AAYFAELTDFNYVISDGQLSR	Unmodified	2379.14	0.138291	473	BW23_RS14495	yes	yes	0	0	0	0	0	By MS/MS	By MS/MS	1	0	2			1	1	106.23	106.26	2	3.1996e-16	42137	Nsco_1464_B_ubonesis_DsbA_T36_-25	255.08	240.62			15496000	5742000	9754400	218	473	200	456;457	424;425	424				2
ACAANIEDLR	Unmodified	1131.53	0.534257	1353	BW23_RS26780	yes	yes	0	0	0	0	0		By MS/MS	2	0		1			1	37.132	37.153	2	0.0015739	15697	Nsco_1464_B_ubonesis_DsbA_WT_-45	107.57	98.217			0	0	0	219	1353	201	458	426	426				1
ACAAQCGVTNGYATPDQLGSDR	Unmodified	2311	0.995743	1201	BW23_RS24835	yes	yes	0	0	0	0	0	By MS/MS	By MS/MS	1	0	2			1	1	47.892	47.896	2	1.6988e-11	33992	Nsco_1464_B_ubonesis_DsbA_T36_-25	161.63	151.94			734910	463480	271420	220	1201	202	459;460	427;428	427				2
ACADLVKR	Unmodified	931.491	0.490935	1557	BW23_RS29440	yes	yes	0	0	0	0	1	By MS/MS		2	0		1		1		19.278	19.276	2	0.00036761	13850	Nsco_1464_B_ubonesis_DsbA_T36_-45	179.16	132.79			1231200	1231200	0	221	1557	203	461	429	429				1
ACAIHVLDQALFHPAPER	Unmodified	2044.03	0.0312639	1174	BW23_RS24465	yes	yes	0	0	0	0	0	By MS/MS	By MS/MS	2	0		2		1	1	62.695	62.718	3	2.9884e-12	22244	Nsco_1464_B_ubonesis_DsbA_T36_-45	213.99	203.14			18172000	11974000	6198600	222	1174	204	462;463	430;431	430				2
ACALLTDGR	Unmodified	975.481	0.480765	344	BW23_RS10110	yes	yes	0	0	0	0	0	By MS/MS	By MS/MS	2	0		2		1	1	31.854	31.869	2	0.0052976	16158	Nsco_1464_B_ubonesis_DsbA_T36_-45	84.743	55.367			692080	448670	243410	223	344	205	464;465	432;433	432				2
ACATGMFSPAQLLAK	Unmodified	1564.77	0.77417	1016	BW23_RS22105	yes	yes	0	0	0	0	0	By MS/MS	By MS/MS	1.33	0.471	2	1		1	2	78.874	78.864	2	0.01089	37171	Nsco_1464_B_ubonesis_DsbA_T36_-25	67.153	59.554			734210	350450	383760	224	1016	206	466;467;468	434;435	434				2
ACATGMFSPAQLLAK	Oxidation (M)	1580.77	0.769084	1016	BW23_RS22105	yes	yes	0	0	0	1	0	By matching	By MS/MS	2	0		2		1	1	67.952	67.955	2	0.00010869	22033	Nsco_1464_B_ubonesis_DsbA_WT_-45	89.403	89.403			5098400	2784200	2314200	225	1016	206	469;470	436	436			498	1
ACEDNGFFSLK	Unmodified	1286.56	0.560137	1511	BW23_RS28800	yes	yes	0	0	0	0	0	By MS/MS	By MS/MS	2	0		2		1	1	61.019	61.049	2	7.4745e-05	20477	Nsco_1464_B_ubonesis_DsbA_WT_-45	166.33	124.82			32621000	17909000	14712000	226	1511	207	471;472	437;438	438				2
ACEEIDRWESEADR	Unmodified	1764.74	0.737326	1648	BW23_RS30530	yes	yes	0	0	0	0	1	By MS/MS	By matching	2	0		2		1	1	43.416	43.424	2	1.9035e-08	18390	Nsco_1464_B_ubonesis_DsbA_T36_-45	218.06	189.66			5491900	4467300	1024600	227	1648	208	473;474	439	439				1
ACFVESFER	Unmodified	1143.5	0.501894	240	BW23_RS06975	yes	yes	0	0	0	0	0	By MS/MS	By matching	2	0		2		1	1	49.896	49.91	2	0.036367	19672	Nsco_1464_B_ubonesis_DsbA_T36_-45	51.059	45.02			593740	218470	375270	228	240	209	475;476	440	440				1
ACGIDMSFTPVLDLDYGHSK	Unmodified	2225.01	0.0132902	642	BW23_RS17915	yes	yes	0	0	0	0	0	By MS/MS	By MS/MS	2	0		2		1	1	88.267	88.29	3	0.019949	26948	Nsco_1464_B_ubonesis_DsbA_T36_-45	43.116	37.27			1148000	868190	279830	229	642	210	477;478	441;442	441				2
ACPPDAWR	Unmodified	971.428	0.428335	342	BW23_RS10060	yes	yes	0	0	0	0	0	By matching	By MS/MS	3	0			2	1	1	29.476	29.488	2	0.020639	2678	Nsco_1464_B_ubonesis_DsbA_WT_-65	68.422	68.422			1534600	823400	711230	230	342	211	479;480	443	443				1
ACVAHGVPLVSGAALR	Unmodified	1576.85	0.85078	1212	BW23_RS25070	yes	yes	0	0	0	0	0	By MS/MS	By MS/MS	2	0		2		1	1	47.707	47.715	2	3.1043e-12	17763	Nsco_1464_B_ubonesis_DsbA_WT_-45	257.92	245.34			24690000	11246000	13444000	231	1212	212	481;482	444;445	445				2
ACVQIGDSGPGIPADERER	Unmodified	2025.95	0.953801	1320	BW23_RS26320	yes	yes	0	0	0	0	1	By MS/MS	By MS/MS	3	0			2	1	1	40.584	40.576	3	0.0026136	4724	Nsco_1464_B_ubonesis_DsbA_T36_-65	73.464	68.185			606960	291680	315280	232	1320	213	483;484	446;447;448	446				3
ACVVAGDVSSESDVVAMFDTVVATLGR	Oxidation (M)	2770.32	0.315345	1444	BW23_RS27855	yes	yes	0	0	0	1	0	By MS/MS	By MS/MS	1	0	2			1	1	109.4	109.42	2	0.034736	42869	Nsco_1464_B_ubonesis_DsbA_T36_-25	44.807	39.824			705050	443000	262050	233	1444	214	485;486	449	449			710	0
ACYPFVR	Unmodified	911.432	0.432358	215	BW23_RS06620	yes	yes	0	0	0	0	0	By MS/MS	By MS/MS	2	0		2		1	1	39.987	39.996	2	0.011126	17656	Nsco_1464_B_ubonesis_DsbA_T36_-45	83.229	79.376			1753100	794390	958690	234	215	215	487;488	450;451	450				2
ADAAHHFALGR	Unmodified	1164.58	0.578839	920	BW23_RS21135	yes	yes	0	0	0	0	0	By MS/MS	By MS/MS	2	0		2		1	1	23.487	23.529	3	0.00027941	13221	Nsco_1464_B_ubonesis_DsbA_WT_-45	113.46	113.46			5186800	2393600	2793200	235	920	216	489;490	452;453	453				2
ADADFKPSASLPAEVLLGPAPQCR	Unmodified	2509.26	0.263508	427	BW23_RS13160	yes	yes	0	0	0	0	1	By MS/MS	By MS/MS	2.33	0.471		2	1	1	2	81.623	81.62	3	0.035584	25742	Nsco_1464_B_ubonesis_DsbA_T36_-45	28.675	25.235			4167500	2193300	1974200	236	427	217	491;492;493	454;455	454				2
ADAEDGWKR	Unmodified	1046.48	0.478122	219	BW23_RS06645	yes	yes	0	0	0	0	1	By MS/MS	By MS/MS	2	0		2		1	1	19.601	19.644	2	0.00033393	13955	Nsco_1464_B_ubonesis_DsbA_T36_-45	138.78	105.27			10097000	2375800	7721300	237	219	218	494;495	456;457	456				2
ADAEREQQAVLANAYK	Unmodified	1775.88	0.880226	1672	BW23_RS30820	yes	yes	0	0	0	0	1	By MS/MS	By matching	2	0		2		1	1	37.162	37.169	2	3.0372e-06	17197	Nsco_1464_B_ubonesis_DsbA_T36_-45	141.32	122.22			3338800	2427200	911610	238	1672	219	496;497	458	458				1
ADAFMHVWSAK	Unmodified	1261.59	0.591378	1491	BW23_RS28575	yes	yes	0	0	0	0	0	By MS/MS	By MS/MS	2	0		2		1	1	49.825	49.839	2	4.97e-07	18208	Nsco_1464_B_ubonesis_DsbA_WT_-45	153.12	138.45			892600	475150	417450	239	1491	220	498;499	459;460	460				0
ADAIVATNTSSISITALAAPLADPSR	Unmodified	2525.33	0.333696	475	BW23_RS14525	yes	yes	0	0	0	0	0	By MS/MS	By MS/MS	1	0	9			5	4	108.04	108.06	2	4.362e-27	41308	Nsco_1464_B_ubonesis_DsbA_T36_-25	294.38	270.55			221920000	106490000	115430000	240	475	221	500;501;502;503;504;505;506;507;508	461;462;463;464;465;466	461				4
ADAMVAQLVQQGQPDSPQMQQAVR	2 Oxidation (M)	2627.24	0.243184	1628	BW23_RS30315	yes	yes	0	0	0	2	0	By MS/MS	By MS/MS	1	0	8			4	4	63.564	63.574	2	4.0232e-13	33496	Nsco_1464_B_ubonesis_DsbA_WT_-25	160.03	143.25			11037000	5517800	5518900	241	1628	222	509;510;511;512;513;514;515;516	467;468;469;470;471;472;473	473			822;823	7
ADAMVAQLVQQGQPDSPQMQQAVR	Oxidation (M)	2611.25	0.248269	1628	BW23_RS30315	yes	yes	0	0	0	1	0	By MS/MS	By MS/MS	1	0	4			2	2	63.716	63.735	2	6.9742e-41	35054	Nsco_1464_B_ubonesis_DsbA_T36_-25	360.25	325.56			46053000	26321000	19732000	242	1628	222	517;518;519;520	474;475;476;477;478;479;480;481	474			822;823	8
ADAMVAQLVQQGQPDSPQMQQAVR	Unmodified	2595.25	0.253354	1628	BW23_RS30315	yes	yes	0	0	0	0	0	By MS/MS	By MS/MS	1.25	0.433	3	1		1	3	73.27	73.237	2	4.1782e-49	33480	Nsco_1464_B_ubonesis_DsbA_WT_-25	384.53	327.19			184250000	82993000	101250000	243	1628	222	521;522;523;524	482;483;484;485;486;487;488	484				7
ADAPFVVTPPISR	Unmodified	1368.74	0.74015	433	BW23_RS13450	yes	yes	0	0	0	0	0		By MS/MS	2	0		1			1	70.193	70.199	2	0.009568	22435	Nsco_1464_B_ubonesis_DsbA_WT_-45	78.653	58.891			0	0	0	244	433	223	525	489	489				1
ADAVLAASIFHYGEHTVGEAK	Unmodified	2185.08	0.0803822	953	BW23_RS21540	yes	yes	0	0	0	0	0	By MS/MS	By MS/MS	1.5	0.5	2	2		2	2	66.162	66.165	2;3	1.5394e-12	21622	Nsco_1464_B_ubonesis_DsbA_WT_-45	196.99	179.08			89817000	42027000	47790000	245	953	224	526;527;528;529	490;491;492;493	493				4
ADAVLAASIFHYGEHTVGEAKR	Unmodified	2341.18	0.181493	953	BW23_RS21540	yes	yes	0	0	0	0	1	By MS/MS	By matching	2	0		2		1	1	58.821	58.855	3	8.2023e-06	21485	Nsco_1464_B_ubonesis_DsbA_T36_-45	103.95	96.495			3649600	2880100	769560	246	953	225	530;531	494	494				1
ADAVTVNPYMGFDSVEPYFEHEGK	Oxidation (M)	2717.2	0.195548	861	BW23_RS20495	yes	yes	0	0	0	1	0	By MS/MS	By MS/MS	1.67	0.471	2	4		3	3	84.307	84.315	2;3	0.00049919	25830	Nsco_1464_B_ubonesis_DsbA_T36_-45	84.524	76.627			34074000	24883000	9191700	247	861	226	532;533;534;535;536;537	495;496;497;498;499	496			367	5
ADAVTVNPYMGFDSVEPYFEHEGK	Unmodified	2701.2	0.200633	861	BW23_RS20495	yes	yes	0	0	0	0	0	By MS/MS	By MS/MS	1.5	0.5	3	3		4	2	86.88	86.889	2;3	1.3889e-13	38799	Nsco_1464_B_ubonesis_DsbA_T36_-25	188.44	177.91			10498000	8891400	1606900	248	861	226	538;539;540;541;542;543	500;501;502;503;504	501				5
ADAYVVALGSHSTR	Unmodified	1445.73	0.726291	683	BW23_RS18295	yes	yes	0	0	0	0	0	By MS/MS	By MS/MS	1	0	2			1	1	36.464	36.467	2	2.0272e-05	33392	Nsco_1464_B_ubonesis_DsbA_T36_-25	122.7	118			2616100	2027800	588230	249	683	227	544;545	505;506	505				2
ADCLSVFGIAR	Unmodified	1207.6	0.601942	554	BW23_RS16310	yes	yes	0	0	0	0	0		By MS/MS	2	0		1			1	72.864	72.858	2	0.012007	22907	Nsco_1464_B_ubonesis_DsbA_WT_-45	80.239	64.036			0	0	0	250	554	228	546	507	507				1
ADDAGPAAQAGAADLLPPVEVVASPLR	Unmodified	2570.33	0.334031	230	BW23_RS06800	yes	yes	0	0	0	0	0	By MS/MS	By MS/MS	1	0	2			1	1	102.53	102.56	2	3.6941e-09	37958	Nsco_1464_B_ubonesis_DsbA_WT_-25	148.15	146.08			10024000	5147000	4876600	251	230	229	547;548	508;509	509				2
ADDHRPVEYLVR	Unmodified	1468.74	0.742276	1438	BW23_RS27760	yes	yes	0	0	0	0	1	By MS/MS	By MS/MS	2.8	0.4		1	4	4	1	32.083	32.077	2;3	7.9104e-07	3199	Nsco_1464_B_ubonesis_DsbA_T36_-65	215.02	191.47			34443000	32037000	2406300	252	1438	230	549;550;551;552;553	510;511;512;513	510				4
ADDIAAAACYLADAPGITGATLTVDGGEHLVPPAAGPNQPHGR	Unmodified	4207.04	0.039269	1174	BW23_RS24465	yes	yes	0	0	0	0	0	By MS/MS		1	0	1			1		95.431	95.431	3	6.2238e-05	39963	Nsco_1464_B_ubonesis_DsbA_T36_-25	88.987	77.882			6969000	6969000	0	253	1174	231	554	514	514				1
ADDKFDVVVLDR	Unmodified	1390.71	0.709244	640	BW23_RS17905	yes	yes	0	0	0	0	1	By MS/MS	By MS/MS	2	0		4		2	2	59.793	59.823	2	4.7171e-08	21379	Nsco_1464_B_ubonesis_DsbA_T36_-45	237.67	207.93			309320000	230580000	78740000	254	640	232	555;556;557;558	515;516;517;518;519	515				5
ADDKFDVVVLDRK	Unmodified	1518.8	0.804207	640	BW23_RS17905	yes	yes	0	0	0	0	2	By MS/MS	By MS/MS	2.2	0.4		4	1	3	2	45.321	45.324	3	2.6763e-05	18447	Nsco_1464_B_ubonesis_DsbA_T36_-45	137.73	117.89			21101000	17099000	4002700	255	640	233	559;560;561;562;563	520;521;522;523;524	520				4
ADDLGAVPIR	Unmodified	1025.55	0.550559	901	BW23_RS20970	yes	yes	0	0	0	0	0	By MS/MS	By MS/MS	2.33	0.471		2	1	1	2	48.092	48.093	2	0.00019783	17826	Nsco_1464_B_ubonesis_DsbA_WT_-45	143.01	124.97			2559500	1308400	1251100	256	901	234	564;565;566	525;526	526				2
ADEAGTYYTQR	Unmodified	1273.56	0.557495	114	BW23_RS03320	yes	yes	0	0	0	0	0	By matching	By MS/MS	2	0		2		1	1	25.845	25.883	2	6.3465e-05	13557	Nsco_1464_B_ubonesis_DsbA_WT_-45	171.56	163.52			6862200	2997400	3864900	257	114	235	567;568	527	527				1
ADEALADEMQVAVR	Oxidation (M)	1532.71	0.714072	1493	BW23_RS28590	yes	yes	0	0	0	1	0	By MS/MS		2	0		1		1		43.054	43.048	2	0.0032733	18312	Nsco_1464_B_ubonesis_DsbA_T36_-45	79.659	54.487			1001800	1001800	0	258	1493	236	569	528	528			728	1
ADEALADEMQVAVR	Unmodified	1516.72	0.719157	1493	BW23_RS28590	yes	yes	0	0	0	0	0	By matching	By MS/MS	2	0		2		1	1	64.399	64.418	2	2.3757e-06	21214	Nsco_1464_B_ubonesis_DsbA_WT_-45	131.82	131.82			4597200	3581900	1015400	259	1493	236	570;571	529	529				0
ADEAWLANLAR	Unmodified	1228.62	0.620035	681	BW23_RS18260	yes	yes	0	0	0	0	0		By MS/MS	2	0		1			1	72.955	72.949	2	0.0001289	22928	Nsco_1464_B_ubonesis_DsbA_WT_-45	140.35	127.32			1380700	0	1380700	260	681	237	572	530	530				1
ADECVSLVATASLPTR	Unmodified	1688.84	0.840335	377	BW23_RS10995	yes	yes	0	0	0	0	0	By MS/MS	By MS/MS	1	0	2			1	1	68.879	68.859	2	9.9431e-06	35748	Nsco_1464_B_ubonesis_DsbA_T36_-25	103.88	103.88			674770	444030	230740	261	377	238	573;574	531	531				0
ADERFPFCSTFK	Unmodified	1503.68	0.681649	10	BW23_RS00385	yes	yes	0	0	0	0	1	By MS/MS	By MS/MS	2	0		2		1	1	55.678	55.713	2	0.01628	20852	Nsco_1464_B_ubonesis_DsbA_T36_-45	73.951	45.733			497100	223390	273720	262	10	239	575;576	532	532				1
ADEVIAADSGSAAPAQADASVTDR	Unmodified	2287.06	0.0564118	1680	BW23_RS30880	yes	yes	0	0	0	0	0	By MS/MS	By MS/MS	1	0	3			1	2	50.899	50.922	2	3.4469e-26	31759	Nsco_1464_B_ubonesis_DsbA_WT_-25	278.3	266.5			3971400	1944800	2026600	263	1680	240	577;578;579	533;534	534				2
ADEVVIFGAASEAFSQR	Unmodified	1795.87	0.874078	1178	BW23_RS24560	yes	yes	0	0	0	0	0	By MS/MS		1	0	1			1		87.834	87.834	2	0.036163	38659	Nsco_1464_B_ubonesis_DsbA_T36_-25	46.069	28.633			416810	416810	0	264	1178	241	580	535	535				1
ADEWLAMFR	Oxidation (M)	1153.52	0.522629	1397	BW23_RS27230	yes	yes	0	0	0	1	0		By MS/MS	2	0		1			1	70.542	70.541	2	0.043222	22485	Nsco_1464_B_ubonesis_DsbA_WT_-45	50.127	44.345			0	0	0	265	1397	242	581	536	536			691	1
ADFAGETAIDATLHDGPTR	Unmodified	1956.92	0.917734	1495	BW23_RS28600	yes	yes	0	0	0	0	0	By MS/MS		1	0	1			1		61.877	61.877	2	6.2772e-11	34951	Nsco_1464_B_ubonesis_DsbA_T36_-25	191.06	170.76			1079200	1079200	0	266	1495	243	582	537	537				1
ADGALVPR	Unmodified	797.44	0.439552	1155	BW23_RS24160	yes	yes	0	0	0	0	0	By MS/MS		3	0			1	1		26.556	26.53	2	0.019846	2330	Nsco_1464_B_ubonesis_DsbA_T36_-65	82.305	45.277			0	0	0	267	1155	244	583	538	538				1
ADGCEFSINLIPHTVEVTTLR	Unmodified	2371.18	0.184195	734	BW23_RS18875	yes	yes	0	0	0	0	0	By MS/MS		2.33	0.943	1		2	3		90.065	90.034	2;3	1.2503e-12	38881	Nsco_1464_B_ubonesis_DsbA_T36_-25	215.48	207.57			9978500	9978500	0	268	734	245	584;585;586	539;540;541	539				3
ADGSGITMVNIGVGPSNAK	Unmodified	1786.89	0.888348	215	BW23_RS06620	yes	yes	0	0	0	0	0	By MS/MS	By matching	1	0	2			1	1	66.726	66.714	2	0.0032475	35508	Nsco_1464_B_ubonesis_DsbA_T36_-25	77.912	71.679			588950	478060	110890	269	215	246	587;588	542	542				1
ADGSQVLVVPQECR	Unmodified	1556.76	0.761691	625	BW23_RS17690	yes	yes	0	0	0	0	0	By MS/MS	By matching	2	0		2		1	1	49.706	49.716	2	0.0042039	19635	Nsco_1464_B_ubonesis_DsbA_T36_-45	82.171	73.889			1269800	828630	441160	270	625	247	589;590	543	543				1
ADGTIDNLAK	Unmodified	1016.51	0.513839	623	BW23_RS17680	yes	yes	0	0	0	0	0	By MS/MS	By MS/MS	2	0		4		2	2	32.339	32.353	2	0.00016707	15136	Nsco_1464_B_ubonesis_DsbA_WT_-45	165.15	143.19			150060000	73542000	76514000	271	623	248	591;592;593;594	544;545;546;547	547				4
ADGTLDQGWHGR	Unmodified	1311.6	0.595612	145	BW23_RS03730	yes	yes	0	0	0	0	0	By MS/MS	By MS/MS	2	0		2		1	1	26.67	26.704	2	2.1719e-11	13767	Nsco_1464_B_ubonesis_DsbA_WT_-45	265.36	265.36			16482000	9980600	6501400	272	145	249	595;596	548;549	549				2
ADGVMTITIAR	Oxidation (M)	1162.6	0.601608	1274	BW23_RS25825	yes	yes	0	0	0	1	0	By MS/MS	By MS/MS	2.5	0.5		2	2	2	2	58.009	58.036	2	0.00064713	7457	Nsco_1464_B_ubonesis_DsbA_T36_-65	94.692	85.478			1329900	905490	424380	273	1274	250	597;598;599;600	550;551;552	551			613	3
ADGVMTITIAR	Unmodified	1146.61	0.606693	1274	BW23_RS25825	yes	yes	0	0	0	0	0	By MS/MS		2.5	0.5		1	1	2		58.151	58.122	2	0.0041235	21356	Nsco_1464_B_ubonesis_DsbA_T36_-45	87.485	70.945			1730700	1730700	0	274	1274	250	601;602	553	553				0
ADGVSVLGPDSGAQACGEVGDGR	Unmodified	2172.97	0.970574	1354	BW23_RS26800	yes	yes	0	0	0	0	0	By MS/MS	By matching	1	0	2			1	1	55.904	55.952	2	0.0031305	34488	Nsco_1464_B_ubonesis_DsbA_T36_-25	71.692	67.675			318460	226370	92084	275	1354	251	603;604	554	554				1
ADHVAIDEALETSGLAGDAGR	Unmodified	2066.99	0.986876	513	BW23_RS15445	yes	yes	0	0	0	0	0	By matching	By MS/MS	1	0	2			1	1	66.753	66.741	2	1.7662e-12	32873	Nsco_1464_B_ubonesis_DsbA_WT_-25	209.41	203.17			1470500	915690	554850	276	513	252	605;606	555	555				1
ADIAGDINESLIVELYSR	Unmodified	1977.01	0.00548589	981	BW23_RS21815	yes	yes	0	0	0	0	0	By MS/MS	By MS/MS	1	0	13			8	5	109.3	109.32	2	3.2416e-15	42150	Nsco_1464_B_ubonesis_DsbA_T36_-25	239.19	223.8			49060000	43551000	5508800	277	981	253	607;608;609;610;611;612;613;614;615;616;617;618;619	556;557;558;559;560;561;562;563;564;565;566	558				10
ADIDAVR	Unmodified	758.392	0.392267	1758		yes	yes	0	0	0	0	0	By MS/MS		3	0			1	1		44.458	44.439	2	0.035862	5363	Nsco_1464_B_ubonesis_DsbA_T36_-65	72.021	20.984	+		0	0	0	278	1758	254	620	567	567				1
ADIDYATSEAK	Unmodified	1182.54	0.540448	995	BW23_RS21910	yes	yes	0	0	0	0	0	By MS/MS	By MS/MS	2	0		3		1	2	30.87	30.897	2	5.3214e-05	15823	Nsco_1464_B_ubonesis_DsbA_T36_-45	176.33	168.11			450630000	254510000	196120000	279	995	255	621;622;623	568;569;570;571	568				4
ADKMQELTETFQIDGTPTVIVGGK	Oxidation (M)	2593.29	0.294534	1743;1744;1745	Q9K189;Q9K189_mutant4;Q9K189_mutant2;Q9K189_mutant1;Q9K189_mutant3	no	no	0	0	0	1	1	By MS/MS	By MS/MS	2.12	0.807	9	11	13	15	18	79.361	79.352	2;3	1.617e-40	24715	Nsco_1464_B_ubonesis_DsbA_T36_-45	350.42	339.16			2703900000	1390200000	1313700000	280	1743;1744;1745	256	624;625;626;627;628;629;630;631;632;633;634;635;636;637;638;639;640;641;642;643;644;645;646;647;648;649;650;651;652;653;654;655;656	572;573;574;575;576;577;578;579;580;581;582;583;584;585;586;587;588;589;590;591;592;593;594;595;596;597;598;599;600;601;602;603;604;605;606;607;608;609;610	581			879	39
ADKMQELTETFQIDGTPTVIVGGK	Unmodified	2577.3	0.299619	1743;1744;1745	Q9K189;Q9K189_mutant4;Q9K189_mutant2;Q9K189_mutant1;Q9K189_mutant3	no	no	0	0	0	0	1	By MS/MS	By MS/MS	2.49	0.61	3	19	27	31	18	93.258	93.256	2;3	1.0708e-59	26504	Nsco_1464_B_ubonesis_DsbA_T36_-45	428.25	414.59			6070900000	5409200000	661700000	281	1743;1744;1745	256	657;658;659;660;661;662;663;664;665;666;667;668;669;670;671;672;673;674;675;676;677;678;679;680;681;682;683;684;685;686;687;688;689;690;691;692;693;694;695;696;697;698;699;700;701;702;703;704;705	611;612;613;614;615;616;617;618;619;620;621;622;623;624;625;626;627;628;629;630;631;632;633;634;635;636;637;638;639;640;641;642;643;644;645;646;647;648;649;650;651;652;653;654	615				44
ADKVGTFR	Unmodified	892.477	0.476666	1216	BW23_RS25130	yes	yes	0	0	0	0	1	By MS/MS	By MS/MS	2	0		2		1	1	19.433	19.476	2	0.00048156	13904	Nsco_1464_B_ubonesis_DsbA_T36_-45	157.33	122.22			2666500	2308200	358240	282	1216	257	706;707	655;656	655				2
ADLDPSVLDDAALEAIGR	Unmodified	1839.92	0.921422	1722	BW23_RS31530	yes	yes	0	0	0	0	0	By MS/MS	By MS/MS	1	0	2			1	1	102.87	102.9	2	0.00073624	41481	Nsco_1464_B_ubonesis_DsbA_T36_-25	87.18	71.608			1227100	1007500	219620	283	1722	258	708;709	657;658	657				2
ADLEALHDQVGATDWGIPPELVDMYR	Unmodified	2910.39	0.385808	1053	BW23_RS22555	yes	yes	0	0	0	0	0	By MS/MS	By MS/MS	2	0		2		1	1	104.21	104.24	3	0.0038769	29501	Nsco_1464_B_ubonesis_DsbA_T36_-45	53.475	49.507			2633700	1911500	722160	284	1053	259	710;711	659	659				1
ADLEMQIESLTEELAYLKK	Oxidation (M)	2239.13	0.129366	1735	CON__P13645	yes	yes	0	0	0	1	1	By MS/MS	By MS/MS	2	0		2		1	1	106.82	106.84	3	0.008758	29853	Nsco_1464_B_ubonesis_DsbA_T36_-45	52.784	49.236		+	5556500	2983100	2573400	285	1735	260	712;713	660;661	660			871	2
ADLHAAQASLAK	Unmodified	1194.64	0.635685	1400	BW23_RS27245	yes	yes	0	0	0	0	0	By MS/MS	By matching	2	0		3		2	1	28.252	28.274	2	7.9659e-05	15058	Nsco_1464_B_ubonesis_DsbA_T36_-45	142.1	127.94			21637000	20044000	1593500	286	1400	261	714;715;716	662;663	662				2
ADLHLEK	Unmodified	824.439	0.439217	445	BW23_RS13685	yes	yes	0	0	0	0	0	By MS/MS	By matching	2	0		2		1	1	21.594	21.637	2	0.0057992	14360	Nsco_1464_B_ubonesis_DsbA_T36_-45	89.046	65.074			30748000	28312000	2435900	287	445	262	717;718	664	664				1
ADLIGTPLR	Unmodified	954.55	0.549831	785	BW23_RS19625	yes	yes	0	0	0	0	0	By MS/MS	By MS/MS	2	0		2		1	1	51.656	51.675	2	0.00027691	20005	Nsco_1464_B_ubonesis_DsbA_T36_-45	130.27	93.251			188880000	142210000	46668000	288	785	263	719;720	665;666;667;668	665				4
ADLNPSSMLTYRPFAETDLPAAHR	Unmodified	2672.3	0.301685	425	BW23_RS13115	yes	yes	0	0	0	0	1	By MS/MS	By MS/MS	2	0		2		1	1	77.216	77.207	3	7.2413e-09	24894	Nsco_1464_B_ubonesis_DsbA_T36_-45	136.56	108.91			2945100	1854500	1090600	289	425	264	721;722	669;670	669				2
ADLNVPQDDHGNITEDTR	Unmodified	2008.91	0.908625	1312	BW23_RS26265	yes	yes	0	0	0	0	0	By MS/MS	By MS/MS	3	0			2	1	1	39.394	39.387	3	1.8166e-08	4564	Nsco_1464_B_ubonesis_DsbA_T36_-65	132.59	132.59			10290000	6383700	3906400	290	1312	265	723;724	671;672	671				2
ADLQGGLINSSAEGFATAMDVSCHSFIR	Oxidation (M)	2969.36	0.364755	1711	BW23_RS31335	yes	yes	0	0	0	1	0	By MS/MS	By matching	1	0	2			1	1	83.55	83.552	2	0.010117	37961	Nsco_1464_B_ubonesis_DsbA_T36_-25	48.314	33.624			526750	444910	81843	291	1711	266	725;726	673	673			856	1
ADLQGGLINSSAEGFATAMDVSCHSFIR	Unmodified	2953.37	0.369841	1711	BW23_RS31335	yes	yes	0	0	0	0	0	By MS/MS	By MS/MS	1	0	3			1	2	95.382	95.449	2;3	2.1656e-09	39988	Nsco_1464_B_ubonesis_DsbA_T36_-25	144.26	136.98			11731000	9999900	1731400	292	1711	266	727;728;729	674;675;676	674				3
ADLQIWR	Unmodified	900.482	0.481751	1321	BW23_RS26325	yes	yes	0	0	0	0	0	By MS/MS		3	0			1	1		54.333	54.286	2	0.002059	6930	Nsco_1464_B_ubonesis_DsbA_T36_-65	114.54	30.925			741090	741090	0	293	1321	267	730	677	677				1
ADMLPDQPFLFFPADDR	Unmodified	1993.92	0.924399	494	BW23_RS14890	yes	yes	0	0	0	0	0	By MS/MS	By MS/MS	1	0	2			1	1	107.73	107.75	2	2.4109e-05	38910	Nsco_1464_B_ubonesis_DsbA_WT_-25	111.39	94.814			1290200	699820	590330	294	494	268	731;732	678;679;680	680				3
ADMPDADFTR	Unmodified	1137.48	0.476073	388	BW23_RS11250	yes	yes	0	0	0	0	0	By MS/MS	By matching	2	0		2		1	1	44.184	44.192	2	0.005282	18518	Nsco_1464_B_ubonesis_DsbA_T36_-45	84.213	82.053			1178200	1059000	119220	295	388	269	733;734	681	681				1
ADNIAEIAAAGADTFVAGSAIFGKPDYR	Unmodified	2810.39	0.387523	905	BW23_RS21005	yes	yes	0	0	0	0	1	By MS/MS	By matching	1	0	2			1	1	106.04	106.07	2	3.0268e-20	42096	Nsco_1464_B_ubonesis_DsbA_T36_-25	226.23	216.94			15669000	15339000	330100	296	905	270	735;736	682	682				1
ADPAHKADYDANLQK	Unmodified	1655.79	0.790348	1327	BW23_RS26405	yes	yes	0	0	0	0	1	By MS/MS	By MS/MS	3	0			2	1	1	20.985	21.003	3	0.0098528	1525	Nsco_1464_B_ubonesis_DsbA_T36_-65	54.598	42.384			949430	679490	269940	297	1327	271	737;738	683	683				1
ADPTREEPWSR	Unmodified	1342.63	0.626577	937	BW23_RS21290	yes	yes	0	0	0	0	1	By MS/MS	By MS/MS	2	0		3		1	2	28.942	28.979	2	9.9555e-05	15640	Nsco_1464_B_ubonesis_DsbA_T36_-45	179.95	179.95			357900000	299730000	58173000	298	937	272	739;740;741	684;685	684				2
ADQATSETLR	Unmodified	1090.53	0.525466	1287	BW23_RS25960	yes	yes	0	0	0	0	0	By MS/MS	By MS/MS	2	0		2		1	1	21.242	21.285	2	9.3533e-05	12811	Nsco_1464_B_ubonesis_DsbA_WT_-45	155.84	134.54			0	0	0	299	1287	273	742;743	686;687	687				2
ADQDLFALR	Unmodified	1047.53	0.534909	901	BW23_RS20970;BW23_RS02535	yes	no	0	0	0	0	0	By MS/MS	By MS/MS	2	0		2		1	1	61.78	61.805	2	0.00027765	20678	Nsco_1464_B_ubonesis_DsbA_WT_-45	133.23	104.09			1355000	959090	395860	300	901	274	744;745	688;689	689				2
ADQGKPINVEADNLTYDDLK	Unmodified	2218.08	0.0753564	1242	BW23_RS25425	yes	yes	0	0	0	0	1	By MS/MS	By matching	1	0	2			1	1	58.106	58.154	2	2.4834e-05	34639	Nsco_1464_B_ubonesis_DsbA_T36_-25	103.21	99.789			999260	917170	82090	301	1242	275	746;747	690	690				1
ADQPTTPPDSSSRPDGR	Unmodified	1782.81	0.813268	659	BW23_RS18035	yes	yes	0	0	0	0	1	By MS/MS	By MS/MS	3	0			2	1	1	19.769	19.786	3	0.0028321	1299	Nsco_1464_B_ubonesis_DsbA_T36_-65	76.151	70.544			1726300	726180	1000100	302	659	276	748;749	691;692	691				2
ADRQPEFTQIDCETSFLGEQEIR	Unmodified	2768.27	0.271172	1268	BW23_RS25790	yes	yes	0	0	0	0	1		By MS/MS	2	0		1			1	75.949	75.946	3	0.00088953	23471	Nsco_1464_B_ubonesis_DsbA_WT_-45	80.83	70.172			482320	0	482320	303	1268	277	750	693	693				1
ADSAEIHATLEAQLHESVPDR	Unmodified	2288.1	0.103302	606	BW23_RS17240	yes	yes	0	0	0	0	0	By MS/MS		2	0		2		2		55.847	55.839	3	4.9354e-09	20626	Nsco_1464_B_ubonesis_DsbA_T36_-45	148.91	148.91			2182400	2182400	0	304	606	278	751;752	694;695;696;697	694				4
ADSDAIFAYLR	Unmodified	1240.61	0.608802	1296	BW23_RS26050	yes	yes	0	0	0	0	0	By matching	By MS/MS	2	0		2		1	1	82.937	82.944	2	0.0074248	24695	Nsco_1464_B_ubonesis_DsbA_WT_-45	74.941	53.434			1084800	458020	626770	305	1296	279	753;754	698	698				0
ADTGIEYEGR	Unmodified	1109.5	0.498917	683	BW23_RS18295	yes	yes	0	0	0	0	0	By MS/MS		2	0		1		1		28.261	28.257	2	0.00052537	15491	Nsco_1464_B_ubonesis_DsbA_T36_-45	116.3	97.574			1565500	1565500	0	306	683	280	755	699	699				1
ADTLEWLGR	Unmodified	1059.53	0.534909	1145	BW23_RS23995	yes	yes	0	0	0	0	0		By MS/MS	2	0		1			1	65.507	65.55	2	0.0054281	21471	Nsco_1464_B_ubonesis_DsbA_WT_-45	84.568	52.213			203630	0	203630	307	1145	281	756	700	700				1
ADTLTDEINFLR	Unmodified	1406.7	0.704159	1725	CON__P48668;CON__P04259;CON__P02538	yes	no	0	0	0	0	0		By MS/MS	2	0		1			1	85.476	85.521	2	5.5561e-05	25132	Nsco_1464_B_ubonesis_DsbA_WT_-45	157.96	118.33		+	977850	0	977850	308	1725	282	757	701	701				1
ADTPADDTTLHHAT	Unmodified	1464.65	0.648101	539	BW23_RS16045	yes	yes	0	0	0	0	0	By MS/MS	By MS/MS	2	0		2		1	1	22.748	22.79	2	1.5978e-06	14557	Nsco_1464_B_ubonesis_DsbA_T36_-45	162.88	134.86			5666300	5251000	415340	309	539	283	758;759	702;703	702				2
ADVASIVVHAGSGR	Unmodified	1337.71	0.705162	389	BW23_RS11255	yes	yes	0	0	0	0	0	By MS/MS		1	0	1			1		44.484	44.484	2	0.0029417	33805	Nsco_1464_B_ubonesis_DsbA_T36_-25	84.479	83.412			252360	252360	0	310	389	284	760	704	704				1
ADVCNAVDELGQLLDHTGPVAASER	Unmodified	2636.25	0.250043	1392	BW23_RS27200	yes	yes	0	0	0	0	0	By MS/MS	By MS/MS	2	0		2		1	1	98.159	98.195	3	8.3671e-09	28638	Nsco_1464_B_ubonesis_DsbA_T36_-45	126.45	106.35			2498100	1948200	549870	311	1392	285	761;762	705;706	705				2
ADVDDALAEATLTLPAPVQHITTGK	Unmodified	2546.32	0.322797	1014	BW23_RS22090	yes	yes	0	0	0	0	0	By MS/MS	By MS/MS	1.8	0.542	4	10	1	7	8	94.751	94.793	2;3	2.2829e-40	28230	Nsco_1464_B_ubonesis_DsbA_T36_-45	342.58	288.11			149440000	85790000	63650000	312	1014	286	763;764;765;766;767;768;769;770;771;772;773;774;775;776;777	707;708;709;710;711;712;713;714;715;716;717;718	711				11
ADVMVTDASETLLQQK	Unmodified	1747.87	0.866215	1071	BW23_RS22940	yes	yes	0	0	0	0	0	By MS/MS	By MS/MS	1	0	2			1	1	71.24	71.208	2	0.00018325	36058	Nsco_1464_B_ubonesis_DsbA_T36_-25	105.65	78.168			0	0	0	313	1071	287	778;779	719;720	719				2
ADVVVVEGAGGFR	Unmodified	1274.66	0.6619	1186	BW23_RS24680	yes	yes	0	0	0	0	0	By MS/MS		2	0		1		1		55.85	55.843	2	0.0091654	20862	Nsco_1464_B_ubonesis_DsbA_T36_-45	66.595	66.595			390320	390320	0	314	1186	288	780	721	721				0
ADVYDQVAGLETGADDYVTKPIEPR	Unmodified	2721.31	0.313355	584	BW23_RS16830	yes	yes	0	0	0	0	1	By MS/MS		2	0		1		1		81.798	81.783	3	9.2958e-06	25760	Nsco_1464_B_ubonesis_DsbA_T36_-45	93.966	87.806			1200900	1200900	0	315	584	289	781	722	722				1
ADWDTATEIVAAANAYTIK	Unmodified	2022.99	0.989836	1506	BW23_RS28765	yes	yes	0	0	0	0	0	By MS/MS	By MS/MS	1	0	2			1	1	101.88	101.92	2	0.0039324	37871	Nsco_1464_B_ubonesis_DsbA_WT_-25	75.462	72.73			2370000	803710	1566300	316	1506	290	782;783	723;724	724				2
ADWLAAYDGQQTPGAYEPTPDASGR	Unmodified	2636.18	0.177924	709	BW23_RS18545	yes	yes	0	0	0	0	0	By MS/MS	By MS/MS	1	0	2			1	1	80.228	80.22	2	2.1063e-09	34566	Nsco_1464_B_ubonesis_DsbA_WT_-25	155.22	147.35			3075000	1944200	1130800	317	709	291	784;785	725;726	726				2
ADWLGSTWPPTLVHR	Unmodified	1734.88	0.884189	1431	BW23_RS27675	yes	yes	0	0	0	0	0	By MS/MS	By MS/MS	1	0	2			1	1	80.375	80.367	2	0.047092	34558	Nsco_1464_B_ubonesis_DsbA_WT_-25	44.188	44.188			464540	257100	207430	318	1431	292	786;787	727	727				1
ADYDANLQK	Unmodified	1036.48	0.482539	1327	BW23_RS26405	yes	yes	0	0	0	0	0	By MS/MS		2	0		1		1		25.446	25.447	2	0.00016286	14987	Nsco_1464_B_ubonesis_DsbA_T36_-45	195.81	165.63			2295800	2295800	0	319	1327	293	788	728	728				1
AEAAECDAAVR	Unmodified	1161.51	0.508436	1490	BW23_RS28565	yes	yes	0	0	0	0	0		By MS/MS	3	0			1		1	20.544	20.616	2	0.014683	1388	Nsco_1464_B_ubonesis_DsbA_WT_-65	73.985	65.122			0	0	0	320	1490	294	789	729	729				1
AEAESLYQSK	Unmodified	1124.54	0.534968	1732	CON__P04264	yes	yes	0	0	0	0	0	By MS/MS		2	0		1		1		25.839	25.839	2	0.00015181	15052	Nsco_1464_B_ubonesis_DsbA_T36_-45	143.03	133.12		+	0	0	0	321	1732	295	790	730	730				1
AEAIFELGR	Unmodified	1004.53	0.529095	613	BW23_RS17370	yes	yes	0	0	0	0	0	By MS/MS		2	0		1		1		59.092	59.08	2	0.051946	21561	Nsco_1464_B_ubonesis_DsbA_T36_-45	47.198	33.619			487330	487330	0	322	613	296	791	731	731				0
AEAIVSGDALVPSISAASILAK	Unmodified	2082.16	0.157236	1596	BW23_RS29875	yes	yes	0	0	0	0	0	By MS/MS	By MS/MS	1	0	2			1	1	99.132	99.175	2	0.00046792	40742	Nsco_1464_B_ubonesis_DsbA_T36_-25	87.02	81.124			5043400	4094200	949260	323	1596	297	792;793	732;733	732				2
AEALACHVGR	Unmodified	1082.53	0.529112	453	BW23_RS13775	yes	yes	0	0	0	0	0	By MS/MS	By matching	2	0		2		1	1	21.059	21.102	2	0.040383	14264	Nsco_1464_B_ubonesis_DsbA_T36_-45	52.482	48.464			2007100	1427000	580110	324	453	298	794;795	734	734				0
AEALADVEQVATSGFADGAGAIVLTPSGHDR	Unmodified	3024.48	0.478857	150	BW23_RS03795	yes	yes	0	0	0	0	0	By MS/MS	By matching	1	0	2			1	1	96.313	96.361	3	2.6869e-09	40187	Nsco_1464_B_ubonesis_DsbA_T36_-25	126.88	122.72			875340	719080	156260	325	150	299	796;797	735	735				1
AEAQQIMEYLR	Unmodified	1350.66	0.660186	669	BW23_RS18145	yes	yes	0	0	0	0	0	By MS/MS	By MS/MS	2	0		2		1	1	70.512	70.504	2	3.9276e-07	22472	Nsco_1464_B_ubonesis_DsbA_WT_-45	231.16	180.1			16259000	7476900	8782000	326	669	300	798;799	736;737	737				2
AEATLHAWLLEHAPNTAR	Unmodified	2000.02	0.0228077	69	BW23_RS02300	yes	yes	0	0	0	0	0	By MS/MS	By MS/MS	3	0			2	1	1	55.844	55.862	3	6.3894e-09	7155	Nsco_1464_B_ubonesis_DsbA_T36_-65	150.59	146.92			1575900	1267000	308920	327	69	301	800;801	738;739	738				2
AEAVEQIAGK	Unmodified	1014.53	0.534574	1179	BW23_RS24565	yes	yes	0	0	0	0	0	By MS/MS	By MS/MS	3	0			2	1	1	32.597	32.6	2	0.0014575	3250	Nsco_1464_B_ubonesis_DsbA_WT_-65	91.318	39.972			8336800	4225700	4111100	328	1179	302	802;803	740;741	741				2
AEDFLAICR	Unmodified	1093.52	0.522629	1455	BW23_RS27970	yes	yes	0	0	0	0	0	By MS/MS	By MS/MS	2	0		4		2	2	61.01	61.037	2	7.5221e-05	20040	Nsco_1464_B_ubonesis_DsbA_WT_-45	215.09	200.93			96088000	45290000	50797000	329	1455	303	804;805;806;807	742;743;744;745	744				3
AEDLDAVRPMIDAYAAR	Unmodified	1875.91	0.914897	1608	BW23_RS30085	yes	yes	0	0	0	0	1	By MS/MS		3	0			1	1		70.076	70.075	3	0.00051521	9049	Nsco_1464_B_ubonesis_DsbA_T36_-65	87.148	65.615			389860	389860	0	330	1608	304	808	746	746				1
AEDVFNHGIEHLEWEILNR	Unmodified	2320.12	0.123644	91	BW23_RS02835	yes	yes	0	0	0	0	0	By MS/MS	By MS/MS	3	0			2	1	1	87.268	87.274	3	0.0017402	9401	Nsco_1464_B_ubonesis_DsbA_WT_-65	88.551	81.891			12031000	10424000	1606300	331	91	305	809;810	747;748	748				1
AEDVSVAEYVGVAQALAAAR	Unmodified	1989.02	0.0167193	1282	BW23_RS25900	yes	yes	0	0	0	0	0	By MS/MS	By MS/MS	1	0	2			1	1	101.14	101.18	2	3.5093e-06	41150	Nsco_1464_B_ubonesis_DsbA_T36_-25	120.14	112.93			811210	322450	488760	332	1282	306	811;812	749;750	749				2
AEEERPGATHLELPEDIAHEEGDGKPIPASYSR	Unmodified	3599.71	0.712833	196	BW23_RS06145	yes	yes	0	0	0	0	2		By MS/MS	3	0			1		1	52.505	52.546	5	0.032309	6089	Nsco_1464_B_ubonesis_DsbA_WT_-65	35.439	33.604			583240	0	583240	333	196	307	813	751;752	751				2
AEEIGEHLLDSQIAQR	Unmodified	1807.91	0.906441	404	BW23_RS11665	yes	yes	0	0	0	0	0	By MS/MS	By MS/MS	1	0	2			1	1	56.397	56.445	2	2.669e-15	34507	Nsco_1464_B_ubonesis_DsbA_T36_-25	269.44	256.56			2671700	1571600	1100100	334	404	308	814;815	753;754	753				2
AEELGIPVLDEDGLHQLLEGHAP	Unmodified	2451.23	0.228169	1581	BW23_RS29780	yes	yes	0	0	0	0	0	By MS/MS	By MS/MS	2	0		2		1	1	105.68	105.7	3	0.04957	27648	Nsco_1464_B_ubonesis_DsbA_WT_-45	13.188	9.5267			10480000	9778800	701480	335	1581	309	816;817	755	755				1
AEFGDARRSK	Unmodified	1135.57	0.57342	699	BW23_RS18420	yes	yes	0	0	0	0	2	By MS/MS	By MS/MS	3	0			7	6	1	46.101	46.095	2	0.042752	6127	Nsco_1464_B_ubonesis_DsbA_T36_-65	50.703	22.529			0	0	0	336	699	310	818;819;820;821;822;823;824	756;757;758;759;760;761;762	760				7
AEFTLDLGR	Unmodified	1020.52	0.52401	147	BW23_RS03750	yes	yes	0	0	0	0	0	By MS/MS	By MS/MS	2	0		2		1	1	64.385	64.403	2	0.0010743	21239	Nsco_1464_B_ubonesis_DsbA_WT_-45	106.36	61.909			896590	538660	357930	337	147	311	825;826	763;764	764				2
AEGAADVEQIK	Unmodified	1129.56	0.561517	1672	BW23_RS30820	yes	yes	0	0	0	0	0	By MS/MS	By MS/MS	2	0		2		1	1	28.864	28.89	2	8.7585e-05	14141	Nsco_1464_B_ubonesis_DsbA_WT_-45	160.36	144.48			5939100	2083700	3855500	338	1672	312	827;828	765;766	766				2
AEGASIVTGTLDPQR	Unmodified	1513.77	0.773635	809	BW23_RS19940	yes	yes	0	0	0	0	0	By MS/MS	By MS/MS	2	0		2		1	1	54.53	54.563	2	1.9878e-08	20576	Nsco_1464_B_ubonesis_DsbA_T36_-45	203.11	193.68			41563000	24096000	17467000	339	809	313	829;830	767;768	767				2
AEGAVETVTLGR	Unmodified	1201.63	0.630266	567	BW23_RS16490	yes	yes	0	0	0	0	0	By MS/MS		3	0			1	1		41.29	41.269	2	0.00056348	4892	Nsco_1464_B_ubonesis_DsbA_T36_-65	104.52	94.291			825580	825580	0	340	567	314	831	769	769				1
AEGDLMGMVASDGPHYGDNVK	Unmodified	2161.94	0.940854	1478	BW23_RS28205	yes	yes	0	0	0	0	0		By MS/MS	3	0			1		1	64.574	64.595	3	0.03721	7554	Nsco_1464_B_ubonesis_DsbA_WT_-65	28.813	20.423			272660	0	272660	341	1478	315	832	770	770				1
AEGIDLGIR	Unmodified	942.513	0.513445	1490	BW23_RS28565	yes	yes	0	0	0	0	0	By MS/MS	By MS/MS	2	0		2		1	1	52.363	52.387	2	0.00027837	20193	Nsco_1464_B_ubonesis_DsbA_T36_-45	136.16	115.6			1243500	934040	309440	342	1490	316	833;834	771;772	771				2
AEGTSCTVLAGSGLTADAVGDFVR	Unmodified	2353.12	0.121989	1184	BW23_RS24670	yes	yes	0	0	0	0	0	By MS/MS		1	0	1			1		88.618	88.618	2	3.3448e-22	38796	Nsco_1464_B_ubonesis_DsbA_T36_-25	264.3	250.4			6000000	6000000	0	343	1184	317	835	773	773				1
AEGYRVEAFDDGLDAR	Unmodified	1782.82	0.817291	35	BW23_RS01295	yes	yes	0	0	0	0	1		By MS/MS	3	0			1		1	53.319	53.379	3	5.2024e-05	6200	Nsco_1464_B_ubonesis_DsbA_WT_-65	98.062	88.779			856030	0	856030	344	35	318	836	774	774				1
AEHGDWFR	Unmodified	1016.45	0.446428	1032	BW23_RS22340	yes	yes	0	0	0	0	0	By MS/MS	By MS/MS	3	0			2	1	1	28.098	28.115	2	0.00030839	2594	Nsco_1464_B_ubonesis_DsbA_T36_-65	174.73	174.73			70115000	39485000	30630000	345	1032	319	837;838	775;776;777;778	775				4
AEHPALHPGR	Unmodified	1083.56	0.557376	554	BW23_RS16310	yes	yes	0	0	0	0	0		By MS/MS	2	0		1			1	16.893	16.982	2	0.0007974	11941	Nsco_1464_B_ubonesis_DsbA_WT_-45	109.01	97.791			746700	0	746700	346	554	320	839	779	779				1
AEHQNPAPAEVSGDPSAPAEPR	Unmodified	2226.03	0.0301375	218	BW23_RS06640	yes	yes	0	0	0	0	0	By MS/MS	By MS/MS	3	0			2	1	1	30.402	30.442	3	2.4639e-06	3021	Nsco_1464_B_ubonesis_DsbA_T36_-65	114.63	102.27			405030	0	405030	347	218	321	840;841	780;781	780				2
AEIAQNAIDLAR	Unmodified	1283.68	0.683364	399	BW23_RS11585	yes	yes	0	0	0	0	0	By MS/MS	By MS/MS	2	0		2		1	1	53.877	53.906	2	3.0798e-06	20510	Nsco_1464_B_ubonesis_DsbA_T36_-45	195.27	166.37			18172000	14780000	3392200	348	399	322	842;843	782;783	782				2
AEIEAAGGAAHVVSLDVTDVQSIK	Unmodified	2379.23	0.228169	564	BW23_RS16400	yes	yes	0	0	0	0	0	By MS/MS	By MS/MS	1	0	3			2	1	73.431	73.408	2	5.4805e-49	36201	Nsco_1464_B_ubonesis_DsbA_T36_-25	377.81	359.85			8224100	4632800	3591300	349	564	323	844;845;846	784;785;786	784				3
AEIKENLER	Unmodified	1100.58	0.582587	1619	BW23_RS30245	yes	yes	0	0	0	0	1	By MS/MS		3	0			1	1		21.684	21.649	2	0.0029649	1612	Nsco_1464_B_ubonesis_DsbA_T36_-65	105.1	74.935			0	0	0	350	1619	324	847	787	787				1
AEILAEALPYIR	Unmodified	1357.76	0.760552	1135	BW23_RS23880	yes	yes	0	0	0	0	0	By MS/MS	By MS/MS	2	0		2		1	1	85.895	85.911	2	5.0171e-05	26522	Nsco_1464_B_ubonesis_DsbA_T36_-45	161.63	157.02			2080300	1568600	511650	351	1135	325	848;849	788;789	788				2
AEITQTGAACK	Unmodified	1148.55	0.549573	630	BW23_RS17720	yes	yes	0	0	0	0	0	By MS/MS	By MS/MS	1.5	0.5	2	2		2	2	19.926	19.969	1;2	6.6974e-05	14000	Nsco_1464_B_ubonesis_DsbA_T36_-45	169.93	147.36			24622000	14628000	9993800	352	630	326	850;851;852;853	790;791	790				1
AEIVLNDR	Unmodified	928.498	0.497795	275	BW23_RS08010	yes	yes	0	0	0	0	0	By MS/MS	By MS/MS	2.33	0.471		2	1	1	2	31.346	31.371	2	0.00043852	14616	Nsco_1464_B_ubonesis_DsbA_WT_-45	130.27	21.811			1595600	1051600	543930	353	275	327	854;855;856	792;793	793				2
AEIVVLAMHSNSEIR	Unmodified	1667.87	0.86649	764	BW23_RS19290	yes	yes	0	0	0	0	0	By MS/MS	By MS/MS	1	0	2			1	1	55.755	55.799	2	2.8921e-05	34459	Nsco_1464_B_ubonesis_DsbA_T36_-25	119.76	108.55			1311200	790190	521020	354	764	328	857;858	794;795	794				2
AEIVVLAMHSNSEIRK	Unmodified	1795.96	0.961453	764	BW23_RS19290	yes	yes	0	0	0	0	1	By MS/MS	By MS/MS	2	0		2		1	1	42.669	42.678	3	2.1742e-06	18176	Nsco_1464_B_ubonesis_DsbA_T36_-45	125.52	115.06			5725100	4151600	1573500	355	764	329	859;860	796;797	796				0
AELAEVTMKPQNEVEFTGDDAVK	Oxidation (M)	2536.2	0.200299	1437	BW23_RS27755	yes	yes	0	0	0	1	1	By MS/MS	By MS/MS	1.56	0.497	4	5		4	5	58.135	58.17	2;3	9.2532e-21	35087	Nsco_1464_B_ubonesis_DsbA_T36_-25	233.48	220.92			27043000	15966000	11077000	356	1437	330	861;862;863;864;865;866;867;868;869	798;799;800;801;802;803;804;805;806	800			705	9
AELAEVTMKPQNEVEFTGDDAVK	Unmodified	2520.21	0.205384	1437	BW23_RS27755	yes	yes	0	0	0	0	1	By MS/MS	By MS/MS	1.6	0.49	2	3		2	3	63.16	63.189	2;3	1.7016e-32	35086	Nsco_1464_B_ubonesis_DsbA_T36_-25	303.45	282.6			109310000	72795000	36520000	357	1437	330	870;871;872;873;874	807;808;809;810;811;812;813	807				7
AELENVKR	Unmodified	957.524	0.524344	1567	BW23_RS29645	yes	yes	0	0	0	0	1	By MS/MS	By MS/MS	2	0		2		1	1	18.401	18.399	2	0.00048077	13689	Nsco_1464_B_ubonesis_DsbA_T36_-45	138.9	82.884			568210	568210	0	358	1567	331	875;876	814;815	814				2
AELGTLLTDDPTPPLDDLIALMR	Oxidation (M)	2495.28	0.282906	1632	BW23_RS30395	yes	yes	0	0	0	1	0	By MS/MS	By MS/MS	1	0	2			1	1	109.13	109.15	2	4.5801e-09	39244	Nsco_1464_B_ubonesis_DsbA_WT_-25	147.1	134.26			6416200	3418800	2997300	359	1632	332	877;878	816;817	817			827	1
AELHDWGFGCGECPACK	Unmodified	1992.79	0.791687	1118	BW23_RS23755	yes	yes	0	0	0	0	0	By MS/MS	By MS/MS	3	0			2	1	1	49.216	49.205	3	2.055e-07	6108	Nsco_1464_B_ubonesis_DsbA_T36_-65	155.38	150.53			16802000	9840800	6960800	360	1118	333	879;880	818;819;820;821	818				4
AELNLPGLAVK	Unmodified	1123.66	0.660109	354	BW23_RS10295	yes	yes	0	0	0	0	0	By MS/MS	By MS/MS	2	0		2		1	1	69.16	69.159	2	0.0011371	23497	Nsco_1464_B_ubonesis_DsbA_T36_-45	93.598	88.907			5203000	3767900	1435100	361	354	334	881;882	822;823	822				2
AELVALAQR	Unmodified	969.561	0.56073	114	BW23_RS03320	yes	yes	0	0	0	0	0	By MS/MS	By MS/MS	2	0		2		1	1	41.85	41.859	2	0.010559	16608	Nsco_1464_B_ubonesis_DsbA_WT_-45	77.674	52.78			1496300	829470	666810	362	114	335	883;884	824	824				1
AEMGEHDENITFEETERR	Unmodified	2191.94	0.944025	1315	BW23_RS26280	yes	yes	0	0	0	0	1	By MS/MS		2	0		1		1		33.377	33.368	3	3.166e-20	16461	Nsco_1464_B_ubonesis_DsbA_T36_-45	269.51	258.57			5776900	5776900	0	363	1315	336	885	825	825				1
AENAELWDVEGR	Unmodified	1387.64	0.636808	73	BW23_RS02515	yes	yes	0	0	0	0	0	By MS/MS	By MS/MS	2	0		2		1	1	56.732	56.767	2	0.00035487	21099	Nsco_1464_B_ubonesis_DsbA_T36_-45	113.69	102.32			1726300	1231100	495120	364	73	337	886;887	826;827	826				2
AENIYYIGDLIQR	Unmodified	1566.8	0.804207	980	BW23_RS21810	yes	yes	0	0	0	0	0	By MS/MS	By MS/MS	1	0	2			1	1	83.559	83.56	2	0.00037943	35029	Nsco_1464_B_ubonesis_DsbA_WT_-25	101.93	96.063			766780	563040	203740	365	980	338	888;889	828;829	829				2
AENSLIEIEAQVATQR	Unmodified	1770.91	0.911192	1610	BW23_RS30105	yes	yes	0	0	0	0	0	By MS/MS	By MS/MS	1	0	2			1	1	75.662	75.634	2	1.1714e-11	36670	Nsco_1464_B_ubonesis_DsbA_T36_-25	237.27	218.14			11405000	5360200	6044500	366	1610	339	890;891	830;831;832;833	830				4
AEPAADVAIVDTPAAIR	Unmodified	1678.89	0.889	955	BW23_RS21550	yes	yes	0	0	0	0	0	By MS/MS		1	0	1			1		68.399	68.399	2	0.0055681	35691	Nsco_1464_B_ubonesis_DsbA_T36_-25	81.565	55.46			0	0	0	367	955	340	892	834	834				1
AEPHGINVEGLR	Unmodified	1290.67	0.668048	1595	BW23_RS29865	yes	yes	0	0	0	0	0	By MS/MS	By MS/MS	2.38	0.484		5	3	3	5	33.97	33.981	2;3	3.0285e-08	3693	Nsco_1464_B_ubonesis_DsbA_T36_-65	238.86	201.36			195730000	108830000	86894000	368	1595	341	893;894;895;896;897;898;899;900	835;836;837;838;839;840;841;842	837				8
AEPHGINVEGLRR	Unmodified	1446.77	0.769159	1595	BW23_RS29865	yes	yes	0	0	0	0	1	By MS/MS	By MS/MS	3	0			2	1	1	27.801	27.819	3	0.0001132	2372	Nsco_1464_B_ubonesis_DsbA_WT_-65	114.56	100.22			17463000	9510700	7952300	369	1595	342	901;902	843;844	844				2
AEPLLIHDTVSVEGQRPLWSVPAAR	Unmodified	2740.47	0.466048	407	BW23_RS11840	yes	yes	0	0	0	0	1	By MS/MS	By MS/MS	2	0		2		1	1	73.542	73.531	3	4.5113e-06	23071	Nsco_1464_B_ubonesis_DsbA_WT_-45	109.75	106.29			1541800	858620	683230	370	407	343	903;904	845;846	846				2
AEPTLGVALIALNASAR	Unmodified	1665.94	0.941369	1432	BW23_RS27680	yes	yes	0	0	0	0	0	By MS/MS	By MS/MS	1	0	2			1	1	93.006	93.057	2	0.021453	36324	Nsco_1464_B_ubonesis_DsbA_WT_-25	51.211	49.458			1202700	562520	640190	371	1432	344	905;906	847;848	848				2
AEPVVARPAATSTAASSTAAAAAPSGAPAASGK	Unmodified	2864.46	0.462813	1603	BW23_RS29940	yes	yes	0	0	0	0	1	By MS/MS		2	0		1		1		40.11	40.105	3	0.045752	17717	Nsco_1464_B_ubonesis_DsbA_T36_-45	27.112	19.779			1484600	1484600	0	372	1603	345	907	849	849				1
AEQPGEELAR	Unmodified	1098.53	0.530552	908	BW23_RS21030	yes	yes	0	0	0	0	0	By MS/MS	By MS/MS	2	0		2		1	1	25.266	25.304	2	0.00017205	13455	Nsco_1464_B_ubonesis_DsbA_WT_-45	163.32	146.54			43080000	20554000	22526000	373	908	346	908;909	850;851	851				2
AESSLQGGEMSYLK	Unmodified	1498.7	0.697359	340	BW23_RS09865	yes	yes	0	0	0	0	0	By MS/MS		2	0		1		1		49.96	49.956	2	0.00018332	19682	Nsco_1464_B_ubonesis_DsbA_T36_-45	117.09	88.984			0	0	0	374	340	347	910	852	852				1
AESSLQGGEMSYLK	Oxidation (M)	1514.69	0.692274	340	BW23_RS09865	yes	yes	0	0	0	1	0	By MS/MS	By MS/MS	2	0		2		1	1	37.576	37.584	2	4.2066e-06	15763	Nsco_1464_B_ubonesis_DsbA_WT_-45	127.83	111.69			3279100	2071700	1207400	375	340	347	911;912	853;854	854			142	1
AETAFHPSCSCK	Unmodified	1393.58	0.57547	23	BW23_RS01020	yes	yes	0	0	0	0	0	By MS/MS	By MS/MS	2	0		2		1	1	19.963	19.962	2	6.5999e-17	13994	Nsco_1464_B_ubonesis_DsbA_T36_-45	219.03	211.46			4828700	4828700	0	376	23	348	913;914	855;856	855				1
AETECQNTEYQQLLDIK	Unmodified	2081.96	0.957549	1735	CON__P13645	yes	yes	0	0	0	0	0	By MS/MS	By MS/MS	1	0	2			1	1	70.687	70.654	2	1.6541e-07	35980	Nsco_1464_B_ubonesis_DsbA_T36_-25	172.92	165.32		+	5961000	4879800	1081200	377	1735	349	915;916	857;858	857				2
AETFTGLTGLGDLILTATGDLSR	Unmodified	2321.21	0.211456	1215	BW23_RS25100	yes	yes	0	0	0	0	0	By MS/MS	By MS/MS	3	0			2	1	1	68.706	68.682	3	0.053439	7979	Nsco_1464_B_ubonesis_DsbA_WT_-65	7.1933	2.5631			2706900	1035300	1671600	378	1215	350	917;918	859	859				1
AETGPSPMMK	Unmodified	1047.47	0.472902	1645	BW23_RS30505	yes	yes	0	0	0	0	0		By MS/MS	2	0		1			1	25.784	25.858	2	0.0042347	13570	Nsco_1464_B_ubonesis_DsbA_WT_-45	85.666	82.659			383700	0	383700	379	1645	351	919	860	860				1
AETLQLPK	Unmodified	898.512	0.512382	114	BW23_RS03320	yes	yes	0	0	0	0	0	By matching	By MS/MS	2	0		2		1	1	38.321	38.329	2	0.00048496	15926	Nsco_1464_B_ubonesis_DsbA_WT_-45	124.34	111.99			4681900	2666400	2015500	380	114	352	920;921	861	861				1
AETPTQTEIVIK	Unmodified	1328.72	0.718746	987	BW23_RS21865	yes	yes	0	0	0	0	0	By MS/MS	By MS/MS	2	0		2		1	1	43.438	43.446	2	6.0281e-05	18356	Nsco_1464_B_ubonesis_DsbA_T36_-45	154.85	125.04			247760000	219690000	28067000	381	987	353	922;923	862;863;864;865	862				4
AETPYDVAGSAK	Unmodified	1207.57	0.572082	657	BW23_RS18025	yes	yes	0	0	0	0	0	By MS/MS	By matching	2	0		2		1	1	31.781	31.799	2	0.00082447	16202	Nsco_1464_B_ubonesis_DsbA_T36_-45	93.058	80.038			3655300	2292400	1362900	382	657	354	924;925	866	866				1
AEVGEIDVLVNNAGITR	Unmodified	1768.93	0.931927	1682	BW23_RS30895	yes	yes	0	0	0	0	0	By MS/MS	By MS/MS	1	0	2			1	1	81.187	81.179	2	2.5412e-07	37557	Nsco_1464_B_ubonesis_DsbA_T36_-25	160.69	136.43			16017000	15014000	1002600	383	1682	355	926;927	867;868	867				2
AEVHEIWR	Unmodified	1038.52	0.524678	141	BW23_RS03700	yes	yes	0	0	0	0	0	By MS/MS	By MS/MS	3	0			2	1	1	29.243	29.257	2	0.00030991	2656	Nsco_1464_B_ubonesis_DsbA_WT_-65	169.26	140.1			6447200	3361800	3085400	384	141	356	928;929	869;870	870				2
AEVLEESDGDVAGIK	Unmodified	1530.74	0.741332	1523	BW23_RS28915	yes	yes	0	0	0	0	0	By matching	By MS/MS	2	0		2		1	1	51.777	51.797	2	1.7703e-06	18582	Nsco_1464_B_ubonesis_DsbA_WT_-45	155.15	132.32			6157400	177480	5980000	385	1523	357	930;931	871	871				1
AFAAGADIGMMSTYSYMDVYK	Oxidation (M)	2306.99	0.989778	899	BW23_RS20960	yes	yes	0	0	0	1	0	By MS/MS		1	0	1			1		87.255	87.255	2	0.0022678	38613	Nsco_1464_B_ubonesis_DsbA_T36_-25	71.548	65.824			1423400	1423400	0	386	899	358	932	872	872			385	1
AFAAGDIVFSTGGIGATPDDHTR	Unmodified	2275.09	0.0869241	1500	BW23_RS28705	yes	yes	0	0	0	0	0	By MS/MS	By MS/MS	1.44	0.497	5	4		4	5	75.868	75.851	2;3	4.2437e-26	33828	Nsco_1464_B_ubonesis_DsbA_WT_-25	279.29	255			40086000	23722000	16364000	387	1500	359	933;934;935;936;937;938;939;940;941	873;874;875;876;877;878;879;880	877				8
AFADLSDFVK	Unmodified	1111.56	0.554975	1079	BW23_RS23010	yes	yes	0	0	0	0	0	By MS/MS	By MS/MS	2	0		2		1	1	79.033	79.028	2	0.0013014	24005	Nsco_1464_B_ubonesis_DsbA_WT_-45	95.502	83.455			1947300	1644800	302480	388	1079	360	942;943	881;882	882				2
AFADRPEWQDGEFVQYAFDVGAVR	Unmodified	2772.29	0.293228	615	BW23_RS17470	yes	yes	0	0	0	0	1	By MS/MS		2	0		1		1		96.063	96.05	3	0.0081245	28331	Nsco_1464_B_ubonesis_DsbA_T36_-45	50.531	46.288			579720	579720	0	389	615	361	944	883	883				1
AFADSHPAGIEATHLDVMDFVSTGFR	Unmodified	2790.31	0.307164	25	BW23_RS01045	yes	yes	0	0	0	0	0	By MS/MS		2	0		1		1		90.312	90.297	3	0.043858	27349	Nsco_1464_B_ubonesis_DsbA_T36_-45	17.216	11.321			569280	569280	0	390	25	362	945	884	884				1
AFAGETAGETADESQGGWLPEFVEAR	Unmodified	2724.23	0.230353	142	BW23_RS03705	yes	yes	0	0	0	0	0	By MS/MS		1	0	1			1		93.135	93.135	2	3.3748e-13	39571	Nsco_1464_B_ubonesis_DsbA_T36_-25	171.26	161.14			1450400	1450400	0	391	142	363	946	885	885				1
AFALDFLSDEHE	Unmodified	1392.62	0.619761	1284	BW23_RS25925	yes	yes	0	0	0	0	0	By MS/MS	By MS/MS	2	0		2		1	1	90.829	90.858	2	0.00070304	27448	Nsco_1464_B_ubonesis_DsbA_T36_-45	98.392	96.12			691700	561940	129750	392	1284	364	947;948	886;887	886				2
AFAMPLTSPAFPMGPYR	Oxidation (M)	1868.9	0.895347	140	BW23_RS03685	yes	yes	0	0	0	1	0	By MS/MS	By MS/MS	1	0	3			2	1	93.174	93.208	2	0.0044709	36874	Nsco_1464_B_ubonesis_DsbA_WT_-25	68.551	55.124			1115300	871370	243950	393	140	365	949;950;951	888;889;890	890			59;60	3
AFAMPLTSPAFPMGPYR	Unmodified	1852.9	0.900433	140	BW23_RS03685	yes	yes	0	0	0	0	0	By MS/MS	By MS/MS	1	0	2			1	1	96.159	96.209	2	4.9331e-07	36873	Nsco_1464_B_ubonesis_DsbA_WT_-25	150.94	128.9			3707400	1978100	1729300	394	140	365	952;953	891;892	892				2
AFAQGVAAGR	Unmodified	946.498	0.498464	965	BW23_RS21635	yes	yes	0	0	0	0	0	By MS/MS	By MS/MS	2.5	0.5		2	2	2	2	25.741	25.77	2	0.00018688	2205	Nsco_1464_B_ubonesis_DsbA_T36_-65	154.35	137.57			6061600	3000600	3061000	395	965	366	954;955;956;957	893;894	893				2
AFAQGVGLTPTQWLAQQR	Unmodified	1971.03	0.0326441	1713	BW23_RS31355	yes	yes	0	0	0	0	0	By MS/MS	By MS/MS	1	0	2			1	1	84.307	84.313	2	2.9688e-08	35105	Nsco_1464_B_ubonesis_DsbA_WT_-25	135.6	130.62			9666900	3950200	5716700	396	1713	367	958;959	895;896	896				2
AFAYLPFEHDESPDSQR	Unmodified	2007.9	0.89627	1443	BW23_RS27845	yes	yes	0	0	0	0	0	By MS/MS		3	0			1	1		63.908	63.881	3	0.0029246	8260	Nsco_1464_B_ubonesis_DsbA_T36_-65	74.786	74.786			903220	903220	0	397	1443	368	960	897	897				1
AFCAGHDLR	Unmodified	1045.48	0.476348	264	BW23_RS07815	yes	yes	0	0	0	0	0		By MS/MS	2	0		1			1	23.328	23.41	2	0.01461	13213	Nsco_1464_B_ubonesis_DsbA_WT_-45	72.23	66.75			1231600	0	1231600	398	264	369	961	898	898				1
AFDADEGIGAIVVTGSEK	Unmodified	1777.87	0.873409	899	BW23_RS20960	yes	yes	0	0	0	0	0	By MS/MS	By MS/MS	1	0	2			1	1	78.254	78.237	2	3.1802e-10	37094	Nsco_1464_B_ubonesis_DsbA_T36_-25	178.58	175.87			27045000	13728000	13317000	399	899	370	962;963	899;900	899				2
AFDADRPEQTLTEVASATGLTR	Unmodified	2348.16	0.160817	76	BW23_RS02540	yes	yes	0	0	0	0	1	By MS/MS	By MS/MS	1.6	0.49	2	3		2	3	82.541	82.545	2;3	2.1299e-21	37765	Nsco_1464_B_ubonesis_DsbA_T36_-25	269.02	255.11			40700000	16929000	23771000	400	76	371	964;965;966;967;968	901;902;903;904	901				4
AFDEPDPARPR	Unmodified	1269.61	0.610199	82	BW23_RS02685	yes	yes	0	0	0	0	1	By matching	By MS/MS	2	0		2		1	1	26.568	26.603	2	0.00023684	13736	Nsco_1464_B_ubonesis_DsbA_WT_-45	125.82	102.75			615660	309610	306060	401	82	372	969;970	905	905				1
AFDGLAVLVGHPLR	Unmodified	1463.82	0.824883	1405	BW23_RS27285	yes	yes	0	0	0	0	0	By MS/MS		1	0	1			1		78.963	78.963	2	7.4224e-05	37217	Nsco_1464_B_ubonesis_DsbA_T36_-25	114.5	109.56			203850	203850	0	402	1405	373	971	906	906				1
AFDMLVTGR	Unmodified	1008.51	0.506251	264	BW23_RS07815	yes	yes	0	0	0	0	0	By MS/MS	By MS/MS	2.5	0.5		2	2	2	2	59.594	59.618	2	0.01641	7023	Nsco_1464_B_ubonesis_DsbA_WT_-65	69.812	47.681			1395700	934650	461090	403	264	374	972;973;974;975	907;908;909	909				3
AFDMLVTGR	Oxidation (M)	1024.5	0.501166	264	BW23_RS07815	yes	yes	0	0	0	1	0	By MS/MS		3	0			1	1		59.612	59.567	2	0.03732	7688	Nsco_1464_B_ubonesis_DsbA_T36_-65	40.724	28.517			262900	262900	0	404	264	374	976	910	910			120	1
AFDSAAALLDALDPAAR	Unmodified	1686.86	0.857699	504	BW23_RS15210	yes	yes	0	0	0	0	0		By MS/MS	1	0	1				1	107.44	107.48	2	0.0093644	38842	Nsco_1464_B_ubonesis_DsbA_WT_-25	63.727	49.569			609870	0	609870	405	504	375	977	911	911				1
AFDVPVNPLHAR	Unmodified	1334.71	0.709519	1374	BW23_RS26980	yes	yes	0	0	0	0	0	By matching	By MS/MS	1	0	2			1	1	55.56	55.604	2	0.012687	32049	Nsco_1464_B_ubonesis_DsbA_WT_-25	71.223	69.937			305380	93132	212250	406	1374	376	978;979	912	912				1
AFDVQMR	Oxidation (M)	881.407	0.406537	198	BW23_RS06205	yes	yes	0	0	0	1	0	By MS/MS	By MS/MS	2	0		2		1	1	25.327	25.402	2	0.021815	13467	Nsco_1464_B_ubonesis_DsbA_WT_-45	54.787	36.122			829330	0	829330	407	198	377	980;981	913;914	914			79	2
AFEAEFPELYR	Unmodified	1370.65	0.650667	1658	BW23_RS30680	yes	yes	0	0	0	0	0	By MS/MS	By matching	2	0		2		1	1	77.126	77.118	2	0.00014891	24901	Nsco_1464_B_ubonesis_DsbA_T36_-45	130.66	122.17			4653200	2621500	2031700	408	1658	378	982;983	915	915				1
AFELEALASQYPAQLSGGQK	Unmodified	2107.06	0.0585841	212	BW23_RS06570	yes	yes	0	0	0	0	0	By MS/MS		1	0	1			1		87.827	87.827	2	2.9527e-10	38662	Nsco_1464_B_ubonesis_DsbA_T36_-25	163.27	143.67			2782600	2782600	0	409	212	379	984	916	916				1
AFELGEGGSAPHQK	Unmodified	1426.68	0.684092	1217	BW23_RS25165	yes	yes	0	0	0	0	0	By MS/MS	By MS/MS	1	0	2			1	1	27.078	27.109	2	1.3103e-08	32763	Nsco_1464_B_ubonesis_DsbA_T36_-25	217.74	199.05			37368000	20031000	17337000	410	1217	380	985;986	917;918	917				2
AFFTQPYMTDGK	Unmodified	1404.64	0.638388	1071	BW23_RS22940	yes	yes	0	0	0	0	0	By matching	By MS/MS	2	0		2		1	1	61.731	61.757	2	0.00061951	20664	Nsco_1464_B_ubonesis_DsbA_WT_-45	102.06	91.924			3728100	2113700	1614400	411	1071	381	987;988	919	919				1
AFGADVVTGLCQR	Unmodified	1392.68	0.681984	1032	BW23_RS22340	yes	yes	0	0	0	0	0	By MS/MS	By MS/MS	2	0		4		2	2	72.96	72.975	2	1.1008e-16	22281	Nsco_1464_B_ubonesis_DsbA_T36_-45	301.62	290.45			65043000	37739000	27303000	412	1032	382	989;990;991;992	920;921;922	920				3
AFGENYVQESIDKIDALADLR	Unmodified	2366.18	0.175405	813	BW23_RS19985	yes	yes	0	0	0	0	1	By MS/MS		1.5	0.5	1	1		2		104	103.99	2;3	2.9533e-06	29438	Nsco_1464_B_ubonesis_DsbA_T36_-45	117.74	100.46			2035900	2035900	0	413	813	383	993;994	923;924	924				2
AFGYNNYSIR	Unmodified	1203.57	0.567272	1380	BW23_RS27050	yes	yes	0	0	0	0	0	By MS/MS	By MS/MS	2	0		3		2	1	48.848	48.859	2	0.00013554	17968	Nsco_1464_B_ubonesis_DsbA_WT_-45	176.75	166.84			299380000	215050000	84336000	414	1380	384	995;996;997	925;926;927;928;929	928				5
AFHLTIGAAAR	Unmodified	1126.62	0.624727	704	BW23_RS18500	yes	yes	0	0	0	0	0	By MS/MS	By matching	3	0			2	1	1	40.902	40.894	2	0.024126	4824	Nsco_1464_B_ubonesis_DsbA_T36_-65	56.729	39.344			635370	455070	180300	415	704	385	998;999	930	930				1
AFISAAGVSER	Unmodified	1106.57	0.572023	473	BW23_RS14495	yes	yes	0	0	0	0	0	By MS/MS	By MS/MS	2	0		2		1	1	41.569	41.578	2	0.00033081	16472	Nsco_1464_B_ubonesis_DsbA_WT_-45	119.22	104.71			3802200	2250800	1551400	416	473	386	1000;1001	931;932	932				2
AFIVGGAVR	Unmodified	888.518	0.518136	798	BW23_RS19860	yes	yes	0	0	0	0	0	By MS/MS	By MS/MS	2	0		2		1	1	42.12	42.114	2	0.014008	18092	Nsco_1464_B_ubonesis_DsbA_T36_-45	73.039	57.6			381890	381890	0	417	798	387	1002;1003	933;934	933				2
AFLAAEHHSIGQSILMGAASAPPEPSLK	Unmodified	2829.45	0.448349	526	BW23_RS15645	yes	yes	0	0	0	0	0	By MS/MS	By MS/MS	2	0		2		1	1	71.239	71.23	3	2.6822e-09	23836	Nsco_1464_B_ubonesis_DsbA_T36_-45	140.55	133.21			2236700	1306500	930150	418	526	388	1004;1005	935;936;937	935				3
AFLCALPR	Unmodified	946.506	0.505857	1267	BW23_RS25775	yes	yes	0	0	0	0	0	By MS/MS		2	0		1		1		54.599	54.593	2	0.0013059	20586	Nsco_1464_B_ubonesis_DsbA_T36_-45	114.54	114.54			2122400	2122400	0	419	1267	389	1006	938	938				1
AFLLHQAR	Unmodified	954.54	0.539935	977	BW23_RS21785	yes	yes	0	0	0	0	0	By matching	By MS/MS	2	0		2		1	1	26.84	26.875	2	0.00030904	13829	Nsco_1464_B_ubonesis_DsbA_WT_-45	172.39	157.46			66010000	36105000	29904000	420	977	390	1007;1008	939	939				1
AFLPGSLVDTR	Unmodified	1174.63	0.634623	693	BW23_RS18385	yes	yes	0	0	0	0	0	By MS/MS	By MS/MS	2	0		2		1	1	67.308	67.312	2	0.00057522	21845	Nsco_1464_B_ubonesis_DsbA_WT_-45	111.46	98.078			10352000	5912700	4439200	421	693	391	1009;1010	940;941	941				2
AFLPGSLVDTRPVK	Unmodified	1498.85	0.850764	693	BW23_RS18385	yes	yes	0	0	0	0	1	By MS/MS	By MS/MS	1.5	0.5	2	2		2	2	58.848	58.89	2;3	0.00035524	34695	Nsco_1464_B_ubonesis_DsbA_T36_-25	89.548	72.522			7413500	6336600	1076900	422	693	392	1011;1012;1013;1014	942;943;944	942				3
AFLPGSLVDTRPVKDTTPYEGK	Unmodified	2390.25	0.248176	693	BW23_RS18385	yes	yes	0	0	0	0	2	By MS/MS	By MS/MS	3	0			2	1	1	59.369	59.387	3	0.00056675	7647	Nsco_1464_B_ubonesis_DsbA_T36_-65	84.499	84.499			1674500	1404100	270440	423	693	393	1015;1016	945;946	945				2
AFLQQAAGAAQEGALAADEIEAR	Unmodified	2300.14	0.139688	1556	BW23_RS29435	yes	yes	0	0	0	0	0	By MS/MS	By MS/MS	1.67	0.471	1	2		2	1	86.212	86.226	2	3.7724e-26	38351	Nsco_1464_B_ubonesis_DsbA_T36_-25	281.65	223.38			8746700	8431100	315580	424	1556	394	1017;1018;1019	947	947				1
AFPHTALPVDELQTGVAVAPPPLIK	Unmodified	2580.43	0.43156	590	BW23_RS17010	yes	yes	0	0	0	0	0	By MS/MS	By MS/MS	2	0		2		1	1	90.539	90.568	3	0.00099556	27374	Nsco_1464_B_ubonesis_DsbA_T36_-45	78.324	77.425			12051000	3216500	8834300	425	590	395	1020;1021	948;949	948				2
AFQPGKPVVTTTAK	Unmodified	1443.81	0.808564	1243	BW23_RS25430	yes	yes	0	0	0	0	1	By MS/MS	By MS/MS	3	0			2	1	1	27.95	27.967	2	2.5743e-06	2552	Nsco_1464_B_ubonesis_DsbA_T36_-65	160.22	144.02			3581600	3101100	480480	426	1243	396	1022;1023	950;951	950				2
AFQTDPTSAFGGIIAFNR	Unmodified	1911.95	0.947911	831	BW23_RS20170	yes	yes	0	0	0	0	0	By MS/MS	By MS/MS	1	0	2			1	1	96.246	96.294	2	3.7993e-08	40166	Nsco_1464_B_ubonesis_DsbA_T36_-25	128.67	109.4			783990	554260	229730	427	831	397	1024;1025	952;953	952				2
AFRPGETMLGNR	Unmodified	1347.67	0.671753	782	BW23_RS19560	yes	yes	0	0	0	0	1	By MS/MS	By MS/MS	2	0		2		1	1	33.616	33.628	2	1.5057e-06	16530	Nsco_1464_B_ubonesis_DsbA_T36_-45	219.03	197.57			3714400	2782600	931760	428	782	398	1026;1027	954;955	954				2
AFSGYLGDAR	Unmodified	1055.5	0.503609	1326	BW23_RS26390	yes	yes	0	0	0	0	0	By MS/MS	By MS/MS	2	0		2		1	1	42.781	42.805	2	0.0010565	16718	Nsco_1464_B_ubonesis_DsbA_WT_-45	102.07	69.457			2043000	0	2043000	429	1326	399	1028;1029	956;957	957				2
AFSHFRF	Unmodified	910.445	0.444972	1004	BW23_RS21960	yes	yes	0	0	0	0	1	By MS/MS	By matching	2	0		2		1	1	37.637	37.644	2	0.019599	17251	Nsco_1464_B_ubonesis_DsbA_T36_-45	77.496	69.342			1048300	828990	219350	430	1004	400	1030;1031	958	958				1
AFSYFSHLANIAEDR	Unmodified	1739.83	0.826734	1398	BW23_RS27235	yes	yes	0	0	0	0	0	By MS/MS	By matching	1	0	2			1	1	71.191	71.159	2	0.038063	36043	Nsco_1464_B_ubonesis_DsbA_T36_-25	54.471	41.483			382160	281630	100530	431	1398	401	1032;1033	959	959				0
AFTADGYFR	Unmodified	1046.48	0.482145	478	BW23_RS14550	yes	yes	0	0	0	0	0	By matching	By MS/MS	2	0		2		1	1	52.048	52.067	2	0.040495	18663	Nsco_1464_B_ubonesis_DsbA_WT_-45	53.166	0			421640	211790	209840	432	478	402	1034;1035	960	960				0
AFTDIDDGISALMK	Unmodified	1495.72	0.722845	1650	BW23_RS30565	yes	yes	0	0	0	0	0	By MS/MS	By MS/MS	2	0		2		1	1	93.024	93.057	2	5.1282e-06	27843	Nsco_1464_B_ubonesis_DsbA_T36_-45	139.86	139.86			10188000	7470900	2717500	433	1650	403	1036;1037	961;962	961				2
AFTFDIDATQAR	Unmodified	1354.65	0.651729	1632	BW23_RS30395	yes	yes	0	0	0	0	0		By MS/MS	2	0		1			1	68.766	68.781	2	0.00048915	22157	Nsco_1464_B_ubonesis_DsbA_WT_-45	107.79	95.741			7354200	0	7354200	434	1632	404	1038	963	963				1
AFTIAQANVRPGYK	Unmodified	1534.83	0.825611	1263	BW23_RS25755	yes	yes	0	0	0	0	1	By MS/MS	By MS/MS	1.8	0.4	1	4		3	2	40.697	40.703	2;3	1.6465e-08	17814	Nsco_1464_B_ubonesis_DsbA_T36_-45	219.7	196.78			5857900	4485200	1372700	435	1263	405	1039;1040;1041;1042;1043	964;965;966;967;968	965				5
AFVAHVR	Unmodified	798.45	0.450057	528	BW23_RS15840	yes	yes	0	0	0	0	0	By MS/MS	By MS/MS	2	0		2		1	1	21.459	21.502	2	0.00063098	14331	Nsco_1464_B_ubonesis_DsbA_T36_-45	130.84	109.13			2104200	996390	1107800	436	528	406	1044;1045	969;970	969				2
AFWETDASLAEINPLNVSGDGK	Unmodified	2333.12	0.117556	1306	BW23_RS26175	yes	yes	0	0	0	0	0	By MS/MS	By MS/MS	1	0	4			2	2	104.46	104.49	2	3.2345e-22	38071	Nsco_1464_B_ubonesis_DsbA_WT_-25	293.41	283.52			200100000	121200000	78909000	437	1306	407	1046;1047;1048;1049	971;972;973;974;975;976	974				6
AGAAEAAAGATEVKPAAAPAAAAPAAQPTAAATASSTAAASPAASK	Unmodified	3886.97	0.966087	542	BW23_RS16170	yes	yes	0	0	0	0	1	By MS/MS	By MS/MS	1	0	2			1	1	52.136	52.157	3	2.5685e-10	34235	Nsco_1464_B_ubonesis_DsbA_T36_-25	136.94	134.44			17265000	9044000	8221100	438	542	408	1050;1051	977;978	977				2
AGAAVAIADLNQDGANAVAEEIK	Unmodified	2210.12	0.11789	1475	BW23_RS28190;BW23_RS03680	yes	no	0	0	0	0	0	By MS/MS	By MS/MS	1	0	3			1	2	80.877	80.87	2	4.3129e-21	34588	Nsco_1464_B_ubonesis_DsbA_WT_-25	254.84	242.26			284840000	29681000	255150000	439	1475	409	1052;1053;1054	979;980;981;982;983	980				5
AGADGVLTYFALDAAR	Unmodified	1609.81	0.810021	978	BW23_RS21790	yes	yes	0	0	0	0	0	By MS/MS	By MS/MS	2	0		2		1	1	93.673	93.708	2	2.7549e-07	27933	Nsco_1464_B_ubonesis_DsbA_T36_-45	182.08	157.23			10127000	7523300	2603700	440	978	410	1055;1056	984;985	984				2
AGADLLGGAAVAGTGSLSGDTPK	Unmodified	1985.01	0.00654853	1546	BW23_RS29335	yes	yes	0	0	0	0	0	By MS/MS	By matching	1	0	2			1	1	70.898	70.866	2	0.0044099	36022	Nsco_1464_B_ubonesis_DsbA_T36_-25	64.394	58.153			265610	169500	96110	441	1546	411	1057;1058	986	986				1
AGADLLGGAAVAGTGSLSGDTPKDESK	Unmodified	2444.2	0.203076	1546	BW23_RS29335	yes	yes	0	0	0	0	1	By MS/MS	By MS/MS	1	0	2			1	1	60.147	60.191	2	4.0579e-13	34799	Nsco_1464_B_ubonesis_DsbA_T36_-25	170.09	170.09			754650	464050	290600	442	1546	412	1059;1060	987;988	987				2
AGAGTGGNNATVLDIADNPK	Unmodified	1854.91	0.907169	1220	BW23_RS25200	yes	yes	0	0	0	0	0	By MS/MS	By MS/MS	1	0	2			1	1	51.981	52.002	2	9.3966e-09	34219	Nsco_1464_B_ubonesis_DsbA_T36_-25	150.12	143.23			503900000	288740000	215160000	443	1220	413	1061;1062	989;990;991;992;993;994;995	989				7
AGAGTGGNNATVLDIADNPKK	Unmodified	1983	0.00213185	1220	BW23_RS25200	yes	yes	0	0	0	0	1	By MS/MS	By MS/MS	1.5	0.5	2	2		2	2	38.625	38.631	2;3	2.1375e-16	15930	Nsco_1464_B_ubonesis_DsbA_WT_-45	253.31	224.69			88838000	53149000	35689000	444	1220	414	1063;1064;1065;1066	996;997;998	998				3
AGAHRPAPAACTLR	Unmodified	1447.75	0.74665	280	BW23_RS08280	yes	yes	0	0	0	0	1	By MS/MS	By MS/MS	3	0			2	1	1	19.22	19.18	3	5.3461e-07	1139	Nsco_1464_B_ubonesis_DsbA_WT_-65	155.28	121.1			2458900	2458900	0	445	280	415	1067;1068	999;1000	1000				2
AGAIELLMPAVQPAELWQESGR	Unmodified	2365.21	0.210016	879	BW23_RS20675	yes	yes	0	0	0	0	0	By MS/MS	By MS/MS	1	0	2			1	1	107.27	107.29	2	2.6911e-09	42342	Nsco_1464_B_ubonesis_DsbA_T36_-25	155.98	142.04			3495800	1556600	1939200	446	879	416	1069;1070	1001;1002	1001				2
AGALGFFGK	Unmodified	866.465	0.465038	430	BW23_RS13355	yes	yes	0	0	0	0	0	By MS/MS	By MS/MS	2.33	0.471		2	1	2	1	57.808	57.815	2	0.018479	21291	Nsco_1464_B_ubonesis_DsbA_T36_-45	67.032	50.738			1393300	615620	777650	447	430	417	1071;1072;1073	1003;1004;1005	1003				3
AGANLISFHPEGSDHIDR	Unmodified	1934.92	0.923488	905	BW23_RS21005	yes	yes	0	0	0	0	0	By MS/MS	By MS/MS	2.67	0.471		1	2	2	1	44.978	44.967	3;4	6.1792e-09	5392	Nsco_1464_B_ubonesis_DsbA_T36_-65	150.91	133.42			44903000	41324000	3578700	448	905	418	1074;1075;1076	1006;1007;1008;1009;1010	1007				5
AGANSAITQYFFNADAYFR	Unmodified	2125.99	0.985753	1032	BW23_RS22340	yes	yes	0	0	0	0	0	By MS/MS	By MS/MS	1	0	2			1	1	101.81	101.85	2	3.6679e-48	41266	Nsco_1464_B_ubonesis_DsbA_T36_-25	296.44	247.38			6510400	4885100	1625300	449	1032	419	1077;1078	1011;1012;1013;1014;1015	1012				5
AGAPGIYVASGVHEGAK	Unmodified	1582.81	0.810355	1207	BW23_RS24930	yes	yes	0	0	0	0	0	By matching	By MS/MS	1	0	2			1	1	33.769	33.776	2	0.055761	30840	Nsco_1464_B_ubonesis_DsbA_WT_-25	39.219	32.686			242300	107850	134460	450	1207	420	1079;1080	1016	1016				1
AGAPTLQSR	Unmodified	899.482	0.482479	1448	BW23_RS27915	yes	yes	0	0	0	0	0	By MS/MS	By matching	3	0			2	1	1	21.578	21.597	2	0.00027935	1607	Nsco_1464_B_ubonesis_DsbA_T36_-65	140.09	82.808			5214500	2176500	3038000	451	1448	421	1081;1082	1017	1017				1
AGASGYLLK	Unmodified	878.486	0.486168	123	BW23_RS03490	yes	yes	0	0	0	0	0	By matching	By MS/MS	3	0			2	1	1	33.661	33.661	2	0.0062201	3429	Nsco_1464_B_ubonesis_DsbA_WT_-65	87.323	69.958			950250	431120	519130	452	123	422	1083;1084	1018	1018				0
AGASPLWADAR	Unmodified	1113.56	0.556707	374	BW23_RS10965	yes	yes	0	0	0	0	0	By MS/MS	By MS/MS	2	0		2		1	1	44.399	44.407	2	1.2758e-05	18537	Nsco_1464_B_ubonesis_DsbA_T36_-45	195.79	161.6			12818000	7742900	5074800	453	374	423	1085;1086	1019;1020	1019				2
AGATCVTPGVVLVR	Unmodified	1398.77	0.765319	744	BW23_RS19060	yes	yes	0	0	0	0	0	By matching	By MS/MS	2	0		2		1	1	57.015	57.05	2	0.01272	19631	Nsco_1464_B_ubonesis_DsbA_WT_-45	66.595	57.163			960550	623370	337180	454	744	424	1087;1088	1021	1021				1
AGATGDALSLCSPNER	Unmodified	1617.74	0.741683	1427	BW23_RS27645	yes	yes	0	0	0	0	0		By MS/MS	2	0		1			1	43.76	43.782	2	0.0084274	16937	Nsco_1464_B_ubonesis_DsbA_WT_-45	72.089	62.136			0	0	0	455	1427	425	1089	1022	1022				1
AGAVHYHLLR	Unmodified	1135.63	0.625061	1228	BW23_RS25325	yes	yes	0	0	0	0	0	By MS/MS	By matching	2	0		3		2	1	25.672	25.697	2;3	8.5089e-16	15023	Nsco_1464_B_ubonesis_DsbA_T36_-45	213.18	188.26			4747700	4469700	277950	456	1228	426	1090;1091;1092	1023;1024	1024				1
AGAYAIQGR	Unmodified	905.472	0.471915	1433	BW23_RS27725	yes	yes	0	0	0	0	0	By MS/MS		3	0			1	1		24.561	24.533	2	0.00025931	1961	Nsco_1464_B_ubonesis_DsbA_T36_-65	167.25	133.4			3724700	3724700	0	457	1433	427	1093	1025	1025				1
AGAYTFAQDEASCIVFGMPR	Unmodified	2189.99	0.98741	1038	BW23_RS22415	yes	yes	0	0	0	0	0	By MS/MS	By MS/MS	1	0	2			1	1	94.078	94.129	2	1.8728e-05	39741	Nsco_1464_B_ubonesis_DsbA_T36_-25	100.55	91.689			1576000	1228600	347440	458	1038	428	1094;1095	1026	1026				1
AGDDAAALAQR	Unmodified	1057.52	0.515236	1357	BW23_RS26820	yes	yes	0	0	0	0	0	By MS/MS		2	0		1		1		25.887	25.887	2	0.020552	15071	Nsco_1464_B_ubonesis_DsbA_T36_-45	61.691	56.703			4924700	4924700	0	459	1357	429	1096	1027	1027				0
AGDDHNDHNDIWQDGALIVR	Unmodified	2260.03	0.0257208	1368	BW23_RS26905	yes	yes	0	0	0	0	0	By MS/MS	By MS/MS	3	0			2	1	1	61.61	61.618	3	1.7851e-08	7956	Nsco_1464_B_ubonesis_DsbA_T36_-65	125.23	114.4			2988800	2399400	589350	460	1368	430	1097;1098	1028;1029	1028				2
AGDDVLIPHNVYGPNADFGNWLAK	Unmodified	2582.26	0.255386	1687	BW23_RS30945	yes	yes	0	0	0	0	0	By MS/MS	By matching	2.67	0.471		1	2	2	1	90.837	90.841	3	0.052719	27455	Nsco_1464_B_ubonesis_DsbA_T36_-45	6.7232	3.0619			2555400	2262500	292970	461	1687	431	1099;1100;1101	1030	1030				1
AGDEIGLTQSAVSR	Unmodified	1402.71	0.705222	550	BW23_RS16245	yes	yes	0	0	0	0	0	By MS/MS	By matching	2	0		2		1	1	44.017	44.026	2	0.0092413	18502	Nsco_1464_B_ubonesis_DsbA_T36_-45	72.958	62.953			6374800	3417200	2957500	462	550	432	1102;1103	1031	1031				1
AGDLIFTGTPAGVGALQPGDR	Unmodified	2012.03	0.0327037	343	BW23_RS10070	yes	yes	0	0	0	0	0	By MS/MS		1	0	1			1		82.717	82.717	2	4.7456e-23	37824	Nsco_1464_B_ubonesis_DsbA_T36_-25	217.93	198.87			23583000	23583000	0	463	343	433	1104	1032	1032				0
AGDNPHLWYDPATMPAAAR	Unmodified	2052.95	0.947594	1327	BW23_RS26405	yes	yes	0	0	0	0	0	By MS/MS	By MS/MS	3	0			2	1	1	62.795	62.797	3	0.0020056	8129	Nsco_1464_B_ubonesis_DsbA_T36_-65	76.378	76.378			1347100	851700	495360	464	1327	434	1105;1106	1033;1034	1033				2
AGDPAAVTLSSR	Unmodified	1143.59	0.588401	1080	BW23_RS23015	yes	yes	0	0	0	0	0	By MS/MS	By matching	2	0		2		1	1	33.15	33.162	2	0.006372	16439	Nsco_1464_B_ubonesis_DsbA_T36_-45	80.979	71.765			1277500	1011500	266080	465	1080	435	1107;1108	1035	1035				1
AGDPVLSIER	Unmodified	1055.56	0.561123	384	BW23_RS11115	yes	yes	0	0	0	0	0	By MS/MS	By MS/MS	2	0		2		1	1	45.836	45.842	2	0.0012775	17340	Nsco_1464_B_ubonesis_DsbA_WT_-45	96.143	75.623			2465600	1208600	1257000	466	384	436	1109;1110	1036	1036				1
AGDTVAQVMK	Oxidation (M)	1034.51	0.506645	445	BW23_RS13685	yes	yes	0	0	0	1	0	By MS/MS	By MS/MS	2	0		3		2	1	23.841	23.868	2	5.8698e-05	14137	Nsco_1464_B_ubonesis_DsbA_T36_-45	189.82	173.05			11702000	10736000	966030	467	445	437	1111;1112;1113	1037;1038;1039	1037			172	3
AGDTVAQVMK	Unmodified	1018.51	0.51173	445	BW23_RS13685	yes	yes	0	0	0	0	0		By MS/MS	2	0		1			1	30.257	30.309	2	7.0626e-05	14382	Nsco_1464_B_ubonesis_DsbA_WT_-45	160.88	125.25			0	0	0	468	445	437	1114	1040	1040				1
AGDVIAIR	Unmodified	813.471	0.470852	981	BW23_RS21815	yes	yes	0	0	0	0	0	By MS/MS	By MS/MS	3	0			6	4	2	37.115	37.111	2	6.186e-06	3650	Nsco_1464_B_ubonesis_DsbA_WT_-65	138.24	75.264			106370000	88894000	17474000	469	981	438	1115;1116;1117;1118;1119;1120	1041;1042;1043;1044;1045;1046	1046				5
AGEALPSER	Unmodified	928.461	0.461409	1348	BW23_RS26710	yes	yes	0	0	0	0	0	By MS/MS	By MS/MS	2	0		3		2	1	22.991	23.033	2	0.0016517	13210	Nsco_1464_B_ubonesis_DsbA_WT_-45	93.162	62.426			7965300	4571300	3394000	470	1348	439	1121;1122;1123	1047;1048	1048				2
AGEDVLLALDCAASEFYHDGK	Unmodified	2280.04	0.0368624	1529	BW23_RS28975	yes	yes	0	0	0	0	0	By MS/MS	By MS/MS	1.33	0.471	2	1		1	2	105.66	105.71	2	2.5584e-06	38469	Nsco_1464_B_ubonesis_DsbA_WT_-25	113.59	90.35			17236000	4227100	13009000	471	1529	440	1124;1125;1126	1049;1050	1050				0
AGEFQEGEHVLR	Unmodified	1370.66	0.657877	579	BW23_RS16660	yes	yes	0	0	0	0	0	By matching	By MS/MS	2	0		2		1	1	32.187	32.202	2	1.39e-06	14774	Nsco_1464_B_ubonesis_DsbA_WT_-45	214.67	214.67			6012600	3760500	2252100	472	579	441	1127;1128	1051	1051				1
AGEKPAAAPTSADAASAGK	Unmodified	1669.83	0.827128	1059	BW23_RS22745	yes	yes	0	0	0	0	1	By MS/MS		2	0		1		1		19.869	19.868	2	1.5606e-05	13983	Nsco_1464_B_ubonesis_DsbA_T36_-45	107.61	98.395			0	0	0	473	1059	442	1129	1052	1052				1
AGEKPAAAPTSADAASAGK	BC glycan 1	2238.04	0.0386961	1059	BW23_RS22745	yes	yes	0	1	0	0	1		By MS/MS	1	0	1				1	19.05	19.135	2	0.055985	29858	Nsco_1464_B_ubonesis_DsbA_WT_-25	40.577	8.4458			439100	0	439100	474	1059	442	1130	1053	1053	11;12			1
AGELAQVVR	Unmodified	941.529	0.529429	1314	BW23_RS26275	yes	yes	0	0	0	0	0	By matching	By MS/MS	3	0			2	1	1	33.467	33.471	2	0.016341	3401	Nsco_1464_B_ubonesis_DsbA_WT_-65	69.905	40.756			4226500	2750300	1476200	475	1314	443	1131;1132	1054	1054				1
AGELTLSGPVLGDIYLGK	Unmodified	1801.98	0.982566	597	BW23_RS17175	yes	yes	0	0	0	0	0	By matching	By MS/MS	1	0	2			1	1	96.154	96.204	2	0.037743	36863	Nsco_1464_B_ubonesis_DsbA_WT_-25	44.616	38.956			352750	75729	277020	476	597	444	1133;1134	1055	1055				1
AGELVNFVAQQVGGK	Unmodified	1515.8	0.804542	577	BW23_RS16635	yes	yes	0	0	0	0	0	By MS/MS	By MS/MS	2	0		2		1	1	75.671	75.654	2	3.1394e-06	24644	Nsco_1464_B_ubonesis_DsbA_T36_-45	143.61	138.72			1731100	1731100	0	477	577	445	1135;1136	1056;1057	1056				2
AGENALMLASLNGDVGLVK	Unmodified	1870.98	0.982248	1638	BW23_RS30425	yes	yes	0	0	0	0	0	By MS/MS		1	0	1			1		90.403	90.403	2	0.00068301	39063	Nsco_1464_B_ubonesis_DsbA_T36_-25	87.083	81.238			2026800	2026800	0	478	1638	446	1137	1058	1058				1
AGEPPVQQGAETVR	Unmodified	1437.72	0.721206	975	BW23_RS21775	yes	yes	0	0	0	0	0	By MS/MS		2	0		1		1		27.985	27.981	2	0.0061847	15450	Nsco_1464_B_ubonesis_DsbA_T36_-45	78.548	63.466			1751400	1751400	0	479	975	447	1138	1059	1059				1
AGEVISAEVVR	Unmodified	1128.61	0.613887	693	BW23_RS18385	yes	yes	0	0	0	0	0	By MS/MS	By MS/MS	2	0		2		1	1	42.669	42.678	2	0.00015857	18186	Nsco_1464_B_ubonesis_DsbA_T36_-45	125.97	54.355			15796000	10026000	5770000	480	693	448	1139;1140	1060;1061	1060				2
AGFAEVPR	Unmodified	845.44	0.439552	844	BW23_RS20285	yes	yes	0	0	0	0	0	By MS/MS	By MS/MS	2	0		2		1	1	32.773	32.785	2	0.014901	16354	Nsco_1464_B_ubonesis_DsbA_T36_-45	89.55	51.904			0	0	0	481	844	449	1141;1142	1062;1063	1062				2
AGFHFSK	Unmodified	792.392	0.391873	1507	BW23_RS28770	yes	yes	0	0	0	0	0		By MS/MS	2	0		1			1	24.559	24.638	2	0.016163	13325	Nsco_1464_B_ubonesis_DsbA_WT_-45	94.006	69.65			0	0	0	482	1507	450	1143	1064	1064				1
AGFLGFR	Unmodified	766.413	0.412609	173	BW23_RS04680	yes	yes	0	0	0	0	0	By matching	By MS/MS	3	0			2	1	1	55.366	55.384	2	0.046797	6503	Nsco_1464_B_ubonesis_DsbA_WT_-65	50.12	34.899			129000	50663	78341	483	173	451	1144;1145	1065	1065				1
AGFPVPLVLTQPDRPAGR	Unmodified	1890.05	0.0475659	1114	BW23_RS23715	yes	yes	0	0	0	0	1	By MS/MS	By MS/MS	1.5	0.5	2	2		2	2	74.192	74.17	2;3	0.0035904	36436	Nsco_1464_B_ubonesis_DsbA_T36_-25	81.865	68.665			2032300	1244200	788090	484	1114	452	1146;1147;1148;1149	1066;1067;1068	1066				3
AGFTVNTYPYYDAATGGLK	Unmodified	2007.96	0.957807	308	BW23_RS09105	yes	yes	0	0	0	0	0	By MS/MS	By MS/MS	1	0	2			1	1	77.918	77.9	2	2.3253e-08	34215	Nsco_1464_B_ubonesis_DsbA_WT_-25	138.42	125.22			7541400	4977800	2563700	485	308	453	1150;1151	1069;1070	1070				2
AGGAGIPAFFTNTGYGTVIAEGK	Unmodified	2198.1	0.100783	563	BW23_RS16385	yes	yes	0	0	0	0	0	By MS/MS	By MS/MS	1	0	4			2	2	90.873	90.916	2	1.869e-08	36008	Nsco_1464_B_ubonesis_DsbA_WT_-25	129.38	124.47			41687000	23713000	17974000	486	563	454	1152;1153;1154;1155	1071;1072;1073	1073				3
AGGAIVSFELKGDTPEQQR	Unmodified	2002.01	0.0119683	253	BW23_RS07075	yes	yes	0	0	0	0	1	By MS/MS	By matching	1	0	2			1	1	52.827	52.856	2	2.9507e-05	34281	Nsco_1464_B_ubonesis_DsbA_T36_-25	100.55	92.02			346420	229240	117180	487	253	455	1156;1157	1074	1074				1
AGGGALQIVVNR	Unmodified	1153.66	0.656755	580	BW23_RS16705	yes	yes	0	0	0	0	0	By MS/MS	By MS/MS	2	0		2		1	1	48.161	48.169	2	1.6073e-08	19269	Nsco_1464_B_ubonesis_DsbA_T36_-45	251.3	189.31			18580000	9949300	8630400	488	580	456	1158;1159	1075;1076	1075				2
AGGLPDDTPCAAIESATRPEQR	Unmodified	2311.09	0.0862722	508	BW23_RS15350	yes	yes	0	0	0	0	1	By MS/MS	By MS/MS	2	0		2		1	1	56.913	56.948	3	8.391e-06	21087	Nsco_1464_B_ubonesis_DsbA_T36_-45	103.9	93.114			9302500	3894200	5408300	489	508	457	1160;1161	1077;1078	1077				2
AGGPALAKDAKQ	Unmodified	1125.61	0.614222	1445	BW23_RS27865	yes	yes	0	0	0	0	2		By MS/MS	2	0		1			1	17.433	17.523	2	0.0073776	12057	Nsco_1464_B_ubonesis_DsbA_WT_-45	70.412	63.516			302290	0	302290	490	1445	458	1162	1079	1079				0
AGHFLHFR	Unmodified	983.509	0.508969	245	BW23_RS07025	yes	yes	0	0	0	0	0	By MS/MS	By MS/MS	2	0		2		1	1	26.294	26.294	2	0.00091383	15134	Nsco_1464_B_ubonesis_DsbA_T36_-45	119.22	119.22			2398000	2398000	0	491	245	459	1163;1164	1080;1081	1080				2
AGHPLDLQTMIGAQASQQQLDK	Unmodified	2349.17	0.174693	1066	BW23_RS22825	yes	yes	0	0	0	0	0	By MS/MS		1	0	1			1		65.93	65.93	2	1.3175e-08	35401	Nsco_1464_B_ubonesis_DsbA_T36_-25	141	138.64			982290	982290	0	492	1066	460	1165	1082	1082				1
AGHVLLSVDR	Unmodified	1065.59	0.593092	459	BW23_RS13865	yes	yes	0	0	0	0	0	By MS/MS	By MS/MS	3	0			2	1	1	29.428	29.44	2	0.0055899	2689	Nsco_1464_B_ubonesis_DsbA_WT_-65	97.431	87.843			0	0	0	493	459	461	1166;1167	1083;1084	1084				2
AGHVTVTPLKFER	Unmodified	1453.8	0.804148	422	BW23_RS12650	yes	yes	0	0	0	0	1	By MS/MS	By MS/MS	3	0			2	1	1	32.066	32.073	3	2.5592e-05	3166	Nsco_1464_B_ubonesis_DsbA_WT_-65	137.84	125.21			1036400	594760	441610	494	422	462	1168;1169	1085;1086	1086				2
AGIAAENYPFCTIEPNVGVVEVPDTR	Unmodified	2817.36	0.364345	914	BW23_RS21065	yes	yes	0	0	0	0	0	By MS/MS	By matching	1	0	2			1	1	96.219	96.267	2	2.6954e-13	40097	Nsco_1464_B_ubonesis_DsbA_T36_-25	176.04	162.62			4909300	4842800	66537	495	914	463	1170;1171	1087	1087				1
AGIAGLADIDGASR	Unmodified	1285.66	0.662628	399	BW23_RS11585	yes	yes	0	0	0	0	0	By MS/MS	By MS/MS	2	0		2		1	1	61.668	61.693	2	1.486e-06	22073	Nsco_1464_B_ubonesis_DsbA_T36_-45	165.18	120.73			8665700	6598100	2067600	496	399	464	1172;1173	1088;1089	1088				2
AGIASPWGQLVADHPALR	Unmodified	1857.98	0.984966	1257	BW23_RS25670	yes	yes	0	0	0	0	0	By MS/MS	By MS/MS	3	0			2	1	1	73.954	73.924	3	0.001408	9476	Nsco_1464_B_ubonesis_DsbA_T36_-65	81.317	67.891			1082800	749250	333530	497	1257	465	1174;1175	1090;1091	1090				2
AGIDPALIEYFR	Unmodified	1363.71	0.713601	188	BW23_RS05300	yes	yes	0	0	0	0	0	By MS/MS	By MS/MS	2	0		2		1	1	91.081	91.112	2	0.00056574	27485	Nsco_1464_B_ubonesis_DsbA_T36_-45	104.42	82.96			1385000	1233000	151930	498	188	466	1176;1177	1092;1093	1092				2
AGIHGFTMALAQEVATK	Unmodified	1743.9	0.89779	1682	BW23_RS30895	yes	yes	0	0	0	0	0	By MS/MS	By MS/MS	1	0	2			1	1	67.573	67.561	2	2.3368e-12	35584	Nsco_1464_B_ubonesis_DsbA_T36_-25	249.75	224.28			4205100	3655100	549980	499	1682	467	1178;1179	1094;1095	1094				2
AGIIEPVLVGPEAR	Unmodified	1419.81	0.808564	399	BW23_RS11585	yes	yes	0	0	0	0	0	By MS/MS	By MS/MS	2	0		2		1	1	71.232	71.224	2	3.4013e-06	23849	Nsco_1464_B_ubonesis_DsbA_T36_-45	150.04	144.01			24395000	19584000	4811400	500	399	468	1180;1181	1096;1097	1096				2
AGIIETNFR	Unmodified	1019.54	0.539994	1448	BW23_RS27915	yes	yes	0	0	0	0	0	By MS/MS	By matching	3	0			2	1	1	46.24	46.226	2	0.051224	5666	Nsco_1464_B_ubonesis_DsbA_T36_-65	47.574	19.4			1075600	670490	405120	501	1448	469	1182;1183	1098	1098				0
AGIIHATIGR	Unmodified	1007.59	0.587613	1010	BW23_RS21995	yes	yes	0	0	0	0	0	By MS/MS	By MS/MS	2	0		2		1	1	29.156	29.183	2	5.9745e-05	15653	Nsco_1464_B_ubonesis_DsbA_T36_-45	205.36	154.73			4192600000	2143000000	2049600000	502	1010	470	1184;1185	1099;1100;1101;1102	1099				4
AGIRPGDLITR	Unmodified	1167.67	0.672405	1213	BW23_RS25075	yes	yes	0	0	0	0	1	By MS/MS	By MS/MS	3	0			2	1	1	37.99	37.984	2	4.1882e-05	4311	Nsco_1464_B_ubonesis_DsbA_T36_-65	187.99	121.64			7254000	4533400	2720600	503	1213	471	1186;1187	1103;1104	1103				2
AGIRPTTAAGK	Unmodified	1041.59	0.593092	1235	BW23_RS25380	yes	yes	0	0	0	0	1		By MS/MS	3	0			1		1	17.853	17.918	2	0.011725	951	Nsco_1464_B_ubonesis_DsbA_WT_-65	79.986	51.812			822310	0	822310	504	1235	472	1188	1105	1105				1
AGKPVSIGLLGNAADVFTELVER	Unmodified	2355.28	0.27981	1494	BW23_RS28595	yes	yes	0	0	0	0	1	By MS/MS	By matching	2	0		2		1	1	106.36	106.39	3	0.0016486	29822	Nsco_1464_B_ubonesis_DsbA_T36_-45	73.389	70.291			12954000	12908000	45841	505	1494	473	1189;1190	1106	1106				1
AGLALPYACK	Unmodified	1062.55	0.553201	1015	BW23_RS22100	yes	yes	0	0	0	0	0	By MS/MS	By MS/MS	2	0		2		1	1	51.313	51.332	2	0.004562	19956	Nsco_1464_B_ubonesis_DsbA_T36_-45	85.212	51.786			1868600	1249800	618770	506	1015	474	1191;1192	1107;1108	1107				2
AGLCSIFSQLAR	Unmodified	1321.68	0.681255	1000	BW23_RS21935	yes	yes	0	0	0	0	0	By MS/MS	By MS/MS	2	0		5		3	2	82.866	82.867	2	4.9603e-09	26273	Nsco_1464_B_ubonesis_DsbA_T36_-45	261.03	237.71			531530000	480800000	50725000	507	1000	475	1193;1194;1195;1196;1197	1109;1110;1111;1112;1113	1110				4
AGLDAIDAIAR	Unmodified	1084.59	0.587673	291	BW23_RS08625	yes	yes	0	0	0	0	0	By MS/MS	By MS/MS	2	0		2		1	1	65.829	65.842	2	0.00096668	21550	Nsco_1464_B_ubonesis_DsbA_WT_-45	99.013	69.172			2003100	1129200	873900	508	291	476	1198;1199	1114;1115	1115				2
AGLDLLGVDR	Unmodified	1027.57	0.566209	1029	BW23_RS22310	yes	yes	0	0	0	0	0	By MS/MS	By MS/MS	2	0		2		1	1	69.951	69.935	2	0.00021345	23662	Nsco_1464_B_ubonesis_DsbA_T36_-45	126.82	78.542			1196300	1196300	0	509	1029	477	1200;1201	1116;1117	1116				2
AGLDPHDAQAHYVVGK	Unmodified	1676.83	0.827068	1051	BW23_RS22525	yes	yes	0	0	0	0	0		By MS/MS	3	0			1		1	31.182	31.221	3	0.0020767	3022	Nsco_1464_B_ubonesis_DsbA_WT_-65	80.632	76.163			234680	0	234680	510	1051	478	1202	1118	1118				1
AGLPASEGVR	Unmodified	955.509	0.508694	1417	BW23_RS27515	yes	yes	0	0	0	0	0	By MS/MS	By MS/MS	3	0			2	1	1	26.83	26.849	2	0.00098916	2255	Nsco_1464_B_ubonesis_DsbA_WT_-65	103.87	60.872			6734100	4374700	2359300	511	1417	479	1203;1204	1119;1120	1120				2
AGLPSAVPGMTINK	Unmodified	1354.73	0.727871	1252	BW23_RS30890;BW23_RS25545	yes	no	0	0	0	0	0	By MS/MS	By MS/MS	2	0		2		1	1	61.082	61.111	2	5.7364e-06	21950	Nsco_1464_B_ubonesis_DsbA_T36_-45	136.27	136.27			8437400	6025600	2411800	512	1252	480	1205;1206	1121;1122	1121				2
AGLPVDPDFGEFYR	Unmodified	1581.75	0.746358	1278	BW23_RS25880	yes	yes	0	0	0	0	0	By matching	By MS/MS	2	0		2		1	1	87.704	87.728	2	0.040144	25466	Nsco_1464_B_ubonesis_DsbA_WT_-45	53.237	53.237			747720	413390	334330	513	1278	481	1207;1208	1123	1123				0
AGLTPDDVEFGGGNPPGVLR	Unmodified	1966.97	0.974854	1060	BW23_RS22765	yes	yes	0	0	0	0	0	By MS/MS	By matching	1	0	2			1	1	78.281	78.264	2	2.2378e-08	37115	Nsco_1464_B_ubonesis_DsbA_T36_-25	136.27	126.04			2564100	1776700	787440	514	1060	482	1209;1210	1124	1124				1
AGLTPVKDAIAIEDLK	Unmodified	1652.93	0.934887	80	BW23_RS02595	yes	yes	0	0	0	0	1	By matching	By MS/MS	2	0		2		1	1	65.677	65.691	2	1.6453e-07	21527	Nsco_1464_B_ubonesis_DsbA_WT_-45	190.27	166.28			6517200	4984100	1533100	515	80	483	1211;1212	1125	1125				1
AGLVFNPATPLNYLDYVMDR	Unmodified	2268.12	0.12489	905	BW23_RS21005	yes	yes	0	0	0	0	0	By MS/MS		1	0	1			1		110.19	110.19	2	0.016277	43000	Nsco_1464_B_ubonesis_DsbA_T36_-25	51.211	44.77			4182600	4182600	0	516	905	484	1213	1126	1126				1
AGLVQAINNLR	Unmodified	1167.67	0.672405	265	BW23_RS07845	yes	yes	0	0	0	0	0	By MS/MS	By matching	2	0		2		1	1	60.253	60.282	2	0.01497	21785	Nsco_1464_B_ubonesis_DsbA_T36_-45	69.825	53.049			1343600	742010	601590	517	265	485	1214;1215	1127	1127				1
AGMHGFTK	Unmodified	847.401	0.401058	1253	BW23_RS25550	yes	yes	0	0	0	0	0	By MS/MS	By MS/MS	2	0		2		1	1	19.276	19.319	2	0.00033843	12415	Nsco_1464_B_ubonesis_DsbA_WT_-45	153.73	139.31			41915000	31078000	10837000	518	1253	486	1216;1217	1128;1129	1129				2
AGMHGFTK	Oxidation (M)	863.396	0.395972	1253	BW23_RS25550	yes	yes	0	0	0	1	0	By MS/MS	By MS/MS	3	0			4	2	2	17.66	17.67	2	0.00022522	767	Nsco_1464_B_ubonesis_DsbA_T36_-65	143.11	128.44			15577000	10988000	4589200	519	1253	486	1218;1219;1220;1221	1130;1131;1132	1130			588	3
AGMPYVNAR	Oxidation (M)	993.47	0.4702	1584	BW23_RS29805	yes	yes	0	0	0	1	0	By MS/MS	By MS/MS	2.43	0.495		4	3	3	4	29.611	29.627	2	0.0078127	3403	Nsco_1464_B_ubonesis_DsbA_WT_-65	73.975	61.486			54326000	29217000	25109000	520	1584	487	1222;1223;1224;1225;1226;1227;1228	1133;1134;1135;1136;1137;1138	1138			785	6
AGMPYVNAR	Unmodified	977.475	0.475285	1584	BW23_RS29805	yes	yes	0	0	0	0	0	By MS/MS	By MS/MS	2	0		6		2	4	34.688	34.703	2	0.00090007	16482	Nsco_1464_B_ubonesis_DsbA_T36_-45	110.34	97.953			1064100000	550130000	514000000	521	1584	487	1229;1230;1231;1232;1233;1234	1139;1140;1141;1142;1143;1144;1145	1139				7
AGMSSSPLWR	Oxidation (M)	1106.52	0.517878	1000	BW23_RS21935	yes	yes	0	0	0	1	0	By MS/MS	By MS/MS	2	0		5		3	2	39.091	39.096	2	8.9845e-05	18835	Nsco_1464_B_ubonesis_DsbA_T36_-45	170.3	153.52			88157000	81396000	6760500	522	1000	488	1235;1236;1237;1238;1239	1146;1147;1148;1149;1150;1151	1148			463	6
AGMSSSPLWR	Unmodified	1090.52	0.522964	1000	BW23_RS21935	yes	yes	0	0	0	0	0	By MS/MS	By MS/MS	2	0		2		1	1	46.088	46.095	2	5.992e-05	18834	Nsco_1464_B_ubonesis_DsbA_T36_-45	206.09	201.73			171130000	156040000	15087000	523	1000	488	1240;1241	1152;1153;1154	1152				3
AGNAWVPTTVIEELKPLAR	Unmodified	2064.14	0.136775	452	BW23_RS13770	yes	yes	0	0	0	0	1	By MS/MS		3	0			1	1		90.561	90.512	3	0.004167	10860	Nsco_1464_B_ubonesis_DsbA_T36_-65	63.918	63.205			428600	428600	0	524	452	489	1242	1155	1155				1
AGNSLPTAPLLAFNLSHAQAR	Unmodified	2148.14	0.143985	1067	BW23_RS22845	yes	yes	0	0	0	0	0	By MS/MS		1	0	1			1		78.141	78.141	2	0.00066041	37100	Nsco_1464_B_ubonesis_DsbA_T36_-25	86.467	83.387			198050	198050	0	525	1067	490	1243	1156	1156				1
AGNTLPIR	Unmodified	840.482	0.481751	998	BW23_RS21925	yes	yes	0	0	0	0	0	By MS/MS	By MS/MS	3	0			2	1	1	28.903	28.919	2	0.00030353	2729	Nsco_1464_B_ubonesis_DsbA_T36_-65	192.31	159.84			26305000	14059000	12246000	526	998	491	1244;1245	1157;1158	1157				2
AGNTNFDVPTAGFLGGLFNK	Unmodified	2039.01	0.01124	1164	BW23_RS24265	yes	yes	0	0	0	0	0	By MS/MS	By MS/MS	1	0	2			1	1	103.53	103.56	2	1.5594e-06	41584	Nsco_1464_B_ubonesis_DsbA_T36_-25	126.1	120.37			14229000	13346000	883440	527	1164	492	1246;1247	1159;1160	1159				1
AGNVQAITQDGPK	Unmodified	1297.66	0.662628	516	BW23_RS15530	yes	yes	0	0	0	0	0	By MS/MS	By MS/MS	2	0		2		1	1	28.636	28.663	2	1.7375e-05	14094	Nsco_1464_B_ubonesis_DsbA_WT_-45	172.27	164.35			18214000	9139700	9074400	528	516	493	1248;1249	1161;1162	1162				2
AGPGMGAYAAAK	Oxidation (M)	1079.51	0.506979	388	BW23_RS11250	yes	yes	0	0	0	1	0	By MS/MS	By matching	2	0		2		1	1	20.462	20.505	2	0.0019556	14099	Nsco_1464_B_ubonesis_DsbA_T36_-45	85.676	81.563			499660	434380	65283	529	388	494	1250;1251	1163	1163			150	1
AGPYVETDATNPLNAYGATK	Unmodified	2051.98	0.979999	757	BW23_RS19235	yes	yes	0	0	0	0	0	By MS/MS	By MS/MS	1	0	2			1	1	65.288	65.296	2	7.7006e-06	35304	Nsco_1464_B_ubonesis_DsbA_T36_-25	114.74	98.111			2490800	1420200	1070600	530	757	495	1252;1253	1164;1165	1164				2
AGQAFNITGLER	Unmodified	1275.66	0.657149	752	BW23_RS19180	yes	yes	0	0	0	0	0	By matching	By MS/MS	2	0		2		1	1	58.325	58.359	2	0.00065559	19914	Nsco_1464_B_ubonesis_DsbA_WT_-45	100.48	91.614			2775000	1364500	1410500	531	752	496	1254;1255	1166	1166				1
AGQCLDAELLPADLAR	Unmodified	1711.86	0.856319	862	BW23_RS20505	yes	yes	0	0	0	0	0	By MS/MS	By MS/MS	1	0	2			1	1	79.341	79.329	2	1.0644e-06	34423	Nsco_1464_B_ubonesis_DsbA_WT_-25	155.02	130.67			11386000	3717800	7667900	532	862	497	1256;1257	1167;1168	1168				2
AGQIVTTGSYAGAIETPLGQSLTVR	Unmodified	2489.31	0.312567	332	BW23_RS09525	yes	yes	0	0	0	0	0	By MS/MS	By matching	1	0	2			1	1	85.694	85.707	2	4.0257e-09	38380	Nsco_1464_B_ubonesis_DsbA_T36_-25	151.04	141.76			14543000	10633000	3909700	533	332	498	1258;1259	1169	1169				1
AGQLADATLPFDTDYYIAHR	Unmodified	2237.08	0.0752968	431	BW23_RS13410	yes	yes	0	0	0	0	0	By MS/MS	By matching	2	0		2		1	1	80.405	80.403	3	0.0043077	25496	Nsco_1464_B_ubonesis_DsbA_T36_-45	57.482	52.109			1757800	1461900	295840	534	431	499	1260;1261	1170	1170				1
AGQLPFLR	Unmodified	900.518	0.518136	781	BW23_RS19550	yes	yes	0	0	0	0	0	By MS/MS	By MS/MS	2	0		2		1	1	57.709	57.699	2	0.00061499	21271	Nsco_1464_B_ubonesis_DsbA_T36_-45	122.79	94.475			473290	473290	0	535	781	500	1262;1263	1171;1172	1171				2
AGQMDFDIVIASPDTMR	2 Oxidation (M)	1897.86	0.854999	1010	BW23_RS21995	yes	yes	0	0	0	2	0	By MS/MS	By MS/MS	1	0	5			3	2	80.63	80.631	2	0.00081235	36061	Nsco_1464_B_ubonesis_DsbA_T36_-25	85.457	76.503			11422000	7769200	3652400	536	1010	501	1264;1265;1266;1267;1268	1173;1174;1175;1176	1173			483;484	4
AGQMDFDIVIASPDTMR	Oxidation (M)	1881.86	0.860084	1010	BW23_RS21995	yes	yes	0	0	0	1	0	By MS/MS	By MS/MS	1	0	5			3	2	83.434	83.443	2	7.7956e-08	37249	Nsco_1464_B_ubonesis_DsbA_T36_-25	177.42	163.42			22424000	13268000	9155700	537	1010	501	1269;1270;1271;1272;1273	1177;1178;1179;1180	1177			483;484	4
AGQMDFDIVIASPDTMR	Unmodified	1865.87	0.865169	1010	BW23_RS21995	yes	yes	0	0	0	0	0	By MS/MS	By MS/MS	1	0	2			1	1	88.981	89.017	2	6.6067e-09	38856	Nsco_1464_B_ubonesis_DsbA_T36_-25	194.83	173.33			16971000	11394000	5577300	538	1010	501	1274;1275	1181;1182	1181				2
AGQVQFR	Unmodified	804.424	0.424236	1010	BW23_RS21995	yes	yes	0	0	0	0	0	By MS/MS	By MS/MS	2	0		5		3	2	22.363	22.406	2	0.00035455	14460	Nsco_1464_B_ubonesis_DsbA_T36_-45	172.15	143.98			254720000	132170000	122550000	539	1010	502	1276;1277;1278;1279;1280	1183;1184;1185;1186;1187;1188;1189	1183				7
AGQVQFRVDK	Unmodified	1146.61	0.614556	1010	BW23_RS21995	yes	yes	0	0	0	0	1	By matching	By MS/MS	2	0		2		1	1	25.502	25.54	2	0.0062589	13506	Nsco_1464_B_ubonesis_DsbA_WT_-45	85.716	69.473			2824400	1893500	931000	540	1010	503	1281;1282	1190	1190				1
AGRFDAEIVPVAIPQKK	Unmodified	1838.04	0.0414179	1252	BW23_RS30890;BW23_RS25545	yes	no	0	0	0	0	2	By MS/MS	By matching	2	0		2		1	1	51.8	51.819	3	0.030133	20081	Nsco_1464_B_ubonesis_DsbA_T36_-45	41.367	39.301			3060400	2334500	725950	541	1252	504	1283;1284	1191	1191				1
AGSFLGLAK	Unmodified	862.491	0.491253	1070	BW23_RS22935	yes	yes	0	0	0	0	0	By MS/MS		3	0			1	1		48.172	48.155	2	0.037305	5974	Nsco_1464_B_ubonesis_DsbA_T36_-65	50.703	29.175			142930	142930	0	542	1070	505	1285	1192	1192				1
AGSGAGEPAAAAAPAVPAAPAASAQAGAPDHVVEQAFEAAHPAAGAGEPAAAADAGGPHLK	Unmodified	5370.6	0.604232	1043	BW23_RS22440	yes	yes	0	0	0	0	0	By MS/MS	By MS/MS	1	0	2			1	1	73.26	73.225	5	3.0072e-06	36300	Nsco_1464_B_ubonesis_DsbA_T36_-25	92.253	85.904			5435300	3174200	2261000	543	1043	506	1286;1287	1193	1193				1
AGSGFAPDPATHAQSAYNAIR	Unmodified	2101	0.997715	581	BW23_RS16725	yes	yes	0	0	0	0	0	By MS/MS		3	0			1	1		48.951	48.934	3	1.2268e-05	6074	Nsco_1464_B_ubonesis_DsbA_T36_-65	94.057	74.734			655010	655010	0	544	581	507	1288	1194	1194				1
AGSGLLTFGNPTSAGVPADIAK	Unmodified	2043.06	0.0636695	732	BW23_RS18865	yes	yes	0	0	0	0	0	By MS/MS	By MS/MS	1	0	2			1	1	82.007	82.003	2	4.386e-06	37690	Nsco_1464_B_ubonesis_DsbA_T36_-25	118.33	116.87			6034700	3783100	2251700	545	732	508	1289;1290	1195;1196	1195				2
AGSGLQPTPQSLK	Unmodified	1282.69	0.688115	623	BW23_RS17680	yes	yes	0	0	0	0	0	By MS/MS	By MS/MS	2	0		4		1	3	32.677	32.692	2	3.6469e-07	14881	Nsco_1464_B_ubonesis_DsbA_WT_-45	163.12	150.54			1160000000	547380000	612590000	546	623	509	1291;1292;1293;1294	1197;1198;1199;1200;1201;1202;1203;1204;1205;1206;1207;1208	1203				12
AGSIGAMVWAR	Unmodified	1117.57	0.570248	100	BW23_RS03050	yes	yes	0	0	0	0	0	By matching	By MS/MS	2	0		2		1	1	58.69	58.724	2	0.028064	19996	Nsco_1464_B_ubonesis_DsbA_WT_-45	57.96	47.881			2217300	1924400	292910	547	100	510	1295;1296	1209	1209				0
AGSPHLGQDAGAFLGR	Unmodified	1552.77	0.774639	852	BW23_RS20360	yes	yes	0	0	0	0	0	By MS/MS	By MS/MS	2	0		2		1	1	46.652	46.658	2	8.6305e-28	17573	Nsco_1464_B_ubonesis_DsbA_WT_-45	359.92	339.71			49131000	28273000	20859000	548	852	511	1297;1298	1210;1211	1211				2
AGSQVNLEIDMIAR	Unmodified	1515.77	0.771527	734	BW23_RS18875	yes	yes	0	0	0	0	0	By MS/MS		2	0		1		1		72.769	72.753	2	7.0158e-07	24126	Nsco_1464_B_ubonesis_DsbA_T36_-45	181.31	134.42			1230900	1230900	0	549	734	512	1299	1212	1212				1
AGTATDATIAALKPLLEK	Unmodified	1783.01	0.00911471	228	BW23_RS06770	yes	yes	0	0	0	0	1	By MS/MS	By MS/MS	1	0	2			1	1	76.885	76.862	2	0.013895	34089	Nsco_1464_B_ubonesis_DsbA_WT_-25	59.898	59.16			1646400	1237600	408740	550	228	513	1300;1301	1213	1213				1
AGTDETWDR	Unmodified	1049.44	0.441402	559	BW23_RS16335	yes	yes	0	0	0	0	0	By MS/MS	By matching	2	0		2		1	1	25.266	25.304	2	0.00042942	14971	Nsco_1464_B_ubonesis_DsbA_T36_-45	121.09	104.32			2077600	895520	1182100	551	559	514	1302;1303	1214	1214				1
AGTLFAYELADIEPDIMTLGK	Unmodified	2267.14	0.139537	1369	BW23_RS26915	yes	yes	0	0	0	0	0	By matching	By MS/MS	1	0	2			1	1	109.02	109.04	2	6.9019e-11	39283	Nsco_1464_B_ubonesis_DsbA_WT_-25	180.97	162.24			3048200	516230	2532000	552	1369	515	1304;1305	1215	1215				1
AGTMSGGEQQMLAIGR	Unmodified	1605.76	0.76031	15	BW23_RS00675	yes	yes	0	0	0	0	0	By MS/MS		2	0		1		1		53.806	53.801	2	1.7108e-06	20494	Nsco_1464_B_ubonesis_DsbA_T36_-45	145.91	138.1			1916500	1916500	0	553	15	516	1306	1216	1216				1
AGTPLGIEAK	Unmodified	955.534	0.533846	1345	BW23_RS26625	yes	yes	0	0	0	0	0	By MS/MS	By MS/MS	2	0.816	2	2	2	3	3	33.546	33.557	1;2	0.00068823	30830	Nsco_1464_B_ubonesis_DsbA_WT_-25	120.99	108.56			20854000	7874800	12979000	554	1345	517	1307;1308;1309;1310;1311;1312	1217;1218;1219;1220;1221	1219				4
AGVAGMTLPIAR	Unmodified	1155.64	0.643413	1344	BW23_RS26620	yes	yes	0	0	0	0	0	By MS/MS	By MS/MS	2	0		2		1	1	64.054	64.073	2	3.9202e-05	22539	Nsco_1464_B_ubonesis_DsbA_T36_-45	169.41	148.89			10826000	6703200	4122500	555	1344	518	1313;1314	1222;1223	1222				2
AGVAGMTLPIAR	Oxidation (M)	1171.64	0.638328	1344	BW23_RS26620	yes	yes	0	0	0	1	0	By MS/MS	By MS/MS	2	0		2		1	1	64.053	64.071	2	0.0047184	21179	Nsco_1464_B_ubonesis_DsbA_WT_-45	74.376	58.714			3111700	1795900	1315900	556	1344	518	1315;1316	1224;1225	1225			655	1
AGVAGPLLPDDCRPDDIETALAIQR	Unmodified	2662.34	0.338464	332	BW23_RS09525	yes	yes	0	0	0	0	1	By MS/MS	By MS/MS	2.33	0.471		2	1	1	2	85.068	85.081	3	3.3215e-13	25070	Nsco_1464_B_ubonesis_DsbA_WT_-45	162.65	157.65			19420000	9117100	10303000	557	332	519	1317;1318;1319	1226;1227;1228	1227				3
AGVEAGEILK	Unmodified	985.544	0.544411	1001	BW23_RS21940	yes	yes	0	0	0	0	0	By MS/MS	By MS/MS	2.6	0.49		4	6	6	4	40.754	40.751	2	0.00020809	4603	Nsco_1464_B_ubonesis_DsbA_T36_-65	132.38	91.601			769470000	590950000	178520000	558	1001	520	1320;1321;1322;1323;1324;1325;1326;1327;1328;1329	1229;1230;1231;1232;1233;1234;1235;1236	1232				6
AGVEAGEILKEFR	Unmodified	1417.76	0.756529	1001	BW23_RS21940	yes	yes	0	0	0	0	1	By MS/MS	By MS/MS	1	0	2			1	1	62.78	62.809	2	0.00021403	35036	Nsco_1464_B_ubonesis_DsbA_T36_-25	118.4	101.17			1337200	1042500	294670	559	1001	521	1330;1331	1237;1238	1237				2
AGVEAGEILKEFRIDAAK	Unmodified	1916.04	0.0367264	1001	BW23_RS21940	yes	yes	0	0	0	0	2	By MS/MS	By MS/MS	3	0			2	1	1	72.016	71.983	3	0.002555	9291	Nsco_1464_B_ubonesis_DsbA_T36_-65	76.151	66.228			301960	153140	148820	560	1001	522	1332;1333	1239	1239				1
AGVESTVYEVLVDGVTVADAR	Unmodified	2149.09	0.0902782	1078	BW23_RS23005	yes	yes	0	0	0	0	0	By MS/MS	By matching	1	0	2			1	1	108.02	108.04	2	8.3305e-27	42513	Nsco_1464_B_ubonesis_DsbA_T36_-25	329.11	307.88			150320000	4616300	145700000	561	1078	523	1334;1335	1240;1241	1240				2
AGVGAGFVR	Unmodified	832.456	0.455536	279	BW23_RS08230	yes	yes	0	0	0	0	0	By matching	By MS/MS	3	0			2	1	1	31.702	31.709	2	0.00070823	3106	Nsco_1464_B_ubonesis_DsbA_WT_-65	114.72	43.006			578480	325060	253430	562	279	524	1336;1337	1242	1242				1
AGVGMSDGLLDLVPSAR	Oxidation (M)	1672.85	0.84542	1438	BW23_RS27760	yes	yes	0	0	0	1	0	By MS/MS		1	0	1			1		83.053	83.053	2	0.00041982	37890	Nsco_1464_B_ubonesis_DsbA_T36_-25	87.618	68.005			218870	218870	0	563	1438	525	1338	1243	1243			706	1
AGVGMSDGLLDLVPSAR	Unmodified	1656.85	0.850506	1438	BW23_RS27760	yes	yes	0	0	0	0	0	By MS/MS		1	0	1			1		92.199	92.199	2	0.012696	39389	Nsco_1464_B_ubonesis_DsbA_T36_-25	54.524	43.289			1268400	1268400	0	564	1438	525	1339	1244	1244				1
AGVHGFTK	Unmodified	815.429	0.428987	447	BW23_RS13695	yes	yes	0	0	0	0	0	By MS/MS	By MS/MS	2	0		2		1	1	18.783	18.826	2	0.00033843	13748	Nsco_1464_B_ubonesis_DsbA_T36_-45	153.73	103.7			70814000	49630000	21185000	565	447	526	1340;1341	1245;1246	1245				2
AGVHVVTIKPGFVATAMTAGLPLPSPLVASPDK	Unmodified	3240.79	0.794441	751	BW23_RS19175	yes	yes	0	0	0	0	1	By MS/MS		2	0		1		1		96.246	96.234	4	0.046114	28357	Nsco_1464_B_ubonesis_DsbA_T36_-45	27.686	27.686			950700	950700	0	566	751	527	1342	1247	1247				1
AGVILDEMAR	Unmodified	1073.55	0.55393	756	BW23_RS19230	yes	yes	0	0	0	0	0	By MS/MS		2	0		1		1		52.391	52.386	2	0.039147	20208	Nsco_1464_B_ubonesis_DsbA_T36_-45	49.715	42.891			922960	922960	0	567	756	528	1343	1248	1248				1
AGVKPEQVSEVIMGQVLAAGSGQNPAR	Unmodified	2692.4	0.396648	1252	BW23_RS30890;BW23_RS25545	yes	no	0	0	0	0	1	By MS/MS	By MS/MS	1.5	0.5	2	2		3	1	86.913	86.924	2;3	0.0017924	26701	Nsco_1464_B_ubonesis_DsbA_T36_-45	69.152	62.794			4135200	3430800	704460	568	1252	529	1344;1345;1346;1347	1249;1250;1251	1251				3
AGVNQIVIDSVDDLK	Unmodified	1584.84	0.835901	900	BW23_RS20965	yes	yes	0	0	0	0	0	By MS/MS	By MS/MS	1	0	2			1	1	80.589	80.582	2	0.015766	37488	Nsco_1464_B_ubonesis_DsbA_T36_-25	57.019	50.916			435230	189640	245590	569	900	530	1348;1349	1252	1252				1
AGVPAGQVDEIVFGCVLPAGQGQAPAR	Unmodified	2663.35	0.348969	470	BW23_RS14435	yes	yes	0	0	0	0	0		By MS/MS	1	0	1				1	93.608	93.709	2	0.0013587	36460	Nsco_1464_B_ubonesis_DsbA_WT_-25	80.534	75.455			854560	0	854560	570	470	531	1350	1253	1253				1
AGVPDGLPRPTVTPVEVK	Unmodified	1831.02	0.0203481	273	BW23_RS08000	yes	yes	0	0	0	0	1	By MS/MS	By MS/MS	3	0			2	1	1	58.86	58.88	3	0.029267	6916	Nsco_1464_B_ubonesis_DsbA_WT_-65	40.085	31.13			2413000	1593400	819560	571	273	532	1351;1352	1254;1255	1255				2
AGVPFVFDPGQGLPLFDGATLR	Unmodified	2273.18	0.184453	873	BW23_RS20620	yes	yes	0	0	0	0	0	By matching	By MS/MS	1	0	2			1	1	110.61	110.63	2	4.6095e-09	39492	Nsco_1464_B_ubonesis_DsbA_WT_-25	153.24	134.4			9229600	344850	8884700	572	873	533	1353;1354	1256	1256				1
AGVPSDWR	Unmodified	886.43	0.429715	362	BW23_RS10455	yes	yes	0	0	0	0	0	By MS/MS	By matching	3	0			2	1	1	32.879	32.882	2	0.022565	3446	Nsco_1464_B_ubonesis_DsbA_T36_-65	66.073	58.402			2207700	1520700	687020	573	362	534	1355;1356	1257	1257				1
AGVPTGWQVGDK	Unmodified	1213.61	0.609136	10	BW23_RS00385	yes	yes	0	0	0	0	0	By MS/MS	By MS/MS	2	0		2		1	1	45.457	45.463	2	9.2331e-05	18723	Nsco_1464_B_ubonesis_DsbA_T36_-45	133.76	133.76			15819000	8591700	7227000	574	10	535	1357;1358	1258;1259	1258				2
AGVQALASIPSREELLSK	Unmodified	1868.04	0.0367264	1009	BW23_RS21990	yes	yes	0	0	0	0	1	By matching	By MS/MS	1	0	2			1	1	62.572	62.601	2	0.012843	32497	Nsco_1464_B_ubonesis_DsbA_WT_-25	62.14	47.579			447940	137100	310830	575	1009	536	1359;1360	1260	1260				1
AGVQPGDIILK	Unmodified	1109.64	0.644459	648	BW23_RS17960	yes	yes	0	0	0	0	0	By MS/MS	By MS/MS	2	0		2		1	1	54.867	54.899	2	0.01813	19163	Nsco_1464_B_ubonesis_DsbA_WT_-45	65.305	61.709			4771300	2321200	2450100	576	648	537	1361;1362	1261;1262	1262				2
AGVYELR	Unmodified	806.429	0.428653	1720	BW23_RS31500	yes	yes	0	0	0	0	0	By MS/MS		2	0		1		1		31.303	31.295	2	0.0028103	16002	Nsco_1464_B_ubonesis_DsbA_T36_-45	108.98	66.264			653430	653430	0	577	1720	538	1363	1263	1263				1
AGWIHTPLDDDAMR	Unmodified	1596.74	0.735476	245	BW23_RS07025	yes	yes	0	0	0	0	0	By MS/MS	By MS/MS	3	0			4	2	2	63.068	63.071	2;3	0.0043711	8167	Nsco_1464_B_ubonesis_DsbA_T36_-65	81.865	67.658			1407800	675330	732460	578	245	539	1364;1365;1366;1367	1264;1265;1266;1267	1264				4
AGYDFLLLR	Unmodified	1066.58	0.581131	798	BW23_RS19860	yes	yes	0	0	0	0	0	By MS/MS	By MS/MS	2	0		2		1	1	83.646	83.632	2	0.017649	24824	Nsco_1464_B_ubonesis_DsbA_WT_-45	75.738	50.815			376760	376760	0	579	798	540	1368;1369	1268;1269	1269				2
AGYFALVPDLYR	Unmodified	1383.72	0.718687	498	BW23_RS14975	yes	yes	0	0	0	0	0	By MS/MS	By MS/MS	2	0		6		3	3	91.28	91.311	2	4.7793e-05	27516	Nsco_1464_B_ubonesis_DsbA_T36_-45	163.32	134.92			324560000	245920000	78639000	580	498	541	1370;1371;1372;1373;1374;1375	1270;1271;1272;1273;1274;1275;1276;1277	1271				7
AGYTAVISHR	Unmodified	1073.56	0.561792	1529	BW23_RS28975	yes	yes	0	0	0	0	0		By MS/MS	2	0		1			1	25.68	25.755	2	0.00020902	13548	Nsco_1464_B_ubonesis_DsbA_WT_-45	131.41	98.568			1985700	0	1985700	581	1529	542	1376	1278	1278				1
AHAANDYASLDEARR	Unmodified	1658.78	0.776095	491	BW23_RS14875	yes	yes	0	0	0	0	1	By MS/MS	By MS/MS	3	0			2	1	1	24.444	24.516	3	0.0020217	1959	Nsco_1464_B_ubonesis_DsbA_T36_-65	77.776	56.905			673800	0	673800	582	491	543	1377;1378	1279;1280	1279				2
AHAATGEVDATLPTR	Unmodified	1508.76	0.75832	1146	BW23_RS24030	yes	yes	0	0	0	0	0	By matching	By MS/MS	2	0		2		1	1	30.337	30.359	2	3.9043e-14	14389	Nsco_1464_B_ubonesis_DsbA_WT_-45	205.46	199.23			4986200	3451600	1534500	583	1146	544	1379;1380	1281	1281				0
AHADTAVLIFR	Unmodified	1212.66	0.661506	1719	BW23_RS31490	yes	yes	0	0	0	0	0	By MS/MS	By MS/MS	2.67	0.471		1	2	2	1	47.504	47.493	2	1.2365e-05	5878	Nsco_1464_B_ubonesis_DsbA_T36_-65	196.88	189.23			3174500	2447200	727270	584	1719	545	1381;1382;1383	1282;1283	1282				2
AHAGGVTLWALTDHDEVGGQAAAR	Unmodified	2402.17	0.172719	1532	BW23_RS29010	yes	yes	0	0	0	0	0	By MS/MS	By MS/MS	3	0			2	1	1	56.522	56.541	3	1.847e-13	7247	Nsco_1464_B_ubonesis_DsbA_T36_-65	179.03	173.04			6222100	3008900	3213300	585	1532	546	1384;1385	1284;1285;1286;1287;1288	1284				5
AHAHKYPGQLSGGQQQR	Unmodified	1861.93	0.929576	841	BW23_RS20255	yes	yes	0	0	0	0	1	By MS/MS	By MS/MS	1	0	2			1	1	17.939	17.983	2	7.9654e-07	29820	Nsco_1464_B_ubonesis_DsbA_WT_-25	149.38	143.54			3211300	1750400	1460900	586	841	547	1386;1387	1289	1289				1
AHAYQVQLAHDAGLLDLFSQTR	Unmodified	2453.25	0.245156	572	BW23_RS16520	yes	yes	0	0	0	0	0	By MS/MS	By MS/MS	1	0	2			1	1	81.051	81.043	2	2.0489e-53	37526	Nsco_1464_B_ubonesis_DsbA_T36_-25	414.78	373.95			1554000	1104200	449790	587	572	548	1388;1389	1290;1291	1290				2
AHDASELVAR	Unmodified	1067.54	0.535971	1326	BW23_RS26390	yes	yes	0	0	0	0	0	By MS/MS	By MS/MS	3	0			2	1	1	22.072	22.146	2	2.971e-06	1619	Nsco_1464_B_ubonesis_DsbA_WT_-65	234.47	203.24			6023800	0	6023800	588	1326	549	1390;1391	1292;1293;1294	1294				3
AHDVDMLTIGQYLQPSEHHLPVR	Unmodified	2655.32	0.322754	1208	BW23_RS24935	yes	yes	0	0	0	0	0	By MS/MS	By matching	2	0		2		1	1	69.654	69.649	4	4.6208e-06	23570	Nsco_1464_B_ubonesis_DsbA_T36_-45	111.66	106.79			3649900	2907700	742220	589	1208	550	1392;1393	1295	1295				1
AHETMSFQAEVK	Unmodified	1376.64	0.63945	1417	BW23_RS27515	yes	yes	0	0	0	0	0	By MS/MS	By MS/MS	2	0		2		1	1	30.576	30.595	2	1.9729e-11	15905	Nsco_1464_B_ubonesis_DsbA_T36_-45	268.58	257.55			5511700	3420300	2091400	590	1417	551	1394;1395	1296;1297	1296				2
AHFDGLQR	Unmodified	942.467	0.467164	1669	BW23_RS30785	yes	yes	0	0	0	0	0	By MS/MS	By MS/MS	3	0			2	1	1	23.362	23.384	2	0.0040886	1695	Nsco_1464_B_ubonesis_DsbA_WT_-65	105.39	60.78			0	0	0	591	1669	552	1396;1397	1298;1299	1299				2
AHFGDKVFDVVIPR	Unmodified	1598.86	0.856912	1078	BW23_RS23005	yes	yes	0	0	0	0	1	By MS/MS	By MS/MS	3	0			2	1	1	62.946	62.948	3	2.5087e-06	8123	Nsco_1464_B_ubonesis_DsbA_T36_-65	144.68	126.31			2575200	1536000	1039200	592	1078	553	1398;1399	1300;1301	1300				1
AHGCDHPIVYTR	Unmodified	1424.66	0.661917	1440	BW23_RS27775	yes	yes	0	0	0	0	0	By MS/MS	By matching	2	0		2		1	1	20.533	20.577	3	0.0003871	14111	Nsco_1464_B_ubonesis_DsbA_T36_-45	98.105	87.691			1500700	849260	651450	593	1440	554	1400;1401	1302	1302				1
AHGFTALSLGPR	Unmodified	1225.66	0.656755	858	BW23_RS20455	yes	yes	0	0	0	0	0	By MS/MS	By MS/MS	2.5	0.5		2	2	2	2	43.169	43.167	2	3.132e-09	4825	Nsco_1464_B_ubonesis_DsbA_WT_-65	262.63	259.65			12026000	6751300	5274400	594	858	555	1402;1403;1404;1405	1303;1304;1305;1306	1306				4
AHILDLVWK	Unmodified	1093.63	0.628415	573	BW23_RS16525	yes	yes	0	0	0	0	0	By MS/MS	By MS/MS	3	0			2	1	1	66.37	66.356	2	0.00022008	8551	Nsco_1464_B_ubonesis_DsbA_T36_-65	178.99	157.29			42380000	26446000	15934000	595	573	556	1406;1407	1307;1308;1309;1310	1307				4
AHKLEIPVANVLAIYAR	Unmodified	1877.09	0.0887024	945	BW23_RS21470	yes	yes	0	0	0	0	1	By MS/MS	By MS/MS	3	0			2	1	1	76.462	76.442	3	5.8286e-07	9779	Nsco_1464_B_ubonesis_DsbA_T36_-65	131.61	131.61			7849400	7391200	458190	596	945	557	1408;1409	1311;1312;1313	1312				3
AHLAALPDELFER	Unmodified	1480.77	0.767428	226	BW23_RS06740	yes	yes	0	0	0	0	0	By matching	By MS/MS	2	0		2		1	1	67.218	67.222	2	0.008463	21862	Nsco_1464_B_ubonesis_DsbA_WT_-45	76.143	70.324			2683400	1073300	1610100	597	226	558	1410;1411	1314	1314				1
AHLSNHSTVDANR	Unmodified	1420.68	0.680738	1485	BW23_RS28330	yes	yes	0	0	0	0	0	By matching	By MS/MS	2	0		2		1	1	16.461	16.505	2	2.0178e-23	11834	Nsco_1464_B_ubonesis_DsbA_WT_-45	343.09	316.7			6504100	1264900	5239200	598	1485	559	1412;1413	1315	1315				1
AHPLHVPAAAR	Unmodified	1138.64	0.63596	1491	BW23_RS28575	yes	yes	0	0	0	0	0	By MS/MS	By matching	2	0		2		1	1	20.907	20.95	3	0.0050112	14183	Nsco_1464_B_ubonesis_DsbA_T36_-45	78.098	62.837			2994800	1224600	1770300	599	1491	560	1414;1415	1316	1316				1
AHPQIADYLKPVFASLDLK	Unmodified	2125.16	0.157176	38	BW23_RS01450	yes	yes	0	0	0	0	1	By MS/MS		3	0			1	1		93.385	93.331	3	1.0795e-05	11042	Nsco_1464_B_ubonesis_DsbA_T36_-65	102.07	93.359			2337000	2337000	0	600	38	561	1416	1317	1317				1
AHTLPPLPYAEDALAPTISQETIQYHYGK	Unmodified	3223.62	0.618979	1347	BW23_RS26650	yes	yes	0	0	0	0	0	By matching	By MS/MS	1	0	2			1	1	80.8	80.792	3	0.041114	34649	Nsco_1464_B_ubonesis_DsbA_WT_-25	21.671	20.593			1318600	757610	560980	601	1347	562	1417;1418	1318	1318				1
AHVASEQGDAEGQPR	Unmodified	1550.71	0.707347	1322	BW23_RS26340	yes	yes	0	0	0	0	0	By MS/MS	By MS/MS	2	0		2		1	1	16.552	16.596	2	2.7739e-20	13335	Nsco_1464_B_ubonesis_DsbA_T36_-45	306.55	306.55			3784900	1985000	1799900	602	1322	563	1419;1420	1319;1320	1319				2
AHVIDMTDADALR	Unmodified	1426.69	0.687463	1426	BW23_RS27635	yes	yes	0	0	0	0	0	By MS/MS		2	0		1		1		47.827	47.822	2	4.8876e-05	19226	Nsco_1464_B_ubonesis_DsbA_T36_-45	131.82	108.05			1701700	1701700	0	603	1426	564	1421	1321	1321				1
AHWEPAGVSVVAYQDQNQAYADLVAGR	Unmodified	2914.4	0.399819	1068	BW23_RS22895	yes	yes	0	0	0	0	0	By MS/MS	By MS/MS	2	0		2		1	1	79.969	79.967	3	4.6202e-09	25440	Nsco_1464_B_ubonesis_DsbA_T36_-45	133.1	125.11			2023900	1490400	533520	604	1068	565	1422;1423	1322;1323	1322				2
AHWETLLR	Unmodified	1024.55	0.545414	809	BW23_RS19940	yes	yes	0	0	0	0	0	By MS/MS	By MS/MS	3	0			2	1	1	42.394	42.385	2	0.00017708	4728	Nsco_1464_B_ubonesis_DsbA_WT_-65	210.67	175.42			15984000	8455500	7528500	605	809	566	1424;1425	1324;1325;1326	1325				3
AHYLIEK	Unmodified	872.476	0.475603	1514	BW23_RS28815	yes	yes	0	0	0	0	0	By MS/MS	By MS/MS	2	0		2		1	1	23.543	23.625	2	0.00033078	14722	Nsco_1464_B_ubonesis_DsbA_T36_-45	151.17	88.834			14934000	0	14934000	606	1514	567	1426;1427	1327;1328	1327				2
AIAAHMSR	Unmodified	855.439	0.438506	1073	BW23_RS22960	yes	yes	0	0	0	0	0		By MS/MS	2	0		1			1	18.162	18.251	2	0.0010408	12205	Nsco_1464_B_ubonesis_DsbA_WT_-45	104.37	95.42			788790	0	788790	607	1073	568	1428	1329	1329				0
AIAEAGFGEAAPAAPAQVAPSR	Unmodified	2051.04	0.0436027	266	BW23_RS07860	yes	yes	0	0	0	0	0		By MS/MS	1	0	1				1	60.479	60.568	2	0.047951	32348	Nsco_1464_B_ubonesis_DsbA_WT_-25	48.112	41.086			217650	0	217650	608	266	569	1429	1330	1330				0
AIAEAIDLPVILYNVPGR	Unmodified	1923.08	0.0829484	1536	BW23_RS29035	yes	yes	0	0	0	0	0	By MS/MS	By MS/MS	1	0	2			1	1	106.17	106.19	2	1.4325e-15	38555	Nsco_1464_B_ubonesis_DsbA_WT_-25	253.79	250.35			21918000	4910700	17007000	609	1536	570	1430;1431	1331;1332	1332				2
AIAEHGGAIR	Unmodified	993.536	0.535577	37	BW23_RS01445	yes	yes	0	0	0	0	0	By MS/MS	By MS/MS	2	0		2		1	1	18.982	18.98	2	8.5192e-05	12343	Nsco_1464_B_ubonesis_DsbA_WT_-45	157.68	70.845			1367500	1367500	0	610	37	571	1432;1433	1333;1334	1334				2
AIAEQGYTTPTPIQAQAIPVVLAGR	Unmodified	2564.4	0.396237	1427	BW23_RS27645	yes	yes	0	0	0	0	0		By MS/MS	1	0	1				1	90.514	90.599	2	0.003791	35960	Nsco_1464_B_ubonesis_DsbA_WT_-25	66.246	55.611			433720	0	433720	611	1427	572	1434	1335	1335				1
AIAGFEPVR	Unmodified	958.524	0.523616	618	BW23_RS17585	yes	yes	0	0	0	0	0	By MS/MS	By MS/MS	2	0		2		1	1	44.018	44.026	2	0.00028095	18451	Nsco_1464_B_ubonesis_DsbA_T36_-45	146.54	98.039			33911000	8823400	25088000	612	618	573	1435;1436	1336;1337	1336				2
AIALELAR	Unmodified	855.518	0.517802	653	BW23_RS17995	yes	yes	0	0	0	0	0	By MS/MS		3	0			1	1		49.034	49.017	2	0.018523	6093	Nsco_1464_B_ubonesis_DsbA_T36_-65	84.244	27.141			0	0	0	613	653	574	1437	1338	1338				1
AIALLVEQGLIR	Unmodified	1294.8	0.797271	1348	BW23_RS26710	yes	yes	0	0	0	0	0	By matching	By MS/MS	2	0		2		1	1	84.019	84.028	2	0.0032966	24892	Nsco_1464_B_ubonesis_DsbA_WT_-45	85.731	63.645			209890	104130	105750	614	1348	575	1438;1439	1339	1339				1
AIAMGDGSNDLK	Oxidation (M)	1206.56	0.555052	1688	BW23_RS30950	yes	yes	0	0	0	1	0	By MS/MS	By MS/MS	2	0		5		4	1	33.981	33.99	2	8.048e-05	14743	Nsco_1464_B_ubonesis_DsbA_T36_-45	132.01	102.86			7507400	3197400	4310000	615	1688	576	1440;1441;1442;1443;1444	1340;1341;1342;1343;1344;1345;1346;1347;1348	1343			847	9
AIAMGDGSNDLK	Unmodified	1190.56	0.560137	1688	BW23_RS30950	yes	yes	0	0	0	0	0	By MS/MS	By MS/MS	2	0		2		1	1	34.042	34.051	2	0.0016404	16613	Nsco_1464_B_ubonesis_DsbA_T36_-45	96.034	87.571			35676000	18428000	17248000	616	1688	576	1445;1446	1349;1350	1349				1
AIANAAGPWVGDVLHGALGR	Unmodified	1944.03	0.0329785	1292	BW23_RS26010	yes	yes	0	0	0	0	0	By MS/MS		2	0		1		1		85.063	85.05	3	1.3129e-05	26333	Nsco_1464_B_ubonesis_DsbA_T36_-45	93.684	80.257			1153500	1153500	0	617	1292	577	1447	1351	1351				1
AIAPEIGAWMR	Oxidation (M)	1229.62	0.622678	1143	BW23_RS23965	yes	yes	0	0	0	1	0	By MS/MS	By MS/MS	2	0		7		4	3	65.875	65.889	2	0.00021057	24439	Nsco_1464_B_ubonesis_DsbA_T36_-45	118.33	118.33			53950000	31856000	22094000	618	1143	578	1448;1449;1450;1451;1452;1453;1454	1352;1353;1354;1355;1356;1357;1358;1359;1360	1354			552	9
AIAPEIGAWMR	Unmodified	1213.63	0.627763	1143	BW23_RS23965	yes	yes	0	0	0	0	0	By MS/MS	By MS/MS	2	0		2		1	1	74.617	74.607	2	1.15e-05	24438	Nsco_1464_B_ubonesis_DsbA_T36_-45	199.29	178.32			257140000	143470000	113670000	619	1143	578	1455;1456	1361;1362;1363;1364	1361				4
AIDAAHASPAR	Unmodified	1078.55	0.551956	1716	BW23_RS31425	yes	yes	0	0	0	0	0	By MS/MS	By MS/MS	2.5	0.5		2	2	2	2	18.434	18.462	2	0.00013381	1076	Nsco_1464_B_ubonesis_DsbA_T36_-65	137.98	113.95			1964900	961650	1003300	620	1716	579	1457;1458;1459;1460	1365;1366	1365				2
AIDAGSAATVLIFDDTTGR	Unmodified	1892.95	0.947971	305	BW23_RS09015	yes	yes	0	0	0	0	0	By MS/MS	By MS/MS	1	0	2			1	1	91.785	91.832	2	1.2675e-05	36132	Nsco_1464_B_ubonesis_DsbA_WT_-25	109.22	90.475			2523100	2241300	281810	621	305	580	1461;1462	1367;1368	1368				2
AIDFAEQAVAAAK	Unmodified	1303.68	0.677216	1267	BW23_RS25775	yes	yes	0	0	0	0	0	By MS/MS		2	0		1		1		61.055	61.042	2	0.00034356	21949	Nsco_1464_B_ubonesis_DsbA_T36_-45	104.43	77.18			2527200	2527200	0	622	1267	581	1463	1369	1369				1
AIDHEYSLAELLR	Unmodified	1528.79	0.788557	1080	BW23_RS23015	yes	yes	0	0	0	0	0	By MS/MS	By matching	2	0		2		1	1	72.086	72.075	2	5.1973e-05	24041	Nsco_1464_B_ubonesis_DsbA_T36_-45	128.01	86.036			2027400	1190800	836550	623	1080	582	1464;1465	1370	1370				1
AIDLLNPLPGER	Unmodified	1306.72	0.7245	1560	BW23_RS29480	yes	yes	0	0	0	0	0	By MS/MS	By MS/MS	2	0		2		1	1	77.568	77.562	2	6.4507e-05	24985	Nsco_1464_B_ubonesis_DsbA_T36_-45	152.07	77.604			2213000	1182300	1030700	624	1560	583	1466;1467	1371;1372	1371				2
AIDTAQIYGNEAQVGEAIAASGVR	Unmodified	2403.2	0.203016	500	BW23_RS15070	yes	yes	0	0	0	0	0	By MS/MS	By MS/MS	1	0	2			1	1	84.356	84.363	2	1.0049e-20	35146	Nsco_1464_B_ubonesis_DsbA_WT_-25	233.78	217.89			13783000	7633900	6149500	625	500	584	1468;1469	1373;1374	1374				2
AIEAEVAAEAALHHTADDMADIDDALR	Unmodified	2833.32	0.318851	39	BW23_RS01560	yes	yes	0	0	0	0	0	By MS/MS		2	0		1		1		90.301	90.287	3	0.032762	27318	Nsco_1464_B_ubonesis_DsbA_T36_-45	27.143	20.31			316380	316380	0	626	39	585	1470	1375	1375				1
AIEIETSANGLPNTFVPGR	Unmodified	1985.02	0.0218047	1118	BW23_RS23755	yes	yes	0	0	0	0	0	By MS/MS	By MS/MS	1	0	2			1	1	79.061	79.048	2	8.3859e-12	37225	Nsco_1464_B_ubonesis_DsbA_T36_-25	196.57	181.42			5400200	4163700	1236500	627	1118	586	1471;1472	1376;1377	1376				2
AIELLEYVGVLQYADYTSR	Unmodified	2202.12	0.12085	1366	BW23_RS26895	yes	yes	0	0	0	0	0	By MS/MS		1	0	1			1		108.77	108.77	2	1.4384e-05	42679	Nsco_1464_B_ubonesis_DsbA_T36_-25	107.14	94.16			867420	867420	0	628	1366	587	1473	1378	1378				1
AIELTDTYCR	Unmodified	1240.58	0.575787	1348	BW23_RS26710	yes	yes	0	0	0	0	0	By MS/MS	By MS/MS	2	0		2		1	1	45.461	45.468	2	0.00013543	18725	Nsco_1464_B_ubonesis_DsbA_T36_-45	176.79	168.57			17993000	9051100	8942300	629	1348	588	1474;1475	1379;1380	1379				2
AIEVVTGSHTPDQYR	Unmodified	1671.82	0.821648	1532	BW23_RS29010	yes	yes	0	0	0	0	0	By MS/MS		2	0		1		1		35.191	35.184	2	2.6305e-21	16777	Nsco_1464_B_ubonesis_DsbA_T36_-45	259.55	193.11			0	0	0	630	1532	589	1476	1381	1381				1
AIFPNPNR	Unmodified	927.493	0.49265	409	BW23_RS26360;BW23_RS11885	yes	no	0	0	0	0	0	By MS/MS	By MS/MS	3	0			2	1	1	35.018	35.016	2	0.0037051	3660	Nsco_1464_B_ubonesis_DsbA_WT_-65	106.29	72.548			0	0	0	631	409	590	1477;1478	1382;1383	1383				2
AIFTLESGFNIGNGGLSNNKGMFNR	Unmodified	2657.3	0.302019	378	BW23_RS11015	yes	yes	0	0	0	0	1	By MS/MS		2	0		1		1		79.355	79.34	3	0.051359	25315	Nsco_1464_B_ubonesis_DsbA_T36_-45	12.196	2.9421			284860	284860	0	632	378	591	1479	1384	1384				1
AIGAADVLLVDDLVNPEVLR	Unmodified	2091.16	0.15757	508	BW23_RS15350	yes	yes	0	0	0	0	0	By MS/MS	By MS/MS	1	0	2			1	1	108.78	108.8	2	4.6635e-12	42701	Nsco_1464_B_ubonesis_DsbA_T36_-25	201.95	197.65			14471000	1727200	12744000	633	508	592	1480;1481	1385;1386;1387	1385				3
AIGAVLAGHTFFSEGLAAR	Unmodified	1887	0.000281357	123	BW23_RS03490	yes	yes	0	0	0	0	0	By MS/MS		1	0	1			1		75.566	75.566	2	3.5032e-10	36671	Nsco_1464_B_ubonesis_DsbA_T36_-25	170.18	157.68			773810	773810	0	634	123	593	1482	1388	1388				1
AIGDAMAQLEADGTFTK	Unmodified	1737.82	0.82435	531	BW23_RS15855	yes	yes	0	0	0	0	0	By MS/MS		2	0		1		1		80.484	80.468	2	8.6675e-08	25507	Nsco_1464_B_ubonesis_DsbA_T36_-45	183.79	162.88			4180300	4180300	0	635	531	594	1483	1389	1389				1
AIGDQLTCVFVDHGLLR	Unmodified	1912.98	0.982917	1604	BW23_RS29945	yes	yes	0	0	0	0	0	By MS/MS	By MS/MS	2	0		2		1	1	88.309	88.333	3	0.0024037	26952	Nsco_1464_B_ubonesis_DsbA_T36_-45	85.619	76.204			1161400	760620	400770	636	1604	595	1484;1485	1390;1391	1390				1
AIGGELTSNPVVR	Unmodified	1311.71	0.714664	74	BW23_RS02520	yes	yes	0	0	0	0	0	By MS/MS	By MS/MS	2	0		2		1	1	49.976	49.99	2	2.3648e-08	18227	Nsco_1464_B_ubonesis_DsbA_WT_-45	230.06	201.34			4599000	2280800	2318200	637	74	596	1486;1487	1392;1393	1393				2
AIGGVSMGGFGALR	Oxidation (M)	1307.67	0.665605	364	BW23_RS10490	yes	yes	0	0	0	1	0	By MS/MS	By MS/MS	2	0		2		1	1	69.312	69.307	2	2.3551e-05	22293	Nsco_1464_B_ubonesis_DsbA_WT_-45	119.68	77.571			2930500	1588700	1341900	638	364	597	1488;1489	1394;1395	1395			146	2
AIGGVSMGGFGALR	Unmodified	1291.67	0.670691	364	BW23_RS10490	yes	yes	0	0	0	0	0		By MS/MS	2	0		1			1	69.394	69.4	2	1.0369e-06	22283	Nsco_1464_B_ubonesis_DsbA_WT_-45	174.41	154.63			9577200	0	9577200	639	364	597	1490	1396	1396				1
AIGQGFAGGLKPLAEAHGVNIG	Unmodified	2076.11	0.111623	149	BW23_RS03765	yes	yes	0	0	0	0	1	By MS/MS	By MS/MS	2.17	0.898	2	1	3	2	4	71.36	71.327	2;3	1.5319e-09	36049	Nsco_1464_B_ubonesis_DsbA_T36_-25	158.35	143.56			24716000	18943000	5772700	640	149	598	1491;1492;1493;1494;1495;1496	1397;1398;1399;1400	1397				4
AIGVAMDVTNEDAVNSGIDK	Oxidation (M)	2033.96	0.957549	1475	BW23_RS28190;BW23_RS03680	yes	no	0	0	0	1	0	By MS/MS	By MS/MS	1	0	5			2	3	62.27	62.288	2	1.8433e-11	34468	Nsco_1464_B_ubonesis_DsbA_T36_-25	192.18	185.49			21355000	11910000	9445100	641	1475	599	1497;1498;1499;1500;1501	1401;1402;1403;1404;1405;1406;1407	1401			721	7
AIGVAMDVTNEDAVNSGIDK	Unmodified	2017.96	0.962635	1475	BW23_RS28190;BW23_RS03680	yes	no	0	0	0	0	0	By MS/MS	By MS/MS	1	0	2			1	1	66.669	66.669	2	7.8229e-16	35491	Nsco_1464_B_ubonesis_DsbA_T36_-25	252.42	236.53			43140000	43140000	0	642	1475	599	1502;1503	1408;1409;1410	1408				3
AIGYPVIIK	Unmodified	972.601	0.600803	869	BW23_RS20600	yes	yes	0	0	0	0	0		By MS/MS	2	0		1			1	59.296	59.372	2	0.040847	20143	Nsco_1464_B_ubonesis_DsbA_WT_-45	49.358	36.37			142220	0	142220	643	869	600	1504	1411	1411				1
AIIANAVHGVTK	Unmodified	1192.69	0.692806	987	BW23_RS21865	yes	yes	0	0	0	0	0	By MS/MS	By MS/MS	1	0	2			1	1	30.836	30.836	2	3.1587e-08	30668	Nsco_1464_B_ubonesis_DsbA_WT_-25	196.07	142.9			14931000	14931000	0	644	987	601	1505;1506	1412;1413	1413				2
AIIAPSFADIFYNNCFK	Unmodified	1989.97	0.96587	242	BW23_RS06995	yes	yes	0	0	0	0	0	By MS/MS	By MS/MS	1	0	2			1	1	105.85	105.88	2	1.0064e-09	42069	Nsco_1464_B_ubonesis_DsbA_T36_-25	223.78	211.56			4174000	3648700	525340	645	242	602	1507;1508	1414;1415	1414				2
AIIWDEASQGTK	Unmodified	1317.66	0.65648	1003	BW23_RS21955	yes	yes	0	0	0	0	0	By MS/MS	By MS/MS	2	0		2		1	1	48.578	48.586	2	4.7343e-05	19372	Nsco_1464_B_ubonesis_DsbA_T36_-45	163.64	159.48			9908500	7615300	2293200	646	1003	603	1509;1510	1416;1417	1416				2
AIIYVTHR	Unmodified	971.555	0.55525	118	BW23_RS03440	yes	yes	0	0	0	0	0	By MS/MS	By matching	2	0		2		1	1	26.685	26.72	2	0.013048	15252	Nsco_1464_B_ubonesis_DsbA_T36_-45	77.674	9.2526			742810	480170	262640	647	118	604	1511;1512	1418;1419	1419				2
AIKPGLQAYK	Unmodified	1087.64	0.63898	116	BW23_RS03420	yes	yes	0	0	0	0	1	By MS/MS	By matching	3	0			2	1	1	25.678	25.698	2	0.029362	2208	Nsco_1464_B_ubonesis_DsbA_T36_-65	64.207	56.025			8106200	3997200	4109000	648	116	605	1513;1514	1420	1420				1
AILDQYR	Unmodified	877.466	0.465767	1032	BW23_RS22340	yes	yes	0	0	0	0	0	By MS/MS	By MS/MS	2	0		2		1	1	36.851	36.858	2	0.0016318	17077	Nsco_1464_B_ubonesis_DsbA_T36_-45	117.7	78.48			10792000	7173800	3618200	649	1032	606	1515;1516	1421;1422	1421				2
AILEPLNFQR	Unmodified	1199.67	0.666257	1052	BW23_RS22550	yes	yes	0	0	0	0	0	By MS/MS	By MS/MS	2	0		3		1	2	69.047	69.048	2	9.2467e-05	21877	Nsco_1464_B_ubonesis_DsbA_WT_-45	192.6	143.18			1303200000	437700000	865530000	650	1052	607	1517;1518;1519	1423;1424;1425;1426	1424				3
AILGNLDSVIR	Unmodified	1169.68	0.676822	1543	BW23_RS29290	yes	yes	0	0	0	0	0	By MS/MS	By MS/MS	2	0		2		1	1	74.568	74.558	2	3.107e-07	24436	Nsco_1464_B_ubonesis_DsbA_T36_-45	238.31	208.13			76590000	50336000	26254000	651	1543	608	1520;1521	1427;1428	1427				2
AILQGLYK	Unmodified	904.538	0.538203	1306	BW23_RS26175	yes	yes	0	0	0	0	0	By MS/MS	By MS/MS	2	0		2		1	1	49.124	49.134	2	0.0033881	19475	Nsco_1464_B_ubonesis_DsbA_T36_-45	89.673	75.688			4358900	3140500	1218400	652	1306	609	1522;1523	1429;1430	1429				2
AILSKPK	Unmodified	755.491	0.490525	1367	BW23_RS26900	yes	yes	0	0	0	0	1	By MS/MS	By MS/MS	2	0		2		1	1	18.914	18.958	2	0.0059862	12339	Nsco_1464_B_ubonesis_DsbA_WT_-45	100.07	69.868			87427000	50536000	36892000	653	1367	610	1524;1525	1431;1432	1432				2
AILTEIDHSLKR	Unmodified	1394.79	0.788163	287	BW23_RS08485	yes	yes	0	0	0	0	1	By MS/MS	By MS/MS	2	0		2		1	1	40.048	40.057	3	0.00036785	17677	Nsco_1464_B_ubonesis_DsbA_T36_-45	100.93	96.713			1678800	1102600	576240	654	287	611	1526;1527	1433;1434	1433				2
AILVESNDGVEPLAVAK	Unmodified	1723.94	0.935615	685	BW23_RS18310;BW23_RS13965	yes	no	0	0	0	0	0	By MS/MS	By MS/MS	1	0	2			1	1	70.061	70.033	2	3.3336e-07	33199	Nsco_1464_B_ubonesis_DsbA_WT_-25	157.03	138.71			122500000	61516000	60984000	655	685	612	1528;1529	1435;1436	1436				1
AILYASKDEDFAEAAALAAQK	Unmodified	2195.11	0.111014	861	BW23_RS20495	yes	yes	0	0	0	0	1	By MS/MS	By MS/MS	1	0	3			2	1	73.502	73.479	2	1.087e-15	36238	Nsco_1464_B_ubonesis_DsbA_T36_-25	241.93	230			127760000	59047000	68709000	656	861	613	1530;1531;1532	1437;1438;1439;1440	1437				4
AINDALTSLK	Unmodified	1044.58	0.581525	940	BW23_RS21380	yes	yes	0	0	0	0	0	By MS/MS	By MS/MS	2	0		2		1	1	50.549	50.563	2	8.2485e-05	18340	Nsco_1464_B_ubonesis_DsbA_WT_-45	131.22	106.28			14321000	4873500	9447500	657	940	614	1533;1534	1441;1442	1442				1
AINDALTSLKQDGTLKK	Unmodified	1815.01	0.0101773	940	BW23_RS21380	yes	yes	0	0	0	0	2	By MS/MS	By matching	2	0		2		1	1	43.303	43.311	3	7.3553e-06	18366	Nsco_1464_B_ubonesis_DsbA_T36_-45	118.31	114.47			9142200	4558800	4583400	658	940	615	1535;1536	1443	1443				1
AINECSDEPVLK	Unmodified	1373.65	0.64968	1294	BW23_RS26035	yes	yes	0	0	0	0	0	By MS/MS	By MS/MS	2	0		2		1	1	35.962	35.969	2	3.0409e-05	15423	Nsco_1464_B_ubonesis_DsbA_WT_-45	175.64	136.42			297310000	163410000	133900000	659	1294	616	1537;1538	1444;1445;1446;1447	1446				4
AINIDEQVETLR	Unmodified	1399.73	0.730708	1006	BW23_RS21975	yes	yes	0	0	0	0	0	By MS/MS	By MS/MS	2	0		2		1	1	60.519	60.548	2	0.0013872	20402	Nsco_1464_B_ubonesis_DsbA_WT_-45	88.681	66.039			2710800	1377200	1333600	660	1006	617	1539;1540	1448;1449	1449				2
AINIHHSFLPSFK	Unmodified	1509.81	0.809233	1246	BW23_RS25465	yes	yes	0	0	0	0	0	By MS/MS	By MS/MS	2	0		2		1	1	50.77	50.785	3	2.3909e-05	19790	Nsco_1464_B_ubonesis_DsbA_T36_-45	138.02	138.02			2414000	1552200	861800	661	1246	618	1541;1542	1450;1451	1450				2
AIPHMDATGRPYALVMQK	Unmodified	1998.02	0.017922	273	BW23_RS08000	yes	yes	0	0	0	0	1	By MS/MS	By MS/MS	3	0			2	1	1	51.854	51.857	3	1.0202e-05	6525	Nsco_1464_B_ubonesis_DsbA_T36_-65	106.19	98.276			1947400	851670	1095700	662	273	619	1543;1544	1452;1453	1452				2
AIQIDGDTDHINAPIVR	Unmodified	1846.95	0.953725	889	BW23_RS20850	yes	yes	0	0	0	0	0	By MS/MS	By MS/MS	1.33	0.471	2	1		1	2	56.853	56.911	2	0.00080761	34549	Nsco_1464_B_ubonesis_DsbA_T36_-25	87.363	84.831			1954000	575840	1378100	663	889	620	1545;1546;1547	1454	1454				1
AIQTINSDGIVGSLLVAACAIAAHNAGRPTV	Unmodified	3059.62	0.618602	906	BW23_RS21010	yes	yes	0	0	0	0	1	By MS/MS		1	0	1			1		108.72	108.72	3	0.00065224	42640	Nsco_1464_B_ubonesis_DsbA_T36_-25	84.515	81.473			811440	811440	0	664	906	621	1548	1455	1455				1
AIRPDVLEK	Unmodified	1039.6	0.602594	1682	BW23_RS30895	yes	yes	0	0	0	0	1	By MS/MS	By MS/MS	2	0		2		1	1	28.239	28.266	2	0.00021808	14011	Nsco_1464_B_ubonesis_DsbA_WT_-45	199.46	145.57			396150000	325380000	70768000	665	1682	622	1549;1550	1456;1457	1457				2
AISILNAAPPDVMNHNLETVPR	Unmodified	2371.23	0.231814	1208	BW23_RS24935	yes	yes	0	0	0	0	0	By MS/MS	By MS/MS	2	0		2		1	1	78.353	78.346	3	1.059e-05	25144	Nsco_1464_B_ubonesis_DsbA_T36_-45	96.718	88.726			1988700	1199800	788930	666	1208	623	1551;1552	1458;1459	1458				2
AISIQPNER	Unmodified	1026.55	0.545808	1695	BW23_RS31050	yes	yes	0	0	0	0	0	By MS/MS	By MS/MS	2	0		2		1	1	28.79	28.817	2	0.00025655	14137	Nsco_1464_B_ubonesis_DsbA_WT_-45	168.08	129.29			20572000	11468000	9104200	667	1695	624	1553;1554	1460;1461;1462	1461				3
AISTIQLDTGGSR	Unmodified	1317.69	0.688843	540	BW23_RS16060	yes	yes	0	0	0	0	0	By MS/MS	By matching	2	0		2		1	1	45.705	45.711	2	1.0945e-06	18774	Nsco_1464_B_ubonesis_DsbA_T36_-45	204.64	182.79			5881100	5575800	305290	668	540	625	1555;1556	1463	1463				1
AISTIQLDTGGSRPGGGPR	Unmodified	1838.96	0.959873	540	BW23_RS16060	yes	yes	0	0	0	0	1	By MS/MS	By MS/MS	2.6	0.8	1		4	3	2	38.863	38.857	2;3	4.7907e-20	33537	Nsco_1464_B_ubonesis_DsbA_T36_-25	276.19	248.01			38237000	35132000	3105200	669	540	626	1557;1558;1559;1560;1561	1464;1465;1466;1467;1468	1464				5
AISVELPTILVR	Unmodified	1309.8	0.796937	640	BW23_RS17905	yes	yes	0	0	0	0	0	By MS/MS	By MS/MS	2	0		3		2	1	90.455	90.47	2	2.2197e-06	25789	Nsco_1464_B_ubonesis_DsbA_WT_-45	205.14	202.39			91586000	84480000	7106200	670	640	627	1562;1563;1564	1469;1470;1471	1471				3
AISVNYFSGEPVTR	Unmodified	1538.77	0.772907	1557	BW23_RS29440	yes	yes	0	0	0	0	0	By MS/MS	By MS/MS	2	0		2		1	1	63.389	63.411	2	0.013665	22559	Nsco_1464_B_ubonesis_DsbA_T36_-45	64.439	64.439			25693000	16567000	9125200	671	1557	628	1565;1566	1472;1473	1472				0
AITGLKPYSAGDIEYDGK	Unmodified	1896.95	0.946908	1367	BW23_RS26900	yes	yes	0	0	0	0	1	By MS/MS	By MS/MS	1	0	2			1	1	52.882	52.912	2	5.7281e-08	31872	Nsco_1464_B_ubonesis_DsbA_WT_-25	128.31	119.45			2298300	1089100	1209200	672	1367	629	1567;1568	1474;1475	1475				2
AITVNGIVANVPSQQVK	Unmodified	1736.98	0.978483	981	BW23_RS21815	yes	yes	0	0	0	0	0	By MS/MS	By MS/MS	1	0	2			1	1	65.176	65.184	2	1.5285e-07	35298	Nsco_1464_B_ubonesis_DsbA_T36_-25	146.07	124.44			0	0	0	673	981	630	1569;1570	1476;1477	1476				2
AIVAEAQGDAALIDPLAAQIK	Unmodified	2077.14	0.14192	669	BW23_RS18145	yes	yes	0	0	0	0	0	By MS/MS	By MS/MS	1	0	2			1	1	91.909	91.957	2	9.3252e-09	39321	Nsco_1464_B_ubonesis_DsbA_T36_-25	148.57	141.31			19763000	9786000	9976700	674	669	631	1571;1572	1478;1479	1478				2
AIVCNRPDGEGPDQPTVAEIR	Unmodified	2293.11	0.112093	1698	BW23_RS31100	yes	yes	0	0	0	0	1	By MS/MS	By MS/MS	3	0			2	1	1	44.642	44.629	3	1.0258e-05	5036	Nsco_1464_B_ubonesis_DsbA_WT_-65	100.67	83.302			897550	660780	236770	675	1698	632	1573;1574	1480;1481	1481				2
AIVDPAWR	Unmodified	926.497	0.497401	126	BW23_RS03515	yes	yes	0	0	0	0	0	By MS/MS	By MS/MS	3	0			2	1	1	46.592	46.578	2	0.0010216	5691	Nsco_1464_B_ubonesis_DsbA_T36_-65	117.93	78.716			1102500	981230	121280	676	126	633	1575;1576	1482	1482				1
AIVDQMR	Oxidation (M)	847.422	0.422187	898	BW23_RS20915	yes	yes	0	0	0	1	0	By MS/MS		2	0		1		1		28.605	28.601	2	0.055214	15545	Nsco_1464_B_ubonesis_DsbA_T36_-45	46.921	37.171			0	0	0	677	898	634	1577	1483	1483			380	1
AIVDQMR	Unmodified	831.427	0.427273	898	BW23_RS20915	yes	yes	0	0	0	0	0	By MS/MS		3	0			1	1		28.668	28.645	2	0.0026003	2667	Nsco_1464_B_ubonesis_DsbA_T36_-65	110.54	45.973			1629100	1629100	0	678	898	634	1578	1484	1484				1
AIVSGEYAPGEK	Unmodified	1219.61	0.608468	1108	BW23_RS23620	yes	yes	0	0	0	0	0	By MS/MS	By MS/MS	2	0		2		1	1	33.234	33.226	2	0.00011849	14989	Nsco_1464_B_ubonesis_DsbA_WT_-45	136.52	105.14			4599200	4599200	0	679	1108	635	1579;1580	1485;1486	1486				2
AIVWDDDSQGVK	Unmodified	1331.64	0.635745	1349	BW23_RS26730	yes	yes	0	0	0	0	0	By MS/MS	By MS/MS	2	0		2		1	1	47.758	47.766	2	0.00043252	19225	Nsco_1464_B_ubonesis_DsbA_T36_-45	120.31	115.57			0	0	0	680	1349	636	1581;1582	1487;1488	1487				2
AIWCATDR	Unmodified	991.455	0.45455	912	BW23_RS21055	yes	yes	0	0	0	0	0	By MS/MS	By MS/MS	2	0		2		1	1	34.735	34.744	2	0.00020921	16685	Nsco_1464_B_ubonesis_DsbA_T36_-45	155.51	123.57			0	0	0	681	912	637	1583;1584	1489;1490	1489				2
AIYATAFEVDPTWLVEAASR	Unmodified	2209.11	0.105534	876	BW23_RS20640	yes	yes	0	0	0	0	0		By MS/MS	1	0	1				1	108.59	108.62	2	0.012908	39113	Nsco_1464_B_ubonesis_DsbA_WT_-25	52.555	43.122			1949800	0	1949800	682	876	638	1585	1491	1491				1
AIYSGDLDFAAAQK	Unmodified	1468.72	0.719809	954	BW23_RS21545	yes	yes	0	0	0	0	0	By matching	By MS/MS	1.67	0.471	1	2		2	1	64.185	64.198	2	4.8528e-05	21164	Nsco_1464_B_ubonesis_DsbA_WT_-45	118.4	105.05			55808000	43261000	12547000	683	954	639	1586;1587;1588	1492	1492				1
AIYSGDLDFAAAQKR	Unmodified	1624.82	0.82092	954	BW23_RS21545	yes	yes	0	0	0	0	1	By MS/MS	By matching	1.33	0.471	2	1		2	1	52.166	52.196	2;3	1.1679e-06	34243	Nsco_1464_B_ubonesis_DsbA_T36_-25	166.97	134.13			741250	586810	154430	684	954	640	1589;1590;1591	1493;1494	1493				2
AKDFGLLER	Unmodified	1047.57	0.571294	591	BW23_RS17040	yes	yes	0	0	0	0	1	By MS/MS	By MS/MS	2	0		2		1	1	37.046	37.053	2	0.00041946	15675	Nsco_1464_B_ubonesis_DsbA_WT_-45	148.32	113.92			14146000	7719100	6427100	685	591	641	1592;1593	1495;1496	1496				2
AKDFLAK	Unmodified	791.454	0.454139	841	BW23_RS20255	yes	yes	0	0	0	0	1	By MS/MS	By MS/MS	3	0			2	1	1	20.873	20.891	2	0.00069044	1426	Nsco_1464_B_ubonesis_DsbA_WT_-65	146.54	80.766			267590000	125930000	141660000	686	841	642	1594;1595	1497;1498;1499;1500	1499				4
AKDKDQPWVK	Unmodified	1213.65	0.645522	1220	BW23_RS25200	yes	yes	0	0	0	0	2	By MS/MS	By MS/MS	2	0		3		1	2	19.765	19.822	2	2.7419e-05	12380	Nsco_1464_B_ubonesis_DsbA_WT_-45	231.38	195.94			149190000	69014000	80173000	687	1220	643	1596;1597;1598	1501;1502;1503;1504;1505	1503				4
AKDSAEQQEAIR	Unmodified	1344.66	0.663357	693	BW23_RS18385	yes	yes	0	0	0	0	1	By matching	By MS/MS	2	0		2		1	1	17.639	17.683	2	2.782e-31	12089	Nsco_1464_B_ubonesis_DsbA_WT_-45	383.98	355.77			11113000	1939900	9173200	688	693	644	1599;1600	1506	1506				1
AKEDVDLAEHAYR	Unmodified	1515.73	0.731771	69	BW23_RS02300	yes	yes	0	0	0	0	1	By MS/MS	By MS/MS	3	0			2	1	1	26.925	26.944	3	1.2407e-07	2260	Nsco_1464_B_ubonesis_DsbA_WT_-65	143.21	131.35			7685500	5044500	2641000	689	69	645	1601;1602	1507;1508	1508				1
AKEMGDELGR	Unmodified	1104.52	0.523358	814	BW23_RS19990	yes	yes	0	0	0	0	1	By matching	By MS/MS	2	0		2		1	1	21.033	21.076	2	0.0022375	12758	Nsco_1464_B_ubonesis_DsbA_WT_-45	90.15	70.364			551240	260510	290740	690	814	646	1603;1604	1509	1509				1
AKEMGDELGRD	Unmodified	1219.55	0.550301	814	BW23_RS19990	yes	yes	0	0	0	0	2	By MS/MS	By MS/MS	2	0		2		1	1	21.707	21.75	2	0.04145	14514	Nsco_1464_B_ubonesis_DsbA_T36_-45	84.17	84.17			50078000	17210000	32868000	691	814	647	1605;1606	1510	1510				1
AKEVPVAVQK	Unmodified	1067.63	0.633895	985	BW23_RS21855	yes	yes	0	0	0	0	1	By MS/MS	By MS/MS	2	0		2		1	1	21.196	21.239	2	0.00028807	14239	Nsco_1464_B_ubonesis_DsbA_T36_-45	147.75	100.67			21164000	12366000	8798000	692	985	648	1607;1608	1511;1512	1511				2
AKFDGATPDDAAHVPAPGQEAGIAALAPGAR	Unmodified	2941.47	0.468233	1442	BW23_RS27840	yes	yes	0	0	0	0	1	By MS/MS	By MS/MS	2	0		2		1	1	62.122	62.148	3	2.0026e-09	22151	Nsco_1464_B_ubonesis_DsbA_T36_-45	136.8	126.82			5467000	3315900	2151000	693	1442	649	1609;1610	1513;1514;1515	1513				3
AKFEDMSEK	Unmodified	1083.49	0.490661	1477	BW23_RS28200	yes	yes	0	0	0	0	1	By MS/MS		2	0		1		1		21.233	21.233	2	0.021891	14264	Nsco_1464_B_ubonesis_DsbA_T36_-45	70.816	56.82			0	0	0	694	1477	650	1611	1516	1516				1
AKGAAAPAAEAAAPAAPAANAAAPATPPQK	Unmodified	2593.36	0.361248	937	BW23_RS21290	yes	yes	0	0	0	0	1	By MS/MS	By MS/MS	1.4	0.49	3	2		3	2	36.612	36.616	2;3	1.0734e-09	33399	Nsco_1464_B_ubonesis_DsbA_T36_-25	155.88	149.46			63622000	48410000	15212000	695	937	651	1612;1613;1614;1615;1616	1517;1518;1519;1520	1517				4
AKIIVVTSGK	Unmodified	1014.64	0.643731	718	BW23_RS18730	yes	yes	0	0	0	0	1		By MS/MS	2	0		1			1	25.156	25.231	2	0.011979	13451	Nsco_1464_B_ubonesis_DsbA_WT_-45	85.764	82.08			0	0	0	696	718	652	1617	1521	1521				1
AKILAGDGVCTEK	Unmodified	1360.7	0.70205	1030	BW23_RS22320	yes	yes	0	0	0	0	1	By MS/MS	By MS/MS	2	0		2		1	1	32.101	32.116	2	0.053908	14724	Nsco_1464_B_ubonesis_DsbA_WT_-45	49.3	1.3409			47585000	24898000	22688000	697	1030	653	1618;1619	1522	1522				1
AKLDGPFADK	Unmodified	1060.56	0.55531	301	BW23_RS08875	yes	yes	0	0	0	0	1		By MS/MS	2	0		1			1	27.322	27.387	2	0.00012749	13905	Nsco_1464_B_ubonesis_DsbA_WT_-45	150.61	115.16			0	0	0	698	301	654	1620	1523	1523				1
AKLPAGDLVLYPASSLHQVTPVTR	Unmodified	2532.41	0.406408	393	BW23_RS11325	yes	yes	0	0	0	0	1		By MS/MS	2	0		1			1	69.021	69.036	3	5.376e-06	22177	Nsco_1464_B_ubonesis_DsbA_WT_-45	108.64	108.64			6951600	0	6951600	699	393	655	1621	1524	1524				1
AKMELSR	Unmodified	833.443	0.442923	486	BW23_RS14810	yes	yes	0	0	0	0	1	By MS/MS		3	0			1	1		19.035	18.995	2	0.021718	1146	Nsco_1464_B_ubonesis_DsbA_T36_-65	79.469	62.542			92694	92694	0	700	486	656	1622	1525	1525				1
AKPFPGNDDR	Unmodified	1115.54	0.535971	497	BW23_RS14935	yes	yes	0	0	0	0	1	By MS/MS	By MS/MS	2	0		2		1	1	19.25	19.293	2	0.00023181	12399	Nsco_1464_B_ubonesis_DsbA_WT_-45	169.41	151.93			32196000	13867000	18329000	701	497	657	1623;1624	1526;1527	1527				2
AKPVVLVGK	Unmodified	909.601	0.601138	1377	BW23_RS27015	yes	yes	0	0	0	0	1	By MS/MS	By MS/MS	3	0			2	1	1	23.709	23.731	2	0.02952	1842	Nsco_1464_B_ubonesis_DsbA_T36_-65	65.252	52.699			3037300	1799300	1238000	702	1377	658	1625;1626	1528;1529	1528				2
AKQPGEWVIVGTPQSEEAYGCMMR	Unmodified	2723.25	0.250577	842	BW23_RS20270	yes	yes	0	0	0	0	1	By MS/MS	By MS/MS	2	0		2		1	1	71.988	71.977	3	0.023999	22752	Nsco_1464_B_ubonesis_DsbA_WT_-45	37.896	33.191			3117600	1709900	1407700	703	842	659	1627;1628	1530;1531;1532	1531				3
AKSEALAADGAR	Unmodified	1158.6	0.5993	1608	BW23_RS30085	yes	yes	0	0	0	0	1	By MS/MS	By MS/MS	2	0		2		1	1	18.13	18.173	2	3.8956e-05	13630	Nsco_1464_B_ubonesis_DsbA_T36_-45	178.67	146.31			3944800	2443000	1501900	704	1608	660	1629;1630	1533;1534	1533				2
AKTDAPMMECK	Unmodified	1280.56	0.556314	1585	BW23_RS29810	yes	yes	0	0	0	0	1	By MS/MS	By matching	2	0		2		1	1	21.199	21.243	2	0.00014945	14254	Nsco_1464_B_ubonesis_DsbA_T36_-45	154.24	152.4			2104800	1349200	755520	705	1585	661	1631;1632	1535	1535				1
AKVGLNELLR	Unmodified	1111.67	0.671343	1579	BW23_RS29755	yes	yes	0	0	0	0	1	By MS/MS	By MS/MS	2	0		2		1	1	43.782	43.791	2	0.037711	18425	Nsco_1464_B_ubonesis_DsbA_T36_-45	56.434	39.658			4484300	3347000	1137200	706	1579	662	1633;1634	1536;1537	1536				2
AKYYLLLCEPVSGEEAER	Unmodified	2126.04	0.0354058	1198	BW23_RS24805	yes	yes	0	0	0	0	1	By MS/MS	By MS/MS	3	0			2	1	1	64.852	64.843	3	0.0046882	8378	Nsco_1464_B_ubonesis_DsbA_T36_-65	63.918	39.63			585880	403110	182770	707	1198	663	1635;1636	1538	1538				1
ALAAAHLPSEPVVR	Unmodified	1429.8	0.804148	1120	BW23_RS23770	yes	yes	0	0	0	0	0	By MS/MS	By MS/MS	2	0		4		2	2	43.368	43.381	2;3	3.3911e-06	18380	Nsco_1464_B_ubonesis_DsbA_T36_-45	150.1	132.24			2823400	814170	2009300	708	1120	664	1637;1638;1639;1640	1539;1540;1541	1539				3
ALAAAIPGAK	Unmodified	881.533	0.533452	161	BW23_RS03920	yes	yes	0	0	0	0	0	By MS/MS	By MS/MS	3	0			2	1	1	36.099	36.095	2	0.0016193	4008	Nsco_1464_B_ubonesis_DsbA_T36_-65	89.296	63.402			6581900	2858200	3723800	709	161	665	1641;1642	1542;1543	1542				2
ALAAEGAAVVVNYASSK	Unmodified	1619.85	0.851886	576	BW23_RS16590	yes	yes	0	0	0	0	0	By MS/MS	By MS/MS	1	0	2			1	1	66.174	66.172	2	2.8667e-06	32802	Nsco_1464_B_ubonesis_DsbA_WT_-25	123.64	113.41			4419100	2962000	1457100	710	576	666	1643;1644	1544;1545	1545				2
ALAAEILFEGKPVAAER	Unmodified	1783.98	0.983234	1467	BW23_RS28095	yes	yes	0	0	0	0	1	By MS/MS	By MS/MS	1	0	2			1	1	67.024	67.012	2	7.4056e-05	35550	Nsco_1464_B_ubonesis_DsbA_T36_-25	96.64	90.4			1343300	932430	410820	711	1467	667	1645;1646	1546	1546				1
ALAAFLDEPPFAGR	Unmodified	1473.76	0.761614	637	BW23_RS17815	yes	yes	0	0	0	0	0	By MS/MS	By MS/MS	2	0		4		2	2	88.643	88.654	2	2.551e-06	25582	Nsco_1464_B_ubonesis_DsbA_WT_-45	155.06	144.83			119260000	58921000	60338000	712	637	668	1647;1648;1649;1650	1547;1548;1549;1550;1551	1550				5
ALAAFLFDSEEHLIR	Unmodified	1730.9	0.89917	1657	BW23_RS30640	yes	yes	0	0	0	0	0	By MS/MS	By matching	1	0	2			1	1	86.625	86.645	2	4.3902e-06	38493	Nsco_1464_B_ubonesis_DsbA_T36_-25	133.07	127.35			445030	291270	153750	713	1657	669	1651;1652	1552	1552				1
ALAAGLTPVVCVGETLDER	Unmodified	1970.01	0.0142764	1455	BW23_RS27970	yes	yes	0	0	0	0	0	By MS/MS	By matching	1	0	4			2	2	85.415	85.424	2	2.6729e-16	38376	Nsco_1464_B_ubonesis_DsbA_T36_-25	262.43	238.18			119270000	84558000	34713000	714	1455	670	1653;1654;1655;1656	1553;1554;1555	1554				3
ALAALGPDGLLVTPPVYVRPTQDGIR	Unmodified	2688.5	0.496285	1181	BW23_RS24620	yes	yes	0	0	0	0	1	By MS/MS	By MS/MS	2	0		2		1	1	91.519	91.551	3	7.545e-09	27545	Nsco_1464_B_ubonesis_DsbA_T36_-45	126.31	121.34			9037100	3910600	5126500	715	1181	671	1657;1658	1556;1557;1558	1556				3
ALAAQQAGEFGDEIAPYTITER	Unmodified	2350.14	0.144105	1273	BW23_RS25820	yes	yes	0	0	0	0	0	By MS/MS	By MS/MS	1	0	2			1	1	80.099	80.087	2	6.2635e-17	37406	Nsco_1464_B_ubonesis_DsbA_T36_-25	245.4	216.59			3751700	2581300	1170400	716	1273	672	1659;1660	1559;1560	1559				2
ALADDYETTLTR	Unmodified	1367.66	0.656874	1183	BW23_RS24655	yes	yes	0	0	0	0	0	By MS/MS	By MS/MS	2	0		2		1	1	52.679	52.703	2	4.805e-07	20284	Nsco_1464_B_ubonesis_DsbA_T36_-45	137.95	112.01			4308300	2479000	1829300	717	1183	673	1661;1662	1561;1562	1561				1
ALADELLFGK	Unmodified	1075.59	0.591361	1353	BW23_RS26780	yes	yes	0	0	0	0	0	By MS/MS	By MS/MS	2	0		2		1	1	80.822	80.822	2	0.022073	25590	Nsco_1464_B_ubonesis_DsbA_T36_-45	60.91	25.615			442170	236420	205750	718	1353	674	1663;1664	1563;1564	1563				2
ALADELQQR	Unmodified	1042.54	0.540722	61	BW23_RS02150	yes	yes	0	0	0	0	0	By MS/MS	By MS/MS	2	0		2		1	1	35.789	35.797	2	0.0002037	15403	Nsco_1464_B_ubonesis_DsbA_WT_-45	183.89	157.62			10005000	5471700	4533100	719	61	675	1665;1666	1565;1566	1566				2
ALADKNQVFR	Unmodified	1160.63	0.630206	1062	BW23_RS22785	yes	yes	0	0	0	0	1	By MS/MS	By MS/MS	2	0		2		1	1	22.03	22.073	3	0.015331	12958	Nsco_1464_B_ubonesis_DsbA_WT_-45	54.982	33.609			4108900	1859200	2249700	720	1062	676	1667;1668	1567;1568	1568				2
ALADQAQAGLAAR	Unmodified	1254.67	0.668048	272	BW23_RS07995	yes	yes	0	0	0	0	0	By MS/MS	By MS/MS	2	0		2		1	1	37.471	37.478	2	1.0378e-05	15753	Nsco_1464_B_ubonesis_DsbA_WT_-45	182.28	144.56			2766700	1763600	1003100	721	272	677	1669;1670	1569;1570	1570				2
ALADTTFR	Unmodified	893.461	0.460681	1704	BW23_RS31215	yes	yes	0	0	0	0	0	By MS/MS	By MS/MS	3	0			2	1	1	33.529	33.53	2	0.00033082	3568	Nsco_1464_B_ubonesis_DsbA_T36_-65	155.51	110.79			8813800	7217400	1596300	722	1704	678	1671;1672	1571;1572	1571				2
ALAEFAQTPLHTTVAGR	Unmodified	1781.94	0.942432	245	BW23_RS07025	yes	yes	0	0	0	0	0	By MS/MS	By MS/MS	1	0	2			1	1	54.752	54.796	2	1.1611e-06	31992	Nsco_1464_B_ubonesis_DsbA_WT_-25	125.54	117.97			6509100	3487800	3021400	723	245	679	1673;1674	1573	1573				1
ALAELECIVAATR	Unmodified	1415.74	0.74425	714	BW23_RS18655	yes	yes	0	0	0	0	0	By MS/MS	By MS/MS	2	0		2		1	1	81.136	81.137	2	2.1278e-05	25621	Nsco_1464_B_ubonesis_DsbA_T36_-45	166.69	134.28			49259000	29535000	19724000	724	714	680	1675;1676	1574;1575;1576	1574				3
ALAEVGLGPAFR	Unmodified	1199.67	0.666257	361	BW23_RS10435	yes	yes	0	0	0	0	0	By MS/MS	By MS/MS	2	0		2		1	1	65.834	65.847	2	9.9661e-05	22915	Nsco_1464_B_ubonesis_DsbA_T36_-45	128.93	108.37			7531300	5567000	1964300	725	361	681	1677;1678	1577;1578	1577				2
ALAGAPSASQALDGAAK	Unmodified	1497.78	0.778721	1211	BW23_RS25060	yes	yes	0	0	0	0	0		By MS/MS	2	0		1			1	44.512	44.533	2	2.0898e-05	17093	Nsco_1464_B_ubonesis_DsbA_WT_-45	113.24	91.092			2588100	0	2588100	726	1211	682	1679	1579	1579				1
ALAGVHGNHDAR	Unmodified	1216.61	0.606117	719	BW23_RS18735	yes	yes	0	0	0	0	0	By MS/MS	By MS/MS	1.67	0.471	1	2		1	2	16.394	16.438	2;3	5.6165e-05	13283	Nsco_1464_B_ubonesis_DsbA_T36_-45	126.76	119.64			66496000	19477000	47019000	727	719	683	1680;1681;1682	1580;1581;1582;1583;1584	1580				5
ALAHAQQALDGR	Unmodified	1249.65	0.652732	1047	BW23_RS22490	yes	yes	0	0	0	0	0	By MS/MS	By MS/MS	2	0		2		1	1	22.553	22.595	2	3.2502e-08	13062	Nsco_1464_B_ubonesis_DsbA_WT_-45	236.92	215.46			13212000	7200900	6011200	728	1047	684	1683;1684	1585;1586	1586				2
ALALAEAAGVEPAVR	Unmodified	1436.8	0.798728	1142	BW23_RS23955	yes	yes	0	0	0	0	0	By MS/MS	By MS/MS	1.33	0.471	2	1		1	2	64.078	64.108	2	4.1909e-06	35179	Nsco_1464_B_ubonesis_DsbA_T36_-25	134.75	131.77			1665200	590010	1075100	729	1142	685	1685;1686;1687	1587;1588	1587				2
ALALGDALPAPQR	Unmodified	1291.72	0.724835	10	BW23_RS00385	yes	yes	0	0	0	0	0	By MS/MS	By MS/MS	2	0		2		1	1	61.585	61.611	2	1.7369e-05	22053	Nsco_1464_B_ubonesis_DsbA_T36_-45	172.28	129.1			28573000	17576000	10998000	730	10	686	1688;1689	1589;1590	1589				2
ALALLDPLDGGR	Unmodified	1209.67	0.671737	1689	BW23_RS30980	yes	yes	0	0	0	0	0	By MS/MS	By MS/MS	2	0		2		1	1	82.959	82.966	2	0.00032859	25939	Nsco_1464_B_ubonesis_DsbA_T36_-45	114.84	112.44			4738900	3341800	1397100	731	1689	687	1690;1691	1591;1592	1591				2
ALALQPGLR	Unmodified	937.571	0.5709	1051	BW23_RS22525	yes	yes	0	0	0	0	0		By MS/MS	2	0		1			1	44.417	44.438	2	0.016187	17073	Nsco_1464_B_ubonesis_DsbA_WT_-45	78.616	27.65			0	0	0	732	1051	688	1692	1593	1593				1
ALAMHPDVMLFDEPTSALDPELVGEVLK	2 Oxidation (M)	3068.51	0.508625	1406;630	BW23_RS27310;BW23_RS17720	no	no	0	0	0	2	0	By MS/MS		2	0		1		1		106.29	106.27	3	0.015834	29794	Nsco_1464_B_ubonesis_DsbA_T36_-45	48.18	44.276			2477900	2477900	0	733	1406;630	689	1693	1594	1594			251;252	1
ALAMHPDVMLFDEPTSALDPELVGEVLK	Unmodified	3036.52	0.518796	1406;630	BW23_RS27310;BW23_RS17720	no	no	0	0	0	0	0	By MS/MS	By MS/MS	2	0		6		3	3	108.14	108.16	3	0.00027963	27850	Nsco_1464_B_ubonesis_DsbA_WT_-45	86.131	78.771			140260000	123310000	16950000	734	1406;630	689	1694;1695;1696;1697;1698;1699	1595;1596;1597;1598	1597				4
ALAMHPDVMLFDEPTSALDPELVGEVLK	Oxidation (M)	3052.51	0.513711	1406;630	BW23_RS27310;BW23_RS17720	no	no	0	0	0	1	0		By MS/MS	2	0		1			1	105.88	105.94	3	0.0020609	27678	Nsco_1464_B_ubonesis_DsbA_WT_-45	66.447	57.35			36531000	0	36531000	735	1406;630	689	1700	1599	1599			251;252	1
ALAPHYQIVLTK	Unmodified	1352.78	0.781621	903	BW23_RS20985	yes	yes	0	0	0	0	0	By MS/MS	By matching	2	0		2		1	1	46.195	46.202	2	0.0005655	18874	Nsco_1464_B_ubonesis_DsbA_T36_-45	104.43	98.13			1147100	742050	405080	736	903	690	1701;1702	1600	1600				1
ALAPSPELLLLDEPFSNLDVDTR	Unmodified	2524.31	0.306085	618	BW23_RS17585	yes	yes	0	0	0	0	0	By MS/MS	By MS/MS	1	0	4			2	2	109.63	109.65	2	1.109e-20	42893	Nsco_1464_B_ubonesis_DsbA_T36_-25	238.32	221.25			326380000	7231800	319150000	737	618	691	1703;1704;1705;1706	1601;1602;1603	1601				3
ALAQCVPALR	Unmodified	1097.6	0.601549	1382	BW23_RS27105	yes	yes	0	0	0	0	0	By matching	By MS/MS	3	0			2	1	1	45.699	45.686	2	0.029783	5193	Nsco_1464_B_ubonesis_DsbA_WT_-65	53.166	28.244			268350	157880	110470	738	1382	692	1707;1708	1604	1604				1
ALAQHHPSIAAETDALR	Unmodified	1799.93	0.927845	1618	BW23_RS30175	yes	yes	0	0	0	0	0	By MS/MS	By MS/MS	1	0	2			1	1	32.205	32.22	2	1.2996e-07	30768	Nsco_1464_B_ubonesis_DsbA_WT_-25	177.81	160.9			2272900	1430200	842660	739	1618	693	1709;1710	1605;1606	1606				2
ALASGADDASGAAAPGAAAPAVAPAAAAK	BC glycan 1	2929.4	0.40402	926	BW23_RS21205	yes	yes	0	1	0	0	0	By MS/MS	By MS/MS	1	0	2			1	1	48.481	48.489	2	1.0852e-05	34033	Nsco_1464_B_ubonesis_DsbA_T36_-25	95.767	72.888			2308800	1397200	911570	740	926	694	1711;1712	1607;1608;1609;1610	1608	10			4
ALASGADDASGAAAPGAAAPAVAPAAAAK	Unmodified	2361.19	0.192452	926	BW23_RS21205	yes	yes	0	0	0	0	0	By MS/MS	By MS/MS	1	0	2			1	1	51.849	51.87	2	0.020441	34224	Nsco_1464_B_ubonesis_DsbA_T36_-25	47.548	33.39			2192900	1016000	1176800	741	926	694	1713;1714	1611;1612	1611				2
ALASGADDASGAAAPGAAAPAVAPAAAAK	BC glycan 2	3029.42	0.420064	926	BW23_RS21205	yes	yes	0	0	1	0	0	By MS/MS	By MS/MS	1	0	2			1	1	52.215	52.245	2	0.031564	34253	Nsco_1464_B_ubonesis_DsbA_T36_-25	51.147	28.268			363240	183720	179520	742	926	694	1715;1716	1613	1613		7;8		1
ALASTLLGLDAPVESVAISSPNAHACTAA	Unmodified	2806.42	0.417108	1481	BW23_RS28265	yes	yes	0	0	0	0	0	By MS/MS	By MS/MS	1	0	2			1	1	96.86	96.908	2	0.052618	36985	Nsco_1464_B_ubonesis_DsbA_WT_-25	32.387	27.839			3587000	1875500	1711500	743	1481	695	1717;1718	1614	1614				1
ALATNPSFILLDEPFAGVDPIAVLEIQK	Unmodified	2980.62	0.616126	1241	BW23_RS25420	yes	yes	0	0	0	0	0	By MS/MS	By MS/MS	1	0	2			1	1	113.25	113.26	2	0.0036103	43582	Nsco_1464_B_ubonesis_DsbA_T36_-25	65.716	62.295			3009500	2760100	249330	744	1241	696	1719;1720	1615;1616	1615				2
ALAVATFTGAAQLAAQSGEPASVLR	Unmodified	2399.28	0.280873	814	BW23_RS19990	yes	yes	0	0	0	0	0	By MS/MS	By MS/MS	1	0	2			1	1	93.565	93.616	2	1.4626e-72	39618	Nsco_1464_B_ubonesis_DsbA_T36_-25	461.47	456.48			99402000	42887000	56515000	745	814	697	1721;1722	1617;1618;1619;1620;1621;1622	1617				6
ALAWGPGLR	Unmodified	939.529	0.529035	612	BW23_RS17350	yes	yes	0	0	0	0	0	By MS/MS		2	0		1		1		53.81	53.805	2	0.00073165	20481	Nsco_1464_B_ubonesis_DsbA_T36_-45	100.74	91.501			642160	642160	0	746	612	698	1723	1623	1623				1
ALDAATPDAAR	Unmodified	1070.54	0.535637	1174	BW23_RS24465	yes	yes	0	0	0	0	0	By MS/MS	By MS/MS	3	0			2	1	1	26.639	26.658	2	5.3095e-05	2343	Nsco_1464_B_ubonesis_DsbA_T36_-65	176.38	152.43			8054400	4234600	3819800	747	1174	699	1724;1725	1624;1625	1624				2
ALDAFVAR	Unmodified	861.471	0.470852	502	BW23_RS15190	yes	yes	0	0	0	0	0	By MS/MS		3	0			1	1		43.762	43.743	2	0.00048496	5242	Nsco_1464_B_ubonesis_DsbA_T36_-65	124.34	67.833			509350	509350	0	748	502	700	1726	1626	1626				1
ALDAFVARPAVAR	Unmodified	1355.77	0.767368	502	BW23_RS15190	yes	yes	0	0	0	0	1	By MS/MS	By MS/MS	2	0		2		1	1	45.63	45.637	2	0.00056276	18761	Nsco_1464_B_ubonesis_DsbA_T36_-45	102.06	70.988			1031700	858610	173100	749	502	701	1727;1728	1627;1628	1627				2
ALDAIASGSGGGR	Unmodified	1130.57	0.568	634	BW23_RS17785	yes	yes	0	0	0	0	0	By MS/MS	By MS/MS	2	0		2		1	1	29.152	29.178	2	6.15e-06	14171	Nsco_1464_B_ubonesis_DsbA_WT_-45	162.36	108.39			0	0	0	750	634	702	1729;1730	1629;1630	1630				2
ALDAIATQAAAGVR	Unmodified	1326.73	0.725563	821	BW23_RS20080	yes	yes	0	0	0	0	0	By matching	By MS/MS	1	0	2			1	1	55.043	55.087	2	0.01664	32017	Nsco_1464_B_ubonesis_DsbA_WT_-25	59.426	51.78			187060	85595	101470	751	821	703	1731;1732	1631	1631				1
ALDCVAGYCVVNDVSER	Unmodified	1925.86	0.861147	97	BW23_RS03035	yes	yes	0	0	0	0	0	By MS/MS	By MS/MS	1	0	2			1	1	67.586	67.574	2	2.3016e-07	35594	Nsco_1464_B_ubonesis_DsbA_T36_-25	163.99	147.85			3566000	2229600	1336400	752	97	704	1733;1734	1632;1633	1632				2
ALDDAIPANLR	Unmodified	1167.62	0.624786	617	BW23_RS17575	yes	yes	0	0	0	0	0	By MS/MS	By MS/MS	2	0		2		1	1	60.795	60.824	2	8.647e-05	21912	Nsco_1464_B_ubonesis_DsbA_T36_-45	160.88	138.14			9830700	3496200	6334500	753	617	705	1735;1736	1634;1635	1634				2
ALDDKLAALNK	Unmodified	1170.66	0.660838	1610	BW23_RS30105	yes	yes	0	0	0	0	1	By MS/MS	By MS/MS	2	0		2		1	1	37.839	37.86	2	6.0831e-25	17315	Nsco_1464_B_ubonesis_DsbA_T36_-45	285.16	220.89			9528700	0	9528700	754	1610	706	1737;1738	1636;1637	1636				2
ALDDKLAALNKGPSVEDR	Unmodified	1911.01	0.0061546	1610	BW23_RS30105	yes	yes	0	0	0	0	2	By MS/MS	By MS/MS	3	0			2	1	1	44.373	44.36	3	2.2664e-15	5347	Nsco_1464_B_ubonesis_DsbA_T36_-65	235.24	223.96			7132700	4402600	2730000	755	1610	707	1739;1740	1638;1639	1638				2
ALDDLGPR	Unmodified	855.445	0.445031	740	BW23_RS18990	yes	yes	0	0	0	0	0	By MS/MS	By MS/MS	3	0			2	1	1	34.683	34.681	2	0.0010216	3582	Nsco_1464_B_ubonesis_DsbA_WT_-65	117.93	94.915			4893400	2106200	2787200	756	740	708	1741;1742	1640	1640				1
ALDEVSFR	Unmodified	935.471	0.471246	764	BW23_RS19290	yes	yes	0	0	0	0	0	By MS/MS	By MS/MS	3	0			2	1	1	43.987	43.977	2	0.00033843	4919	Nsco_1464_B_ubonesis_DsbA_WT_-65	153.73	92.765			5872700	2658700	3214000	757	764	709	1743;1744	1641;1642	1642				2
ALDGYRPR	Unmodified	946.498	0.498464	1678	BW23_RS30865	yes	yes	0	0	0	0	1		By MS/MS	2	0		1			1	21.762	21.846	2	0.036485	12915	Nsco_1464_B_ubonesis_DsbA_WT_-45	69.383	34.491			0	0	0	758	1678	710	1745	1643	1643				1
ALDIDGLGEK	Unmodified	1029.53	0.53424	1581	BW23_RS29780	yes	yes	0	0	0	0	0		By MS/MS	2	0		1			1	53.149	53.202	2	0.0014729	18873	Nsco_1464_B_ubonesis_DsbA_WT_-45	90.906	58.065			537510	0	537510	759	1581	711	1746	1644	1644				1
ALDPATLPLVPGEPR	Unmodified	1544.86	0.856243	97	BW23_RS03035	yes	yes	0	0	0	0	0	By MS/MS	By MS/MS	2	0		2		1	1	80.163	80.161	2	3.3206e-06	25458	Nsco_1464_B_ubonesis_DsbA_T36_-45	142.08	138.24			14774000	9778900	4994800	760	97	712	1747;1748	1645;1646	1645				2
ALDPEGR	Unmodified	756.377	0.376617	921	BW23_RS21150	yes	yes	0	0	0	0	0	By MS/MS	By matching	3	0			2	1	1	34.736	34.734	2	0.031369	3817	Nsco_1464_B_ubonesis_DsbA_T36_-65	61.123	14.772			683520	443350	240170	761	921	713	1749;1750	1647	1647				1
ALEAGIDALAAR	Unmodified	1169.64	0.640436	748	BW23_RS19120	yes	yes	0	0	0	0	0	By matching	By MS/MS	2	0		2		1	1	59.4	59.432	2	0.0023079	20146	Nsco_1464_B_ubonesis_DsbA_WT_-45	87.258	59.049			1116300	484680	631630	762	748	714	1751;1752	1648	1648				1
ALEAVAYAWDELRR	Unmodified	1661.85	0.852554	900	BW23_RS20965	yes	yes	0	0	0	0	1	By MS/MS	By MS/MS	1	0	2			1	1	77.755	77.732	2	3.6965e-11	37024	Nsco_1464_B_ubonesis_DsbA_T36_-25	234.65	188.65			1882200	1332200	550010	763	900	715	1753;1754	1649;1650	1649				2
ALEEANADLEVK	Unmodified	1300.65	0.651061	1734;1724	CON__P02533;CON__Q6IFX2;CON__P19012;CON__ENSEMBL:ENSP00000377550;CON__P13646-1;CON__P08779	no	no	0	0	0	0	0	By MS/MS	By MS/MS	2	0		2		1	1	42.851	42.86	2	8.9607e-05	16723	Nsco_1464_B_ubonesis_DsbA_WT_-45	135.55	127.02		+	4540800	1869700	2671100	764	1724;1734	716	1755;1756	1651;1652	1652				2
ALEELGFPLLK	Unmodified	1228.71	0.706725	132	BW23_RS03585	yes	yes	0	0	0	0	0	By MS/MS	By MS/MS	2	0		2		1	1	90.979	91.01	2	0.00013581	25943	Nsco_1464_B_ubonesis_DsbA_WT_-45	137	133.89			21901000	21374000	527010	765	132	717	1757;1758	1653;1654	1654				2
ALEERPMPELQAPTDAIVR	Unmodified	2135.1	0.104488	445	BW23_RS13685	yes	yes	0	0	0	0	1	By MS/MS	By MS/MS	2	1	2		2	2	2	65.312	65.31	2;3	7.3622e-15	35329	Nsco_1464_B_ubonesis_DsbA_T36_-25	230.16	230.16			19112000	18853000	258690	766	445	718	1759;1760;1761;1762	1655;1656;1657;1658;1659;1660	1656				6
ALEERPMPELQAPTDAIVR	Oxidation (M)	2151.1	0.0994031	445	BW23_RS13685	yes	yes	0	0	0	1	1	By MS/MS	By MS/MS	3	0			3	2	1	56.747	56.767	3	1.6546e-08	7304	Nsco_1464_B_ubonesis_DsbA_T36_-65	136.43	123.2			4206300	3827900	378400	767	445	718	1763;1764;1765	1661;1662;1663	1661			173	3
ALEESNYELEGK	Unmodified	1380.64	0.64089	1735	CON__P13645;CON__P02535-1	yes	no	0	0	0	0	0	By MS/MS	By matching	2	0		2		1	1	38.298	38.306	2	0.007314	17418	Nsco_1464_B_ubonesis_DsbA_T36_-45	72.321	58.326		+	41185000	30326000	10858000	768	1735	719	1766;1767	1664	1664				0
ALEGLAMFALNQGEVCTCPSR	Unmodified	2323.08	0.0759072	1066	BW23_RS22825	yes	yes	0	0	0	0	0	By MS/MS		1	0	1			1		94.21	94.21	2	2.6344e-08	39764	Nsco_1464_B_ubonesis_DsbA_T36_-25	127.71	96.84			1566700	1566700	0	769	1066	720	1768	1665	1665				1
ALEKPTADVLAAFEPEEVQSALQR	Unmodified	2611.35	0.349346	1211	BW23_RS25060	yes	yes	0	0	0	0	1	By MS/MS	By MS/MS	2	0		2		1	1	89.769	89.795	3	0.0015216	27222	Nsco_1464_B_ubonesis_DsbA_T36_-45	74.062	71.687			1566000	1081700	484300	770	1211	721	1769;1770	1666	1666				1
ALELGAVDFVTKPR	Unmodified	1514.85	0.845678	1038	BW23_RS22415	yes	yes	0	0	0	0	1	By MS/MS	By MS/MS	1	0	2			1	1	66.002	66	2	1.0066e-08	35397	Nsco_1464_B_ubonesis_DsbA_T36_-25	223.78	148.49			4774400	3897700	876640	771	1038	722	1771;1772	1667;1668	1667				2
ALEMVAR	Oxidation (M)	804.416	0.416374	1294	BW23_RS26035	yes	yes	0	0	0	1	0	By MS/MS	By MS/MS	3	0			2	1	1	30.102	30.115	2	0.0017891	2822	Nsco_1464_B_ubonesis_DsbA_WT_-65	107.22	26.122			3706300	2015200	1691100	772	1294	723	1773;1774	1669;1670	1670			625	2
ALEQAGLLR	Unmodified	969.561	0.56073	1108	BW23_RS23620	yes	yes	0	0	0	0	0	By MS/MS	By MS/MS	2	0		2		1	1	41.041	41.05	2	0.00027611	16370	Nsco_1464_B_ubonesis_DsbA_WT_-45	127.02	78.518			6259600	3071700	3187900	773	1108	724	1775;1776	1671;1672	1672				2
ALEQELHVGDMEPR	Oxidation (M)	1638.77	0.76717	55	BW23_RS02000	yes	yes	0	0	0	1	0	By MS/MS	By MS/MS	1	0	4			2	2	45.415	45.427	2	0.0001356	33564	Nsco_1464_B_ubonesis_DsbA_T36_-25	90.653	81.708			1490200	1090400	399750	774	55	725	1777;1778;1779;1780	1673;1674;1675;1676	1673			28	4
ALESNMLTPIELIR	Unmodified	1598.87	0.870178	1439	BW23_RS27765	yes	yes	0	0	0	0	0	By MS/MS	By MS/MS	1.67	0.471	1	2		2	1	93.44	93.463	2	1.512e-06	27878	Nsco_1464_B_ubonesis_DsbA_T36_-45	164.64	132.12			18054000	8062800	9991400	775	1439	726	1781;1782;1783	1677;1678	1677				2
ALESNMLTPIELIR	Oxidation (M)	1614.87	0.865093	1439	BW23_RS27765	yes	yes	0	0	0	1	0	By matching	By MS/MS	2	0		2		1	1	81.391	81.392	2	0.0089535	24440	Nsco_1464_B_ubonesis_DsbA_WT_-45	61.958	46.947			1271300	613290	658030	776	1439	726	1784;1785	1679	1679			707	1
ALEWLTTYSGR	Unmodified	1295.65	0.651001	12	BW23_RS00430	yes	yes	0	0	0	0	0	By MS/MS	By MS/MS	2	0		2		1	1	72.345	72.334	2	0.0078741	24074	Nsco_1464_B_ubonesis_DsbA_T36_-45	79.974	16.9			2678100	1615200	1062900	777	12	727	1786;1787	1680;1681	1680				2
ALFALEGDITGR	Unmodified	1261.67	0.666651	1046	BW23_RS22485	yes	yes	0	0	0	0	0	By MS/MS	By MS/MS	2	0		2		1	1	76.95	76.942	2	4.3917e-05	23635	Nsco_1464_B_ubonesis_DsbA_WT_-45	166.07	148.63			9027600	4293700	4733800	778	1046	728	1788;1789	1682;1683	1683				2
ALFDMSTTAQIR	Unmodified	1352.68	0.675836	1338	BW23_RS26535	yes	yes	0	0	0	0	0	By MS/MS	By MS/MS	2	0		3		1	2	69.537	69.531	2	0.004658	22366	Nsco_1464_B_ubonesis_DsbA_WT_-45	95.523	79.642			1167900	618900	549040	779	1338	729	1790;1791;1792	1684;1685	1685				1
ALGADVSVDSPTASR	Unmodified	1444.72	0.715786	177	BW23_RS04770	yes	yes	0	0	0	0	0		By MS/MS	2	0		1			1	43.227	43.25	2	0.00030281	16839	Nsco_1464_B_ubonesis_DsbA_WT_-45	105.46	81.488			0	0	0	780	177	730	1793	1686	1686				1
ALGATVIGTVSSDEKAEIAK	Unmodified	1959.05	0.0524361	1440	BW23_RS27775	yes	yes	0	0	0	0	1	By MS/MS	By matching	1	0	2			1	1	56.909	56.957	2	0.010017	34558	Nsco_1464_B_ubonesis_DsbA_T36_-25	62.258	47.227			244540	174580	69967	781	1440	731	1794;1795	1687	1687				1
ALGAVNTVLFK	Unmodified	1131.67	0.665195	61	BW23_RS02150	yes	yes	0	0	0	0	0	By MS/MS	By MS/MS	2	0		2		1	1	65.625	65.639	2	0.00030151	21491	Nsco_1464_B_ubonesis_DsbA_WT_-45	120.15	104.27			5029000	3610600	1418400	782	61	732	1796;1797	1688;1689	1689				2
ALGDIALPDDGVALVDAAR	Unmodified	1850.97	0.973792	580	BW23_RS16705	yes	yes	0	0	0	0	0	By MS/MS	By MS/MS	1	0	4			2	2	96.626	96.675	2	6.9533e-06	40126	Nsco_1464_B_ubonesis_DsbA_T36_-25	116.19	99.415			7060300	4433100	2627200	783	580	733	1798;1799;1800;1801	1690;1691;1692	1690				2
ALGEEVISSLSPGQALVGVVQK	Unmodified	2180.21	0.205248	878	BW23_RS20660	yes	yes	0	0	0	0	0	By MS/MS	By MS/MS	1	0	2			1	1	97.202	97.25	2	0.0030756	40401	Nsco_1464_B_ubonesis_DsbA_T36_-25	72.891	68.09			2101600	1379700	721920	784	878	734	1802;1803	1693	1693				1
ALGEVAQDEDLSR	Unmodified	1401.67	0.673587	1137	BW23_RS23900	yes	yes	0	0	0	0	0	By matching	By MS/MS	2	0		2		1	1	42.083	42.093	2	0.0057126	16635	Nsco_1464_B_ubonesis_DsbA_WT_-45	80.763	74.451			3256200	1742200	1514000	785	1137	735	1804;1805	1694	1694				1
ALGFDFIASEGNVGDWDSTK	Unmodified	2127.97	0.974914	1682	BW23_RS30895	yes	yes	0	0	0	0	0	By MS/MS	By MS/MS	1	0	3			2	1	99.471	99.5	2	1.7072e-10	40656	Nsco_1464_B_ubonesis_DsbA_T36_-25	176.91	168.19			26983000	25942000	1041500	786	1682	736	1806;1807;1808	1695;1696;1697	1695				2
ALGFHPALR	Unmodified	980.556	0.555585	186	BW23_RS05260	yes	yes	0	0	0	0	0	By MS/MS	By MS/MS	3	0			2	1	1	34.53	34.531	2	0.00027645	3750	Nsco_1464_B_ubonesis_DsbA_T36_-65	128.38	96.447			1219200	851380	367790	787	186	737	1809;1810	1698;1699	1698				2
ALGGEVPVYAHLPTVLNEQGEK	Unmodified	2320.21	0.206311	1566	BW23_RS29585	yes	yes	0	0	0	0	0	By MS/MS	By MS/MS	2.67	0.471		1	2	1	2	73.712	73.69	3	0.0034665	8450	Nsco_1464_B_ubonesis_DsbA_WT_-65	55.127	48.174			4712500	2842400	1870100	788	1566	738	1811;1812;1813	1700;1701;1702	1702				3
ALGGSCEVPLAAHAVWR	Unmodified	1792.9	0.904272	1399	BW23_RS27240	yes	yes	0	0	0	0	0	By MS/MS	By matching	3	0			2	1	1	59.661	59.676	3	3.2242e-05	7694	Nsco_1464_B_ubonesis_DsbA_T36_-65	91.207	75.668			337890	245180	92711	789	1399	739	1814;1815	1703	1703				1
ALGIDVPGWDPERPLIR	Unmodified	1903.03	0.0315815	824	BW23_RS20105	yes	yes	0	0	0	0	1	By MS/MS	By matching	3	0			2	1	1	85.366	85.365	3	0.011678	10497	Nsco_1464_B_ubonesis_DsbA_T36_-65	51.695	42.649			503340	446090	57245	790	824	740	1816;1817	1704	1704				1
ALGIEYAAR	Unmodified	962.519	0.51853	863	BW23_RS20525	yes	yes	0	0	0	0	0	By MS/MS	By MS/MS	2	0		2		1	1	41.791	41.8	2	0.019193	18028	Nsco_1464_B_ubonesis_DsbA_T36_-45	66.073	36.735			655200	452470	202730	791	863	741	1818;1819	1705;1706	1705				2
ALGIFGDSVTTDHISPAGSIK	Unmodified	2085.07	0.0742342	232	BW23_RS06850	yes	yes	0	0	0	0	0	By MS/MS	By MS/MS	3	0			2	1	1	71.662	71.63	3	1.0262e-05	9233	Nsco_1464_B_ubonesis_DsbA_T36_-65	99.059	81.763			7514400	3872900	3641500	792	232	742	1820;1821	1707;1708	1707				2
ALGILQFK	Unmodified	888.543	0.543289	28	BW23_RS01130	yes	yes	0	0	0	0	0	By MS/MS		2	0		1		1		65.916	65.901	2	0.0014278	22909	Nsco_1464_B_ubonesis_DsbA_T36_-45	113.08	79.726			559440	559440	0	793	28	743	1822	1709	1709				1
ALGIPTSMFTCIFAMAR	Oxidation (M)	1901.92	0.920182	238	BW23_RS06905	yes	yes	0	0	0	1	0	By MS/MS	By MS/MS	1	0	2			1	1	107.19	107.22	2	0.0039327	42324	Nsco_1464_B_ubonesis_DsbA_T36_-25	71.085	56.418			5369100	3540100	1829000	794	238	744	1823;1824	1710;1711	1710			106	2
ALGLALTGDK	Unmodified	957.549	0.549496	902	BW23_RS20975	yes	yes	0	0	0	0	0	By MS/MS	By MS/MS	2	0		2		1	1	50.017	50.031	2	0.00019958	19663	Nsco_1464_B_ubonesis_DsbA_T36_-45	141.2	104.18			84931000	28093000	56838000	795	902	745	1825;1826	1712;1713	1712				2
ALGLTLNSAAEK	Unmodified	1186.66	0.655752	1568	BW23_RS29650	yes	yes	0	0	0	0	0	By MS/MS	By matching	2	0		2		1	1	48.613	48.621	2	0.0065489	19401	Nsco_1464_B_ubonesis_DsbA_T36_-45	80.706	62.886			1702800	1333600	369140	796	1568	746	1827;1828	1714	1714				1
ALGLYQALAK	Unmodified	1046.61	0.612431	937	BW23_RS21290	yes	yes	0	0	0	0	0	By MS/MS	By MS/MS	2	0		3		1	2	58.363	58.397	2	0.00013966	21397	Nsco_1464_B_ubonesis_DsbA_T36_-45	175.24	163.17			67339000	50354000	16985000	797	937	747	1829;1830;1831	1715;1716;1717;1718	1715				4
ALGMLQMTDESGVDAK	Unmodified	1664.78	0.774957	1403	BW23_RS27270	yes	yes	0	0	0	0	0	By MS/MS	By MS/MS	2	0		2		1	1	65.834	65.847	2	2.5431e-06	21537	Nsco_1464_B_ubonesis_DsbA_WT_-45	134.2	131.97			5155500	3639600	1515900	798	1403	748	1832;1833	1719	1719				1
ALGNPARPLVAIVAGSK	Unmodified	1632.97	0.967525	1312	BW23_RS26265	yes	yes	0	0	0	0	1	By MS/MS	By matching	2	0		2		1	1	62.343	62.367	2	5.1715e-09	22227	Nsco_1464_B_ubonesis_DsbA_T36_-45	147.24	136.7			1494600	934310	560250	799	1312	749	1834;1835	1720	1720				0
ALGPATGAPGLLAASADLLPSR	Unmodified	2018.12	0.116039	528	BW23_RS15840	yes	yes	0	0	0	0	0	By MS/MS	By MS/MS	1	0	2			1	1	97.8	97.845	2	1.7052e-08	40461	Nsco_1464_B_ubonesis_DsbA_T36_-25	135.47	123.05			25583000	20362000	5220500	800	528	750	1836;1837	1721;1722	1721				2
ALGPVEVTTMAGR	Unmodified	1300.68	0.680921	105	BW23_RS03190	yes	yes	0	0	0	0	0	By MS/MS	By MS/MS	3	0			2	1	1	56.483	56.503	2	0.008463	6641	Nsco_1464_B_ubonesis_DsbA_WT_-65	76.143	71.452			424480	196300	228180	801	105	751	1838;1839	1723;1724	1724				2
ALGTGIGGGLR	Unmodified	970.556	0.555979	1491	BW23_RS28575	yes	yes	0	0	0	0	0	By MS/MS	By MS/MS	2	0		2		1	1	39.244	39.266	2	0.00037292	16010	Nsco_1464_B_ubonesis_DsbA_WT_-45	117.89	79.911			3581500	0	3581500	802	1491	752	1840;1841	1725;1726	1726				2
ALGVTWQLPEHDNETYSK	Unmodified	2087	0.995984	600	BW23_RS17190	yes	yes	0	0	0	0	0		By MS/MS	3	0			1		1	61.05	61.115	3	0.0050895	7183	Nsco_1464_B_ubonesis_DsbA_WT_-65	64.507	55.909			1746300	0	1746300	803	600	753	1842	1727	1727				1
ALGVTWQLPEHDNETYSKDYLLDR	Unmodified	2862.38	0.382437	600	BW23_RS17190	yes	yes	0	0	0	0	1	By MS/MS	By matching	2	0		2		1	1	74.089	74.078	3	0.018435	24334	Nsco_1464_B_ubonesis_DsbA_T36_-45	42.325	36.314			619070	420710	198350	804	600	754	1843;1844	1728	1728				1
ALGVVPQELVFDPFFTVR	Unmodified	2033.1	0.0985984	959	BW23_RS21595	yes	yes	0	0	0	0	0	By matching	By MS/MS	1	0	2			1	1	109.86	109.88	2	0.016341	39389	Nsco_1464_B_ubonesis_DsbA_WT_-25	52.344	46.96			1120500	140240	980300	805	959	755	1845;1846	1729	1729				1
ALHAQPGAFILPNPWDAGTAR	Unmodified	2202.13	0.133421	7	BW23_RS00340	yes	yes	0	0	0	0	0	By MS/MS	By MS/MS	3	0			2	1	1	80.24	80.225	3	0.026814	10080	Nsco_1464_B_ubonesis_DsbA_T36_-65	36.805	33.661			471430	327750	143680	806	7	756	1847;1848	1730	1730				1
ALHGLGIK	Unmodified	807.497	0.496673	982	BW23_RS21820	yes	yes	0	0	0	0	0	By MS/MS	By MS/MS	3	0			2	1	1	25.96	25.98	2	0.00043985	2112	Nsco_1464_B_ubonesis_DsbA_WT_-65	129.96	73.451			52413000	28514000	23899000	807	982	757	1849;1850	1731;1732	1732				2
ALHQELAG	Unmodified	837.434	0.434466	1250	BW23_RS25535	yes	yes	0	0	0	0	0	By MS/MS	By matching	2	0		2		1	1	23.186	23.228	2	0.015905	14644	Nsco_1464_B_ubonesis_DsbA_T36_-45	74.191	54.831			4708100	2656500	2051600	808	1250	758	1851;1852	1733	1733				1
ALHTPGHTPACMTYCVDDGAQR	Unmodified	2457.06	0.0623824	1699	BW23_RS31105	yes	yes	0	0	0	0	0	By MS/MS	By MS/MS	1.67	0.471	1	2		2	1	35.781	35.778	2;3	1.5076e-09	16879	Nsco_1464_B_ubonesis_DsbA_T36_-45	155.87	145.02			2867800	2867800	0	809	1699	759	1853;1854;1855	1734;1735;1736;1737	1735				4
ALIAAEANDLKPLVVLNK	Unmodified	1891.11	0.114248	677	BW23_RS18235	yes	yes	0	0	0	0	1	By MS/MS	By MS/MS	1	0	2			1	1	75.6	75.572	2	0.014062	33915	Nsco_1464_B_ubonesis_DsbA_WT_-25	59.542	45.578			633080	397390	235690	810	677	760	1856;1857	1738;1739	1739				2
ALIAQPR	Unmodified	767.465	0.465373	212	BW23_RS06570	yes	yes	0	0	0	0	0	By MS/MS		2	0		1		1		26.708	26.707	2	0.025993	15230	Nsco_1464_B_ubonesis_DsbA_T36_-45	66.994	40.885			434700	434700	0	811	212	761	1858	1740	1740				1
ALIDYDATLKPSLSNAGFVTR	Unmodified	2251.18	0.184847	837	BW23_RS20220	yes	yes	0	0	0	0	1	By matching	By MS/MS	1	0	2			1	1	79.111	79.099	2	1.9315e-08	34409	Nsco_1464_B_ubonesis_DsbA_WT_-25	144.12	135.39			2500600	829960	1670600	812	837	762	1859;1860	1741	1741				1
ALIEDFLK	Unmodified	947.533	0.532783	1628	BW23_RS30315	yes	yes	0	0	0	0	0	By MS/MS	By MS/MS	1.6	0.49	2	3		2	3	76.99	76.977	1;2	0.0022961	24886	Nsco_1464_B_ubonesis_DsbA_T36_-45	102.71	68.975			7154700	3951900	3202800	813	1628	763	1861;1862;1863;1864;1865	1742;1743;1744	1742				2
ALIEDFLKK	Unmodified	1075.63	0.627746	1628	BW23_RS30315	yes	yes	0	0	0	0	1	By MS/MS	By MS/MS	2	0		2		1	1	59.046	59.078	2	0.00033428	21527	Nsco_1464_B_ubonesis_DsbA_T36_-45	139.97	105.97			114000000	51189000	62812000	814	1628	764	1866;1867	1745;1746;1747;1748;1749;1750	1745				6
ALIEGAFGR	Unmodified	932.508	0.507966	543	BW23_RS16175	yes	yes	0	0	0	0	0	By MS/MS	By MS/MS	2.5	0.5		2	2	2	2	49.864	49.867	2	0.00027649	5728	Nsco_1464_B_ubonesis_DsbA_WT_-65	128.57	104.59			1769900	1001000	768890	815	543	765	1868;1869;1870;1871	1751;1752;1753;1754	1754				4
ALIEQDQQR	Unmodified	1099.56	0.562186	1619	BW23_RS30245	yes	yes	0	0	0	0	0	By MS/MS	By MS/MS	2	0		2		1	1	24.025	24.027	2	4.0582e-07	13272	Nsco_1464_B_ubonesis_DsbA_WT_-45	198.07	53.241			5231700	5231700	0	816	1619	766	1872;1873	1755;1756	1756				2
ALIFPGQGAQAAGMGEGLFER	Unmodified	2119.05	0.0520589	495	BW23_RS14900	yes	yes	0	0	0	0	0	By MS/MS	By MS/MS	1	0	2			1	1	91.099	91.142	2	6.4929e-06	39226	Nsco_1464_B_ubonesis_DsbA_T36_-25	115.82	101.4			1082200	672830	409410	817	495	767	1874;1875	1757;1758	1757				2
ALIGFAGPR	Unmodified	900.518	0.518136	249	BW23_RS07050	yes	yes	0	0	0	0	0	By MS/MS	By MS/MS	2	0		2		1	1	51.543	51.562	2	0.0002783	20003	Nsco_1464_B_ubonesis_DsbA_T36_-45	135.87	103.39			2751900	1469100	1282800	818	249	768	1876;1877	1759;1760	1759				2
ALIGVDDSPPAAGQGALGIEIASHR	Unmodified	2414.26	0.255386	1399	BW23_RS27240	yes	yes	0	0	0	0	0	By MS/MS	By MS/MS	2	0		2		1	1	75.755	75.746	3	5.1264e-09	24664	Nsco_1464_B_ubonesis_DsbA_T36_-45	139.36	134.26			3390500	1781900	1608500	819	1399	769	1878;1879	1761;1762	1761				2
ALILGIANEHSIAYGCAR	Unmodified	1927.99	0.993816	1711	BW23_RS31335	yes	yes	0	0	0	0	0	By MS/MS	By MS/MS	1	0	2			1	1	63.652	63.671	2	5.4368e-21	35130	Nsco_1464_B_ubonesis_DsbA_T36_-25	297.5	292.33			19532000	17197000	2335400	820	1711	770	1880;1881	1763;1764;1765	1763				3
ALILTGAGR	Unmodified	870.529	0.528701	902	BW23_RS20975	yes	yes	0	0	0	0	0	By MS/MS	By matching	3	0			2	1	1	37.717	37.711	2	0.012075	4304	Nsco_1464_B_ubonesis_DsbA_T36_-65	71.296	28.172			21098000	11771000	9326500	821	902	771	1882;1883	1766	1766				0
ALITDPALIVADEPTGDLDR	Unmodified	2094.08	0.0844645	1024	BW23_RS22220	yes	yes	0	0	0	0	0	By MS/MS	By MS/MS	1	0	2			1	1	93.319	93.37	2	0.00050127	36384	Nsco_1464_B_ubonesis_DsbA_WT_-25	87.498	74.731			3378200	2172500	1205800	822	1024	772	1884;1885	1767;1768	1768				2
ALITQSLESGEWKPGEIIPSEVELAGR	Unmodified	2908.52	0.518203	235	BW23_RS06875	yes	yes	0	0	0	0	1	By MS/MS	By MS/MS	2	0		2		1	1	92.603	92.637	3	1.927e-13	27753	Nsco_1464_B_ubonesis_DsbA_T36_-45	164.7	152.91			3076100	2211100	865000	823	235	773	1886;1887	1769;1770	1769				2
ALIVDWETR	Unmodified	1101.58	0.581859	1396	BW23_RS27225	yes	yes	0	0	0	0	0	By MS/MS	By MS/MS	2	0		2		1	1	64.951	64.965	2	0.00027748	21341	Nsco_1464_B_ubonesis_DsbA_WT_-45	132.57	125.67			5334000	2633800	2700300	824	1396	774	1888;1889	1771;1772	1772				2
ALIVSACDGLGAAVNPDPIVAETVK	Unmodified	2479.3	0.299225	876	BW23_RS20640	yes	yes	0	0	0	0	0		By MS/MS	1	0	1				1	93.474	93.575	2	1.4138e-08	36431	Nsco_1464_B_ubonesis_DsbA_WT_-25	129.05	116.18			16130000	0	16130000	825	876	775	1890	1773	1773				1
ALKDLPQGAK	Unmodified	1039.6	0.602594	1220	BW23_RS25200	yes	yes	0	0	0	0	1	By MS/MS	By MS/MS	2	0		2		1	1	22.03	22.073	2	0.00021149	14416	Nsco_1464_B_ubonesis_DsbA_T36_-45	174.42	78.814			93384000	31242000	62142000	826	1220	776	1891;1892	1774;1775	1774				2
ALLASSEEFENASHHLADHGISVDGVK	Unmodified	2832.37	0.36785	541	BW23_RS16165	yes	yes	0	0	0	0	0	By MS/MS	By MS/MS	2	0		2		1	1	64.617	64.635	4	9.3395e-22	22625	Nsco_1464_B_ubonesis_DsbA_T36_-45	239.19	239.19			21484000	13963000	7521100	827	541	777	1893;1894	1776;1777	1776				2
ALLDDAAAQPLDAHLVTER	Unmodified	2018.04	0.0432684	1467	BW23_RS28095	yes	yes	0	0	0	0	0	By MS/MS	By MS/MS	2.25	0.829	2	2	4	4	4	71.35	71.324	2;3	4.5735e-10	36047	Nsco_1464_B_ubonesis_DsbA_T36_-25	162.41	149.99			23795000	13621000	10175000	828	1467	778	1895;1896;1897;1898;1899;1900;1901;1902	1778;1779;1780;1781;1782;1783;1784;1785	1778				8
ALLDLPGLR	Unmodified	966.586	0.586216	492	BW23_RS14880	yes	yes	0	0	0	0	0	By MS/MS	By MS/MS	2	0		2		1	1	79.891	79.888	2	0.0014269	25418	Nsco_1464_B_ubonesis_DsbA_T36_-45	98.299	63.492			746400	376250	370150	829	492	779	1903;1904	1786;1787	1786				2
ALLDYLDAQIHR	Unmodified	1426.76	0.756863	431	BW23_RS13410	yes	yes	0	0	0	0	0	By MS/MS	By matching	1	0	2			1	1	76.971	76.949	2	2.3761e-06	36911	Nsco_1464_B_ubonesis_DsbA_T36_-25	203.35	179.92			306730	271710	35023	830	431	780	1905;1906	1788	1788				1
ALLHEICFDPAR	Unmodified	1440.72	0.718369	208	BW23_RS06515	yes	yes	0	0	0	0	0	By matching	By MS/MS	2	0		2		1	1	57.459	57.493	2	0.010899	19693	Nsco_1464_B_ubonesis_DsbA_WT_-45	73.985	51.837			3409500	3023200	386310	831	208	781	1907;1908	1789	1789				1
ALLLLQAQGLIK	Unmodified	1279.82	0.822758	1220	BW23_RS25200	yes	yes	0	0	0	0	0	By MS/MS	By MS/MS	2	0		2		1	1	87.222	87.242	2	3.0679e-05	26749	Nsco_1464_B_ubonesis_DsbA_T36_-45	175.44	114.47			9506100	4452700	5053400	832	1220	782	1909;1910	1790;1791	1790				2
ALLLLQK	Unmodified	797.537	0.537475	686;80	BW23_RS18315;BW23_RS02595	no	no	0	0	0	0	0	By MS/MS		2	0		1		1		51.637	51.632	2	0.0020417	20040	Nsco_1464_B_ubonesis_DsbA_T36_-45	114.67	62.436			3523200	3523200	0	833	686;80	783	1911	1792	1792				1
ALLPMLAR	Unmodified	883.531	0.531344	738	BW23_RS18930	yes	yes	0	0	0	0	0	By MS/MS	By MS/MS	3	0			2	1	1	66.684	66.672	2	0.023629	8608	Nsco_1464_B_ubonesis_DsbA_T36_-65	64.776	64.776			170280	85849	84435	834	738	784	1912;1913	1793;1794	1793				2
ALLPPAPR	Unmodified	833.512	0.512323	1474	BW23_RS28180	yes	yes	0	0	0	0	0	By MS/MS	By MS/MS	2	0		2		1	1	39.266	39.274	2	0.0022738	17605	Nsco_1464_B_ubonesis_DsbA_T36_-45	102.98	75.663			7344900	5091200	2253700	835	1474	785	1914;1915	1795;1796	1795				2
ALLPYQVNR	Unmodified	1072.6	0.602929	32	BW23_RS01225	yes	yes	0	0	0	0	0	By MS/MS	By MS/MS	2.33	0.471		2	1	1	2	49.655	49.665	2	0.00027758	18173	Nsco_1464_B_ubonesis_DsbA_WT_-45	132.96	104.79			30802000	23701000	7100400	836	32	786	1916;1917;1918	1797;1798;1799	1798				3
ALLPYQVNRK	Unmodified	1200.7	0.697892	32	BW23_RS01225	yes	yes	0	0	0	0	1	By MS/MS		2	0		1		1		33.413	33.404	2	0.00025344	16490	Nsco_1464_B_ubonesis_DsbA_T36_-45	128.57	106.33			2342900	2342900	0	837	32	787	1919	1800	1800				1
ALLSESQQHHES	Unmodified	1364.63	0.632057	458	BW23_RS13855	yes	yes	0	0	0	0	0	By MS/MS	By MS/MS	1	0	2			1	1	20.504	20.545	2	1.7643e-06	32283	Nsco_1464_B_ubonesis_DsbA_T36_-25	210.37	181.29			1423300	678850	744440	838	458	788	1920;1921	1801;1802	1801				2
ALLVEIER	Unmodified	941.555	0.554582	1618	BW23_RS30175	yes	yes	0	0	0	0	0	By MS/MS		2	0		1		1		54.529	54.523	2	0.0011096	20585	Nsco_1464_B_ubonesis_DsbA_T36_-45	116.88	24.417			865070	865070	0	839	1618	789	1922	1803	1803				1
ALLVQVGLGER	Unmodified	1153.68	0.681907	1625	BW23_RS30285	yes	yes	0	0	0	0	0	By MS/MS	By MS/MS	2	0		2		1	1	64.863	64.877	2	0.00015364	21333	Nsco_1464_B_ubonesis_DsbA_WT_-45	128.36	110.54			1898400	1426500	471930	840	1625	790	1923;1924	1804;1805	1805				2
ALMADINR	Unmodified	902.464	0.464386	276	BW23_RS08020	yes	yes	0	0	0	0	0		By MS/MS	2	0		1			1	35.162	35.185	2	0.00043075	15292	Nsco_1464_B_ubonesis_DsbA_WT_-45	132.09	73.926			1121000	0	1121000	841	276	791	1925	1806	1806				1
ALMADINR	Oxidation (M)	918.459	0.459301	276	BW23_RS08020	yes	yes	0	0	0	1	0		By MS/MS	3	0			1		1	35.119	35.129	2	0.0059133	3659	Nsco_1464_B_ubonesis_DsbA_WT_-65	81.297	65.143			513930	0	513930	842	276	791	1926	1807;1808	1807			123	2
ALMLAQFVQELGNDAR	Unmodified	1774.9	0.903604	1618	BW23_RS30175	yes	yes	0	0	0	0	0	By MS/MS	By MS/MS	1	0	2			1	1	105.26	105.29	2	4.018e-05	38412	Nsco_1464_B_ubonesis_DsbA_WT_-25	113.22	106.37			3776800	3398100	378690	843	1618	792	1927;1928	1809;1810	1810				2
ALMSKPR	Unmodified	801.453	0.453093	15	BW23_RS00675	yes	yes	0	0	0	0	1	By MS/MS	By MS/MS	2	0		2		1	1	18.13	18.173	2	0.00090707	13623	Nsco_1464_B_ubonesis_DsbA_T36_-45	132.94	111.96			2740800	2347500	393260	844	15	793	1929;1930	1811;1812	1811				2
ALMSKPR	Oxidation (M)	817.448	0.448008	15	BW23_RS00675	yes	yes	0	0	0	1	1	By MS/MS		2	0		1		1		18.181	18.178	2	0.0016086	13635	Nsco_1464_B_ubonesis_DsbA_T36_-45	114.54	69.929			0	0	0	845	15	793	1931	1813	1813			3	1
ALNALNDALMDELGAALK	Oxidation (M)	1857.95	0.950614	899	BW23_RS20960	yes	yes	0	0	0	1	0	By MS/MS	By MS/MS	1	0	2			1	1	102.71	102.73	2	5.8151e-06	40525	Nsco_1464_B_ubonesis_DsbA_T36_-25	113.24	98.038			10464000	7247500	3216000	846	899	794	1932;1933	1814;1815	1814			386	2
ALNALNDALMDELGAALK	Unmodified	1841.96	0.955699	899	BW23_RS20960	yes	yes	0	0	0	0	0	By MS/MS	By MS/MS	1	0	2			1	1	107.34	107.36	2	4.4883e-10	38795	Nsco_1464_B_ubonesis_DsbA_WT_-25	171.57	147.82			84377000	74109000	10268000	847	899	794	1934;1935	1816;1817	1817				2
ALNALSVGMIR	Unmodified	1143.64	0.643413	527	BW23_RS15785	yes	yes	0	0	0	0	0	By matching	By MS/MS	2	0		2		1	1	65.319	65.333	2	0.011087	21444	Nsco_1464_B_ubonesis_DsbA_WT_-45	75.378	70.644			455190	291900	163290	848	527	795	1936;1937	1818	1818				1
ALNDDGELR	Unmodified	1001.48	0.477788	1474	BW23_RS28180	yes	yes	0	0	0	0	0	By MS/MS	By MS/MS	2	0		2		1	1	27.113	27.144	2	0.00027796	13843	Nsco_1464_B_ubonesis_DsbA_WT_-45	134.48	79.929			14433000	8531100	5901800	849	1474	796	1938;1939	1819;1820	1820				2
ALPALLPDGDVGVAPLAYGEYGPAFAR	Unmodified	2699.4	0.395903	1382	BW23_RS27105	yes	yes	0	0	0	0	0	By MS/MS	By MS/MS	1	0	2			1	1	107.5	107.52	2	5.2641e-06	42406	Nsco_1464_B_ubonesis_DsbA_T36_-25	111.92	104.87			862780	278320	584460	850	1382	797	1940;1941	1821	1821				1
ALPDENYTPFIQTDVPVNPGNSGGPLFNLK	Unmodified	3213.6	0.598244	1321	BW23_RS26325	yes	yes	0	0	0	0	0	By MS/MS	By MS/MS	1	0	2			1	1	105.86	105.89	2	0.0036084	42088	Nsco_1464_B_ubonesis_DsbA_T36_-25	71.601	67.074			2652400	363090	2289300	851	1321	798	1942;1943	1822	1822				1
ALPFLPEHADTPAAELDER	Unmodified	2091.03	0.027284	156	BW23_RS03880	yes	yes	0	0	0	0	0	By MS/MS		3	0			1	1		72.157	72.158	3	0.0046136	9308	Nsco_1464_B_ubonesis_DsbA_T36_-65	59.281	52.079			200930	200930	0	852	156	799	1944	1823	1823				1
ALPFPFTLTAR	Unmodified	1232.69	0.691744	7	BW23_RS00340	yes	yes	0	0	0	0	0	By MS/MS		2	0		1		1		92.609	92.595	2	0.010626	27737	Nsco_1464_B_ubonesis_DsbA_T36_-45	66.621	50.959			313090	313090	0	853	7	800	1945	1824	1824				0
ALPGFPATAPEETITVGFGR	Unmodified	2030.05	0.0472911	44	BW23_RS01635	yes	yes	0	0	0	0	0	By MS/MS		1	0	1			1		93.42	93.42	2	2.5574e-08	39610	Nsco_1464_B_ubonesis_DsbA_T36_-25	132.86	117.83			1946800	1946800	0	854	44	801	1946	1825	1825				1
ALPLPVSAPFHSSLLKPASDQLR	Unmodified	2443.36	0.358729	654	BW23_RS18000	yes	yes	0	0	0	0	1	By MS/MS	By MS/MS	2.6	0.49		2	3	2	3	74.996	74.97	3;4	5.5563e-07	24511	Nsco_1464_B_ubonesis_DsbA_T36_-45	123.14	116.03			12826000	8231200	4595000	855	654	802	1947;1948;1949;1950;1951	1826;1827;1828;1829	1826				4
ALPPDTPEETLLELASR	Unmodified	1850.96	0.962558	394	BW23_RS11360	yes	yes	0	0	0	0	0		By MS/MS	1	0	1				1	97.8	97.89	2	0.002955	37124	Nsco_1464_B_ubonesis_DsbA_WT_-25	81.431	52.345			766730	0	766730	856	394	803	1952	1830	1830				1
ALPQPANYALAR	Unmodified	1283.7	0.69862	1712	BW23_RS31340	yes	yes	0	0	0	0	0	By MS/MS		2	0		1		1		52.575	52.571	2	0.01484	20225	Nsco_1464_B_ubonesis_DsbA_T36_-45	67.897	64.31			1764800	1764800	0	857	1712	804	1953	1831	1831				1
ALPVALCGGLADALAPAVPAR	Unmodified	2002.1	0.103366	1047	BW23_RS22490	yes	yes	0	0	0	0	0	By MS/MS	By MS/MS	1	0	3			1	2	98.01	98.07	2	8.0258e-11	40460	Nsco_1464_B_ubonesis_DsbA_T36_-25	178.58	169.07			37541000	24752000	12789000	858	1047	805	1954;1955;1956	1832;1833;1834	1832				1
ALPVPVIAR	Unmodified	934.596	0.596387	264	BW23_RS07815	yes	yes	0	0	0	0	0	By MS/MS	By MS/MS	2	0		2		1	1	58.93	58.964	2	0.00027898	21523	Nsco_1464_B_ubonesis_DsbA_T36_-45	138.62	90.112			7559800	4149800	3410000	859	264	806	1957;1958	1835;1836	1835				2
ALQCSDAAYADAVGLFQQAGFR	Unmodified	2358.11	0.106279	348	BW23_RS10165	yes	yes	0	0	0	0	0		By MS/MS	1	0	1				1	99.608	99.694	2	0.00037951	37481	Nsco_1464_B_ubonesis_DsbA_WT_-25	87.498	69.187			839470	0	839470	860	348	807	1959	1837	1837				1
ALQKNLNADLM	Oxidation (M)	1245.64	0.638722	1748		yes	yes	0	0	0	1	1	By MS/MS		2	0		1		1		83.271	83.258	2	0.04442	26019	Nsco_1464_B_ubonesis_DsbA_T36_-45	40.987	29.836	+		1576800	1576800	0	861	1748	808	1960	1838	1838			885	1
ALQLTNILR	Unmodified	1040.63	0.634229	128	BW23_RS03530	yes	yes	0	0	0	0	0	By MS/MS	By MS/MS	2	0		2		1	1	68.637	68.652	2	0.0014269	22154	Nsco_1464_B_ubonesis_DsbA_WT_-45	98.299	31.267			584780	0	584780	862	128	809	1961;1962	1839;1840	1840				2
ALQMGLTGPMLR	Unmodified	1286.68	0.683898	1459	BW23_RS28000	yes	yes	0	0	0	0	0	By MS/MS	By MS/MS	2	0		2		1	1	70.536	70.534	2	3.8187e-09	23725	Nsco_1464_B_ubonesis_DsbA_T36_-45	209.6	157.74			1818300	0	1818300	863	1459	810	1963;1964	1841;1842	1841				2
ALQSGDESLAR	Unmodified	1145.57	0.567665	1610	BW23_RS30105	yes	yes	0	0	0	0	0	By MS/MS	By MS/MS	2	0		3		2	1	27.035	27.057	2	2.3267e-05	13715	Nsco_1464_B_ubonesis_DsbA_WT_-45	190.24	145.15			108450000	50841000	57612000	864	1610	811	1965;1966;1967	1843;1844;1845	1845				3
ALQWPEFLTK	Unmodified	1231.66	0.660109	1089	BW23_RS23130	yes	yes	0	0	0	0	0	By MS/MS	By MS/MS	2	0		2		1	1	83.255	83.263	2	0.00020899	26018	Nsco_1464_B_ubonesis_DsbA_T36_-45	131.44	113.45			77243000	64830000	12413000	865	1089	812	1968;1969	1846;1847;1848	1846				3
ALREEGYK	Unmodified	964.498	0.497795	603	BW23_RS17215	yes	yes	0	0	0	0	1		By MS/MS	2.5	0.5		1	1		2	18.087	18.164	2	0.00065184	982	Nsco_1464_B_ubonesis_DsbA_WT_-65	130.56	99.272			766010	0	766010	866	603	813	1970;1971	1849	1849				1
ALRPEQAILGLR	Unmodified	1335.8	0.798668	243	BW23_RS07000	yes	yes	0	0	0	0	1	By MS/MS	By MS/MS	2	0		2		1	1	55.163	55.196	2	6.8462e-05	19222	Nsco_1464_B_ubonesis_DsbA_WT_-45	164.64	148.63			1323100	649570	673540	867	243	814	1972;1973	1850;1851	1851				2
ALSAAFIETPEYGTR	Unmodified	1624.81	0.809687	1632	BW23_RS30395	yes	yes	0	0	0	0	0	By matching	By MS/MS	2	0		2		1	1	68.907	68.907	2	8.8189e-09	22220	Nsco_1464_B_ubonesis_DsbA_WT_-45	218.18	218.18			32206000	18580000	13626000	868	1632	815	1974;1975	1852	1852				1
ALSAGDAEWLPALAPLPAHADTVVPR	Unmodified	2637.39	0.391486	1716	BW23_RS31425	yes	yes	0	0	0	0	0	By MS/MS	By MS/MS	2	0		2		1	1	93.571	93.606	3	5.716e-07	27919	Nsco_1464_B_ubonesis_DsbA_T36_-45	122.39	113.37			11815000	3489400	8325500	869	1716	816	1976;1977	1853;1854	1853				2
ALSAWIDSHAER	Unmodified	1354.66	0.662963	1149	BW23_RS24090	yes	yes	0	0	0	0	0	By MS/MS	By MS/MS	1	0	2			1	1	42.968	42.973	2	7.0201e-05	33710	Nsco_1464_B_ubonesis_DsbA_T36_-25	148.32	148.32			7348000	3791100	3556900	870	1149	817	1978;1979	1855;1856;1857	1855				3
ALSDDLAAQLGTIDVVNSAYPAGVPVYR	Unmodified	2874.48	0.476338	821	BW23_RS20080	yes	yes	0	0	0	0	0	By MS/MS	By MS/MS	1	0	2			1	1	107.56	107.58	2	1.1634e-68	42410	Nsco_1464_B_ubonesis_DsbA_T36_-25	428.08	406.84			62216000	54911000	7304900	871	821	818	1980;1981	1858;1859	1858				2
ALSDVDAWVTGQR	Unmodified	1416.7	0.699742	1374	BW23_RS26980	yes	yes	0	0	0	0	0	By MS/MS	By MS/MS	2	0		2		1	1	71.405	71.397	2	1.3152e-06	22662	Nsco_1464_B_ubonesis_DsbA_WT_-45	199.4	169.14			18980000	6151200	12829000	872	1374	819	1982;1983	1860;1861	1861				1
ALSEQLDGDFVK	Unmodified	1320.66	0.656146	1244	BW23_RS25440	yes	yes	0	0	0	0	0		By MS/MS	2	0		1			1	58.124	58.203	2	8.2899e-05	19867	Nsco_1464_B_ubonesis_DsbA_WT_-45	139.96	123.63			486550	0	486550	873	1244	820	1984	1862	1862				1
ALSGLTPITEGSLR	Unmodified	1413.78	0.782744	370	BW23_RS10765	yes	yes	0	0	0	0	0	By MS/MS	By MS/MS	2	0		2		1	1	65.528	65.542	2	3.2739e-08	21475	Nsco_1464_B_ubonesis_DsbA_WT_-45	199.08	191.95			3510000	1794800	1715200	874	370	821	1985;1986	1863;1864	1864				2
ALSICPSAFEWK	Unmodified	1407.69	0.685672	697	BW23_RS18410	yes	yes	0	0	0	0	0		By MS/MS	2	0		1			1	79.79	79.801	2	0.00061951	24163	Nsco_1464_B_ubonesis_DsbA_WT_-45	102.06	93.048			657910	0	657910	875	697	822	1987	1865	1865				1
ALSIEEKPAVPR	Unmodified	1308.74	0.74015	758	BW23_RS19245	yes	yes	0	0	0	0	1	By MS/MS	By MS/MS	2	0		2		1	1	35.298	35.305	2	0.00013763	16791	Nsco_1464_B_ubonesis_DsbA_T36_-45	133.76	101.44			5901600	3982200	1919300	876	758	823	1988;1989	1866;1867	1866				2
ALSQLNLR	Unmodified	913.535	0.534515	434	BW23_RS13500	yes	yes	0	0	0	0	0	By MS/MS		2	0		1		1		39.128	39.122	2	0.0003342	17494	Nsco_1464_B_ubonesis_DsbA_T36_-45	143.02	88.494			0	0	0	877	434	824	1990	1868	1868				1
ALTCGLPALIEIR	Unmodified	1425.8	0.801371	1065	BW23_RS22805	yes	yes	0	0	0	0	0	By MS/MS	By matching	2	0		2		1	1	88.054	88.078	2	0.00052364	26913	Nsco_1464_B_ubonesis_DsbA_T36_-45	91.855	87.7			5069200	4416300	652850	878	1065	825	1991;1992	1869	1869				1
ALTDWGITSR	Unmodified	1118.57	0.572023	681	BW23_RS18260	yes	yes	0	0	0	0	0	By MS/MS	By MS/MS	2	0		2		1	1	59.681	59.713	2	1.7446e-06	20172	Nsco_1464_B_ubonesis_DsbA_WT_-45	146.69	142.28			17142000	8996200	8146200	879	681	826	1993;1994	1870;1871;1872	1872				2
ALTEADGDLAK	Unmodified	1102.55	0.550618	1585	BW23_RS29810	yes	yes	0	0	0	0	0	By MS/MS	By matching	2	0		2		1	1	31.344	31.363	2	0.019464	16038	Nsco_1464_B_ubonesis_DsbA_T36_-45	63.397	56.453			2157300	1558000	599270	880	1585	827	1995;1996	1873	1873				1
ALTEQGIMR	Unmodified	1017.53	0.527715	398	BW23_RS11580	yes	yes	0	0	0	0	0	By MS/MS		2	0		1		1		34.769	34.761	2	0.00026029	16690	Nsco_1464_B_ubonesis_DsbA_T36_-45	166.96	122.51			4301500	4301500	0	881	398	828	1997	1874	1874				1
ALTEYGDKLDAGEKEK	Unmodified	1765.87	0.873409	804	BW23_RS19890	yes	yes	0	0	0	0	2		By MS/MS	2	0		1			1	28.753	28.811	3	6.2384e-08	14127	Nsco_1464_B_ubonesis_DsbA_WT_-45	159.34	131.86			0	0	0	882	804	829	1998	1875	1875				1
ALTFDDVLLVPAFSDVLPR	Unmodified	2087.13	0.130292	1602	BW23_RS29935	yes	yes	0	0	0	0	0	By MS/MS	By matching	1	0	2			1	1	111.92	111.93	2	8.4047e-12	43356	Nsco_1464_B_ubonesis_DsbA_T36_-25	196.5	179.38			567680	481330	86348	883	1602	830	1999;2000	1876	1876				1
ALTGLVPVASGSLSIDGRPVGGK	Unmodified	2150.21	0.205917	361	BW23_RS10435	yes	yes	0	0	0	0	1	By MS/MS	By MS/MS	1.5	0.5	2	2		2	2	73.996	73.973	2;3	1.1401e-08	36428	Nsco_1464_B_ubonesis_DsbA_T36_-25	147.35	135.56			2203000	1413500	789490	884	361	831	2001;2002;2003;2004	1877;1878;1879;1880	1877				4
ALTPYYR	Unmodified	882.46	0.459953	1277	BW23_RS25875	yes	yes	0	0	0	0	0	By MS/MS		2	0		1		1		33.643	33.634	2	0.012011	16542	Nsco_1464_B_ubonesis_DsbA_T36_-45	82.263	78.045			337880	337880	0	885	1277	832	2005	1881	1881				1
ALTVPHTR	Unmodified	893.508	0.5083	1201	BW23_RS24835	yes	yes	0	0	0	0	0	By MS/MS	By MS/MS	2	0		2		1	1	22.155	22.198	2	0.00038375	14431	Nsco_1464_B_ubonesis_DsbA_T36_-45	143.11	98.496			11929000	5578900	6350000	886	1201	833	2006;2007	1882;1883	1882				2
ALVAALTR	Unmodified	813.507	0.507237	1388	BW23_RS27165	yes	yes	0	0	0	0	0	By MS/MS		2	0		1		1		42.05	42.044	2	0.014393	18091	Nsco_1464_B_ubonesis_DsbA_T36_-45	76.035	34.732			216380	216380	0	887	1388	834	2008	1884	1884				1
ALVAFIDASQR	Unmodified	1189.65	0.645522	1595	BW23_RS29865	yes	yes	0	0	0	0	0	By MS/MS	By MS/MS	2	0		2		1	1	64.399	64.418	2	0.00074888	21281	Nsco_1464_B_ubonesis_DsbA_WT_-45	105.94	81.781			60459000	34752000	25707000	888	1595	835	2009;2010	1885;1886	1886				2
ALVDAALAAVVDPNTGRPYAASK	Unmodified	2269.21	0.206645	1391	BW23_RS27185	yes	yes	0	0	0	0	1	By MS/MS	By matching	1	0	2			1	1	82.619	82.616	2	0.0043188	37828	Nsco_1464_B_ubonesis_DsbA_T36_-25	73.022	64.846			1875400	1600600	274840	889	1391	836	2011;2012	1887	1887				1
ALVDAYNEFFYHYDR	Unmodified	1921.86	0.863513	800	BW23_RS19870	yes	yes	0	0	0	0	0	By MS/MS	By MS/MS	2	0		2		1	1	82.676	82.68	3	4.5407e-05	25948	Nsco_1464_B_ubonesis_DsbA_T36_-45	108.58	96.996			2178800	2029500	149280	890	800	837	2013;2014	1888;1889	1888				2
ALVDKAEQELKR	Unmodified	1398.78	0.783078	1591	BW23_RS29845	yes	yes	0	0	0	0	2	By MS/MS		3	0			1	1		33.347	33.331	3	0.00011709	3525	Nsco_1464_B_ubonesis_DsbA_T36_-65	123.95	57.353			0	0	0	891	1591	838	2015	1890	1890				1
ALVDKEQPQLVILGK	Unmodified	1649.97	0.971607	685	BW23_RS18310	yes	yes	0	0	0	0	1	By MS/MS	By MS/MS	1	0	2			1	1	59.97	60.015	2	0.0064727	32295	Nsco_1464_B_ubonesis_DsbA_WT_-25	80.763	78.447			19178000	10004000	9174400	892	685	839	2016;2017	1891	1891				1
ALVDLDQATLTSPQMLDVFNTVR	Unmodified	2546.3	0.305039	728	BW23_RS18835	yes	yes	0	0	0	0	0	By matching	By MS/MS	1	0	2			1	1	108.53	108.55	2	0.00012973	39097	Nsco_1464_B_ubonesis_DsbA_WT_-25	101.42	91.462			3370200	1634500	1735600	893	728	840	2018;2019	1892	1892				0
ALVDTALADWQSR	Unmodified	1444.73	0.731042	460	BW23_RS13890	yes	yes	0	0	0	0	0	By MS/MS	By MS/MS	2	0		2		1	1	76.628	76.62	2	1.7176e-05	23585	Nsco_1464_B_ubonesis_DsbA_WT_-45	172.56	156.31			6351100	1261000	5090100	894	460	841	2020;2021	1893;1894	1894				2
ALVEFTVPFELR	Unmodified	1419.78	0.776202	1709	BW23_RS31315	yes	yes	0	0	0	0	0	By MS/MS	By MS/MS	1.67	0.471	1	2		2	1	99.14	99.175	2	3.696e-05	28788	Nsco_1464_B_ubonesis_DsbA_T36_-45	170.99	170.99			108050000	96221000	11830000	895	1709	842	2022;2023;2024	1895;1896;1897	1896				3
ALVGLNLFR	Unmodified	1001.6	0.6022	1305	BW23_RS26170	yes	yes	0	0	0	0	0	By MS/MS		2	0		1		1		80.012	79.996	2	0.00027898	25444	Nsco_1464_B_ubonesis_DsbA_T36_-45	138.62	90.112			748980	748980	0	896	1305	843	2025	1898	1898				1
ALVHGIPATR	Unmodified	1033.6	0.603263	1664	BW23_RS30745	yes	yes	0	0	0	0	0	By MS/MS	By MS/MS	3	0			2	1	1	28.098	28.116	2	0.00014387	2458	Nsco_1464_B_ubonesis_DsbA_WT_-65	173.69	144.54			52833000	36664000	16169000	897	1664	844	2026;2027	1899	1899				1
ALVLGGGDGGAAR	Unmodified	1112.59	0.593821	857	BW23_RS20445	yes	yes	0	0	0	0	0	By MS/MS	By MS/MS	2	0		2		1	1	33.734	33.746	2	0.0052241	15090	Nsco_1464_B_ubonesis_DsbA_WT_-45	78.932	78.932			3661000	1934700	1726200	898	857	845	2028;2029	1900;1901	1901				1
ALVLIDPSYEDKKDYAR	Unmodified	1995.03	0.0313067	1474	BW23_RS28180	yes	yes	0	0	0	0	2	By MS/MS		2	0		1		1		51.785	51.78	3	5.6304e-07	20066	Nsco_1464_B_ubonesis_DsbA_T36_-45	134.44	127.07			2406500	2406500	0	899	1474	846	2030	1902	1902				1
ALVQQPELLLLDEPTNHLDLR	Unmodified	2426.32	0.316924	1561	BW23_RS29510	yes	yes	0	0	0	0	0	By MS/MS	By MS/MS	2	0		2		1	1	91.85	91.882	3	1.1352e-06	26040	Nsco_1464_B_ubonesis_DsbA_WT_-45	121.82	119.09			12844000	9069900	3774000	900	1561	847	2031;2032	1903;1904	1904				2
ALVSADSALASAYDATVDAAADPR	Unmodified	2320.12	0.118284	4	BW23_RS00220	yes	yes	0	0	0	0	0	By MS/MS	By MS/MS	1	0	2			1	1	92.97	93.021	2	1.9987e-21	39525	Nsco_1464_B_ubonesis_DsbA_T36_-25	259.08	239.75			46601000	16328000	30273000	901	4	848	2033;2034	1905;1906;1907	1905				3
ALVSGYGMDLEQAR	Unmodified	1508.73	0.729328	1618	BW23_RS30175	yes	yes	0	0	0	0	0	By MS/MS	By MS/MS	1	0	2			1	1	63.319	63.338	2	9.6661e-07	35089	Nsco_1464_B_ubonesis_DsbA_T36_-25	175.86	167.92			3719200	2390900	1328300	902	1618	849	2035;2036	1908;1909	1908				2
ALVVPDKAER	Unmodified	1096.62	0.624058	827	BW23_RS20140	yes	yes	0	0	0	0	1	By matching	By MS/MS	2	0		2		1	1	25.569	25.607	2	0.041935	13518	Nsco_1464_B_ubonesis_DsbA_WT_-45	53.775	28.637			720440	304220	416220	903	827	850	2037;2038	1910	1910				1
ALVYQGPGR	Unmodified	959.519	0.518865	445	BW23_RS13685	yes	yes	0	0	0	0	0	By MS/MS	By MS/MS	2	0		2		1	1	30.767	30.76	2	0.0002821	15918	Nsco_1464_B_ubonesis_DsbA_T36_-45	151.17	82.751			12601000	12601000	0	904	445	851	2039;2040	1911;1912	1911				2
ALWHAGTTDEALLK	Unmodified	1524.79	0.793643	967	BW23_RS21670	yes	yes	0	0	0	0	0	By MS/MS	By MS/MS	2	0		2		1	1	52.517	52.541	2	2.9612e-06	20229	Nsco_1464_B_ubonesis_DsbA_T36_-45	152.64	118.11			3158100	2215700	942420	905	967	852	2041;2042	1913;1914	1913				2
ALWNESDR	Unmodified	989.457	0.456658	311	BW23_RS09150	yes	yes	0	0	0	0	0		By MS/MS	2	0		1			1	34.328	34.354	2	0.0019186	15210	Nsco_1464_B_ubonesis_DsbA_WT_-45	124.83	87.814			0	0	0	906	311	853	2043	1915	1915				1
ALYANDHAR	Unmodified	1029.5	0.499192	305	BW23_RS09015	yes	yes	0	0	0	0	0	By MS/MS	By MS/MS	2	0		2		1	1	18.354	18.398	2	0.00021947	13691	Nsco_1464_B_ubonesis_DsbA_T36_-45	179.17	163.68			11552000	8791600	2760400	907	305	854	2044;2045	1916;1917	1916				2
ALYEIQYPAPGAPDVAER	Unmodified	1958.97	0.973792	920	BW23_RS21135	yes	yes	0	0	0	0	0	By MS/MS	By MS/MS	1	0	2			1	1	73.476	73.441	2	3.6149e-10	36353	Nsco_1464_B_ubonesis_DsbA_T36_-25	176.25	170.47			2181200	1355300	825810	908	920	855	2046;2047	1918;1919;1920	1918				3
ALYTLLENVK	Unmodified	1162.66	0.659775	1250	BW23_RS25535	yes	yes	0	0	0	0	0		By MS/MS	2	0		1			1	71.44	71.439	2	0.0018895	22655	Nsco_1464_B_ubonesis_DsbA_WT_-45	88.921	39.562			620340	0	620340	909	1250	856	2048	1921	1921				1
AMAEHLDSVIR	Oxidation (M)	1256.62	0.618321	19	BW23_RS00750	yes	yes	0	0	0	1	0	By matching	By MS/MS	2	0		2		1	1	38.419	38.427	2	0.00051172	15913	Nsco_1464_B_ubonesis_DsbA_WT_-45	100.02	72.275			1666700	381070	1285700	910	19	857	2049;2050	1922;1923;1924	1923			6	3
AMAGIYPPSAGR	Oxidation (M)	1205.59	0.586292	764	BW23_RS19290	yes	yes	0	0	0	1	0	By MS/MS	By MS/MS	2	0		2		1	1	32.497	32.512	2	0.00041726	16271	Nsco_1464_B_ubonesis_DsbA_T36_-45	98.044	74.973			6057600	3251300	2806300	911	764	858	2051;2052	1925;1926;1927;1928;1929;1930	1925			316	6
AMAGIYPPSAGR	Unmodified	1189.59	0.591378	764	BW23_RS19290	yes	yes	0	0	0	0	0	By MS/MS	By MS/MS	2	0		2		1	1	42.907	42.916	2	0.00072186	18195	Nsco_1464_B_ubonesis_DsbA_T36_-45	97.565	88.171			31716000	14527000	17188000	912	764	858	2053;2054	1931;1932	1931				2
AMALEWGR	Oxidation (M)	948.449	0.448736	564	BW23_RS16400	yes	yes	0	0	0	1	0	By MS/MS	By MS/MS	3	0			4	2	2	43.853	43.849	2	0.00024079	5896	Nsco_1464_B_ubonesis_DsbA_WT_-65	136.89	123.93			5175900	3369900	1805900	913	564	859	2055;2056;2057;2058	1933;1934;1935;1936;1937;1938;1939;1940;1941;1942;1943;1944;1945;1946	1946			229	14
AMDETLSYAALAPHVGK	Unmodified	1772.88	0.87672	1413	BW23_RS27455	yes	yes	0	0	0	0	0	By MS/MS	By matching	1	0	2			1	1	65.043	65.052	2	0.0061333	35288	Nsco_1464_B_ubonesis_DsbA_T36_-25	72.652	66.651			351650	249590	102070	914	1413	860	2059;2060	1947	1947				1
AMDILTNQVK	Unmodified	1131.6	0.595794	1559	BW23_RS29455	yes	yes	0	0	0	0	0	By matching	By MS/MS	2	0		2		1	1	48.7	48.711	2	0.026752	17964	Nsco_1464_B_ubonesis_DsbA_WT_-45	54.416	47.967			2918900	2197900	721090	915	1559	861	2061;2062	1948	1948				1
AMDILTNQVK	Oxidation (M)	1147.59	0.590709	1559	BW23_RS29455	yes	yes	0	0	0	1	0		By MS/MS	2	0		1			1	48.705	48.73	2	0.00054346	17946	Nsco_1464_B_ubonesis_DsbA_WT_-45	107.21	70.648			232920	0	232920	916	1559	861	2063	1949	1949			772	0
AMDMCLTAR	2 Oxidation (M)	1099.45	0.446035	899	BW23_RS20960	yes	yes	0	0	0	2	0	By MS/MS	By MS/MS	2	0		2		1	1	21.201	21.244	2	0.0089939	14265	Nsco_1464_B_ubonesis_DsbA_T36_-45	69.423	69.423			698420	286090	412330	917	899	862	2064;2065	1950;1951;1952;1953	1950			387;388	4
AMDMCLTAR	Unmodified	1067.46	0.456206	899	BW23_RS20960	yes	yes	0	0	0	0	0	By MS/MS	By MS/MS	2.5	0.5		2	2	2	2	41.274	41.274	2	3.6897e-06	4563	Nsco_1464_B_ubonesis_DsbA_WT_-65	140.09	140.09			15440000	8047200	7392600	918	899	862	2066;2067;2068;2069	1954;1955;1956;1957;1958;1959	1959				5
AMDMCLTAR	Oxidation (M)	1083.45	0.451121	899	BW23_RS20960	yes	yes	0	0	0	1	0	By MS/MS	By MS/MS	3	0			2	1	1	29.487	29.499	2	0.00016308	2873	Nsco_1464_B_ubonesis_DsbA_T36_-65	134.15	129.79			6105100	4238300	1866700	919	899	862	2070;2071	1960;1961;1962;1963	1962			387;388	3
AMEEPLR	Oxidation (M)	860.406	0.406203	771	BW23_RS19350	yes	yes	0	0	0	1	0	By MS/MS	By MS/MS	2	0		2		1	1	26.622	26.657	2	0.0012935	13746	Nsco_1464_B_ubonesis_DsbA_WT_-45	86.086	72.507			3288400	2501700	786750	920	771	863	2072;2073	1964;1965;1966;1967;1968;1969	1967			325	6
AMEEPLR	Unmodified	844.411	0.411288	771	BW23_RS19350	yes	yes	0	0	0	0	0	By MS/MS	By MS/MS	3	0			2	1	1	26.575	26.549	2	0.002059	2337	Nsco_1464_B_ubonesis_DsbA_T36_-65	114.54	108.15			5953000	5953000	0	921	771	863	2074;2075	1970;1971	1970				2
AMFEEAAREEEDHLAWTAHR	Unmodified	2398.08	0.0760418	898	BW23_RS20915	yes	yes	0	0	0	0	1	By MS/MS		2.5	0.5		1	1	2		55.692	55.663	4	0.032781	20856	Nsco_1464_B_ubonesis_DsbA_T36_-45	46.621	37.667			1898200	1898200	0	922	898	864	2076;2077	1972	1972				0
AMGEFGAVSVVSGHIR	Unmodified	1615.81	0.81406	524	BW23_RS15595	yes	yes	0	0	0	0	0		By MS/MS	1	0	1				1	59.301	59.398	2	0.035178	32271	Nsco_1464_B_ubonesis_DsbA_WT_-25	47.288	47.288			160270	0	160270	923	524	865	2078	1973	1973				1
AMGLHVAAIDIAPDK	Oxidation (M)	1536.8	0.797013	329	BW23_RS09400	yes	yes	0	0	0	1	0	By MS/MS	By MS/MS	2	0		2		1	1	52.439	52.463	2	6.311e-07	20198	Nsco_1464_B_ubonesis_DsbA_T36_-45	164.04	149.35			3168200	2502200	666010	924	329	866	2079;2080	1974;1975	1974			139	2
AMGLHVAAIDIAPDK	Unmodified	1520.8	0.802099	329	BW23_RS09400	yes	yes	0	0	0	0	0	By MS/MS	By MS/MS	2	0		2		1	1	61.304	61.33	2	5.2274e-09	22015	Nsco_1464_B_ubonesis_DsbA_T36_-45	223.08	206.82			14608000	10099000	4509200	925	329	866	2081;2082	1976;1977	1976				2
AMGLHVAAIDIAPDKLALAK	Oxidation (M)	2033.13	0.134332	329	BW23_RS09400	yes	yes	0	0	0	1	1	By MS/MS		2	0		1		1		66.694	66.678	3	6.5272e-06	23018	Nsco_1464_B_ubonesis_DsbA_T36_-45	111.77	111.08			5742400	5742400	0	926	329	867	2083	1978	1978			139	1
AMGLHVAAIDIAPDKLALAK	Unmodified	2017.14	0.139417	329	BW23_RS09400	yes	yes	0	0	0	0	1	By MS/MS	By MS/MS	2	0		2		1	1	72.937	72.926	3	9.8342e-13	24136	Nsco_1464_B_ubonesis_DsbA_T36_-45	219.95	219.58			7807400	6473700	1333600	927	329	867	2084;2085	1979;1980	1979				2
AMGNSYVTAER	Oxidation (M)	1213.54	0.539736	553	BW23_RS16285	yes	yes	0	0	0	1	0	By MS/MS		2	0		1		1		22.757	22.759	2	0.0034503	14586	Nsco_1464_B_ubonesis_DsbA_T36_-45	74.962	49.403			235420	235420	0	928	553	868	2086	1981;1982	1982			217	2
AMGNSYVTAER	Unmodified	1197.54	0.544821	553	BW23_RS16285	yes	yes	0	0	0	0	0	By MS/MS	By MS/MS	2	0		2		1	1	28.216	28.275	2	4.303e-05	15495	Nsco_1464_B_ubonesis_DsbA_T36_-45	151.83	136.44			1241100	0	1241100	929	553	868	2087;2088	1983;1984	1983				2
AMHTALADIHESIDELK	Unmodified	1892.93	0.930212	676	BW23_RS18225	yes	yes	0	0	0	0	0	By MS/MS	By MS/MS	1.6	0.49	2	3		2	3	57.397	57.447	2;3	4.7294e-10	21201	Nsco_1464_B_ubonesis_DsbA_T36_-45	224.67	211.26			47738000	27663000	20075000	930	676	869	2089;2090;2091;2092;2093	1985;1986;1987;1988	1986				4
AMHTALADIHESIDELK	Oxidation (M)	1908.93	0.925127	676	BW23_RS18225	yes	yes	0	0	0	1	0	By MS/MS	By matching	2	0		4		2	2	54.499	54.525	3	3.1923e-07	21217	Nsco_1464_B_ubonesis_DsbA_T36_-45	149.09	149.09			17204000	8956700	8247500	931	676	869	2094;2095;2096;2097	1989;1990	1990			277	2
AMIFSGDGFEGIK	Unmodified	1370.65	0.654038	1474	BW23_RS28180	yes	yes	0	0	0	0	0	By MS/MS	By MS/MS	2	0		2		1	1	75.469	75.459	2	3.7868e-05	24610	Nsco_1464_B_ubonesis_DsbA_T36_-45	145.34	125.98			12730000	8734300	3995800	932	1474	870	2098;2099	1991;1992	1991				2
AMIFSGDGFEGIK	Oxidation (M)	1386.65	0.648952	1474	BW23_RS28180	yes	yes	0	0	0	1	0	By matching	By MS/MS	2	0		2		1	1	66.842	66.85	2	0.00026026	21768	Nsco_1464_B_ubonesis_DsbA_WT_-45	97.456	93.239			2427700	1464600	963080	933	1474	870	2100;2101	1993;1994;1995	1993			719	3
AMIGFVDGTENPDGR	Unmodified	1577.71	0.714406	1710	BW23_RS31320	yes	yes	0	0	0	0	0	By matching	By MS/MS	2	0		2		1	1	61.196	61.225	2	0.0063188	20547	Nsco_1464_B_ubonesis_DsbA_WT_-45	76.655	68.715			1337600	931650	405910	934	1710	871	2102;2103	1996	1996				1
AMLDESVAR	Unmodified	990.48	0.48043	1108	BW23_RS23620	yes	yes	0	0	0	0	0	By MS/MS	By MS/MS	3	0			3	1	2	33.928	33.934	2	0.00027691	3481	Nsco_1464_B_ubonesis_DsbA_WT_-65	130.27	46.657			4093100	2321100	1772100	935	1108	872	2104;2105;2106	1997;1998	1998				2
AMLEDIAILTGGQVIAEETGLTLEK	Oxidation (M)	2630.37	0.37245	771	BW23_RS19350	yes	yes	0	0	0	1	0		By MS/MS	1	0	1				1	109.47	109.5	2	2.8023e-18	39335	Nsco_1464_B_ubonesis_DsbA_WT_-25	224.64	212.62			1448600	0	1448600	936	771	873	2107	1999	1999			326	1
AMLFSDANGGER	Unmodified	1266.57	0.566285	233	BW23_RS06860	yes	yes	0	0	0	0	0	By matching	By MS/MS	2	0		2		1	1	42.42	42.429	2	6.7117e-05	16680	Nsco_1464_B_ubonesis_DsbA_WT_-45	150.35	146.94			15817000	13150000	2666800	937	233	874	2108;2109	2000	2000				1
AMLNLSAEAR	Unmodified	1074.55	0.549179	21	BW23_RS00855	yes	yes	0	0	0	0	0		By MS/MS	2.5	0.5		1	1		2	44.528	44.536	2	0.0072875	17118	Nsco_1464_B_ubonesis_DsbA_WT_-45	80.438	42.88			611890	0	611890	938	21	875	2110;2111	2001	2001				0
AMLVYPMSAGR	Unmodified	1194.59	0.588935	87	BW23_RS02780	yes	yes	0	0	0	0	0	By MS/MS		2	0		1		1		57.852	57.842	2	0.0037575	21278	Nsco_1464_B_ubonesis_DsbA_T36_-45	85.862	79.559			3456200	3456200	0	939	87	876	2112	2002	2002				1
AMMPWIAK	Unmodified	946.477	0.476865	1448	BW23_RS27915	yes	yes	0	0	0	0	0	By MS/MS	By MS/MS	3	0			2	1	1	59.9	59.916	2	0.042537	7056	Nsco_1464_B_ubonesis_DsbA_WT_-65	50.039	46.912			484300	255700	228600	940	1448	877	2113;2114	2003	2003				1
AMPDGQVTLSLADKR	Unmodified	1600.82	0.824291	1104	BW23_RS23510	yes	yes	0	0	0	0	1	By MS/MS	By matching	1	0	2			1	1	48.226	48.23	2	0.019678	34011	Nsco_1464_B_ubonesis_DsbA_T36_-25	57.836	39.568			245050	150840	94206	941	1104	878	2115;2116	2004	2004				0
AMQTAYAVSAAR	Oxidation (M)	1254.6	0.602671	1256	BW23_RS25645	yes	yes	0	0	0	1	0	By MS/MS	By MS/MS	2.57	0.495		6	8	7	7	30.196	30.219	2	1.6865e-11	2159	Nsco_1464_B_ubonesis_DsbA_WT_-65	208.6	200.96			62442000	35059000	27383000	942	1256	879	2117;2118;2119;2120;2121;2122;2123;2124;2125;2126;2127;2128;2129;2130	2005;2006;2007;2008;2009;2010;2011;2012;2013;2014;2015;2016;2017;2018;2019;2020;2021;2022;2023;2024;2025;2026;2027;2028;2029;2030;2031;2032;2033;2034;2035;2036;2037;2038	2033			593	34
AMQTAYAVSAAR	Unmodified	1238.61	0.607756	1256	BW23_RS25645	yes	yes	0	0	0	0	0	By MS/MS		2	0		1		1		33.11	33.101	2	0.037894	16444	Nsco_1464_B_ubonesis_DsbA_T36_-45	49.3	42.405			939210	939210	0	943	1256	879	2131	2039	2039				1
AMWHGER	Unmodified	885.392	0.391556	1346	BW23_RS26630	yes	yes	0	0	0	0	0	By MS/MS	By MS/MS	2	0		2		1	1	19.944	19.987	2	0.00069244	12523	Nsco_1464_B_ubonesis_DsbA_WT_-45	125.08	125.08			49518000	30768000	18749000	944	1346	880	2132;2133	2040;2041	2041				2
AMWHGER	Oxidation (M)	901.386	0.38647	1346	BW23_RS26630	yes	yes	0	0	0	1	0	By matching	By MS/MS	2	0		2		1	1	16.888	16.932	2	0.013387	11912	Nsco_1464_B_ubonesis_DsbA_WT_-45	62.717	62.717			365460	91450	274010	945	1346	880	2134;2135	2042;2043	2043			662	2
ANAFLHHMVR	Unmodified	1194.61	0.608031	245	BW23_RS07025	yes	yes	0	0	0	0	0	By MS/MS	By MS/MS	2	0		3		1	2	26.061	26.131	2;3	0.0024753	13613	Nsco_1464_B_ubonesis_DsbA_WT_-45	102.62	85.969			721020	0	721020	946	245	881	2136;2137;2138	2044;2045;2046	2045				2
ANAKPAAAANGADGTDAPISIDDFAK	Unmodified	2471.19	0.192846	1389	BW23_RS27175	yes	yes	0	0	0	0	1	By MS/MS	By MS/MS	2	0		2		1	1	59.322	59.354	3	0.010125	21604	Nsco_1464_B_ubonesis_DsbA_T36_-45	48.489	39.557			1320200	1057900	262280	947	1389	882	2139;2140	2047	2047				1
ANALAPNDAYIMDSLGWVK	Unmodified	2048	0.00371175	1234	BW23_RS25375	yes	yes	0	0	0	0	0	By MS/MS	By MS/MS	1	0	2			1	1	98.889	98.932	2	0.00076128	40711	Nsco_1464_B_ubonesis_DsbA_T36_-25	86.803	83.503			2964400	1528200	1436200	948	1234	883	2141;2142	2048;2049	2048				2
ANAPLDALAK	Unmodified	982.545	0.544745	1664	BW23_RS30745	yes	yes	0	0	0	0	0	By matching	By MS/MS	3	0			2	1	1	40.065	40.057	2	0.00020936	4405	Nsco_1464_B_ubonesis_DsbA_WT_-65	131.06	99.126			8242500	4793800	3448700	949	1664	884	2143;2144	2050	2050				1
ANASLPQPEAGTLAQSDEIER	Unmodified	2196.07	0.0658543	1550	BW23_RS29405	yes	yes	0	0	0	0	0	By MS/MS	By MS/MS	1	0	2			1	1	60.255	60.3	2	1.7676e-12	34810	Nsco_1464_B_ubonesis_DsbA_T36_-25	209.39	194.97			4847100	2803900	2043200	950	1550	885	2145;2146	2051;2052	2051				2
ANAVNEVVQAVR	Unmodified	1268.68	0.683698	1584	BW23_RS29805	yes	yes	0	0	0	0	0	By MS/MS	By MS/MS	2	0		10		4	6	54.177	54.206	2	1.33e-16	18577	Nsco_1464_B_ubonesis_DsbA_WT_-45	316.06	296.06			4629700000	3021700000	1608000000	951	1584	886	2147;2148;2149;2150;2151;2152;2153;2154;2155;2156	2053;2054;2055;2056;2057;2058;2059;2060;2061;2062;2063;2064	2058				10
ANAYAEAGADAILIHSK	Unmodified	1713.87	0.868598	274	BW23_RS08005	yes	yes	0	0	0	0	0	By MS/MS	By MS/MS	1	0	2			1	1	53.287	53.316	2	0.0090301	34305	Nsco_1464_B_ubonesis_DsbA_T36_-25	64.65	55.696			296110	150800	145310	952	274	887	2157;2158	2065;2066	2065				1
ANDADLAALR	Unmodified	1028.53	0.525072	634	BW23_RS17785	yes	yes	0	0	0	0	0	By MS/MS	By MS/MS	3	0			2	1	1	39.494	39.487	2	2.9914e-06	4593	Nsco_1464_B_ubonesis_DsbA_T36_-65	234.26	157.21			9352500	5236200	4116300	953	634	888	2159;2160	2067;2068	2067				2
ANDYLFTSESVSEGHPDK	Unmodified	1994.89	0.885765	1142	BW23_RS23955	yes	yes	0	0	0	0	0	By MS/MS	By MS/MS	1	0	2			1	1	47.449	47.453	2	2.7523e-05	33967	Nsco_1464_B_ubonesis_DsbA_T36_-25	92.939	80.379			2229200	1033200	1196000	954	1142	889	2161;2162	2069;2070	2069				2
ANFDEKPTR	Unmodified	1076.53	0.525072	1554	BW23_RS29425	yes	yes	0	0	0	0	1	By MS/MS	By MS/MS	2	0		3		2	1	18.566	18.61	2	0.0013298	13742	Nsco_1464_B_ubonesis_DsbA_T36_-45	124.74	104.04			4979500	2490000	2489500	955	1554	890	2163;2164;2165	2071;2072	2071				2
ANFHPLEGLIDGR	Unmodified	1437.74	0.736462	529	BW23_RS15845	yes	yes	0	0	0	0	0	By MS/MS	By matching	2	0		2		1	1	62.451	62.474	2	0.033477	22211	Nsco_1464_B_ubonesis_DsbA_T36_-45	55.806	45.802			3390200	2250200	1139900	956	529	891	2166;2167	2073	2073				0
ANIPDDWFR	Unmodified	1132.53	0.530158	1537	BW23_RS29040	yes	yes	0	0	0	0	0	By MS/MS	By MS/MS	2	0		2		1	1	69.131	69.13	2	0.015153	23450	Nsco_1464_B_ubonesis_DsbA_T36_-45	71.501	63.281			5668900	3787100	1881800	957	1537	892	2168;2169	2074;2075	2074				2
ANLAPEQVDWLIPHQANIR	Unmodified	2184.14	0.143985	655	BW23_RS18005	yes	yes	0	0	0	0	0	By MS/MS		1	0	1			1		78.547	78.547	2	0.0046327	37151	Nsco_1464_B_ubonesis_DsbA_T36_-25	72.958	68.243			659330	659330	0	958	655	893	2170	2076	2076				1
ANLESLFGLTTTAFEGIEK	Unmodified	2040.04	0.041537	1517	BW23_RS28830	yes	yes	0	0	0	0	0	By MS/MS	By MS/MS	1	0	2			1	1	108.5	108.52	2	1.808e-16	39083	Nsco_1464_B_ubonesis_DsbA_WT_-25	198.85	170.88			12421000	7146800	5274400	959	1517	894	2171;2172	2077;2078	2078				1
ANLHYYFPTK	Unmodified	1252.62	0.624058	486	BW23_RS14810	yes	yes	0	0	0	0	0	By MS/MS	By MS/MS	3	0			2	1	1	39.852	39.844	2	2.2572e-05	4373	Nsco_1464_B_ubonesis_DsbA_WT_-65	222	190.77			7750000	5250500	2499500	960	486	895	2173;2174	2079;2080	2080				2
ANLIAPSAAELEAGEPLVVLAAAK	Unmodified	2317.29	0.289312	1386	BW23_RS27140	yes	yes	0	0	0	0	0	By MS/MS		1	0	1			1		105.81	105.81	2	0.048999	42044	Nsco_1464_B_ubonesis_DsbA_T36_-25	34.302	29.412			1382500	1382500	0	961	1386	896	2175	2081	2081				1
ANLPMPR	Unmodified	797.422	0.421793	1115	BW23_RS23725	yes	yes	0	0	0	0	0	By MS/MS	By MS/MS	3	0			2	1	1	32.166	32.173	2	0.00041749	3319	Nsco_1464_B_ubonesis_DsbA_T36_-65	150.82	144.43			1434300	1112500	321810	962	1115	897	2176;2177	2082;2083	2082				2
ANLQAEVTTR	Unmodified	1101.58	0.577836	1050	BW23_RS22505	yes	yes	0	0	0	0	0	By MS/MS	By MS/MS	2	0		3		2	1	28.981	29.008	2	3.6361e-05	15618	Nsco_1464_B_ubonesis_DsbA_T36_-45	216.12	188.04			140450000	98805000	41645000	963	1050	898	2178;2179;2180	2084;2085;2086	2084				3
ANMPHEEAVR	Unmodified	1152.53	0.534591	275	BW23_RS08010	yes	yes	0	0	0	0	0	By MS/MS	By MS/MS	2.5	0.5		2	2	2	2	20.315	20.345	2	1.4194e-06	1401	Nsco_1464_B_ubonesis_DsbA_T36_-65	250.62	231.83			122250000	58500000	63746000	964	275	899	2181;2182;2183;2184	2087;2088;2089	2088				3
ANMPHEEAVR	Oxidation (M)	1168.53	0.529506	275	BW23_RS08010	yes	yes	0	0	0	1	0	By MS/MS	By MS/MS	2.5	0.5		3	3	2	4	18.993	19.038	2	0.00012033	1402	Nsco_1464_B_ubonesis_DsbA_T36_-65	135.55	124.33			12010000	5268400	6741600	965	275	899	2185;2186;2187;2188;2189;2190	2090;2091;2092;2093;2094;2095	2091			121	6
ANNIPFTINPR	Unmodified	1255.67	0.66732	1669	BW23_RS30785	yes	yes	0	0	0	0	0	By MS/MS	By MS/MS	2	0		2		1	1	58.223	58.258	2	0.00020083	19876	Nsco_1464_B_ubonesis_DsbA_WT_-45	123.35	109.45			4958900	3216400	1742500	966	1669	900	2191;2192	2096;2097	2097				2
ANPAESHPQNDFINSAR	Unmodified	1866.86	0.860887	540	BW23_RS16060	yes	yes	0	0	0	0	0	By MS/MS	By matching	1	0	2			1	1	31.094	31.114	2	4.2348e-12	33070	Nsco_1464_B_ubonesis_DsbA_T36_-25	237.07	228.85			2339600	2076700	262900	967	540	901	2193;2194	2098	2098				1
ANPATPTDVTSVYYNDALPGR	Unmodified	2221.07	0.065126	497	BW23_RS14935	yes	yes	0	0	0	0	0	By MS/MS	By MS/MS	1	0	2			1	1	71.727	71.692	2	2.5504e-12	33415	Nsco_1464_B_ubonesis_DsbA_WT_-25	200.19	185.62			12095000	4615100	7479800	968	497	902	2195;2196	2099;2100	2100				2
ANPATPTDVTSVYYNDALPGRPAAATVR	Unmodified	2887.45	0.446435	497	BW23_RS14935	yes	yes	0	0	0	0	1	By MS/MS	By MS/MS	2	0		3		2	1	66.903	66.904	3	1.0474e-19	21625	Nsco_1464_B_ubonesis_DsbA_WT_-45	195.24	189.43			176340000	76985000	99352000	969	497	903	2197;2198;2199	2101;2102;2103;2104;2105;2106;2107	2106				6
ANPVPVVVPIGAEENFK	Unmodified	1778.96	0.956685	1003	BW23_RS21955	yes	yes	0	0	0	0	0	By MS/MS	By MS/MS	1	0	2			1	1	79.099	79.086	2	2.9679e-07	37231	Nsco_1464_B_ubonesis_DsbA_T36_-25	158.42	149.9			5946300	3767800	2178400	970	1003	904	2200;2201	2108;2109	2108				2
ANQTEHSLPIIFMTSR	Oxidation (M)	1859.92	0.919982	573	BW23_RS16525	yes	yes	0	0	0	1	0	By MS/MS	By MS/MS	1	0	4			2	2	61.212	61.235	2	9.3707e-07	34496	Nsco_1464_B_ubonesis_DsbA_T36_-25	147.52	138.57			2128500	1276700	851790	971	573	905	2202;2203;2204;2205	2110;2111;2112	2110			234	3
ANQTEHSLPIIFMTSR	Unmodified	1843.93	0.925068	573	BW23_RS16525	yes	yes	0	0	0	0	0	By MS/MS	By MS/MS	1	0	2			1	1	66.269	66.264	2	0.0014354	35426	Nsco_1464_B_ubonesis_DsbA_T36_-25	100.55	90.028			185960	0	185960	972	573	905	2206;2207	2113;2114	2113				2
ANVVENLGK	Unmodified	942.513	0.513445	1619	BW23_RS30245	yes	yes	0	0	0	0	0	By MS/MS	By MS/MS	2.33	0.471		2	1	1	2	29.263	29.296	2	0.0011088	14190	Nsco_1464_B_ubonesis_DsbA_WT_-45	105.57	86.311			3514100	1117400	2396600	973	1619	906	2208;2209;2210	2115;2116	2116				2
ANVVQWADVSHLDEASDDDGYR	Unmodified	2461.08	0.0782099	834	BW23_RS20195	yes	yes	0	0	0	0	0	By MS/MS		2.5	0.5		1	1	2		71.05	71.043	3	0.044934	23832	Nsco_1464_B_ubonesis_DsbA_T36_-45	37.373	31.187			1640700	1640700	0	974	834	907	2211;2212	2117;2118	2117				1
ANVVQWADVSHLDEASDDDGYRK	Unmodified	2589.17	0.173173	834	BW23_RS20195	yes	yes	0	0	0	0	1	By MS/MS	By MS/MS	2	0		3		2	1	60.304	60.334	3	9.6165e-06	21799	Nsco_1464_B_ubonesis_DsbA_T36_-45	98.132	92.955			1737900	1196400	541540	975	834	908	2213;2214;2215	2119;2120;2121	2119				3
APAADSAADDGLAGQNPTDPR	Unmodified	2008.91	0.908625	1028	BW23_RS22290	yes	yes	0	0	0	0	0	By MS/MS	By MS/MS	1	0	4			2	2	40.144	40.148	2	2.1046e-08	33636	Nsco_1464_B_ubonesis_DsbA_T36_-25	134.21	125.39			7162200	4722900	2439300	976	1028	909	2216;2217;2218;2219	2122;2123;2124	2123				3
APAAPTPLKDK	Unmodified	1107.63	0.628809	255	BW23_RS07130	yes	yes	0	0	0	0	1	By MS/MS	By MS/MS	2	0		2		1	1	21.764	21.807	2	0.00068844	14401	Nsco_1464_B_ubonesis_DsbA_T36_-45	115.06	105.35			27122000	13764000	13358000	977	255	910	2220;2221	2125;2126	2125				2
APADAQGGFDFSRPDEIVCGVDEAGR	Unmodified	2735.22	0.224557	1596	BW23_RS29875	yes	yes	0	0	0	0	1	By MS/MS	By MS/MS	2	0		2		1	1	77.516	77.509	3	0.048918	23733	Nsco_1464_B_ubonesis_DsbA_WT_-45	31.27	23.679			1939400	1594200	345170	978	1596	911	2222;2223	2127;2128	2128				0
APANAASCDTSALDK	Unmodified	1490.67	0.667121	912	BW23_RS21055	yes	yes	0	0	0	0	0	By MS/MS	By MS/MS	2	0		2		1	1	26.22	26.255	2	2.3137e-27	13658	Nsco_1464_B_ubonesis_DsbA_WT_-45	353.4	353.4			110820000	97553000	13269000	979	912	912	2224;2225	2129;2130	2130				2
APANAASCDTSALDKNLALGR	Unmodified	2115.04	0.0378654	912	BW23_RS21055	yes	yes	0	0	0	0	1	By MS/MS		2	0		1		1		48.835	48.83	3	9.1954e-07	19435	Nsco_1464_B_ubonesis_DsbA_T36_-45	131.18	116.83			0	0	0	980	912	913	2226	2131	2131				1
APAPELR	Unmodified	752.418	0.418088	182	BW23_RS05095	yes	yes	0	0	0	0	0	By MS/MS	By MS/MS	3	0			2	1	1	23.149	23.17	2	0.0011668	1670	Nsco_1464_B_ubonesis_DsbA_WT_-65	121.14	64.973			31852000	24968000	6884800	981	182	914	2227;2228	2132;2133;2134	2134				3
APASVTDAVVR	Unmodified	1084.59	0.587673	1332	BW23_RS26500	yes	yes	0	0	0	0	0	By MS/MS		3	0			1	1		34.143	34.129	2	0.0001951	3672	Nsco_1464_B_ubonesis_DsbA_T36_-65	103.55	62.517			184050	184050	0	982	1332	915	2229	2135	2135				0
APATWPEFFAVADK	Unmodified	1548.76	0.76128	728	BW23_RS18835	yes	yes	0	0	0	0	0	By MS/MS	By MS/MS	2	0		2		1	1	88.887	88.914	2	0.013691	27086	Nsco_1464_B_ubonesis_DsbA_T36_-45	64.82	57.252			674580	336880	337700	983	728	916	2230;2231	2136;2137	2136				2
APCAIYGGAADPSTTVDDLR	Unmodified	2048.95	0.947319	487	BW23_RS14845	yes	yes	0	0	0	0	0	By MS/MS	By matching	1	0	2			1	1	66.289	66.287	2	0.0071212	35443	Nsco_1464_B_ubonesis_DsbA_T36_-25	60.628	50.879			463130	323180	139950	984	487	917	2232;2233	2138	2138				1
APDAIDILSK	Unmodified	1041.57	0.570626	1638	BW23_RS30425	yes	yes	0	0	0	0	0	By MS/MS	By MS/MS	3	0			2	1	1	60.445	60.457	2	0.00015202	7833	Nsco_1464_B_ubonesis_DsbA_T36_-65	170.69	154.22			16524000	13957000	2567400	985	1638	918	2234;2235	2139;2140;2141	2139				3
APDCFIVER	Unmodified	1105.52	0.522629	860	BW23_RS20475	yes	yes	0	0	0	0	0	By MS/MS	By MS/MS	3	0			2	1	1	44.253	44.246	2	0.00026907	5326	Nsco_1464_B_ubonesis_DsbA_T36_-65	141.2	100.42			1120300	0	1120300	986	860	919	2236;2237	2142;2143	2142				2
APDCMHDIAAK	Oxidation (M)	1243.53	0.532542	1297	BW23_RS26055	yes	yes	0	0	0	1	0	By MS/MS	By MS/MS	2.43	0.495		4	3	3	4	17.541	17.576	2;3	1.9094e-08	13247	Nsco_1464_B_ubonesis_DsbA_WT_-45	202.2	135.77			20488000	8993400	11494000	987	1297	920	2238;2239;2240;2241;2242;2243;2244	2144;2145;2146;2147;2148;2149	2148			631	6
APDCMHDIAAK	Unmodified	1227.54	0.537628	1297	BW23_RS26055	yes	yes	0	0	0	0	0	By MS/MS	By MS/MS	2.5	0.5		2	2	2	2	23.531	23.563	2;3	3.275e-06	13246	Nsco_1464_B_ubonesis_DsbA_WT_-45	222.18	207.66			137290000	60360000	76927000	988	1297	920	2245;2246;2247;2248	2150;2151;2152	2152				3
APDDPGLER	Unmodified	968.456	0.456324	1488	BW23_RS28355	yes	yes	0	0	0	0	0		By MS/MS	3	0			1		1	24.547	24.619	2	0.021168	1880	Nsco_1464_B_ubonesis_DsbA_WT_-65	63.419	38.568			192910	0	192910	989	1488	921	2249	2153	2153				1
APDGLPIYR	Unmodified	1000.53	0.53418	265	BW23_RS07845	yes	yes	0	0	0	0	0	By MS/MS	By MS/MS	2.67	0.471		1	2	2	1	48.708	48.699	2	0.019193	6031	Nsco_1464_B_ubonesis_DsbA_T36_-65	66.073	66.073			865280	632900	232380	990	265	922	2250;2251;2252	2154	2154				1
APDQQHFLNR	Unmodified	1224.6	0.599969	106	BW23_RS03195	yes	yes	0	0	0	0	0	By MS/MS	By MS/MS	2	0		3		1	2	24.918	24.969	2;3	2.0031e-05	13404	Nsco_1464_B_ubonesis_DsbA_WT_-45	223.08	183.23			6098000	1225900	4872100	991	106	923	2253;2254;2255	2155;2156;2157	2157				3
APEAAEALGLTAHR	Unmodified	1405.73	0.731377	1558	BW23_RS29445	yes	yes	0	0	0	0	0	By MS/MS	By MS/MS	1.33	0.471	2	1		2	1	41.012	41.014	2;3	3.6662e-06	17853	Nsco_1464_B_ubonesis_DsbA_T36_-45	130.47	119.82			2113000	1845500	267440	992	1558	924	2256;2257;2258	2158;2159	2158				2
APEAAFELSR	Unmodified	1089.55	0.545473	1678	BW23_RS30865	yes	yes	0	0	0	0	0	By MS/MS	By MS/MS	3	0			2	1	1	44.37	44.357	2	0.00024352	5355	Nsco_1464_B_ubonesis_DsbA_T36_-65	123.86	108.2			499810	223910	275900	993	1678	925	2259;2260	2160;2161	2160				2
APECFYIEQK	Unmodified	1283.59	0.585624	1019	BW23_RS22140	yes	yes	0	0	0	0	0	By MS/MS	By MS/MS	2	0		2		1	1	43.339	43.347	2	0.00015551	18347	Nsco_1464_B_ubonesis_DsbA_T36_-45	169.41	169.41			7444500	4479300	2965300	994	1019	926	2261;2262	2162;2163	2162				2
APEFATR	Unmodified	790.397	0.397353	1330	BW23_RS26465	yes	yes	0	0	0	0	0	By MS/MS	By MS/MS	3	0			2	1	1	23.693	23.714	2	0.00040158	1817	Nsco_1464_B_ubonesis_DsbA_T36_-65	181.2	106.37			7292200	4927000	2365200	995	1330	927	2263;2264	2164;2165	2164				2
APEIIVR	Unmodified	796.481	0.480688	1006	BW23_RS21975	yes	yes	0	0	0	0	0		By MS/MS	3	0			1		1	33.114	33.138	2	0.028255	3330	Nsco_1464_B_ubonesis_DsbA_WT_-65	64.523	29.631			127730	0	127730	996	1006	928	2265	2166	2166				1
APELTFPGVASGR	Unmodified	1300.68	0.67755	290	BW23_RS08575	yes	yes	0	0	0	0	0		By MS/MS	2	0		1			1	63.845	63.896	2	0.017266	21133	Nsco_1464_B_ubonesis_DsbA_WT_-45	61.353	56.388			186460	0	186460	997	290	929	2266	2167	2167				1
APENQGELLGQLMLASPR	Unmodified	1922.99	0.988396	129	BW23_RS03540	yes	yes	0	0	0	0	0	By MS/MS	By matching	1	0	2			1	1	88.939	88.975	2	6.786e-06	38862	Nsco_1464_B_ubonesis_DsbA_T36_-25	116.84	99.172			661810	541450	120350	998	129	930	2267;2268	2168	2168				1
APFAEIVAR	Unmodified	972.539	0.539266	484	BW23_RS14715	yes	yes	0	0	0	0	0	By MS/MS	By MS/MS	3	0			2	1	1	49.737	49.73	2	0.00022787	5736	Nsco_1464_B_ubonesis_DsbA_WT_-65	176.66	149.8			27755000	13164000	14591000	999	484	931	2269;2270	2169;2170;2171	2170				3
APFAPHWALPDQIAHR	Unmodified	1825.94	0.937622	939	BW23_RS21305	yes	yes	0	0	0	0	0	By MS/MS	By MS/MS	2	0		4		2	2	60.582	60.611	3;4	9.9757e-08	21826	Nsco_1464_B_ubonesis_DsbA_T36_-45	186.68	186.68			32870000	17457000	15414000	1000	939	932	2271;2272;2273;2274	2172;2173;2174;2175;2176	2174				5
APFVDAR	Unmodified	774.402	0.402438	1428	BW23_RS27655	yes	yes	0	0	0	0	0		By MS/MS	2	0		1			1	28.048	28.113	2	0.025687	13995	Nsco_1464_B_ubonesis_DsbA_WT_-45	83.377	32.838			0	0	0	1001	1428	933	2275	2177	2177				1
APFVMGK	Oxidation (M)	764.389	0.389096	901	BW23_RS20970;BW23_RS02535	yes	no	0	0	0	1	0	By MS/MS	By MS/MS	3	0			2	1	1	31.152	31.162	2	0.029233	3167	Nsco_1464_B_ubonesis_DsbA_T36_-65	48.761	48.761			381370	260470	120900	1002	901	934	2276;2277	2178;2179	2178			394	2
APGEQADAQLR	Unmodified	1154.57	0.568	1133	BW23_RS23870	yes	yes	0	0	0	0	0	By MS/MS	By MS/MS	3	0			2	1	1	23.937	23.957	2	4.438e-06	1859	Nsco_1464_B_ubonesis_DsbA_T36_-65	218.94	200.5			7265200	5329500	1935700	1003	1133	935	2278;2279	2180;2181	2180				2
APIAMNGAPTK	Oxidation (M)	1085.55	0.55393	1755		yes	yes	0	0	0	1	0	By MS/MS		2	0		2		2		73.184	73.168	2	0.00067147	24180	Nsco_1464_B_ubonesis_DsbA_T36_-45	93.374	32.402	+		2914800	2914800	0	1004	1755	936	2280;2281	2182	2182			887	1
APIDVLALSNGAR	Unmodified	1295.72	0.719749	1439	BW23_RS27765	yes	yes	0	0	0	0	0	By MS/MS	By MS/MS	2	0		2		1	1	69.843	69.838	2	1.0105e-08	23636	Nsco_1464_B_ubonesis_DsbA_T36_-45	246.86	221.47			7835900	6230000	1605900	1005	1439	937	2282;2283	2183;2184	2183				2
APILLTR	Unmodified	782.501	0.501424	157	BW23_RS03885	yes	yes	0	0	0	0	0	By MS/MS	By MS/MS	3	0			2	1	1	37.778	37.772	2	0.00033768	4041	Nsco_1464_B_ubonesis_DsbA_WT_-65	164.1	107.85			13621000	6039100	7581600	1006	157	938	2284;2285	2185;2186	2186				2
APIPWSR	Unmodified	825.45	0.449723	1346	BW23_RS26630	yes	yes	0	0	0	0	0	By MS/MS	By MS/MS	2.5	0.5		2	2	2	2	39.839	39.841	2	0.0021068	4631	Nsco_1464_B_ubonesis_DsbA_T36_-65	114.19	114.19			17135000	9465700	7669200	1007	1346	939	2286;2287;2288;2289	2187;2188;2189;2190	2188				4
APIVIGR	Unmodified	724.46	0.459559	1494	BW23_RS28595	yes	yes	0	0	0	0	0	By MS/MS	By MS/MS	3	0			2	1	1	30.868	30.878	2	0.00056297	3108	Nsco_1464_B_ubonesis_DsbA_T36_-65	137.2	92.399			1125500	984080	141410	1008	1494	940	2290;2291	2191;2192	2191				2
APLEDSAHGALR	Unmodified	1235.63	0.625849	1047	BW23_RS22490	yes	yes	0	0	0	0	0	By MS/MS		2	0		1		1		26.208	26.208	2	0.010966	15126	Nsco_1464_B_ubonesis_DsbA_T36_-45	78.939	57.193			0	0	0	1009	1047	941	2292	2193	2193				1
APLEFHAWDDATPMR	Unmodified	1755.8	0.80389	1157	BW23_RS24180	yes	yes	0	0	0	0	0	By MS/MS	By MS/MS	3	0			2	1	1	65.284	65.262	3	9.7138e-07	8434	Nsco_1464_B_ubonesis_DsbA_T36_-65	155.06	130.1			7858000	7858000	0	1010	1157	942	2293;2294	2194;2195	2194				2
APLGLDDEQALWAAYDAANVR	Unmodified	2258.1	0.0967605	1029	BW23_RS22310	yes	yes	0	0	0	0	0	By MS/MS	By matching	1	0	2			1	1	101.49	101.53	2	1.2005e-08	41206	Nsco_1464_B_ubonesis_DsbA_T36_-25	145.29	129.15			3021800	2816500	205250	1011	1029	943	2295;2296	2196	2196				1
APLHLTSVGK	Unmodified	1021.59	0.59203	1518	BW23_RS28840	yes	yes	0	0	0	0	0	By matching	By MS/MS	2.33	0.471		2	1	1	2	27.202	27.243	2	3.3464e-06	13887	Nsco_1464_B_ubonesis_DsbA_WT_-45	230.56	189.99			48093000	20257000	27836000	1012	1518	944	2297;2298;2299	2197	2197				1
APLMGGEMVK	Unmodified	1031.51	0.514373	1069	BW23_RS22920	yes	yes	0	0	0	0	0	By MS/MS	By MS/MS	3	0			2	1	1	39.895	39.887	2	0.00098388	4645	Nsco_1464_B_ubonesis_DsbA_T36_-65	104.01	86.917			8939600	6351400	2588200	1013	1069	945	2300;2301	2198;2199	2198				2
APLMGGEMVK	Oxidation (M)	1047.51	0.509288	1069	BW23_RS22920	yes	yes	0	0	0	1	0	By MS/MS	By MS/MS	3	0			2	1	1	28.962	28.977	2	0.0032336	2786	Nsco_1464_B_ubonesis_DsbA_T36_-65	88.819	64.789			733370	418480	314880	1014	1069	945	2302;2303	2200;2201	2200			526	0
APLSITIVNR	Unmodified	1082.64	0.644794	865	BW23_RS20560	yes	yes	0	0	0	0	0	By MS/MS		2	0		1		1		56.699	56.691	2	0.0036268	21041	Nsco_1464_B_ubonesis_DsbA_T36_-45	101.64	90.574			0	0	0	1015	865	946	2304	2202	2202				1
APLTTGLFR	Unmodified	974.555	0.554916	223	BW23_RS06675	yes	yes	0	0	0	0	0	By MS/MS	By MS/MS	2	0		2		1	1	55.239	55.272	2	0.00016908	20746	Nsco_1464_B_ubonesis_DsbA_T36_-45	194.25	157.16			29951000	7815600	22135000	1016	223	947	2305;2306	2203;2204	2203				2
APLVDLNDEEVAQLDALIKK	Unmodified	2193.19	0.189264	65	BW23_RS02260	yes	yes	0	0	0	0	1	By MS/MS	By MS/MS	2	0		2		1	1	93.796	93.831	3	9.8908e-06	27959	Nsco_1464_B_ubonesis_DsbA_T36_-45	102.33	98.886			9159700	6477700	2682000	1017	65	948	2307;2308	2205	2205				1
APLYMAAQDSAHSK	Unmodified	1488.7	0.703113	1720	BW23_RS31500	yes	yes	0	0	0	0	0	By MS/MS	By matching	1	0	2			1	1	28.351	28.379	2	0.00018039	32882	Nsco_1464_B_ubonesis_DsbA_T36_-25	98.353	92.712			454920	406130	48794	1018	1720	949	2309;2310	2206	2206				1
APMGGFGLFAESLRPR	Unmodified	1704.88	0.876995	43	BW23_RS01630	yes	yes	0	0	0	0	1	By MS/MS		3	0			1	1		77.017	77.012	3	0.0055534	9790	Nsco_1464_B_ubonesis_DsbA_T36_-65	66.965	56.865			401980	401980	0	1019	43	950	2311	2207	2207				1
APNGDLQGFDIDVGNAVCQTAK	Unmodified	2289.07	0.0695595	1068	BW23_RS22895	yes	yes	0	0	0	0	0	By MS/MS	By MS/MS	1	0	2			1	1	79.363	79.351	2	0.0038897	37298	Nsco_1464_B_ubonesis_DsbA_T36_-25	68.481	58.292			1006000	477800	528170	1020	1068	951	2312;2313	2208	2208				1
APPKDDSAPVFQFLAR	Unmodified	1757.91	0.910069	1274	BW23_RS25825	yes	yes	0	0	0	0	1	By MS/MS	By MS/MS	3	0			2	1	1	70.819	70.788	3	0.0038571	9096	Nsco_1464_B_ubonesis_DsbA_T36_-65	73.91	67.878			2325200	1761000	564260	1021	1274	952	2314;2315	2209;2210;2211	2209				3
APQAGADAPAFGLLVLGSPDPR	Unmodified	2119.11	0.106203	1139	BW23_RS23930	yes	yes	0	0	0	0	0	By MS/MS	By MS/MS	1.33	0.471	2	1		1	2	97.563	97.621	2	5.1723e-12	40436	Nsco_1464_B_ubonesis_DsbA_T36_-25	185.25	172.62			88308000	51272000	37036000	1022	1139	953	2316;2317;2318	2212;2213;2214	2212				3
APQIDPILLR	Unmodified	1134.68	0.676094	980	BW23_RS21810	yes	yes	0	0	0	0	0	By MS/MS	By MS/MS	3	0			2	1	1	67.924	67.899	2	0.00021194	7905	Nsco_1464_B_ubonesis_DsbA_WT_-65	128.38	43.319			1243500	804660	438830	1023	980	954	2319;2320	2215;2216	2216				2
APQIDPILLRPVDDLELTVR	Unmodified	2272.28	0.279082	980	BW23_RS21810	yes	yes	0	0	0	0	1	By MS/MS	By MS/MS	2.2	0.748	2	4	4	5	5	96.383	96.409	2;3	2.9375e-15	40233	Nsco_1464_B_ubonesis_DsbA_T36_-25	232.78	212.94			87602000	81547000	6054600	1024	980	955	2321;2322;2323;2324;2325;2326;2327;2328;2329;2330	2217;2218;2219;2220;2221;2222;2223;2224	2217				8
APQIPVVNNIDVAVVSDPAAIK	Unmodified	2229.24	0.236883	654	BW23_RS18000	yes	yes	0	0	0	0	0	By MS/MS	By MS/MS	1	0	2			1	1	93.902	93.952	2	0.0084062	36480	Nsco_1464_B_ubonesis_DsbA_WT_-25	53.403	48.405			14090000	12986000	1103900	1025	654	956	2331;2332	2225	2225				1
APQLTEDVVSINGLR	Unmodified	1610.86	0.862785	594	BW23_RS17150	yes	yes	0	0	0	0	0	By MS/MS		2	0		1		1		73.17	73.154	2	3.1473e-07	24222	Nsco_1464_B_ubonesis_DsbA_T36_-45	186.46	158.45			1592500	1592500	0	1026	594	957	2333	2226	2226				1
APQPTFALLR	Unmodified	1112.63	0.634229	663	BW23_RS18065	yes	yes	0	0	0	0	0	By MS/MS		2.5	0.5		1	1	2		62.921	62.898	2	0.00018349	22309	Nsco_1464_B_ubonesis_DsbA_T36_-45	157.86	157.86			633020	633020	0	1027	663	958	2334;2335	2227	2227				1
APQPVSAPAGK	Unmodified	1021.56	0.555644	1192	BW23_RS24755	yes	yes	0	0	0	0	0	By MS/MS	By MS/MS	3	0			2	1	1	21.007	21.025	2	2.0759e-05	1499	Nsco_1464_B_ubonesis_DsbA_T36_-65	191.4	161.22			25013000	19334000	5678900	1028	1192	959	2336;2337	2228;2229	2228				2
APQQASLFDDLVTDTPAGSPSSK	Unmodified	2331.12	0.123035	910	BW23_RS21040	yes	yes	0	0	0	0	0	By MS/MS	By MS/MS	1	0	2			1	1	83.456	83.458	2	2.2335e-05	35013	Nsco_1464_B_ubonesis_DsbA_WT_-25	89.541	84.65			1247900	625070	622810	1029	910	960	2338;2339	2230	2230				1
APSAYNPVVNPK	Unmodified	1255.66	0.656087	972;1611	BW23_RS30110;BW23_RS21745	no	no	0	0	0	0	0	By matching	By MS/MS	2	0		2		1	1	33.676	33.688	2	5.082e-05	15061	Nsco_1464_B_ubonesis_DsbA_WT_-45	161.17	124.48			4076300	931100	3145200	1030	1611;972	961	2340;2341	2231	2231				1
APSVGLNIELPHEQAGNHYQDISLR	Unmodified	2757.38	0.38344	216	BW23_RS06630	yes	yes	0	0	0	0	0	By MS/MS	By MS/MS	2.71	0.452		2	5	3	4	67.986	67.966	3;4	2.544e-21	23210	Nsco_1464_B_ubonesis_DsbA_T36_-45	245.09	226.93			947020000	273150000	673870000	1031	216	962	2342;2343;2344;2345;2346;2347;2348	2232;2233;2234;2235;2236;2237;2238;2239;2240;2241;2242	2232				11
APSVIQLGNTGLGAGAKPEMGR	Unmodified	2123.12	0.115722	887	BW23_RS20840	yes	yes	0	0	0	0	1	By MS/MS	By MS/MS	2	0		2		1	1	59.229	59.217	3	5.6079e-09	21570	Nsco_1464_B_ubonesis_DsbA_T36_-45	146.06	142.03			2003600	2003600	0	1032	887	963	2349;2350	2243;2244	2243				2
APTLALPR	Unmodified	837.507	0.507237	103	BW23_RS03175	yes	yes	0	0	0	0	0	By MS/MS	By MS/MS	2	0		2		1	1	35.899	35.907	2	0.0471	15427	Nsco_1464_B_ubonesis_DsbA_WT_-45	48.174	9.1521			4279700	2390700	1889000	1033	103	964	2351;2352	2245	2245				1
APTLVTDDGATLIDSSLIVDYFDHLVAPERR	Unmodified	3398.74	0.7358	609	BW23_RS17275	yes	yes	0	0	0	0	1	By MS/MS		2	0		1		1		109.18	109.16	4	8.5538e-14	30255	Nsco_1464_B_ubonesis_DsbA_T36_-45	163.19	155.39			1223200	1223200	0	1034	609	965	2353	2246	2246				1
APTPIEAAHDFLWR	Unmodified	1622.82	0.820526	1128	BW23_RS23820	yes	yes	0	0	0	0	0	By MS/MS	By MS/MS	3	0			2	1	1	77.185	77.164	3	2.9874e-06	9797	Nsco_1464_B_ubonesis_DsbA_T36_-65	137.81	132.92			9152800	3566300	5586500	1035	1128	966	2354;2355	2247;2248	2247				2
APTSAPQADIEAAQK	Unmodified	1496.75	0.747086	1280	BW23_RS25890	yes	yes	0	0	0	0	0	By matching	By MS/MS	2	0		2		1	1	32.23	32.244	2	1.6616e-13	14778	Nsco_1464_B_ubonesis_DsbA_WT_-45	197.38	171.04			4927700	2853400	2074200	1036	1280	967	2356;2357	2249	2249				0
APTSTEADAEEAETFSDADQLR	Unmodified	2353.02	0.0193576	651	BW23_RS17975	yes	yes	0	0	0	0	0	By MS/MS	By MS/MS	1	0	2			1	1	64.158	64.177	2	3.4879e-34	35198	Nsco_1464_B_ubonesis_DsbA_T36_-25	341.07	341.07			4863700	4344000	519680	1037	651	968	2358;2359	2250;2251	2250				2
APVDAFFDGVMVNADDPALR	Unmodified	2119	0.00444004	1285	BW23_RS25930	yes	yes	0	0	0	0	0	By MS/MS	By matching	1	0	2			1	1	102.22	102.26	2	1.0519e-05	41354	Nsco_1464_B_ubonesis_DsbA_T36_-25	111.12	99.642			1307500	593710	713800	1038	1285	969	2360;2361	2252	2252				1
APVHAPGYQINR	Unmodified	1321.69	0.689118	92	BW23_RS02875	yes	yes	0	0	0	0	0	By matching	By MS/MS	2	0		2		1	1	27.072	27.104	2	0.00058132	13850	Nsco_1464_B_ubonesis_DsbA_WT_-45	103.74	97.435			1684800	989610	695150	1039	92	970	2362;2363	2253	2253				1
APVIFDGR	Unmodified	873.471	0.470852	691	BW23_RS18365	yes	yes	0	0	0	0	0	By MS/MS		3	0			1	1		39.339	39.321	2	0.0041402	4549	Nsco_1464_B_ubonesis_DsbA_T36_-65	96.285	77.6			914900	914900	0	1040	691	971	2364	2254	2254				0
APVLSDSSCK	Unmodified	1062.5	0.50156	1723	CON__P00761	yes	yes	0	0	0	0	0	By MS/MS	By MS/MS	2	0		2		1	1	22.394	22.437	2	0.00038307	14501	Nsco_1464_B_ubonesis_DsbA_T36_-45	120.12	93.896		+	9277800	3561300	5716500	1041	1723	972	2365;2366	2255;2256;2257	2256				3
APVPDLHK	Unmodified	875.486	0.486502	658	BW23_RS18030	yes	yes	0	0	0	0	0	By MS/MS	By MS/MS	2	0		2		1	1	22.418	22.461	2	0.0086022	14495	Nsco_1464_B_ubonesis_DsbA_T36_-45	87.323	58.836			3635300	2703800	931440	1042	658	973	2367;2368	2258;2259	2258				1
APWATNVILGLAGYQDEK	Unmodified	1944.99	0.994527	336	BW23_RS09695	yes	yes	0	0	0	0	0	By MS/MS	By MS/MS	1	0	2			1	1	99.182	99.225	2	3.9242e-06	40781	Nsco_1464_B_ubonesis_DsbA_T36_-25	120.14	116.35			1780700	1525100	255570	1043	336	974	2369;2370	2260;2261	2260				2
APWATNVILGLAGYQDEKR	Unmodified	2101.1	0.0956383	336	BW23_RS09695	yes	yes	0	0	0	0	1	By MS/MS	By MS/MS	2	0		2		1	1	86.302	86.32	3	1.5067e-05	26621	Nsco_1464_B_ubonesis_DsbA_T36_-45	92.474	87.395			1863900	1705700	158190	1044	336	975	2371;2372	2262;2263	2262				2
APWQEAVCSSLTEMFAPQIHLDR	Unmodified	2685.27	0.267942	28	BW23_RS01130	yes	yes	0	0	0	0	0	By MS/MS		2.5	0.5		1	1	2		104.75	104.71	3	0.045896	11579	Nsco_1464_B_ubonesis_DsbA_T36_-65	18.881	15.69			1052600	1052600	0	1045	28	976	2373;2374	2264;2265	2265				2
APYDVICVAGGLPVVPQEMLEQLK	Oxidation (M)	2641.35	0.349546	742	BW23_RS19020	yes	yes	0	0	0	1	0	By MS/MS		1	0	1			1		103.56	103.56	2	9.9078e-09	41568	Nsco_1464_B_ubonesis_DsbA_T36_-25	128.28	123.84			8615500	8615500	0	1046	742	977	2375	2266	2266			310	1
APYDVICVAGGLPVVPQEMLEQLK	Unmodified	2625.35	0.354631	742	BW23_RS19020	yes	yes	0	0	0	0	0	By MS/MS	By MS/MS	1	0	3			1	2	109.73	109.76	2	1.8276e-08	39265	Nsco_1464_B_ubonesis_DsbA_WT_-25	125.67	118.78			9585500	2000300	7585300	1047	742	977	2376;2377;2378	2267;2268	2268				2
APYIAELYR	Unmodified	1094.58	0.576045	276	BW23_RS08020	yes	yes	0	0	0	0	0	By MS/MS	By MS/MS	2	0		2		1	1	57.801	57.836	2	0.00028095	21275	Nsco_1464_B_ubonesis_DsbA_T36_-45	160.78	153.09			22406000	17107000	5299200	1048	276	978	2379;2380	2269;2270	2269				2
APYSMQAAR	Unmodified	993.47	0.4702	1686	BW23_RS30935	yes	yes	0	0	0	0	0	By MS/MS		3	0			1	1		25.181	25.152	2	0.026153	2100	Nsco_1464_B_ubonesis_DsbA_T36_-65	56.721	35.039			256420	256420	0	1049	1686	979	2381	2271	2271				1
APYTVPAAR	Unmodified	944.508	0.507966	476	BW23_RS14530	yes	yes	0	0	0	0	0	By matching	By MS/MS	3	0			2	1	1	29.251	29.263	2	0.00087949	2652	Nsco_1464_B_ubonesis_DsbA_WT_-65	110.81	86.653			1264400	605330	659090	1050	476	980	2382;2383	2272	2272				1
APYVDLVFGPQTLHR	Unmodified	1711.9	0.90459	1289	BW23_RS25970	yes	yes	0	0	0	0	0	By MS/MS	By MS/MS	2	0		2		1	1	74.313	74.302	3	0.0023733	24396	Nsco_1464_B_ubonesis_DsbA_T36_-45	80.746	74.583			639200	484330	154870	1051	1289	981	2384;2385	2273;2274	2273				2
AQAALDYLTPYTR	Unmodified	1481.75	0.751443	1014	BW23_RS22090	yes	yes	0	0	0	0	0	By MS/MS	By MS/MS	2	0		5		3	2	71.247	71.239	2	2.2402e-07	23530	Nsco_1464_B_ubonesis_DsbA_T36_-45	225.31	214.93			311100000	235810000	75283000	1052	1014	982	2386;2387;2388;2389;2390	2275;2276;2277;2278	2275				4
AQADKEVSAVKPGK	Unmodified	1426.78	0.777993	698	BW23_RS18415	yes	yes	0	0	0	0	2	By MS/MS	By MS/MS	2.29	0.7	1	3	3	4	3	18.005	18.03	2;3	8.5487e-07	962	Nsco_1464_B_ubonesis_DsbA_WT_-65	166.79	137.89			472530000	406960000	65565000	1053	698	983	2391;2392;2393;2394;2395;2396;2397	2279;2280;2281;2282;2283;2284	2283				6
AQAEAGVDIVAPSDMMDGR	Oxidation (M)	1947.87	0.866626	978	BW23_RS21790	yes	yes	0	0	0	1	0	By MS/MS	By MS/MS	1	0	2			1	1	58.301	58.35	2	0.0014863	34650	Nsco_1464_B_ubonesis_DsbA_T36_-25	80.469	64.119			626340	370750	255590	1054	978	984	2398;2399	2285;2286	2285			439;440	2
AQAEAGVDIVAPSDMMDGR	Unmodified	1931.87	0.871711	978	BW23_RS21790	yes	yes	0	0	0	0	0	By MS/MS	By MS/MS	1	0	2			1	1	71.677	71.643	2	4.982e-13	36116	Nsco_1464_B_ubonesis_DsbA_T36_-25	228.19	222.8			17008000	8530800	8477100	1055	978	984	2400;2401	2287;2288	2287				2
AQAGAIAVLVNNAANDVR	Unmodified	1765.94	0.943495	862	BW23_RS20505	yes	yes	0	0	0	0	0	By MS/MS	By MS/MS	1	0	2			1	1	78.696	78.679	2	5.8298e-12	34330	Nsco_1464_B_ubonesis_DsbA_WT_-25	212.95	191.72			3882900	2510800	1372100	1056	862	985	2402;2403	2289;2290	2290				2
AQAGGGPLVLPEPAVAACTAEQLR	Unmodified	2375.23	0.226729	369	BW23_RS10640	yes	yes	0	0	0	0	0	By MS/MS		1	0	1			1		84.322	84.322	2	0.003414	38101	Nsco_1464_B_ubonesis_DsbA_T36_-25	69.331	60.281			1056000	1056000	0	1057	369	986	2404	2291	2291				1
AQAIGAQLETLGIPGAYDGALK	Unmodified	2156.15	0.147733	1532	BW23_RS29010	yes	yes	0	0	0	0	0	By MS/MS	By MS/MS	1	0	2			1	1	91.781	91.829	2	1.5246e-13	36094	Nsco_1464_B_ubonesis_DsbA_WT_-25	212.39	205.86			37357000	26971000	10387000	1058	1532	987	2405;2406	2292;2293;2294	2294				3
AQALAPLR	Unmodified	838.502	0.502486	582	BW23_RS16750	yes	yes	0	0	0	0	0	By MS/MS	By MS/MS	3	0			2	1	1	30.366	30.375	2	0.0033881	2889	Nsco_1464_B_ubonesis_DsbA_WT_-65	89.673	79.367			697640	402110	295520	1059	582	988	2407;2408	2295;2296	2296				2
AQALMDAGVAAER	Unmodified	1301.64	0.639785	599	BW23_RS17185	yes	yes	0	0	0	0	0		By MS/MS	2	0		1			1	41.408	41.432	2	0.014344	16455	Nsco_1464_B_ubonesis_DsbA_WT_-45	66.262	40.703			754410	0	754410	1060	599	989	2409	2297	2297				1
AQALSIEEQETQFSCEVMPLEPDHADSAETEALRR	Unmodified	3986.83	0.826224	1622	BW23_RS30260	yes	yes	0	0	0	0	1	By matching	By MS/MS	2	0		2		1	1	78.933	78.929	4	0.0031335	23971	Nsco_1464_B_ubonesis_DsbA_WT_-45	72.842	72.842			5064100	2980700	2083500	1061	1622	990	2410;2411	2298	2298				1
AQAMQTAVPVGQGGMAAILGLDDDTVR	Oxidation (M)	2700.32	0.321099	654	BW23_RS18000	yes	yes	0	0	0	1	0	By matching	By MS/MS	1	0	3			1	2	97.816	97.878	2	7.5036e-06	37465	Nsco_1464_B_ubonesis_DsbA_WT_-25	93.765	89.522			2114100	1307900	806170	1062	654	991	2412;2413;2414	2299;2300	2300			269	2
AQAMQTAVPVGQGGMAAILGLDDDTVR	Unmodified	2684.33	0.326185	654	BW23_RS18000	yes	yes	0	0	0	0	0	By matching	By MS/MS	1	0	2			1	1	99.511	99.554	2	7.7779e-09	37454	Nsco_1464_B_ubonesis_DsbA_WT_-25	135.28	124.65			12544000	9528300	3016000	1063	654	991	2415;2416	2301	2301				1
AQAPLESTVDAQAVLANLTSHAR	Unmodified	2362.22	0.224086	220	BW23_RS06650	yes	yes	0	0	0	0	0	By MS/MS	By MS/MS	2	0		2		1	1	87.101	87.121	3	1.6612e-13	25361	Nsco_1464_B_ubonesis_DsbA_WT_-45	182.77	173.95			17094000	10304000	6790500	1064	220	992	2417;2418	2302;2303	2303				2
AQAQGDKLNLSLGFSHPVVHQMPEGVK	Oxidation (M)	2902.48	0.475961	987	BW23_RS21865	yes	yes	0	0	0	1	1	By MS/MS	By matching	3	0			2	1	1	48.169	48.154	4	0.0021174	5892	Nsco_1464_B_ubonesis_DsbA_T36_-65	66.501	59.308			6173600	5447800	725790	1065	987	993	2419;2420	2304	2304			454	1
AQCLLTQAPSPVDER	Unmodified	1683.83	0.825019	1268	BW23_RS25790	yes	yes	0	0	0	0	0	By MS/MS	By MS/MS	1	0	2			1	1	52.992	53.021	2	2.1545e-11	34290	Nsco_1464_B_ubonesis_DsbA_T36_-25	234.65	191.37			2925400	1650200	1275200	1066	1268	994	2421;2422	2305;2306	2305				2
AQFAQWLR	Unmodified	1018.53	0.534849	10	BW23_RS00385	yes	yes	0	0	0	0	0	By MS/MS	By MS/MS	2	0		2		1	1	59	59.033	2	0.00022755	21525	Nsco_1464_B_ubonesis_DsbA_T36_-45	204.37	144.01			5456900	3454100	2002800	1067	10	995	2423;2424	2307;2308	2307				2
AQFDDTIGIHPTAAEEFVTMR	Unmodified	2348.11	0.110696	1167	BW23_RS24335	yes	yes	0	0	0	0	0	By MS/MS		3	0			1	1		81.585	81.569	3	0.028655	10216	Nsco_1464_B_ubonesis_DsbA_T36_-65	35.389	29.226			628960	628960	0	1068	1167	996	2425	2309	2309				1
AQFSELSPQFQAGAAFLLDHPDEVAVSSMR	Unmodified	3247.56	0.560813	8	BW23_RS00345	yes	yes	0	0	0	0	0	By MS/MS	By MS/MS	1	0	2			1	1	101.88	101.92	3	0.0020735	41269	Nsco_1464_B_ubonesis_DsbA_T36_-25	70.647	65.103			18831000	7453000	11378000	1069	8	997	2426;2427	2310;2311	2310				2
AQFYHDIPAGPFYGYNRPGAK	Unmodified	2368.14	0.1389	499	BW23_RS15050	yes	yes	0	0	0	0	1	By MS/MS	By MS/MS	2	0		2		1	1	56.956	56.991	3	7.741e-11	21105	Nsco_1464_B_ubonesis_DsbA_T36_-45	167.38	156.12			8999300	6863200	2136100	1070	499	998	2428;2429	2312;2313;2314;2315;2316	2312				5
AQGFDVR	Unmodified	791.393	0.392602	913	BW23_RS21060	yes	yes	0	0	0	0	0	By matching	By MS/MS	3	0			2	1	1	25.96	25.98	2	0.00065612	2111	Nsco_1464_B_ubonesis_DsbA_WT_-65	128.48	102.38			1720800	922680	798110	1071	913	999	2430;2431	2317;2318	2317				2
AQGGDAVVVAR	Unmodified	1041.56	0.556707	747	BW23_RS19110	yes	yes	0	0	0	0	0	By MS/MS	By matching	3	0			2	1	1	25.118	25.138	2	0.014588	2104	Nsco_1464_B_ubonesis_DsbA_T36_-65	64.654	55.066			5064400	3646900	1417500	1072	747	1000	2432;2433	2319	2319				0
AQGGGAIVNTASVNALQPGDR	Unmodified	1995.01	0.0133652	453	BW23_RS13775	yes	yes	0	0	0	0	0	By MS/MS	By MS/MS	1	0	2			1	1	56.408	56.456	2	1.2015e-10	34508	Nsco_1464_B_ubonesis_DsbA_T36_-25	170.11	159.74			2753900	1855300	898600	1073	453	1001	2434;2435	2320;2321	2320				2
AQGVMQPILVRPISSDKYEIIAGER	Unmodified	2769.48	0.484734	1077	BW23_RS23000	yes	yes	0	0	0	0	2	By MS/MS	By MS/MS	3	0			2	1	1	69.926	69.899	4	0.00013012	9006	Nsco_1464_B_ubonesis_DsbA_T36_-65	88.222	85.815			1464000	879390	584600	1074	1077	1002	2436;2437	2322;2323	2322				2
AQHIQDR	Unmodified	866.436	0.435863	1256	BW23_RS25645	yes	yes	0	0	0	0	0	By MS/MS	By MS/MS	3	0			2	1	1	14.697	14.701	2	0.016152	659	Nsco_1464_B_ubonesis_DsbA_WT_-65	77.741	42.635			2755900	1810700	945200	1075	1256	1003	2438;2439	2324;2325	2325				2
AQHVTAVEIDPVVAK	Unmodified	1575.86	0.862057	742	BW23_RS19020	yes	yes	0	0	0	0	0	By MS/MS	By MS/MS	2	0		4		2	2	43.184	43.192	2;3	1.5404e-08	18331	Nsco_1464_B_ubonesis_DsbA_T36_-45	209.21	195.78			143070000	133350000	9723400	1076	742	1004	2440;2441;2442;2443	2326;2327;2328;2329	2327				4
AQIAFDTR	Unmodified	920.472	0.47158	141	BW23_RS03700	yes	yes	0	0	0	0	0	By MS/MS		3	0			1	1		33.684	33.668	2	0.00030914	3599	Nsco_1464_B_ubonesis_DsbA_T36_-65	172.03	146.41			2006100	2006100	0	1077	141	1005	2444	2330	2330				1
AQILDTRK	Unmodified	943.545	0.54508	1360	BW23_RS26845	yes	yes	0	0	0	0	1	By MS/MS		2	0		1		1		19.701	19.701	2	0.020372	13952	Nsco_1464_B_ubonesis_DsbA_T36_-45	63.48	43.776			0	0	0	1078	1360	1006	2445	2331	2331				1
AQLAEWHEQYMHEVIR	Unmodified	2038.97	0.968329	797	BW23_RS19855	yes	yes	0	0	0	0	0		By MS/MS	2	0		1			1	52.302	52.356	3	0.0027797	18710	Nsco_1464_B_ubonesis_DsbA_WT_-45	77.562	63.209			703720	0	703720	1079	797	1007	2446	2332	2332				1
AQLAEWHEQYMHEVIRPAMTPAALELVR	Oxidation (M)	3304.65	0.648522	797	BW23_RS19855	yes	yes	0	0	0	1	1	By MS/MS	By matching	3	0			2	1	1	73.168	73.138	4	0.017803	9373	Nsco_1464_B_ubonesis_DsbA_T36_-65	42.321	39.744			699370	600550	98814	1080	797	1008	2447;2448	2333	2333			338	1
AQLAIKEYK	Unmodified	1062.61	0.607345	1679	BW23_RS30870	yes	yes	0	0	0	0	1	By matching	By MS/MS	2	0		2		1	1	25.824	25.862	2	0.00041081	13571	Nsco_1464_B_ubonesis_DsbA_WT_-45	124.92	104.3			1117200	522580	594650	1081	1679	1009	2449;2450	2334	2334				1
AQLALAR	Unmodified	741.45	0.449723	1618	BW23_RS30175	yes	yes	0	0	0	0	0		By MS/MS	3	0			1		1	27.416	27.475	2	0.018334	2356	Nsco_1464_B_ubonesis_DsbA_WT_-65	91.584	31.789			0	0	0	1082	1618	1010	2451	2335	2335				1
AQLATFR	Unmodified	805.445	0.444637	1162	BW23_RS24255	yes	yes	0	0	0	0	0	By MS/MS		3	0			1	1		29.949	29.928	2	0.031538	2939	Nsco_1464_B_ubonesis_DsbA_T36_-65	76.847	40.26			0	0	0	1083	1162	1011	2452	2336	2336				1
AQLLPLKPK	Unmodified	1006.65	0.653902	1032	BW23_RS22340	yes	yes	0	0	0	0	1	By MS/MS	By MS/MS	2	0		2		1	1	32.842	32.854	2	0.022121	14903	Nsco_1464_B_ubonesis_DsbA_WT_-45	71.922	71.922			56869000	38565000	18304000	1084	1032	1012	2453;2454	2337;2338	2338				2
AQLLTLSAPEMTVLLGGLR	Unmodified	1982.12	0.123433	815	BW23_RS20005	yes	yes	0	0	0	0	0	By MS/MS		1	0	1			1		108.94	108.94	2	0.00027213	42717	Nsco_1464_B_ubonesis_DsbA_T36_-25	88.552	85.602			1086900	1086900	0	1085	815	1013	2455	2339	2339				1
AQLMQQQQEELNR	Unmodified	1614.78	0.778403	333	BW23_RS09535	yes	yes	0	0	0	0	0	By MS/MS	By matching	2	0		2		1	1	34.124	34.133	2	1.8969e-17	16631	Nsco_1464_B_ubonesis_DsbA_T36_-45	329.85	315.86			73572000	41326000	32245000	1086	333	1014	2456;2457	2340	2340				1
AQLPDESFVYVADSR	Unmodified	1695.81	0.810415	1481	BW23_RS28265	yes	yes	0	0	0	0	0	By MS/MS	By MS/MS	1	0	2			1	1	72.27	72.236	2	0.011736	33468	Nsco_1464_B_ubonesis_DsbA_WT_-25	65.395	65.395			655530	280050	375490	1087	1481	1015	2458;2459	2341	2341				1
AQLQDHLTHFGGDLGDTAIEVYVHR	Unmodified	2791.37	0.36779	1086	BW23_RS23105	yes	yes	0	0	0	0	0	By MS/MS		2	0		1		1		72.116	72.1	4	7.6027e-15	24016	Nsco_1464_B_ubonesis_DsbA_T36_-45	194.21	171.23			23448000	23448000	0	1088	1086	1016	2460	2342	2342				1
AQLQLDYATVTAPIAGR	Unmodified	1786.96	0.957748	515	BW23_RS15505	yes	yes	0	0	0	0	0	By MS/MS	By MS/MS	1	0	2			1	1	78.898	78.88	2	0.0060226	37219	Nsco_1464_B_ubonesis_DsbA_T36_-25	72.958	57.419			550200	332640	217560	1089	515	1017	2461;2462	2343;2344	2343				2
AQLSGMDAILFGAVGWPATVPDHISLWGSLLKFR	Unmodified	3652.92	0.92283	138	BW23_RS03655	yes	yes	0	0	0	0	1		By MS/MS	2	0		1			1	82.468	82.49	4	0.05463	24668	Nsco_1464_B_ubonesis_DsbA_WT_-45	2.8517	1.0395			821180	0	821180	1090	138	1018	2463	2345	2345				0
AQLVATPDAYR	Unmodified	1203.62	0.624786	968	BW23_RS21675	yes	yes	0	0	0	0	0	By MS/MS	By MS/MS	2	0		2		1	1	42.604	42.613	2	9.6954e-05	18196	Nsco_1464_B_ubonesis_DsbA_T36_-45	155.84	110.9			159690000	109370000	50328000	1091	968	1019	2464;2465	2346;2347	2346				1
AQMDAINIADKPEDFIPFVLEK	Unmodified	2503.27	0.266862	1286	BW23_RS25950	yes	yes	0	0	0	0	1	By matching	By MS/MS	2	0		2		1	1	102.34	102.37	3	0.054224	27379	Nsco_1464_B_ubonesis_DsbA_WT_-45	13.188	4.1414			1321500	1063900	257570	1092	1286	1020	2466;2467	2348	2348				1
AQPASPAASGAAPESLVFGELTISPPNR	Unmodified	2734.39	0.392608	584	BW23_RS16830	yes	yes	0	0	0	0	0	By MS/MS	By MS/MS	1	0	2			1	1	94.927	94.978	2	6.6066e-09	36651	Nsco_1464_B_ubonesis_DsbA_WT_-25	133.93	128.5			7153600	4522500	2631100	1093	584	1021	2468;2469	2349;2350	2350				2
AQPGDPLIVR	Unmodified	1064.6	0.597843	43	BW23_RS01630	yes	yes	0	0	0	0	0	By MS/MS		3	0			1	1		42.277	42.255	2	0.0083848	5035	Nsco_1464_B_ubonesis_DsbA_T36_-65	79.906	71.966			973930	973930	0	1094	43	1022	2470	2351	2351				1
AQPQGFMLR	Unmodified	1046.53	0.533135	1278	BW23_RS25880	yes	yes	0	0	0	0	0	By matching	By MS/MS	2	0		2		1	1	42.094	42.103	2	0.054785	16596	Nsco_1464_B_ubonesis_DsbA_WT_-45	45.718	33.191			1140200	728890	411310	1095	1278	1023	2471;2472	2352	2352				0
AQPWDAQSVMYEALIQSAIGSAER	Unmodified	2620.26	0.259151	1668	BW23_RS30780	yes	yes	0	0	0	0	0	By MS/MS	By matching	1	0	2			1	1	109.98	110	2	2.8826e-17	42965	Nsco_1464_B_ubonesis_DsbA_T36_-25	205.98	194.77			3066700	2299200	767560	1096	1668	1024	2473;2474	2353	2353				1
AQPYDISIFNISAMSFGSLSANAIRSLNLGAK	Unmodified	3355.72	0.723461	827	BW23_RS20140	yes	yes	0	0	0	0	1	By MS/MS	By matching	2	0		2		1	1	90.886	90.915	3	0.055481	27445	Nsco_1464_B_ubonesis_DsbA_T36_-45	9.2214	4.6447			1177300	839200	338130	1097	827	1025	2475;2476	2354	2354				0
AQQDGTLAEEIVAVTIPQK	Unmodified	2010.06	0.0633351	901	BW23_RS20970;BW23_RS02535	yes	no	0	0	0	0	0	By MS/MS	By MS/MS	1	0	2			1	1	92.968	93.019	2	0.0087258	36345	Nsco_1464_B_ubonesis_DsbA_WT_-25	58.32	50.395			3140400	1675200	1465300	1098	901	1026	2477;2478	2355	2355				1
AQQDGTLAEEIVAVTIPQKK	Unmodified	2138.16	0.158298	901	BW23_RS20970;BW23_RS02535	yes	no	0	0	0	0	1	By MS/MS	By MS/MS	2	0		2		1	1	78.594	78.589	3	2.7427e-09	25167	Nsco_1464_B_ubonesis_DsbA_T36_-45	155.01	150.3			8744200	5260300	3483900	1099	901	1027	2479;2480	2356;2357	2356				2
AQQGLYEYDAVSR	Unmodified	1498.71	0.705222	1421	BW23_RS27570	yes	yes	0	0	0	0	0	By matching	By MS/MS	2	0		2		1	1	45.679	45.686	2	5.3456e-05	17313	Nsco_1464_B_ubonesis_DsbA_WT_-45	126.19	117.43			1553900	1120900	433010	1100	1421	1028	2481;2482	2358	2358				1
AQQLQADLGIAR	Unmodified	1282.7	0.699348	703	BW23_RS18490	yes	yes	0	0	0	0	0	By MS/MS	By MS/MS	2	0		2		1	1	50.067	50.081	2	4.3745e-05	19669	Nsco_1464_B_ubonesis_DsbA_T36_-45	166.19	124.79			8344600	4627200	3717400	1101	703	1029	2483;2484	2359;2360	2359				2
AQQTAQPAADALGLPLVLR	Unmodified	1932.08	0.07926	834	BW23_RS20195	yes	yes	0	0	0	0	0	By MS/MS	By MS/MS	1	0	2			1	1	90.395	90.437	2	2.9391e-20	39064	Nsco_1464_B_ubonesis_DsbA_T36_-25	278.27	264.68			29309000	19194000	10116000	1102	834	1030	2485;2486	2361;2362	2361				2
AQQVQPPTALSGPTQPPVAGHDNSDAFFQR	Unmodified	3160.53	0.532624	1338	BW23_RS26535	yes	yes	0	0	0	0	0	By MS/MS	By MS/MS	2	0		2		1	1	66.813	66.822	3	0.0019766	21763	Nsco_1464_B_ubonesis_DsbA_WT_-45	71.528	66.24			4812300	1597100	3215200	1103	1338	1031	2487;2488	2363;2364;2365	2365				3
AQSLDLFAEELR	Unmodified	1390.71	0.709244	1107	BW23_RS23545	yes	yes	0	0	0	0	0	By matching	By MS/MS	2	0		2		1	1	80.794	80.794	2	0.00069051	24333	Nsco_1464_B_ubonesis_DsbA_WT_-45	98.943	81.078			376160	218910	157250	1104	1107	1032	2489;2490	2366	2366				1
AQSPYAGAFAVLR	Unmodified	1349.71	0.709185	1504	BW23_RS28755	yes	yes	0	0	0	0	0	By MS/MS		2	0		1		1		69.109	69.093	2	0.030294	23525	Nsco_1464_B_ubonesis_DsbA_T36_-45	51.276	46.336			1139600	1139600	0	1105	1504	1033	2491	2367	2367				1
AQSVVNALTQR	Unmodified	1185.65	0.646584	1390	BW23_RS27180	yes	yes	0	0	0	0	0	By MS/MS	By matching	2	0		2		1	1	40.569	40.578	2	6.9197e-05	17772	Nsco_1464_B_ubonesis_DsbA_T36_-45	168.9	135.64			89671000	79617000	10054000	1106	1390	1034	2492;2493	2368	2368				1
AQTGTVIVSTTDAPFSMK	Oxidation (M)	1868.92	0.918979	1543	BW23_RS29290	yes	yes	0	0	0	1	0	By MS/MS	By MS/MS	1	0	2			1	1	69.417	69.389	2	0.0034901	33129	Nsco_1464_B_ubonesis_DsbA_WT_-25	70.622	54.368			2565800	1527300	1038600	1107	1543	1035	2494;2495	2369;2370	2370			759	2
AQTGTVIVSTTDAPFSMK	Unmodified	1852.92	0.924064	1543	BW23_RS29290	yes	yes	0	0	0	0	0	By matching	By MS/MS	1	0	2			1	1	69.417	69.39	2	0.0052325	33117	Nsco_1464_B_ubonesis_DsbA_WT_-25	72.891	55.16			31379000	19455000	11923000	1108	1543	1035	2496;2497	2371	2371				1
AQTIAFDDFIAYK	Unmodified	1501.75	0.745295	914	BW23_RS21065	yes	yes	0	0	0	0	0	By matching	By MS/MS	2	0		2		1	1	83.692	83.7	2	0.0029796	24856	Nsco_1464_B_ubonesis_DsbA_WT_-45	85.355	78.695			3344100	1602700	1741400	1109	914	1036	2498;2499	2372	2372				1
AQTIAFDDFIAYKGEQGAK	Unmodified	2072.02	0.0214703	914	BW23_RS21065	yes	yes	0	0	0	0	1	By MS/MS	By MS/MS	2.33	0.471		2	1	1	2	68.209	68.194	3	0.0017679	22093	Nsco_1464_B_ubonesis_DsbA_WT_-45	78.661	70.75			6546700	886060	5660600	1110	914	1037	2500;2501;2502	2373;2374	2374				2
AQTMLAVGPLR	Unmodified	1155.64	0.643413	9	BW23_RS00360	yes	yes	0	0	0	0	0	By MS/MS		2	0		1		1		58.159	58.148	2	0.0011915	21357	Nsco_1464_B_ubonesis_DsbA_T36_-45	91.867	80.231			949860	949860	0	1111	9	1038	2503	2375	2375				1
AQTVHGEHDAEVLAQVGLR	Unmodified	2029.03	0.0341007	1505	BW23_RS28760	yes	yes	0	0	0	0	0	By MS/MS	By MS/MS	1	0	2			1	1	46.901	46.904	2	1.6825e-05	33941	Nsco_1464_B_ubonesis_DsbA_T36_-25	104.17	104.17			511080	356660	154430	1112	1505	1039	2504;2505	2376	2376				1
AQVAELR	Unmodified	785.44	0.439552	1143	BW23_RS23965	yes	yes	0	0	0	0	0	By MS/MS	By MS/MS	3	0			2	1	1	23.378	23.4	2	0.00037707	1689	Nsco_1464_B_ubonesis_DsbA_WT_-65	174.64	68.355			11987000	5820700	6166500	1113	1143	1040	2506;2507	2377;2378;2379	2379				3
AQVAVAQQTVVLR	Unmodified	1381.8	0.804148	1628	BW23_RS30315	yes	yes	0	0	0	0	0	By MS/MS	By MS/MS	1.71	0.452	2	5		4	3	48.41	48.418	2	5.0001e-12	17758	Nsco_1464_B_ubonesis_DsbA_WT_-45	283.58	264.9			212280000	107460000	104830000	1114	1628	1041	2508;2509;2510;2511;2512;2513;2514	2380;2381;2382;2383;2384;2385;2386;2387;2388	2386				8
AQVDQHLQIGVR	Unmodified	1362.74	0.736796	215	BW23_RS06620	yes	yes	0	0	0	0	0	By MS/MS		2	0		1		1		33.904	33.895	2	0.00075491	16615	Nsco_1464_B_ubonesis_DsbA_T36_-45	96.113	88.016			1286700	1286700	0	1115	215	1042	2515	2389	2389				1
AQVLQQAGISVLAQANSMPQQVLK	Oxidation (M)	2537.36	0.363557	1050	BW23_RS22505	yes	yes	0	0	0	1	0	By MS/MS		1	0	1			1		80.71	80.71	2	9.8504e-06	37528	Nsco_1464_B_ubonesis_DsbA_T36_-25	95.57	91.399			460820	460820	0	1116	1050	1043	2516	2390	2390			524	1
AQVLQQAGISVLAQANSMPQQVLK	Unmodified	2521.37	0.368642	1050	BW23_RS22505	yes	yes	0	0	0	0	0	By matching	By MS/MS	1	0	2			1	1	91.206	91.248	2	0.0030152	36025	Nsco_1464_B_ubonesis_DsbA_WT_-25	71.692	71.237			7968000	7564000	403920	1117	1050	1043	2517;2518	2391	2391				1
AQVQPASLVR	Unmodified	1067.61	0.608742	8	BW23_RS00345	yes	yes	0	0	0	0	0		By MS/MS	3	0			1		1	33.922	33.939	2	0.0001145	3456	Nsco_1464_B_ubonesis_DsbA_WT_-65	184.49	167.11			68337000	0	68337000	1118	8	1044	2519	2392	2392				1
AQYGAAFDEALAR	Unmodified	1381.66	0.662628	1360	BW23_RS26845	yes	yes	0	0	0	0	0	By MS/MS	By matching	2	0		2		1	1	57.845	57.88	2	3.5911e-05	21314	Nsco_1464_B_ubonesis_DsbA_T36_-45	147.74	137.99			2487500	1777900	709630	1119	1360	1045	2520;2521	2393	2393				1
AQYQITR	Unmodified	878.461	0.461016	1324	BW23_RS26370;BW23_RS11895;BW23_RS02190;BW23_RS08190	yes	no	0	0	0	0	0	By MS/MS	By MS/MS	3	0			2	1	1	24.469	24.541	2	0.0092616	1861	Nsco_1464_B_ubonesis_DsbA_WT_-65	85.265	62.773			574350	0	574350	1120	1324	1046	2522;2523	2394;2395	2395				2
AQYVFTMNR	Unmodified	1128.54	0.538614	915	BW23_RS21080	yes	yes	0	0	0	0	0	By MS/MS	By MS/MS	2	0		2		1	1	46.981	46.988	2	0.00090127	17605	Nsco_1464_B_ubonesis_DsbA_WT_-45	110.31	106.74			1433400	804000	629450	1121	915	1047	2524;2525	2396;2397	2397				2
AREFEADRGGAQISGDPQALASALDK	Unmodified	2672.32	0.31542	1115	BW23_RS23725	yes	yes	0	0	0	0	2	By MS/MS	By MS/MS	2	0		2		1	1	59.827	59.859	3	2.9779e-13	21697	Nsco_1464_B_ubonesis_DsbA_T36_-45	160.52	145.27			5065200	3615800	1449400	1122	1115	1048	2526;2527	2398;2399;2400	2398				3
AREFEQFDLTR	Unmodified	1410.69	0.689178	1206	BW23_RS24910	yes	yes	0	0	0	0	1	By MS/MS	By MS/MS	2	0		2		1	1	47.027	47.033	2	0.00019368	17624	Nsco_1464_B_ubonesis_DsbA_WT_-45	139.86	115.83			1190300	562090	628220	1123	1206	1049	2528;2529	2401	2401				1
AREYLEK	Unmodified	907.476	0.476331	1406;630	BW23_RS27310;BW23_RS17720	no	no	0	0	0	0	1		By MS/MS	2	0		1			1	18.45	18.539	2	0.03281	12243	Nsco_1464_B_ubonesis_DsbA_WT_-45	71.342	42.004			992620	0	992620	1124	1406;630	1050	2530	2402	2402				1
ARPEIATVLHPQLPDCPGHASFVR	Unmodified	2667.37	0.370373	1687	BW23_RS30945	yes	yes	0	0	0	0	1	By matching	By MS/MS	3	0			2	1	1	58.27	58.288	4	0.016704	6861	Nsco_1464_B_ubonesis_DsbA_WT_-65	44.052	41.086			534680	295270	239410	1125	1687	1051	2531;2532	2403	2403				1
ARPGQLSDAAR	Unmodified	1140.6	0.599969	459	BW23_RS13865	yes	yes	0	0	0	0	1		By MS/MS	2	0		1			1	18.847	18.935	2	0.00023163	12332	Nsco_1464_B_ubonesis_DsbA_WT_-45	127.51	98.717			7309000	0	7309000	1126	459	1052	2533	2404	2404				1
ARPYLDQLKR	Unmodified	1258.71	0.714604	741	BW23_RS19010	yes	yes	0	0	0	0	2	By MS/MS		3	0			1	1		25.779	25.752	3	0.0014861	2194	Nsco_1464_B_ubonesis_DsbA_T36_-65	99.568	85.889			0	0	0	1127	741	1053	2534	2405	2405				1
ARPYVEPLAR	Unmodified	1170.65	0.650942	1711	BW23_RS31335	yes	yes	0	0	0	0	1	By MS/MS	By MS/MS	2.33	0.471		2	1	2	1	28.381	28.391	2	0.00031072	2637	Nsco_1464_B_ubonesis_DsbA_T36_-65	132.01	89.412			63509000	57623000	5885900	1128	1711	1054	2535;2536;2537	2406;2407;2408	2407				2
ARTEGMAALADAVLPR	Unmodified	1640.87	0.866824	161	BW23_RS03920	yes	yes	0	0	0	0	1	By MS/MS		2	0		1		1		68.392	68.376	3	0.050568	23393	Nsco_1464_B_ubonesis_DsbA_T36_-45	37.042	26.408			189850	189850	0	1129	161	1055	2538	2409	2409				0
ARVDGIVLR	Unmodified	997.603	0.603263	409	BW23_RS26360;BW23_RS11885	yes	no	0	0	0	0	1	By MS/MS	By MS/MS	3	0			2	1	1	32.557	32.56	2	0.00029232	3249	Nsco_1464_B_ubonesis_DsbA_WT_-65	141.2	54.402			0	0	0	1130	409	1056	2539;2540	2410;2411	2411				2
ARVEDALHATR	Unmodified	1237.65	0.652732	771	BW23_RS19350	no	no	0	0	0	0	1	By MS/MS	By matching	3	0			2	1	1	21.998	22.018	3	8.6169e-05	1669	Nsco_1464_B_ubonesis_DsbA_T36_-65	131.06	117.66			10354000	5606400	4747300	1131	771	1057	2541;2542	2412	2412				1
ARVENIHLK	Unmodified	1078.62	0.624727	236	BW23_RS06890	yes	yes	0	0	0	0	1	By MS/MS	By MS/MS	3	0			2	1	1	20.942	20.96	2	0.0004113	1457	Nsco_1464_B_ubonesis_DsbA_WT_-65	126.24	93.888			5735100	3718200	2016900	1132	236	1058	2543;2544	2413;2414	2414				2
ARYDELVK	Unmodified	992.529	0.529095	1628	BW23_RS30315	yes	yes	0	0	0	0	1	By MS/MS	By MS/MS	2	0		2		1	1	26.621	26.656	2	0.00054609	15218	Nsco_1464_B_ubonesis_DsbA_T36_-45	147.19	115.9			32999000	16808000	16190000	1133	1628	1059	2545;2546	2415;2416	2415				1
ARYPHLQVQPLR	Unmodified	1476.83	0.831366	1399	BW23_RS27240	yes	yes	0	0	0	0	1	By MS/MS		2	0		1		1		33.698	33.69	3	0.00039111	16555	Nsco_1464_B_ubonesis_DsbA_T36_-45	99.752	86.874			1487200	1487200	0	1134	1399	1060	2547	2417	2417				1
ASAIAVHAPVR	Unmodified	1090.62	0.624727	694	BW23_RS18390	yes	yes	0	0	0	0	0	By MS/MS	By MS/MS	2	0		2		1	1	26.954	26.988	2	6.0365e-12	13814	Nsco_1464_B_ubonesis_DsbA_WT_-45	299.94	258.71			59316000	43735000	15581000	1135	694	1061	2548;2549	2418;2419	2419				2
ASAKPAGADGHSSFGDNPTVQVER	Unmodified	2397.13	0.130914	1308	BW23_RS26205	yes	yes	0	0	0	0	1		By MS/MS	3	0			1		1	29.708	29.755	3	0.0028253	2764	Nsco_1464_B_ubonesis_DsbA_WT_-65	60.8	55.995			567890	0	567890	1136	1308	1062	2550	2420	2420				1
ASANDAAANLR	Unmodified	1072.53	0.526135	346	BW23_RS10155	yes	yes	0	0	0	0	0	By MS/MS	By MS/MS	3	0			2	1	1	23.398	23.419	2	0.0001594	1790	Nsco_1464_B_ubonesis_DsbA_T36_-65	125.57	114.86			3810600	1677700	2132900	1137	346	1063	2551;2552	2421;2422	2421				2
ASAPDLVVYLQASPEVLYAR	Unmodified	2161.14	0.14192	800	BW23_RS19870	yes	yes	0	0	0	0	0	By MS/MS	By matching	1	0	2			1	1	103.16	103.2	2	2.2552e-05	41543	Nsco_1464_B_ubonesis_DsbA_T36_-25	95.631	86.344			3494300	3446000	48300	1138	800	1064	2553;2554	2423	2423				1
ASATIDLEHDRADLER	Unmodified	1810.88	0.880954	1177	BW23_RS24535	yes	yes	0	0	0	0	1	By MS/MS	By MS/MS	3	0			2	1	1	39.752	39.745	3	5.6732e-05	4639	Nsco_1464_B_ubonesis_DsbA_T36_-65	95.57	80.368			945530	598180	347350	1139	1177	1065	2555;2556	2424;2425	2424				2
ASATLAVPLAGADPAAVAAYVGR	Unmodified	2111.14	0.137503	510	BW23_RS15390	yes	yes	0	0	0	0	0	By matching	By MS/MS	1	0	2			1	1	96.61	96.658	2	0.00072396	36939	Nsco_1464_B_ubonesis_DsbA_WT_-25	85.42	82.711			1372600	363020	1009500	1140	510	1066	2557;2558	2426	2426				1
ASAVEGLR	Unmodified	801.434	0.434466	1492	BW23_RS28585	yes	yes	0	0	0	0	0	By MS/MS		2	0		1		1		24.849	24.851	2	0.00031866	14838	Nsco_1464_B_ubonesis_DsbA_T36_-45	158.36	53.157			891120	891120	0	1141	1492	1067	2559	2427	2427				1
ASDAFGYPLVLIR	Unmodified	1420.77	0.771451	1381	BW23_RS27080	yes	yes	0	0	0	0	0	By MS/MS		2	0		1		1		91.704	91.69	2	4.577e-05	27561	Nsco_1464_B_ubonesis_DsbA_T36_-45	135.63	131.02			3043800	3043800	0	1142	1381	1068	2560	2428	2428				1
ASDLHADLIVMGAYSHTR	Unmodified	1955.95	0.952345	449	BW23_RS13710	yes	yes	0	0	0	0	0	By MS/MS	By MS/MS	2	0		2		1	1	57.845	57.835	3	1.5763e-08	21306	Nsco_1464_B_ubonesis_DsbA_T36_-45	136.26	118.98			5624500	5624500	0	1143	449	1069	2561;2562	2429;2430;2431	2429				3
ASDVPTYVEYGAADFGVAGK	Unmodified	2015.95	0.947637	958	BW23_RS21575	yes	yes	0	0	0	0	0	By MS/MS		1	0	1			1		80.11	80.11	2	0.0030685	37385	Nsco_1464_B_ubonesis_DsbA_T36_-25	77.078	70.838			865300	865300	0	1144	958	1070	2563	2432	2432				1
ASDYLEVATTLRDDPK	Unmodified	1792.88	0.884308	1458	BW23_RS27995	yes	yes	0	0	0	0	1	By MS/MS	By MS/MS	1	0	2			1	1	59.051	59.1	2	1.3557e-07	34714	Nsco_1464_B_ubonesis_DsbA_T36_-25	191.23	185.75			7579100	7197000	382040	1145	1458	1071	2564;2565	2433;2434	2433				2
ASELSGGEAQIAALLR	Unmodified	1584.85	0.847135	1689	BW23_RS30980	yes	yes	0	0	0	0	0	By matching	By MS/MS	2	0		2		1	1	83.689	83.697	2	0.011456	24865	Nsco_1464_B_ubonesis_DsbA_WT_-45	62.408	47.988			8419500	5330600	3088900	1146	1689	1072	2566;2567	2435	2435				1
ASFDHCESFVELTR	Unmodified	1696.75	0.75152	1322	BW23_RS26340	yes	yes	0	0	0	0	0	By matching	By MS/MS	2	0		2		1	1	55.166	55.199	2	9.3076e-05	19209	Nsco_1464_B_ubonesis_DsbA_WT_-45	111.63	94.39			2726300	1537000	1189300	1147	1322	1073	2568;2569	2436	2436				1
ASFESAALR	Unmodified	950.482	0.482145	1010	BW23_RS21995	yes	yes	0	0	0	0	0	By MS/MS	By MS/MS	2.75	0.433		1	3	2	2	34.201	34.206	2	4.6189e-06	3490	Nsco_1464_B_ubonesis_DsbA_WT_-65	241.03	193.18			185400000	88195000	97205000	1148	1010	1074	2570;2571;2572;2573	2437;2438;2439;2440	2440				4
ASFGAFVR	Unmodified	853.445	0.444637	682	BW23_RS18265	yes	yes	0	0	0	0	0	By MS/MS	By MS/MS	2.33	0.471		2	1	1	2	44.698	44.701	2	0.0016348	18606	Nsco_1464_B_ubonesis_DsbA_T36_-45	110.61	86.639			2363300	1010200	1353000	1149	682	1075	2574;2575;2576	2441;2442;2443	2441				3
ASGAGAVVLGDLGCMLNIEGR	Unmodified	2059.02	0.0190442	1519	BW23_RS28845	yes	yes	0	0	0	0	0	By MS/MS	By matching	1	0	2			1	1	105.26	105.29	2	9.9482e-06	41946	Nsco_1464_B_ubonesis_DsbA_T36_-25	111.12	102.07			5299400	5161700	137660	1150	1519	1076	2577;2578	2444	2444				1
ASGALATPDAAAR	Unmodified	1170.6	0.5993	111	BW23_RS03305	yes	yes	0	0	0	0	0	By MS/MS	By MS/MS	3	0			2	1	1	27.377	27.394	2	5.382e-05	2418	Nsco_1464_B_ubonesis_DsbA_WT_-65	125.75	114.58			29127000	13689000	15437000	1151	111	1077	2579;2580	2445;2446;2447	2447				3
ASGASDDDDLPPLQVQEAATSLR	Unmodified	2355.12	0.119012	1240	BW23_RS25415	yes	yes	0	0	0	0	0	By MS/MS	By MS/MS	1	0	2			1	1	78.641	78.624	2	1.681e-08	37154	Nsco_1464_B_ubonesis_DsbA_T36_-25	132.44	108.15			3422300	2677200	745150	1152	1240	1078	2581;2582	2448;2449	2448				2
ASGELYEGIWENVGTPAQLGELDMR	Oxidation (M)	2750.29	0.28576	1277	BW23_RS25875	yes	yes	0	0	0	1	0	By MS/MS		1	0	1			1		99.362	99.362	2	6.6297e-09	40806	Nsco_1464_B_ubonesis_DsbA_T36_-25	135.23	119.48			1443200	1443200	0	1153	1277	1079	2583	2450;2451	2450			621	2
ASGELYEGIWENVGTPAQLGELDMR	Unmodified	2734.29	0.290845	1277	BW23_RS25875	yes	yes	0	0	0	0	0		By MS/MS	1	0	1				1	104.71	104.77	2	0.024323	38338	Nsco_1464_B_ubonesis_DsbA_WT_-25	45.434	39.589			278710	0	278710	1154	1277	1079	2584	2452	2452				1
ASGLAVGVAQSSWAAR	Unmodified	1529.8	0.79504	374	BW23_RS10965	yes	yes	0	0	0	0	0	By MS/MS	By matching	1	0	2			1	1	58.189	58.238	2	8.5655e-05	34642	Nsco_1464_B_ubonesis_DsbA_T36_-25	99.215	71.011			260570	186340	74234	1155	374	1080	2585;2586	2453	2453				1
ASGTEPVLR	Unmodified	928.498	0.497795	598	BW23_RS17180	yes	yes	0	0	0	0	0	By MS/MS		3	0			1	1		25.231	25.202	2	0.019807	2098	Nsco_1464_B_ubonesis_DsbA_T36_-65	71.491	29.838			0	0	0	1156	598	1081	2587	2454	2454				1
ASHAFMGMTK	Unmodified	1079.49	0.489221	108	BW23_RS03290	yes	yes	0	0	0	0	0	By MS/MS	By MS/MS	3	0			2	1	1	25.564	25.537	2	0.00020761	2172	Nsco_1464_B_ubonesis_DsbA_T36_-65	132.88	112.32			1575500	1575500	0	1157	108	1082	2588;2589	2455;2456	2455				2
ASHVHVAGFR	Unmodified	1079.56	0.562461	8	BW23_RS00345	yes	yes	0	0	0	0	0	By MS/MS	By MS/MS	2	0		2		1	1	21.027	21.071	2	8.0555e-05	14228	Nsco_1464_B_ubonesis_DsbA_T36_-45	197.3	183.14			19039000	13966000	5072400	1158	8	1083	2590;2591	2457;2458	2457				2
ASIELDRK	Unmodified	930.513	0.513445	556	BW23_RS16320	yes	yes	0	0	0	0	1	By MS/MS	By MS/MS	2.33	0.471		2	1	1	2	21.552	21.605	2	1.8157e-06	14321	Nsco_1464_B_ubonesis_DsbA_T36_-45	157.33	103.36			6481700	4043000	2438700	1159	556	1084	2592;2593;2594	2459;2460	2459				0
ASIPFASLPDAPPAASVTLLIGPEGGLSPDEEHAAR	Unmodified	3552.81	0.810028	858	BW23_RS20455	yes	yes	0	0	0	0	0	By MS/MS		2	0		1		1		106.36	106.35	3	0.047025	29806	Nsco_1464_B_ubonesis_DsbA_T36_-45	25.657	24.074			475450	475450	0	1160	858	1085	2595	2461	2461				1
ASLADLDAELAR	Unmodified	1243.64	0.64083	1265	BW23_RS25765	yes	yes	0	0	0	0	0	By MS/MS	By MS/MS	2	0		2		1	1	71.233	71.224	2	8.5919e-05	23845	Nsco_1464_B_ubonesis_DsbA_T36_-45	137.98	118.19			4699500	3063300	1636200	1161	1265	1086	2596;2597	2462;2463	2462				2
ASLAHDLLAAQQHNLAATAAQNAQALAEAAK	Unmodified	3081.6	0.595559	8	BW23_RS00345	yes	yes	0	0	0	0	0	By MS/MS	By MS/MS	2	0		2		1	1	83.491	83.499	3	1.3455e-14	25960	Nsco_1464_B_ubonesis_DsbA_T36_-45	189.45	186.69			400930000	29244000	371690000	1162	8	1087	2598;2599	2464;2465;2466;2467;2468	2464				5
ASLAVHIAER	Unmodified	1065.59	0.593092	255	BW23_RS07130	yes	yes	0	0	0	0	0	By MS/MS	By MS/MS	2	0		2		1	1	29.93	29.952	2	7.8022e-07	15787	Nsco_1464_B_ubonesis_DsbA_T36_-45	257.27	191.8			126730000	62394000	64339000	1163	255	1088	2600;2601	2469;2470;2471;2472	2469				4
ASLDEADAAPNPFAQFDR	Unmodified	1933.88	0.88062	1334	BW23_RS26510	yes	yes	0	0	0	0	0	By MS/MS	By MS/MS	1	0	2			1	1	82.415	82.412	2	7.4135e-12	34850	Nsco_1464_B_ubonesis_DsbA_WT_-25	208.27	186.71			318480000	285250000	33222000	1164	1334	1089	2602;2603	2473;2474;2475	2475				3
ASLDLDLIEIR	Unmodified	1256.7	0.697617	1549	BW23_RS29400	yes	yes	0	0	0	0	0	By MS/MS	By MS/MS	2	0		2		1	1	89.808	89.834	2	0.0010749	25770	Nsco_1464_B_ubonesis_DsbA_WT_-45	95.573	76.302			21946000	16454000	5491600	1165	1549	1090	2604;2605	2476;2477	2477				2
ASLENSLEETK	Unmodified	1219.59	0.593211	1734;1724	CON__P02533;CON__P08779;CON__Q9Z2K1;CON__Q3ZAW8	no	no	0	0	0	0	0	By matching	By MS/MS	2	0		2		1	1	35.22	35.227	2	0.00011746	15301	Nsco_1464_B_ubonesis_DsbA_WT_-45	145.9	138.53		+	4308800	1355200	2953600	1166	1724;1734	1091	2606;2607	2478	2478				1
ASLGLSYLPQEASVFR	Unmodified	1736.91	0.909735	1241	BW23_RS25420	yes	yes	0	0	0	0	0	By MS/MS	By matching	1	0	2			1	1	87.93	87.958	2	7.1774e-07	38657	Nsco_1464_B_ubonesis_DsbA_T36_-25	160.15	122.96			4002900	3731600	271370	1167	1241	1092	2608;2609	2479	2479				1
ASLLDLFHGR	Unmodified	1127.61	0.608742	62	BW23_RS02170	yes	yes	0	0	0	0	0	By MS/MS	By MS/MS	2	0		2		1	1	73.865	73.854	2	0.00020039	24310	Nsco_1464_B_ubonesis_DsbA_T36_-45	140.35	106.91			1728400	1603100	125270	1168	62	1093	2610;2611	2480;2481	2480				2
ASLLPPPTDLPHVSR	Unmodified	1598.88	0.878041	1451	BW23_RS27940	yes	yes	0	0	0	0	0	By MS/MS	By MS/MS	2	0		3		1	2	61.663	61.702	2;3	0.0047498	22036	Nsco_1464_B_ubonesis_DsbA_T36_-45	71.692	60.837			5035900	977470	4058400	1169	1451	1094	2612;2613;2614	2482;2483;2484	2482				2
ASLPQQLVDELVGEGLPVLASR	Unmodified	2290.25	0.253261	1250	BW23_RS25535	yes	yes	0	0	0	0	0	By MS/MS		1	0	1			1		111.55	111.55	2	1.4332e-14	43295	Nsco_1464_B_ubonesis_DsbA_T36_-25	228.51	217.78			1937200	1937200	0	1170	1250	1095	2615	2485	2485				1
ASLSTDSFISAASFQETTR	Unmodified	2017.96	0.959264	1006	BW23_RS21975	yes	yes	0	0	0	0	0	By MS/MS		1	0	1			1		79.109	79.109	2	0.0055399	37226	Nsco_1464_B_ubonesis_DsbA_T36_-25	69.714	63.61			2762900	2762900	0	1171	1006	1096	2616	2486	2486				1
ASNTHGTGCTLSSAIAALLPR	Unmodified	2097.06	0.0636862	1574	BW23_RS29700	yes	yes	0	0	0	0	0	By MS/MS	By MS/MS	2	0		2		1	1	83.108	83.115	3	0.0034063	25963	Nsco_1464_B_ubonesis_DsbA_T36_-45	67.995	55.635			5124600	2730900	2393600	1172	1574	1097	2617;2618	2487;2488	2487				1
ASPAADAAPR	Unmodified	925.462	0.461744	1753		yes	yes	0	0	0	0	0	By MS/MS	By MS/MS	2	0		4		2	2	18.874	18.917	2	0.00019698	13789	Nsco_1464_B_ubonesis_DsbA_T36_-45	143.89	128.12	+		5503500	2449500	3053900	1173	1753	1098	2619;2620;2621;2622	2489;2490	2489				2
ASPEDTDVVVK	Unmodified	1158.58	0.576833	960	BW23_RS21605	yes	yes	0	0	0	0	0	By MS/MS	By matching	2	0		2		1	1	30.865	30.883	2	0.00063158	15942	Nsco_1464_B_ubonesis_DsbA_T36_-45	109.66	90.598			40526000	37160000	3366400	1174	960	1099	2623;2624	2491	2491				1
ASQIHFVDEAGNR	Unmodified	1442.69	0.69024	186	BW23_RS05260	yes	yes	0	0	0	0	0	By matching	By MS/MS	2	0		2		1	1	30.506	30.527	2	3.3051e-05	14420	Nsco_1464_B_ubonesis_DsbA_WT_-45	151.26	129.11			3141700	2333300	808430	1175	186	1100	2625;2626	2492	2492				1
ASSDRLDMTVYGTVAQPSEK	Oxidation (M)	2170.02	0.0212123	1275	BW23_RS25830	yes	yes	0	0	0	1	1	By MS/MS	By MS/MS	1.33	0.471	4	2		2	4	49.136	49.163	2	8.698e-11	33815	Nsco_1464_B_ubonesis_DsbA_T36_-25	182.15	162.94			32596000	20839000	11758000	1176	1275	1101	2627;2628;2629;2630;2631;2632	2493;2494;2495;2496;2497	2493			617	5
ASSDRLDMTVYGTVAQPSEK	Unmodified	2154.03	0.0262977	1275	BW23_RS25830	yes	yes	0	0	0	0	1	By MS/MS	By MS/MS	1.6	0.49	2	3		2	3	53.596	53.636	2;3	2.17e-15	34319	Nsco_1464_B_ubonesis_DsbA_T36_-25	241.29	218.15			78354000	55433000	22922000	1177	1275	1101	2633;2634;2635;2636;2637	2498;2499;2500;2501;2502	2498				5
ASSDRLDMTVYGTVAQPSEKAPVR	Unmodified	2577.29	0.2857	1275	BW23_RS25830	yes	yes	0	0	0	0	2	By MS/MS		2	0		1		1		51.236	51.232	3	0.0011509	19938	Nsco_1464_B_ubonesis_DsbA_T36_-45	78.324	64.897			464870	464870	0	1178	1275	1102	2638	2503	2503				1
ASSGSASTGLGALQAAAAQAR	Unmodified	1844.93	0.934052	333	BW23_RS09535	yes	yes	0	0	0	0	0	By MS/MS	By MS/MS	1	0	2			1	1	61.055	61.092	2	2.8641e-12	34865	Nsco_1464_B_ubonesis_DsbA_T36_-25	196.5	189.29			24921000	11822000	13099000	1179	333	1103	2639;2640	2504;2505	2504				2
ASSGSMPAAGGYAPR	Unmodified	1378.63	0.629948	1041	BW23_RS22430	yes	yes	0	0	0	0	0	By matching	By MS/MS	2	0		2		1	1	31.363	31.381	2	0.00013725	14601	Nsco_1464_B_ubonesis_DsbA_WT_-45	97.456	85.243			1495500	830250	665230	1180	1041	1104	2641;2642	2506	2506				1
ASSLDLVVAGTER	Unmodified	1316.69	0.693594	1453	BW23_RS27960	yes	yes	0	0	0	0	0	By matching	By MS/MS	2	0		2		1	1	59.291	59.323	2	0.005584	20118	Nsco_1464_B_ubonesis_DsbA_WT_-45	80.979	70.456			2073000	1442500	630420	1181	1453	1105	2643;2644	2507	2507				1
ASSPPDQWPQLEAGIVAAR	Unmodified	1992.01	0.00648895	226	BW23_RS06740	yes	yes	0	0	0	0	0	By MS/MS	By MS/MS	1	0	2			1	1	80.715	80.708	2	0.0030094	37511	Nsco_1464_B_ubonesis_DsbA_T36_-25	78.763	71.557			1014100	456190	557890	1182	226	1106	2645;2646	2508;2509	2508				2
ASSSTTIGDNGTSTSTLPVDTMNTNK	Unmodified	2599.19	0.191919	1161	BW23_RS24245	yes	yes	0	0	0	0	0	By MS/MS	By MS/MS	1	0	2			1	1	55.8	55.844	2	1.2621e-05	34472	Nsco_1464_B_ubonesis_DsbA_T36_-25	97.579	90.698			1892400	693960	1198400	1183	1161	1107	2647;2648	2510;2511	2510				2
ASSSVPSVFEPVK	Unmodified	1332.69	0.692532	1565	BW23_RS29580	yes	yes	0	0	0	0	0	By MS/MS	By MS/MS	2	0		2		1	1	56.12	56.155	2	5.3825e-05	20908	Nsco_1464_B_ubonesis_DsbA_T36_-45	125.74	109.86			74550000	33230000	41320000	1184	1565	1108	2649;2650	2512;2513	2512				2
ASTVTEADAAAQLQAFLAQYVSPGK	Unmodified	2536.28	0.280932	676	BW23_RS18225	yes	yes	0	0	0	0	0	By MS/MS	By MS/MS	1	0	2			1	1	109.87	109.88	2	8.7119e-34	42919	Nsco_1464_B_ubonesis_DsbA_T36_-25	331.34	320.55			78558000	21600000	56958000	1185	676	1109	2651;2652	2514	2514				1
ASVLGLETVR	Unmodified	1043.6	0.597509	1493	BW23_RS28590	yes	yes	0	0	0	0	0	By MS/MS	By MS/MS	2	0		2		1	1	53.385	53.38	2	0.00018585	20403	Nsco_1464_B_ubonesis_DsbA_T36_-45	155.42	110.34			1316300	1316300	0	1186	1493	1110	2653;2654	2515;2516	2515				2
ASVMIHGHTHR	Unmodified	1244.62	0.619658	1552	BW23_RS29415	yes	yes	0	0	0	0	0	By MS/MS	By MS/MS	3	0			2	1	1	16.897	16.906	3	0.0076861	837	Nsco_1464_B_ubonesis_DsbA_WT_-65	71.085	61.652			590770	248640	342120	1187	1552	1111	2655;2656	2517;2518	2518				2
ASVMIHGHTHR	Oxidation (M)	1260.61	0.614573	1552	BW23_RS29415	yes	yes	0	0	0	1	0		By MS/MS	3	0			1		1	15.903	15.959	3	0.019253	762	Nsco_1464_B_ubonesis_DsbA_WT_-65	55.353	51.054			130560	0	130560	1188	1552	1111	2657	2519	2519			769	0
ASVMIHGHTHRPAR	Oxidation (M)	1584.81	0.805561	1552	BW23_RS29415	yes	yes	0	0	0	1	1	By MS/MS	By matching	3	0			2	1	1	17.789	17.8	3	0.028936	953	Nsco_1464_B_ubonesis_DsbA_T36_-65	48.704	48.704			630250	294560	335690	1189	1552	1112	2658;2659	2520	2520			769	0
ASYGSSNFVLAITQLAQTTLR	Unmodified	2240.18	0.180096	1600	BW23_RS29900	yes	yes	0	0	0	0	0	By MS/MS	By MS/MS	1	0	2			1	1	110.23	110.25	2	0.042701	43031	Nsco_1464_B_ubonesis_DsbA_T36_-25	39.509	32.976			4808600	4558600	250020	1190	1600	1113	2660;2661	2521;2522	2521				2
ATAAEVFGVTPLEVTTDQR	Unmodified	2004.02	0.0163849	217	BW23_RS06635	yes	yes	0	0	0	0	0	By MS/MS	By MS/MS	1	0	2			1	1	84.072	84.078	2	1.5177e-05	38061	Nsco_1464_B_ubonesis_DsbA_T36_-25	106.17	100.51			1481700	994560	487100	1191	217	1114	2662;2663	2523;2524	2523				2
ATADYMGMLATMMNALALQDAMR	2 Oxidation (M)	2521.11	0.114343	1586	BW23_RS29815	yes	yes	0	0	0	2	0	By MS/MS	By matching	1	0	4			3	1	109.29	109.3	2	6.1519e-14	42170	Nsco_1464_B_ubonesis_DsbA_T36_-25	190.44	175.87			5327200	4463800	863430	1192	1586	1115	2664;2665;2666;2667	2525;2526;2527	2525			795;796;797;798;799	3
ATADYMGMLATMMNALALQDAMR	Oxidation (M)	2505.12	0.119428	1586	BW23_RS29815	yes	yes	0	0	0	1	0	By MS/MS	By MS/MS	1	0	8			5	3	111.5	111.51	2	1.9406e-06	43046	Nsco_1464_B_ubonesis_DsbA_T36_-25	119.45	101.01			13964000	12899000	1065000	1193	1586	1115	2668;2669;2670;2671;2672;2673;2674;2675	2528;2529;2530;2531;2532;2533	2529			795;796;797;798;799	6
ATAELLLDAVSRPSR	Unmodified	1597.88	0.878769	137	BW23_RS03645	yes	yes	0	0	0	0	1	By MS/MS		1	0	1			1		64.188	64.188	2	6.6771e-06	35188	Nsco_1464_B_ubonesis_DsbA_T36_-25	132.32	104.84			209320	209320	0	1194	137	1116	2676	2534	2534				1
ATAGFAPAATVSR	Unmodified	1218.64	0.635685	1623	BW23_RS30275	yes	yes	0	0	0	0	0		By MS/MS	2	0		1			1	36.315	36.335	2	0.00048627	15517	Nsco_1464_B_ubonesis_DsbA_WT_-45	94.465	88.362			690980	0	690980	1195	1623	1117	2677	2535	2535				1
ATDGTEFDLDASAFLLGANGK	Unmodified	2112	0.0011288	148	BW23_RS03760	yes	yes	0	0	0	0	0	By MS/MS	By matching	1	0	2			1	1	103.68	103.71	2	0.055414	41725	Nsco_1464_B_ubonesis_DsbA_T36_-25	34.179	24.491			13062000	12867000	195300	1196	148	1118	2678;2679	2536	2536				1
ATDHPEFDAWR	Unmodified	1343.59	0.589464	880	BW23_RS20680	yes	yes	0	0	0	0	0	By MS/MS	By MS/MS	3	0			2	1	1	40.812	40.804	2	9.6189e-06	4484	Nsco_1464_B_ubonesis_DsbA_WT_-65	204.52	204.52			12623000	6084100	6539100	1197	880	1119	2680;2681	2537;2538	2538				2
ATDLHVVEIK	Unmodified	1123.62	0.623724	701	BW23_RS18430	yes	yes	0	0	0	0	0	By MS/MS	By MS/MS	2	0		3		1	2	36.929	36.94	2	3.1284e-06	17025	Nsco_1464_B_ubonesis_DsbA_T36_-45	232.83	184.55			181240000	82981000	98261000	1198	701	1120	2682;2683;2684	2539;2540;2541;2542	2539				4
ATDPLAPFHAQVSAER	Unmodified	1708.85	0.853283	1626	BW23_RS30290	yes	yes	0	0	0	0	0	By MS/MS	By MS/MS	2	0		4		2	2	53.28	53.304	2;3	1.8061e-06	18921	Nsco_1464_B_ubonesis_DsbA_WT_-45	144.57	137.72			6481500	3538400	2943100	1199	1626	1121	2685;2686;2687;2688	2543;2544;2545;2546	2546				4
ATEGKDPIKEHLLITR	Unmodified	1820.02	0.0155971	718	BW23_RS18730	yes	yes	0	0	0	0	2	By MS/MS	By MS/MS	2	0.667	2	5	2	4	5	33.147	33.158	2;3;4	8.608e-12	3255	Nsco_1464_B_ubonesis_DsbA_WT_-65	231.37	229.23			200390000	107660000	92728000	1200	718	1122	2689;2690;2691;2692;2693;2694;2695;2696;2697	2547;2548;2549;2550;2551;2552;2553;2554;2555;2556;2557;2558	2557				12
ATEIALAAQSPADALSAANLWR	Unmodified	2239.16	0.159695	1234	BW23_RS25375	yes	yes	0	0	0	0	0	By MS/MS	By MS/MS	1	0	2			1	1	99.223	99.266	2	8.3066e-17	37388	Nsco_1464_B_ubonesis_DsbA_WT_-25	238.88	220.06			7206100	5835000	1371000	1201	1234	1123	2698;2699	2559;2560	2560				2
ATFEFEVR	Unmodified	997.487	0.486896	229	BW23_RS06780	yes	yes	0	0	0	0	0	By MS/MS	By MS/MS	3	0			2	1	1	54.746	54.758	2	0.017862	7001	Nsco_1464_B_ubonesis_DsbA_T36_-65	85.212	53.922			0	0	0	1202	229	1124	2700;2701	2561;2562	2561				2
ATFIVDPDNTIQHVSINNLNVGR	Unmodified	2536.3	0.303399	1616	BW23_RS30145	yes	yes	0	0	0	0	0	By MS/MS	By MS/MS	1.8	0.4	1	4		2	3	82.616	82.617	2;3	2.0912e-17	34925	Nsco_1464_B_ubonesis_DsbA_WT_-25	216.54	205.81			31198000	15669000	15529000	1203	1616	1125	2702;2703;2704;2705;2706	2563;2564;2565	2564				3
ATFMGPEGVGNK	Unmodified	1206.57	0.570308	18	BW23_RS00695	yes	yes	0	0	0	0	0	By MS/MS	By MS/MS	2	0		2		1	1	37.416	37.423	2	0.00066973	15732	Nsco_1464_B_ubonesis_DsbA_WT_-45	99.855	86.053			4728700	2601600	2127000	1204	18	1126	2707;2708	2566;2567	2567				2
ATFVELHALTAPAPAAAAS	Unmodified	1807.95	0.946849	431	BW23_RS13410	yes	yes	0	0	0	0	0	By MS/MS	By MS/MS	1	0	2			1	1	75.923	75.895	2	9.3872e-06	36712	Nsco_1464_B_ubonesis_DsbA_T36_-25	113.22	113.22			2695600	2175800	519790	1205	431	1127	2709;2710	2568	2568				1
ATGAPAVFWLDPAR	Unmodified	1470.76	0.761949	1351	BW23_RS26755	yes	yes	0	0	0	0	0	By MS/MS	By matching	2	0		2		1	1	84.735	84.747	2	0.00031519	26324	Nsco_1464_B_ubonesis_DsbA_T36_-45	89.283	83.311			5165300	3754200	1411100	1206	1351	1128	2711;2712	2569	2569				1
ATGEAFCLLDKDTLYGR	Unmodified	1928.93	0.930212	1706	BW23_RS31230	yes	yes	0	0	0	0	1	By MS/MS	By matching	1	0	2			1	1	69.153	69.125	2	0.016544	35780	Nsco_1464_B_ubonesis_DsbA_T36_-25	82.362	70.829			263930	153640	110290	1207	1706	1129	2713;2714	2570	2570				0
ATGFDPVAAVGGSAAVEK	Unmodified	1645.83	0.83115	684	BW23_RS18305	yes	yes	0	0	0	0	0	By MS/MS	By MS/MS	1	0	2			1	1	65.792	65.79	2	0.028607	35390	Nsco_1464_B_ubonesis_DsbA_T36_-25	47.915	44.877			357390	191320	166070	1208	684	1130	2715;2716	2571	2571				1
ATGFLEFER	Unmodified	1068.52	0.52401	966	BW23_RS21665	yes	yes	0	0	0	0	0	By MS/MS	By matching	2	0		2		1	1	60.083	60.115	2	0.0058896	21751	Nsco_1464_B_ubonesis_DsbA_T36_-45	83.948	76.728			1393700	984810	408850	1209	966	1131	2717;2718	2572	2572				1
ATGGHVNLVDPDGSLWHGSGTLMLAPGADR	Unmodified	3000.45	0.451202	1095	BW23_RS23220	yes	yes	0	0	0	0	0	By MS/MS	By MS/MS	2	0		3		1	2	77.269	77.264	3	2.2657e-33	24834	Nsco_1464_B_ubonesis_DsbA_T36_-45	280.32	280.32			16117000	10272000	5845300	1210	1095	1132	2719;2720;2721	2573;2574;2575;2576	2573				3
ATGGHVNLVDPDGSLWHGSGTLMLAPGADR	Oxidation (M)	3016.45	0.446117	1095	BW23_RS23220	yes	yes	0	0	0	1	0		By MS/MS	2	0		1			1	76.864	76.864	3	0.019417	23632	Nsco_1464_B_ubonesis_DsbA_WT_-45	42.659	38.997			778630	0	778630	1211	1095	1132	2722	2577	2577			537	1
ATHGANPAAALAF	Unmodified	1210.61	0.609471	1043	BW23_RS22440	yes	yes	0	0	0	0	0	By MS/MS	By matching	2	0		2		1	1	55.382	55.415	2	0.020427	20782	Nsco_1464_B_ubonesis_DsbA_T36_-45	56.043	43.996			2416900	1806600	610340	1212	1043	1133	2723;2724	2578	2578				1
ATHLVFTVNSFR	Unmodified	1390.74	0.735734	146	BW23_RS03745	yes	yes	0	0	0	0	0	By MS/MS	By MS/MS	2	0		2		1	1	54.495	54.528	2	8.0493e-09	20569	Nsco_1464_B_ubonesis_DsbA_T36_-45	258.33	236.88			36215000	34187000	2028500	1213	146	1134	2725;2726	2579;2580	2579				2
ATHTLAEALK	Unmodified	1053.58	0.581859	1446	BW23_RS27900	yes	yes	0	0	0	0	0	By MS/MS		2	0		1		1		26.152	26.152	2	2.149e-06	15122	Nsco_1464_B_ubonesis_DsbA_T36_-45	243.03	216.92			1589100	1589100	0	1214	1446	1135	2727	2581	2581				1
ATIGEVGNEEHSLR	Unmodified	1510.74	0.737584	998	BW23_RS21925	yes	yes	0	0	0	0	0	By MS/MS	By MS/MS	1	0	2			1	1	30.483	30.503	2	4.3133e-07	30656	Nsco_1464_B_ubonesis_DsbA_WT_-25	186.87	186.87			5755200	3487800	2267500	1215	998	1136	2728;2729	2582;2583	2583				2
ATIITPGLDVDGEFGETGIPAAIVTK	Unmodified	2584.36	0.363599	1392	BW23_RS27200	yes	yes	0	0	0	0	0	By MS/MS	By MS/MS	1	0	2			1	1	104.68	104.71	2	0.0024173	41827	Nsco_1464_B_ubonesis_DsbA_T36_-25	74.12	69.728			6916100	6231200	684880	1216	1392	1137	2730;2731	2584	2584				1
ATILLTHEGAL	Unmodified	1137.64	0.639374	240	BW23_RS06975	yes	yes	0	0	0	0	0	By MS/MS	By MS/MS	2	0		2		1	1	59.101	59.133	2	0.00011801	21563	Nsco_1464_B_ubonesis_DsbA_T36_-45	145.63	142.78			1380700	816100	564610	1217	240	1138	2732;2733	2585;2586	2585				2
ATILVVDDEMGIR	Unmodified	1430.74	0.743915	1117	BW23_RS23745	yes	yes	0	0	0	0	0	By MS/MS	By MS/MS	2	0		2		1	1	75.337	75.327	2	4.6413e-05	23365	Nsco_1464_B_ubonesis_DsbA_WT_-45	134.84	134.84			12774000	11074000	1699400	1218	1117	1139	2734;2735	2587;2588	2588				2
ATITAFEAGYCTHPGCVALR	Unmodified	2194.03	0.0299433	240	BW23_RS06975	yes	yes	0	0	0	0	0	By MS/MS	By MS/MS	1	0	2			1	1	60.475	60.519	2	2.4437e-05	32345	Nsco_1464_B_ubonesis_DsbA_WT_-25	93.206	78.787			1104600	631270	473290	1219	240	1140	2736;2737	2589	2589				1
ATITCGISDPETGFHAAGGECYWAVLSNGK	Unmodified	3168.43	0.428084	4	BW23_RS00220	yes	yes	0	0	0	0	0	By MS/MS	By MS/MS	2	0		2		1	1	82.844	82.847	3	0.0028157	25970	Nsco_1464_B_ubonesis_DsbA_T36_-45	63.901	58.357			1436300	1001100	435200	1220	4	1141	2738;2739	2590;2591	2590				2
ATIVAYDDTPFAFAALR	Unmodified	1840.94	0.93595	516	BW23_RS15530	yes	yes	0	0	0	0	0	By MS/MS	By MS/MS	1	0	2			1	1	98.047	98.092	2	8.4926e-08	40536	Nsco_1464_B_ubonesis_DsbA_T36_-25	184.03	167.77			2333700	1605000	728700	1221	516	1142	2740;2741	2592;2593	2592				2
ATKVDGVYSADPK	Unmodified	1349.68	0.682695	1586	BW23_RS29815	yes	yes	0	0	0	0	1	By MS/MS	By MS/MS	2	0		2		1	1	24.51	24.551	2	2.4053e-05	14799	Nsco_1464_B_ubonesis_DsbA_T36_-45	174.05	152.58			15560000	12266000	3294000	1222	1586	1143	2742;2743	2594;2595	2594				2
ATLADAIER	Unmodified	958.508	0.50836	1235	BW23_RS25380	yes	yes	0	0	0	0	0	By MS/MS	By MS/MS	2.33	0.471		2	1	1	2	41.389	41.397	2	0.0012294	16416	Nsco_1464_B_ubonesis_DsbA_WT_-45	100.98	29.106			2054500	647630	1406800	1223	1235	1144	2744;2745;2746	2596;2597;2598	2597				2
ATLAELGQAK	Unmodified	1000.56	0.55531	771	BW23_RS19350	no	no	0	0	0	0	0	By MS/MS	By MS/MS	2.33	0.471		2	1	1	2	34.255	34.265	2	0.00014914	15165	Nsco_1464_B_ubonesis_DsbA_WT_-45	171.75	137.66			9224100	4059000	5165100	1224	771	1145	2747;2748;2749	2599;2600	2600				2
ATLAIHLGVR	Unmodified	1049.63	0.634563	503	BW23_RS15205	yes	yes	0	0	0	0	0	By MS/MS		2	0		1		1		44.398	44.392	2	0.020984	18534	Nsco_1464_B_ubonesis_DsbA_T36_-45	62.338	51.268			422240	422240	0	1225	503	1146	2750	2601	2601				0
ATLAVSGGTSPR	Unmodified	1115.59	0.593486	730	BW23_RS18845	yes	yes	0	0	0	0	0	By MS/MS		2	0		1		1		26.921	26.919	2	0.00010464	15292	Nsco_1464_B_ubonesis_DsbA_T36_-45	125.66	93.336			4323800	4323800	0	1226	730	1147	2751	2602	2602				1
ATLDGLFR	Unmodified	891.481	0.481417	325	BW23_RS09340	yes	yes	0	0	0	0	0	By MS/MS		3	0			1	1		61.785	61.749	2	0.021779	7985	Nsco_1464_B_ubonesis_DsbA_T36_-65	67.032	28.661			169830	169830	0	1227	325	1148	2752	2603	2603				1
ATLDGLRK	Unmodified	872.508	0.507966	985	BW23_RS21855	yes	yes	0	0	0	0	1	By MS/MS		2	0		2		2		21.813	21.815	2	0.0016209	14027	Nsco_1464_B_ubonesis_DsbA_T36_-45	104.45	62.795			2833100	2833100	0	1228	985	1149	2753;2754	2604;2605	2604				1
ATLEAANLEALAR	Unmodified	1341.73	0.725229	1694	BW23_RS31045	yes	yes	0	0	0	0	0		By MS/MS	2	0		1			1	66.924	66.948	2	0.00041322	21786	Nsco_1464_B_ubonesis_DsbA_WT_-45	99.568	89.615			2344400	0	2344400	1229	1694	1150	2755	2606	2606				1
ATLEAPSFYDEVVHLLAR	Unmodified	2030.05	0.0472911	1329	BW23_RS26460	yes	yes	0	0	0	0	0	By MS/MS	By matching	2	0		2		1	1	105.73	105.75	3	0.037086	29722	Nsco_1464_B_ubonesis_DsbA_T36_-45	33.697	30.036			1148600	1122500	26102	1230	1329	1151	2756;2757	2607	2607				1
ATLKPLGK	Unmodified	826.528	0.527639	700	BW23_RS18425	yes	yes	0	0	0	0	1	By MS/MS	By MS/MS	2	0		2		1	1	21.171	21.214	2	0.00067156	14219	Nsco_1464_B_ubonesis_DsbA_T36_-45	127.46	101.12			305450000	206120000	99333000	1231	700	1152	2758;2759	2608;2609	2608				2
ATLKPLGKQK	Unmodified	1082.68	0.681179	700	BW23_RS18425	yes	yes	0	0	0	0	2	By MS/MS	By MS/MS	2	0		2		1	1	17.639	17.683	2	0.0017073	13538	Nsco_1464_B_ubonesis_DsbA_T36_-45	137.14	120.93			1074000	490360	583600	1232	700	1153	2760;2761	2610;2611	2610				2
ATLQVLPTLFK	Unmodified	1229.74	0.73836	1045	BW23_RS22455	yes	yes	0	0	0	0	0	By MS/MS	By MS/MS	2.5	0.5		2	2	2	2	85.801	85.809	2	0.00013657	10528	Nsco_1464_B_ubonesis_DsbA_T36_-65	136.63	127.25			3208500	1611700	1596700	1233	1045	1154	2762;2763;2764;2765	2612;2613;2614;2615;2616	2613				5
ATLSFSDNSPSVELPIYK	Unmodified	1966.99	0.988773	238	BW23_RS06905	yes	yes	0	0	0	0	0	By MS/MS	By MS/MS	1	0	2			1	1	85.492	85.517	2	1.5493e-08	38311	Nsco_1464_B_ubonesis_DsbA_T36_-25	152.47	138.26			1492800	0	1492800	1234	238	1155	2766;2767	2617;2618	2617				2
ATLVADKNEQVVFEVAPDATK	Unmodified	2244.16	0.163777	999	BW23_RS21930	yes	yes	0	0	0	0	1	By MS/MS	By MS/MS	1	0	2			1	1	63.68	63.699	2	2.4249e-05	35141	Nsco_1464_B_ubonesis_DsbA_T36_-25	102.52	102.52			628590	248700	379890	1235	999	1156	2768;2769	2619;2620	2619				2
ATMLLHR	Unmodified	840.464	0.463992	1230	BW23_RS25345	yes	yes	0	0	0	0	0	By MS/MS		2	0		1		1		24.95	24.951	2	0.00033506	14859	Nsco_1464_B_ubonesis_DsbA_T36_-45	158.53	151.12			2981700	2981700	0	1236	1230	1157	2770	2621	2621				1
ATPDATVLDLGSGAGHASFAVAPHAR	Unmodified	2488.25	0.245884	1397	BW23_RS27230	yes	yes	0	0	0	0	0	By MS/MS	By MS/MS	1	0	2			1	1	61.931	61.96	3	1.5194e-06	34947	Nsco_1464_B_ubonesis_DsbA_T36_-25	118.67	111.39			5965600	3422700	2542900	1237	1397	1158	2771;2772	2622;2623	2622				2
ATPDGVSIAYTDKDGNAQTLDADR	Unmodified	2493.16	0.16194	541	BW23_RS16165	yes	yes	0	0	0	0	1	By MS/MS	By MS/MS	1.6	0.49	2	3		2	3	51.226	51.25	2;3	6.5467e-06	19869	Nsco_1464_B_ubonesis_DsbA_T36_-45	105.16	95.098			6173800	4280700	1893100	1238	541	1159	2773;2774;2775;2776;2777	2624;2625;2626;2627;2628	2625				5
ATPLDIVDNPK	Unmodified	1181.63	0.629203	686	BW23_RS18315	yes	yes	0	0	0	0	0		By MS/MS	2	0		1			1	56.389	56.467	2	0.0012455	19517	Nsco_1464_B_ubonesis_DsbA_WT_-45	90.15	90.15			3700600	0	3700600	1239	686	1160	2778	2629	2629				1
ATPNFTVDK	Unmodified	991.497	0.497461	543	BW23_RS16175	yes	yes	0	0	0	0	0	By matching	By MS/MS	3	0			2	1	1	31.419	31.426	2	0.013282	3064	Nsco_1464_B_ubonesis_DsbA_WT_-65	67.993	64.624			893830	581560	312270	1240	543	1161	2779;2780	2630	2630				0
ATPPALFPDLLVGTETSDDAAVYR	Unmodified	2518.26	0.259134	72	BW23_RS02500	yes	yes	0	0	0	0	0	By MS/MS	By matching	1	0	2			1	1	105.78	105.81	2	0.0077598	42059	Nsco_1464_B_ubonesis_DsbA_T36_-25	53.403	48.019			2216000	1598800	617180	1241	72	1162	2781;2782	2631	2631				1
ATPSAAAPEQREPYAFGR	Unmodified	1917.93	0.933324	1408	BW23_RS27340	yes	yes	0	0	0	0	1	By MS/MS		3	0			1	1		36.996	36.981	3	0.042005	4148	Nsco_1464_B_ubonesis_DsbA_T36_-65	32.181	32.181			124930	124930	0	1242	1408	1163	2783	2632	2632				1
ATPSLLGYEDTLFFDELDK	Unmodified	2173.05	0.046682	942	BW23_RS21425	yes	yes	0	0	0	0	0	By MS/MS	By MS/MS	1	0	2			1	1	107.86	107.88	2	1.0588e-11	38929	Nsco_1464_B_ubonesis_DsbA_WT_-25	194.85	177.91			64811000	24079000	40732000	1243	942	1164	2784;2785	2633	2633				1
ATPSLLGYEDTLFFDELDKAR	Unmodified	2400.18	0.184907	942	BW23_RS21425	yes	yes	0	0	0	0	1	By MS/MS	By MS/MS	1.67	0.471	1	2		1	2	100.95	101	2;3	1.8637e-08	37739	Nsco_1464_B_ubonesis_DsbA_WT_-25	144.68	136.37			3480600	652460	2828100	1244	942	1165	2786;2787;2788	2634;2635	2635				2
ATPVIHLEPGHK	Unmodified	1297.71	0.71427	1250	BW23_RS25535	yes	yes	0	0	0	0	0	By MS/MS	By MS/MS	2	0		2		1	1	26.299	26.334	2	1.5595e-11	15142	Nsco_1464_B_ubonesis_DsbA_T36_-45	275.28	246.88			76725000	52013000	24712000	1245	1250	1166	2789;2790	2636;2637	2636				2
ATQDILPLIQR	Unmodified	1266.73	0.729586	275	BW23_RS08010	yes	yes	0	0	0	0	0	By MS/MS	By MS/MS	2	0		2		1	1	71.01	71.002	2	1.0064e-05	23784	Nsco_1464_B_ubonesis_DsbA_T36_-45	203.29	189.83			112000000	50709000	61287000	1246	275	1167	2791;2792	2638;2639;2640	2638				3
ATQFMEFIGGIADFGTEGGTVR	Oxidation (M)	2319.08	0.0841469	484	BW23_RS14715	yes	yes	0	0	0	1	0	By MS/MS	By MS/MS	1	0	3			2	1	102.11	102.14	2	1.1399e-08	42341	Nsco_1464_B_ubonesis_DsbA_T36_-25	132.08	121.18			2552300	1911300	640990	1247	484	1168	2793;2794;2795	2641;2642;2643	2642			194	3
ATQFMEFIGGIADFGTEGGTVR	Unmodified	2303.09	0.0892323	484	BW23_RS14715	yes	yes	0	0	0	0	0	By MS/MS	By MS/MS	1	0	2			1	1	107.19	107.22	2	1.0708e-11	42340	Nsco_1464_B_ubonesis_DsbA_T36_-25	174.18	149.31			19058000	11976000	7081600	1248	484	1168	2796;2797	2644;2645	2644				2
ATQLAGTLSGGEQQMLAMSR	Oxidation (M)	2064.99	0.993223	1367	BW23_RS26900	yes	yes	0	0	0	1	0	By MS/MS	By MS/MS	1	0	3			2	1	58.676	58.708	2	0.0014058	35015	Nsco_1464_B_ubonesis_DsbA_T36_-25	79.81	65.117			5141600	4409700	731920	1249	1367	1169	2798;2799;2800	2646;2647;2648	2647			671;672	2
ATQLAGTLSGGEQQMLAMSR	Unmodified	2049	0.998309	1367	BW23_RS26900	yes	yes	0	0	0	0	0	By MS/MS	By MS/MS	1	0	2			1	1	72.739	72.704	2	7.5311e-16	33528	Nsco_1464_B_ubonesis_DsbA_WT_-25	252.91	220.38			7154400	3449100	3705300	1250	1367	1169	2801;2802	2649;2650	2650				2
ATQLGDVLK	Unmodified	943.534	0.533846	73	BW23_RS02515	yes	yes	0	0	0	0	0	By MS/MS		3	0			1	1		42.193	42.172	2	0.0063979	5012	Nsco_1464_B_ubonesis_DsbA_T36_-65	83.265	27.254			571760	571760	0	1251	73	1170	2803	2651	2651				1
ATSLDEALGMIEEAKR	Unmodified	1732.87	0.86655	1494	BW23_RS28595	yes	yes	0	0	0	0	1	By MS/MS	By matching	1	0	2			1	1	78.854	78.836	2	5.8937e-07	37205	Nsco_1464_B_ubonesis_DsbA_T36_-25	171.32	149.17			3160100	3071900	88225	1252	1494	1171	2804;2805	2652	2652				1
ATSTDRFPQR	Unmodified	1177.58	0.583984	111	BW23_RS03305	yes	yes	0	0	0	0	1	By MS/MS	By matching	2	0		2		1	1	19.544	19.588	2	0.00011253	13923	Nsco_1464_B_ubonesis_DsbA_T36_-45	199.46	174.32			36683000	19139000	17544000	1253	111	1172	2806;2807	2653	2653				1
ATTAAGTATDGVPTAQDPLGMHVER	Unmodified	2466.18	0.180901	1537	BW23_RS29040	yes	yes	0	0	0	0	0	By MS/MS	By MS/MS	1.5	0.5	2	2		2	2	56.514	56.556	2;3	1.3762e-17	32107	Nsco_1464_B_ubonesis_DsbA_WT_-25	214.22	200.07			9789500	5792600	3996900	1254	1537	1173	2808;2809;2810;2811	2654;2655;2656;2657	2656				4
ATTEHNEVTTTTTGLTGWIDAR	Unmodified	2374.14	0.140082	948	BW23_RS21485	yes	yes	0	0	0	0	0	By MS/MS		1	0	1			1		65.318	65.318	2	2.2428e-05	35335	Nsco_1464_B_ubonesis_DsbA_T36_-25	92.38	2.9139			770020	770020	0	1255	948	1174	2812	2658	2658				1
ATTQILFIR	Unmodified	1061.62	0.62333	834	BW23_RS20195	yes	yes	0	0	0	0	0	By MS/MS	By MS/MS	2	0		2		1	1	62.195	62.221	2	0.00018743	22184	Nsco_1464_B_ubonesis_DsbA_T36_-45	188.76	175.18			6412000	3318900	3093200	1256	834	1175	2813;2814	2659;2660	2659				2
ATTQINNGLPDQSHVGVTVFNR	Unmodified	2367.19	0.193121	1026	BW23_RS22260	yes	yes	0	0	0	0	0	By MS/MS	By MS/MS	3	0			2	1	1	58.411	58.429	3	1.059e-05	7512	Nsco_1464_B_ubonesis_DsbA_T36_-65	96.718	89.185			3155000	2213600	941430	1257	1026	1176	2815;2816	2661;2662	2661				2
ATVDGMIAR	Unmodified	932.475	0.474951	1439	BW23_RS27765	yes	yes	0	0	0	0	0	By MS/MS	By MS/MS	2.75	0.433		1	3	2	2	33.561	33.558	2	0.00027774	3400	Nsco_1464_B_ubonesis_DsbA_WT_-65	133.6	111.11			12350000	8167000	4182600	1258	1439	1177	2817;2818;2819;2820	2663;2664;2665;2666	2665				4
ATVVTVRPTEMPLSVELPGR	Unmodified	2151.17	0.172174	515	BW23_RS15505	yes	yes	0	0	0	0	1	By MS/MS	By MS/MS	1	0	2			1	1	75.066	75.034	2	0.0001911	33836	Nsco_1464_B_ubonesis_DsbA_WT_-25	89.013	76.867			1440400	480170	960270	1259	515	1178	2821;2822	2667;2668	2668				2
AVAAAVEELKK	Unmodified	1127.65	0.655024	771	BW23_RS19350	yes	yes	0	0	0	0	1	By MS/MS	By MS/MS	2	0		2		1	1	28.519	28.547	2	6.9621e-05	15536	Nsco_1464_B_ubonesis_DsbA_T36_-45	174.02	131.71			53286000	39957000	13329000	1260	771	1179	2823;2824	2669;2670	2669				2
AVAAEPAVADLLHVPTGFPLLSVER	Unmodified	2571.41	0.406073	235	BW23_RS06875	yes	yes	0	0	0	0	0	By MS/MS	By MS/MS	2	0		2		1	1	106.76	106.78	3	2.8899e-09	29895	Nsco_1464_B_ubonesis_DsbA_T36_-45	148.28	145.74			41960000	14490000	27470000	1261	235	1180	2825;2826	2671;2672	2671				2
AVAAGEGAMIAPGETHLFGFASPLPVQLDK	Oxidation (M)	3009.53	0.526993	433	BW23_RS13450	yes	yes	0	0	0	1	0	By MS/MS		2	0		1		1		92.67	92.656	3	0.018879	27778	Nsco_1464_B_ubonesis_DsbA_T36_-45	43.068	35.735			303800	303800	0	1262	433	1181	2827	2673	2673			168	1
AVAAGEGAMIAPGETHLFGFASPLPVQLDK	Unmodified	2993.53	0.532079	433	BW23_RS13450	yes	yes	0	0	0	0	0	By MS/MS	By MS/MS	2	0		2		1	1	97.851	97.887	3	0.0015418	26890	Nsco_1464_B_ubonesis_DsbA_WT_-45	75.479	71.885			10154000	4179100	5975100	1263	433	1181	2828;2829	2674;2675	2675				2
AVAAVLDELR	Unmodified	1055.6	0.597509	424	BW23_RS13030	yes	yes	0	0	0	0	0	By MS/MS	By MS/MS	2	0		2		1	1	62.937	62.959	2	0.016803	20948	Nsco_1464_B_ubonesis_DsbA_WT_-45	68.224	31.828			215840	117490	98359	1264	424	1182	2830;2831	2676	2676				1
AVAAVLDELRK	Unmodified	1183.69	0.692472	424	BW23_RS13030	yes	yes	0	0	0	0	1	By MS/MS	By matching	2	0		2		1	1	48.2	48.208	2	0.00081299	19321	Nsco_1464_B_ubonesis_DsbA_T36_-45	108.15	99.388			6600600	3942900	2657700	1265	424	1183	2832;2833	2677	2677				1
AVADAMPLLMR	Unmodified	1186.62	0.620235	449	BW23_RS13710	yes	yes	0	0	0	0	0	By MS/MS		2	0		1		1		73.692	73.676	2	0.00013823	24294	Nsco_1464_B_ubonesis_DsbA_T36_-45	135.83	60.721			1841500	1841500	0	1266	449	1184	2834	2678	2678				1
AVADAMPLLMR	Oxidation (M)	1202.62	0.61515	449	BW23_RS13710	yes	yes	0	0	0	1	0	By MS/MS		2	0		1		1		73.692	73.676	2	0.0095767	24296	Nsco_1464_B_ubonesis_DsbA_T36_-45	67.897	37.21			580040	580040	0	1267	449	1184	2835	2679	2679			186	1
AVADYIAGLH	Unmodified	1028.53	0.529095	976	BW23_RS21780	yes	yes	0	0	0	0	0	By MS/MS		2	0		1		1		62.624	62.61	2	0.0002061	22276	Nsco_1464_B_ubonesis_DsbA_T36_-45	134.44	126.5			476450	476450	0	1268	976	1185	2836	2680	2680				1
AVAEPPIPWQFDKR	Unmodified	1652.87	0.867476	528	BW23_RS15840	yes	yes	0	0	0	0	1	By MS/MS		2	0		1		1		65.67	65.655	3	0.0021669	22876	Nsco_1464_B_ubonesis_DsbA_T36_-45	82.908	62.445			1571900	1571900	0	1269	528	1186	2837	2681	2681				1
AVAETDDGQPLREDCPAHPEDPYGR	Unmodified	2794.23	0.225285	750	BW23_RS19155	yes	yes	0	0	0	0	1	By MS/MS	By MS/MS	2.33	0.471		2	1	2	1	38.286	38.286	3;4	8.0326e-09	17406	Nsco_1464_B_ubonesis_DsbA_T36_-45	129.78	118.15			4792100	2969800	1822300	1270	750	1187	2838;2839;2840	2682;2683;2684	2682				3
AVAFMMDDALLAGER	Oxidation (M)	1624.76	0.758913	842	BW23_RS20270	yes	yes	0	0	0	1	0	By MS/MS	By matching	2	0		2		1	1	88.449	88.472	2	0.0020923	26969	Nsco_1464_B_ubonesis_DsbA_T36_-45	88.187	73.625			622210	368230	253980	1271	842	1188	2841;2842	2685	2685			361;362	0
AVAHAVDAIQAAR	Unmodified	1291.7	0.699683	196	BW23_RS06145	yes	yes	0	0	0	0	0	By MS/MS	By MS/MS	2	0		2		1	1	28.644	28.671	2	2.0671e-11	15570	Nsco_1464_B_ubonesis_DsbA_T36_-45	179.57	154.68			6109600	3708600	2401100	1272	196	1189	2843;2844	2686;2687	2686				1
AVAHGFGTYVLNNAATDALDDENFAAVK	Unmodified	2893.39	0.388251	1053	BW23_RS22555	yes	yes	0	0	0	0	0	By MS/MS		2	0		1		1		84.876	84.862	3	0.047057	26350	Nsco_1464_B_ubonesis_DsbA_T36_-45	10.611	3.2505			856820	856820	0	1273	1053	1190	2845	2688	2688				1
AVAIHYNSAATQPQAEETAAAVR	Unmodified	2368.18	0.177136	1372	BW23_RS26950	yes	yes	0	0	0	0	0	By MS/MS	By MS/MS	2.2	0.98	2		3	2	3	43.026	43.025	2;3	2.0229e-17	33718	Nsco_1464_B_ubonesis_DsbA_T36_-25	216.99	200.76			15990000	10041000	5949600	1274	1372	1191	2846;2847;2848;2849;2850	2689;2690;2691;2692;2693	2689				5
AVALYAEGVADAILEGR	Unmodified	1716.9	0.90465	1584	BW23_RS29805	yes	yes	0	0	0	0	0	By MS/MS	By MS/MS	1.5	0.5	3	3		4	2	99.655	99.679	2	9.8913e-08	40759	Nsco_1464_B_ubonesis_DsbA_T36_-25	182.1	157.84			64874000	25273000	39601000	1275	1584	1192	2851;2852;2853;2854;2855;2856	2694;2695;2696;2697;2698;2699	2694				6
AVAQALRPIYAAASEGAAR	Unmodified	1885.02	0.0169941	42	BW23_RS29370;BW23_RS23470;BW23_RS10090;BW23_RS05530;BW23_RS01625;BW23_RS19705	yes	no	0	0	0	0	1	By MS/MS	By matching	1	0	2			1	1	55.984	56.032	2	0.013223	34484	Nsco_1464_B_ubonesis_DsbA_T36_-25	57.802	57.802			286450	227710	58738	1276	42	1193	2857;2858	2700	2700				1
AVAVGGDVSK	Unmodified	901.487	0.486896	576	BW23_RS16590	yes	yes	0	0	0	0	0	By MS/MS		2	0		1		1		21.84	21.841	2	0.034764	14378	Nsco_1464_B_ubonesis_DsbA_T36_-45	66.962	48.559			0	0	0	1277	576	1194	2859	2701	2701				1
AVCEPYFDR	Unmodified	1155.5	0.501894	1266	BW23_RS25770	yes	yes	0	0	0	0	0	By MS/MS		2	0		1		1		39.952	39.946	2	0.044524	17657	Nsco_1464_B_ubonesis_DsbA_T36_-45	49.325	42.501			874500	874500	0	1278	1266	1195	2860	2702	2702				0
AVDAASASATPATWADVVEAVER	Unmodified	2286.11	0.112805	1510	BW23_RS28795	yes	yes	0	0	0	0	0	By MS/MS	By MS/MS	1	0	2			1	1	98.155	98.2	2	2.9561e-17	40572	Nsco_1464_B_ubonesis_DsbA_T36_-25	210.9	187.05			3735900	3002400	733490	1279	1510	1196	2861;2862	2703;2704	2703				2
AVDDIADSDLPR	Unmodified	1285.62	0.61501	128	BW23_RS03530	yes	yes	0	0	0	0	0		By MS/MS	2	0		1			1	51.756	51.799	2	2.6429e-05	18604	Nsco_1464_B_ubonesis_DsbA_WT_-45	145.25	110.15			0	0	0	1280	128	1197	2863	2705	2705				1
AVDETLSFR	Unmodified	1036.52	0.518924	237	BW23_RS06895	yes	yes	0	0	0	0	0	By MS/MS	By MS/MS	2.5	0.5		2	2	2	2	46.947	46.944	2	0.00011792	5641	Nsco_1464_B_ubonesis_DsbA_T36_-65	205.7	168.71			231500000	175170000	56326000	1281	237	1198	2864;2865;2866;2867	2706;2707;2708;2709;2710;2711	2707				5
AVDGAFLMPVEDVFSISGR	Oxidation (M)	2024.99	0.987727	1002	BW23_RS22020;BW23_RS21950	yes	no	0	0	0	1	0	By MS/MS	By MS/MS	1	0	7			3	4	107.06	107.09	2	1.3695e-08	38518	Nsco_1464_B_ubonesis_DsbA_WT_-25	138.35	131.33			38483000	20748000	17735000	1282	1002	1199	2868;2869;2870;2871;2872;2873;2874	2712;2713;2714;2715;2716;2717	2714			466	6
AVDGAFLMPVEDVFSISGR	Unmodified	2008.99	0.992813	1002	BW23_RS22020;BW23_RS21950	yes	no	0	0	0	0	0	By MS/MS	By MS/MS	1	0	2			1	1	108.53	108.55	2	4.5735e-10	39068	Nsco_1464_B_ubonesis_DsbA_WT_-25	162.41	146.82			272010000	128090000	143920000	1283	1002	1199	2875;2876	2718;2719	2719				1
AVDGLFPSYTR	Unmodified	1224.61	0.613887	127	BW23_RS03520	yes	yes	0	0	0	0	0	By matching	By MS/MS	2	0		2		1	1	63.077	63.099	2	0.017455	20997	Nsco_1464_B_ubonesis_DsbA_WT_-45	66.27	52.267			1491700	510870	980840	1284	127	1200	2877;2878	2720	2720				1
AVDLPSPPLK	Unmodified	1035.6	0.596446	897	BW23_RS20905	yes	yes	0	0	0	0	0	By MS/MS	By MS/MS	2	0		2		1	1	55.518	55.511	2	0.0083848	20778	Nsco_1464_B_ubonesis_DsbA_T36_-45	79.906	55.752			776300	776300	0	1285	897	1201	2879;2880	2721;2722	2721				2
AVEPLAQQGIAAR	Unmodified	1322.73	0.730648	856	BW23_RS20440	yes	yes	0	0	0	0	0	By MS/MS	By MS/MS	2	0		2		1	1	40.463	40.471	2	2.7835e-05	16265	Nsco_1464_B_ubonesis_DsbA_WT_-45	157.66	152.46			6500800	3893200	2607500	1286	856	1202	2881;2882	2723;2724	2724				2
AVETTDATLLVVR	Unmodified	1386.77	0.771845	560	BW23_RS16355	yes	yes	0	0	0	0	0	By MS/MS	By matching	1	0	2			1	1	64.301	64.32	2	0.018414	35212	Nsco_1464_B_ubonesis_DsbA_T36_-25	59.426	40.183			231270	146550	84723	1287	560	1203	2883;2884	2725	2725				1
AVEYLFPYDFAAEDIR	Unmodified	1917.91	0.91488	41	BW23_RS01585	yes	yes	0	0	0	0	0	By MS/MS	By MS/MS	1	0	2			1	1	100.94	100.98	2	0.013374	37703	Nsco_1464_B_ubonesis_DsbA_WT_-25	57.836	45.61			2001300	1232700	768600	1288	41	1204	2885;2886	2726	2726				1
AVEYLFPYDFAAEDIRER	Unmodified	2203.06	0.0585841	41	BW23_RS01585	yes	yes	0	0	0	0	1	By MS/MS	By matching	2	0		2		1	1	87.466	87.486	3	0.014783	26833	Nsco_1464_B_ubonesis_DsbA_T36_-45	60.768	50.572			1250400	1121000	129420	1289	41	1205	2887;2888	2727	2727				0
AVFDLEALGPR	Unmodified	1186.63	0.634623	716	BW23_RS18665	yes	yes	0	0	0	0	0	By MS/MS	By MS/MS	2	0		3		1	2	79.168	79.163	2	8.6257e-06	25271	Nsco_1464_B_ubonesis_DsbA_T36_-45	207.29	150.24			34228000	24258000	9969700	1290	716	1206	2889;2890;2891	2728;2729;2730	2728				3
AVFDVMGVQNVVAK	Oxidation (M)	1491.78	0.77555	985	BW23_RS21855	yes	yes	0	0	0	1	0	By MS/MS	By matching	2	0		4		2	2	73.385	73.385	2	1.795e-06	25280	Nsco_1464_B_ubonesis_DsbA_T36_-45	131.28	112.61			12031000	5809700	6221800	1291	985	1207	2892;2893;2894;2895	2731;2732	2732			452	1
AVFDVMGVQNVVAK	Unmodified	1475.78	0.780635	985	BW23_RS21855	yes	yes	0	0	0	0	0	By MS/MS	By MS/MS	2	0		2		1	1	79.202	79.198	2	2.1092e-06	24027	Nsco_1464_B_ubonesis_DsbA_WT_-45	157.66	141.53			14315000	8661800	5653600	1292	985	1207	2896;2897	2733;2734	2734				1
AVFHEGACSDTMEHDGR	Oxidation (M)	1933.77	0.768309	689	BW23_RS18355	yes	yes	0	0	0	1	0		By MS/MS	3	0			1		1	19.871	19.943	3	0.0063389	1290	Nsco_1464_B_ubonesis_DsbA_WT_-65	59.862	59.862			244040	0	244040	1293	689	1208	2898	2735	2735			288	1
AVFPVAGLGTR	Unmodified	1086.62	0.618579	570	BW23_RS16505;BW23_RS07115	yes	no	0	0	0	0	0	By MS/MS	By MS/MS	2	0		2		1	1	61.911	61.937	2	0.0011503	22106	Nsco_1464_B_ubonesis_DsbA_T36_-45	93.178	70.686			1768500	1045300	723180	1294	570	1209	2899;2900	2736;2737	2736				2
AVFPWAASGR	Unmodified	1060.55	0.545414	1516	BW23_RS28825	yes	yes	0	0	0	0	0	By MS/MS	By MS/MS	3	0			2	1	1	60.146	60.164	2	0.016953	7759	Nsco_1464_B_ubonesis_DsbA_T36_-65	68.016	45.524			1171900	854030	317860	1295	1516	1210	2901;2902	2738;2739	2738				2
AVGAAHAGWR	Unmodified	994.51	0.509697	1680	BW23_RS30880	yes	yes	0	0	0	0	0	By matching	By MS/MS	2	0		2		1	1	21.026	21.069	2	0.00019206	12755	Nsco_1464_B_ubonesis_DsbA_WT_-45	148.98	139.35			2376700	1160500	1216200	1296	1680	1211	2903;2904	2740	2740				1
AVGADATLQVVPYYNKPTQEGMYR	Unmodified	2670.31	0.311187	1536	BW23_RS29035	yes	yes	0	0	0	0	1	By MS/MS	By MS/MS	2	0		2		1	1	65.919	65.928	3	1.1573e-05	22879	Nsco_1464_B_ubonesis_DsbA_T36_-45	90.193	86.805			9702300	6731800	2970500	1297	1536	1212	2905;2906	2741;2742;2743	2741				3
AVGDAIQDALAR	Unmodified	1198.63	0.6306	393	BW23_RS11325	yes	yes	0	0	0	0	0	By MS/MS	By MS/MS	2	0		2		1	1	60.396	60.425	2	4.2638e-05	20355	Nsco_1464_B_ubonesis_DsbA_WT_-45	166.97	109.38			18505000	6801500	11704000	1298	393	1213	2907;2908	2744;2745	2745				2
AVGDVVFGPDGLLSGDAAAR	Unmodified	1885.95	0.953391	1608	BW23_RS30085	yes	yes	0	0	0	0	0	By MS/MS	By MS/MS	1	0	2			1	1	91.964	92.012	2	1.9522e-05	36165	Nsco_1464_B_ubonesis_DsbA_WT_-25	99.531	83.991			2706100	1796300	909790	1299	1608	1214	2909;2910	2746;2747	2747				2
AVGESVAKPLEYYR	Unmodified	1580.82	0.819857	749	BW23_RS19130	yes	yes	0	0	0	0	1	By MS/MS	By matching	2	0		2		1	1	43.851	43.859	2	5.1564e-08	18460	Nsco_1464_B_ubonesis_DsbA_T36_-45	197.31	186.41			4416400	2698700	1717600	1300	749	1215	2911;2912	2748	2748				1
AVGFGASAEHANDDNNATR	Unmodified	1915.84	0.84088	1137	BW23_RS23900	yes	yes	0	0	0	0	0	By MS/MS	By MS/MS	1	0	2			1	1	25.231	25.265	2	0.0013344	32654	Nsco_1464_B_ubonesis_DsbA_T36_-25	84.753	73.602			975130	515730	459390	1301	1137	1216	2913;2914	2749;2750	2749				2
AVGIEAVVER	Unmodified	1041.58	0.581859	923	BW23_RS21165	yes	yes	0	0	0	0	0	By MS/MS		2	0		1		1		49.658	49.654	2	0.001207	19611	Nsco_1464_B_ubonesis_DsbA_T36_-45	98.033	70.903			820250	820250	0	1302	923	1217	2915	2751	2751				1
AVGLNATAAK	Unmodified	914.519	0.51853	535	BW23_RS15890	yes	yes	0	0	0	0	0	By MS/MS	By MS/MS	3	0			2	1	1	25.002	25.022	2	0.00029364	2054	Nsco_1464_B_ubonesis_DsbA_T36_-65	122.52	77.122			18402000	12993000	5409400	1303	535	1218	2916;2917	2752;2753	2752				2
AVGQGYAGGLR	Unmodified	1047.55	0.546142	148	BW23_RS03760	yes	yes	0	0	0	0	0	By MS/MS	By MS/MS	2	0		2		1	1	29.128	29.155	2	0.00010121	15645	Nsco_1464_B_ubonesis_DsbA_T36_-45	153.78	140.13			154740000	136380000	18358000	1304	148	1219	2918;2919	2754;2755	2754				2
AVGTLGADEQGALYR	Unmodified	1519.76	0.763071	1089	BW23_RS23130	yes	yes	0	0	0	0	0	By MS/MS	By MS/MS	2	0		3		2	1	51.82	51.827	2	3.1578e-20	19717	Nsco_1464_B_ubonesis_DsbA_T36_-45	302.51	294.29			395300000	355450000	39848000	1305	1089	1220	2920;2921;2922	2756;2757;2758;2759;2760	2756				5
AVGTQVVMTCR	Oxidation (M)	1236.6	0.595477	821	BW23_RS20080	yes	yes	0	0	0	1	0	By MS/MS		2	0		1		1		26.661	26.66	2	3.1161e-05	15227	Nsco_1464_B_ubonesis_DsbA_T36_-45	176.38	166.86			1730400	1730400	0	1306	821	1221	2923	2761	2761			351	1
AVGTQVVMTCR	Unmodified	1220.6	0.600562	821	BW23_RS20080	yes	yes	0	0	0	0	0	By MS/MS	By MS/MS	2	0		2		1	1	33.659	33.67	2	6.4497e-11	16526	Nsco_1464_B_ubonesis_DsbA_T36_-45	294.11	273.97			35824000	19446000	16379000	1307	821	1221	2924;2925	2762;2763	2762				2
AVHEGHVAAEAAHGEK	Unmodified	1611.78	0.775367	1516	BW23_RS28825	yes	yes	0	0	0	0	0	By MS/MS	By MS/MS	2.5	0.5		2	2	2	2	16.97	16.996	3	2.9949e-09	11934	Nsco_1464_B_ubonesis_DsbA_WT_-45	138.05	119.27			12877000	7939300	4937400	1308	1516	1222	2926;2927;2928;2929	2764;2765;2766	2765				2
AVHFGSGVRPR	Unmodified	1181.64	0.641774	1184	BW23_RS24670	yes	yes	0	0	0	0	1	By MS/MS	By MS/MS	2	0		2		1	1	21.515	21.516	3	0.0003894	14308	Nsco_1464_B_ubonesis_DsbA_T36_-45	108.47	100.6			11953000	11953000	0	1309	1184	1223	2930;2931	2767;2768	2767				2
AVHQLIER	Unmodified	964.545	0.545414	522	BW23_RS15585	yes	yes	0	0	0	0	0	By MS/MS		3	0			1	1		21.821	21.785	2	0.044842	1647	Nsco_1464_B_ubonesis_DsbA_T36_-65	49.097	14.289			1550000	1550000	0	1310	522	1224	2932	2769	2769				1
AVIGIPVVTGLQFGHVPDLVTLPFGAR	Unmodified	2772.57	0.569056	1606	BW23_RS30015	yes	yes	0	0	0	0	0	By MS/MS		2	0		1		1		108.84	108.83	3	0.0027137	30214	Nsco_1464_B_ubonesis_DsbA_T36_-45	56.625	56.613			648410	648410	0	1311	1606	1225	2933	2770	2770				1
AVILSGSHASTYEDHQLR	Unmodified	1982.98	0.981002	1604	BW23_RS29945	yes	yes	0	0	0	0	0	By MS/MS	By MS/MS	1.5	0.5	2	2		2	2	31.999	32.014	2;3	2.244e-10	16190	Nsco_1464_B_ubonesis_DsbA_T36_-45	173.58	173.58			12901000	7000300	5901000	1312	1604	1226	2934;2935;2936;2937	2771;2772;2773;2774	2772				4
AVIPGGSSAPVIPGDIMMQTDMDYDSIAK	Unmodified	2978.41	0.407531	1461	BW23_RS28010	yes	yes	0	0	0	0	0	By MS/MS	By matching	1	0	2			1	1	104.22	104.25	2	0.051619	41768	Nsco_1464_B_ubonesis_DsbA_T36_-25	32.858	26.421			780700	596770	183930	1313	1461	1227	2938;2939	2775	2775				1
AVIPGGTCK	Unmodified	901.469	0.469137	885	BW23_RS20795	yes	yes	0	0	0	0	0	By MS/MS	By MS/MS	3	0			2	1	1	24.626	24.647	2	0.022252	1818	Nsco_1464_B_ubonesis_DsbA_WT_-65	61.962	42.116			6325600	2727500	3598200	1314	885	1228	2940;2941	2776;2777	2777				2
AVIVDPATVR	Unmodified	1039.6	0.602594	1563	BW23_RS29555	yes	yes	0	0	0	0	0		By MS/MS	3	0			1		1	44.051	44.049	2	0.0060072	4957	Nsco_1464_B_ubonesis_DsbA_WT_-65	83.206	38.125			343430	0	343430	1315	1563	1229	2942	2778	2778				1
AVIVGHSTYADKPALFPTAPVGALR	Unmodified	2550.4	0.395843	470	BW23_RS14435	yes	yes	0	0	0	0	1	By MS/MS	By MS/MS	2	0		2		1	1	66.358	66.367	3	2.5131e-06	22958	Nsco_1464_B_ubonesis_DsbA_T36_-45	116.35	115.9			2179000	1464200	714740	1316	470	1230	2943;2944	2779;2780	2779				2
AVKFDDIADIGK	Unmodified	1290.68	0.681967	1638	BW23_RS30425	yes	yes	0	0	0	0	1	By MS/MS		2	0		1		1		54.705	54.699	2	0.0001611	20622	Nsco_1464_B_ubonesis_DsbA_T36_-45	134.98	101.71			0	0	0	1317	1638	1231	2945	2781	2781				1
AVKPDLVYCSVTGFGQTGPYAHR	Unmodified	2522.24	0.237628	578	BW23_RS16645	yes	yes	0	0	0	0	1	By MS/MS	By MS/MS	2	0		2		1	1	60.454	60.484	3	0.0022632	21816	Nsco_1464_B_ubonesis_DsbA_T36_-45	67.364	60.171			658720	403780	254940	1318	578	1232	2946;2947	2782;2783	2782				2
AVLAALENVVLGSVHK	Unmodified	1618.94	0.940641	255	BW23_RS07130	yes	yes	0	0	0	0	0	By MS/MS	By MS/MS	1.67	0.471	2	4		3	3	89.78	89.809	2;3	1.3982e-11	38972	Nsco_1464_B_ubonesis_DsbA_T36_-25	231.83	213.97			30300000	19724000	10576000	1319	255	1233	2948;2949;2950;2951;2952;2953	2784;2785;2786;2787;2788;2789;2790	2784				7
AVLAALENVVLGSVHKK	Unmodified	1747.04	0.0356042	255	BW23_RS07130	yes	yes	0	0	0	0	1	By MS/MS	By MS/MS	2	0		2		1	1	76.777	76.769	3	1.3092e-06	24817	Nsco_1464_B_ubonesis_DsbA_T36_-45	123.97	117.85			6699100	5177600	1521500	1320	255	1234	2954;2955	2791;2792	2791				2
AVLASFPLADR	Unmodified	1158.64	0.639708	1404	BW23_RS27275	yes	yes	0	0	0	0	0	By MS/MS	By MS/MS	2	0		2		1	1	67.821	67.825	2	0.0011354	21959	Nsco_1464_B_ubonesis_DsbA_WT_-45	93.649	63.482			2770400	1485800	1284700	1321	1404	1235	2956;2957	2793;2794	2794				2
AVLDACLAQGAQFLYASSAATYGGSTR	Unmodified	2748.32	0.317729	689	BW23_RS18355	yes	yes	0	0	0	0	0	By MS/MS	By matching	1	0	2			1	1	101.87	101.91	2	5.2017e-15	41290	Nsco_1464_B_ubonesis_DsbA_T36_-25	194.51	180.83			8148100	1924400	6223800	1322	689	1236	2958;2959	2795	2795				1
AVLDGDLDDFISASLK	Unmodified	1677.85	0.846132	1523	BW23_RS28915	yes	yes	0	0	0	0	0	By MS/MS		2	0		1		1		105.64	105.62	2	1.8132e-06	29690	Nsco_1464_B_ubonesis_DsbA_T36_-45	144.47	123.57			2620200	2620200	0	1323	1523	1237	2960	2796	2796				1
AVLELQHDDGGKR	Unmodified	1436.74	0.73719	1241	BW23_RS25420	yes	yes	0	0	0	0	1	By MS/MS	By MS/MS	2.33	0.471		4	2	3	3	23.225	23.26	2;3	7.1755e-08	13200	Nsco_1464_B_ubonesis_DsbA_WT_-45	156.58	156.58			41859000	23970000	17889000	1324	1241	1238	2961;2962;2963;2964;2965;2966	2797;2798;2799;2800;2801;2802	2801				4
AVLISAVPPIMVK	Unmodified	1336.82	0.81523	499	BW23_RS15050	yes	yes	0	0	0	0	0	By MS/MS	By MS/MS	2	0		2		1	1	84.367	84.379	2	0.0041098	26192	Nsco_1464_B_ubonesis_DsbA_T36_-45	83.456	83.456			9200900	5834100	3366900	1325	499	1239	2967;2968	2803;2804	2803				2
AVLLSFR	Unmodified	804.486	0.485774	1579	BW23_RS29755	yes	yes	0	0	0	0	0	By MS/MS	By MS/MS	3	0			2	1	1	55.599	55.617	2	0.0015896	6521	Nsco_1464_B_ubonesis_DsbA_WT_-65	118.01	20.414			714640	385630	329010	1326	1579	1240	2969;2970	2805	2805				1
AVLPIATYVIATEPLGAR	Unmodified	1854.06	0.0614846	54	BW23_RS01995	yes	yes	0	0	0	0	0	By MS/MS	By matching	1	0	2			1	1	100.42	100.46	2	0.006517	41015	Nsco_1464_B_ubonesis_DsbA_T36_-25	68.809	61.085			288270	176300	111980	1327	54	1241	2971;2972	2806	2806				1
AVLPVSAQDIR	Unmodified	1167.66	0.661172	250	BW23_RS07055	yes	yes	0	0	0	0	0	By MS/MS	By MS/MS	2	0		2		1	1	53.748	53.777	2	0.005306	20459	Nsco_1464_B_ubonesis_DsbA_T36_-45	83.647	66.407			2730900	2050800	680140	1328	250	1242	2973;2974	2807;2808	2807				2
AVLRPMMK	Oxidation (M)	960.525	0.524878	653	BW23_RS17995	yes	yes	0	0	0	1	1	By MS/MS	By MS/MS	2	0		3		2	1	26.087	26.087	2	0.0015035	15083	Nsco_1464_B_ubonesis_DsbA_T36_-45	104.76	52.496			2729800	2729800	0	1329	653	1243	2975;2976;2977	2809;2810;2811	2809			264;265	3
AVLRPMMK	Unmodified	944.53	0.529963	653	BW23_RS17995	yes	yes	0	0	0	0	1	By MS/MS	By matching	2	0		2		1	1	25.967	26.002	2	0.0028341	15158	Nsco_1464_B_ubonesis_DsbA_T36_-45	107.43	107.43			35489000	29690000	5798400	1330	653	1243	2978;2979	2812	2812				1
AVLRPMMK	2 Oxidation (M)	976.52	0.519793	653	BW23_RS17995	yes	yes	0	0	0	2	1	By MS/MS	By MS/MS	2	0		2		1	1	17.674	17.718	2	0.0033408	13536	Nsco_1464_B_ubonesis_DsbA_T36_-45	92.467	70.939			1574100	1190400	383660	1331	653	1243	2980;2981	2813;2814	2813			264;265	0
AVLSDQLSALSR	Unmodified	1258.69	0.688115	1375	BW23_RS26990	yes	yes	0	0	0	0	0	By MS/MS	By MS/MS	2	0		2		1	1	61.965	61.991	2	0.00067127	22160	Nsco_1464_B_ubonesis_DsbA_T36_-45	99.788	73.404			1344300	715750	628570	1332	1375	1244	2982;2983	2815;2816	2815				2
AVLTEDGETLLPAAIR	Unmodified	1667.91	0.909401	162	BW23_RS03960	yes	yes	0	0	0	0	0	By matching	By MS/MS	2	0		2		1	1	81.458	81.458	2	1.8667e-07	24448	Nsco_1464_B_ubonesis_DsbA_WT_-45	136.96	111.34			2123600	900760	1222900	1333	162	1245	2984;2985	2817	2817				0
AVLVPSGPAAR	Unmodified	1036.6	0.602929	736	BW23_RS18905	yes	yes	0	0	0	0	0	By MS/MS	By MS/MS	2	0		2		1	1	35.914	35.921	2	0.0012597	15446	Nsco_1464_B_ubonesis_DsbA_WT_-45	89.698	81.758			2522000	1513300	1008700	1334	736	1246	2986;2987	2818;2819	2819				2
AVMEPAIGTYLK	Unmodified	1291.68	0.684609	463	BW23_RS13975	yes	yes	0	0	0	0	0		By MS/MS	2	0		1			1	66.023	66.057	2	0.010544	21604	Nsco_1464_B_ubonesis_DsbA_WT_-45	74.533	74.533			1124200	0	1124200	1335	463	1247	2988	2820	2820				1
AVMHYTQQK	Unmodified	1104.54	0.538614	1654	BW23_RS30600	yes	yes	0	0	0	0	0	By MS/MS		2	0		1		1		18.43	18.428	2	0.001674	13693	Nsco_1464_B_ubonesis_DsbA_T36_-45	117.04	84.681			0	0	0	1336	1654	1248	2989	2821	2821				1
AVNFVSGPSR	Unmodified	1032.54	0.535243	666	BW23_RS18100	yes	yes	0	0	0	0	0	By MS/MS		2	0		1		1		32.937	32.929	2	0.0012712	16394	Nsco_1464_B_ubonesis_DsbA_T36_-45	96.311	80.94			1592500	1592500	0	1337	666	1249	2990	2822;2823	2822				2
AVNLNVPLVVR	Unmodified	1192.73	0.729192	1306	BW23_RS26175	yes	yes	0	0	0	0	0	By MS/MS	By MS/MS	2	0		2		1	1	71.358	71.349	2	2.3207e-05	23883	Nsco_1464_B_ubonesis_DsbA_T36_-45	190.26	187.87			16624000	6548000	10076000	1338	1306	1250	2991;2992	2824;2825	2824				2
AVNPFLR	Unmodified	815.465	0.465373	606	BW23_RS17240	yes	yes	0	0	0	0	0	By MS/MS	By MS/MS	3	0			2	1	1	41.781	41.773	2	0.0048911	4937	Nsco_1464_B_ubonesis_DsbA_T36_-65	93.593	54.444			4325500	2703000	1622500	1339	606	1251	2993;2994	2826;2827	2826				2
AVPAALAAHIEAAHAR	Unmodified	1567.86	0.858309	277	BW23_RS08030	yes	yes	0	0	0	0	0	By MS/MS	By matching	2	0		2		1	1	36.718	36.725	3	0.011408	17074	Nsco_1464_B_ubonesis_DsbA_T36_-45	52.172	46.268			1260400	870660	389750	1340	277	1252	2995;2996	2828	2828				1
AVPACATPVSAGMIVR	Unmodified	1598.83	0.827268	1462	BW23_RS28015	yes	yes	0	0	0	0	0	By MS/MS	By matching	2	0		2		1	1	59.888	59.92	2	0.0045325	21716	Nsco_1464_B_ubonesis_DsbA_T36_-45	78.903	67.69			1572000	1088400	483660	1341	1462	1253	2997;2998	2829	2829				1
AVPGIEVQTYPGAPEK	Unmodified	1654.86	0.856637	940	BW23_RS21380	yes	yes	0	0	0	0	0	By MS/MS	By MS/MS	1	0	2			1	1	58.064	58.112	2	2.7394e-06	34625	Nsco_1464_B_ubonesis_DsbA_T36_-25	131.43	123.87			2306000	1293000	1013000	1342	940	1254	2999;3000	2830;2831	2830				2
AVPLNLR	Unmodified	781.481	0.481023	1670	BW23_RS30795	yes	yes	0	0	0	0	0	By MS/MS	By MS/MS	2	0		2		1	1	36.442	36.449	2	0.0042911	15528	Nsco_1464_B_ubonesis_DsbA_WT_-45	98.03	41.52			643360	312200	331160	1343	1670	1255	3001;3002	2832;2833	2833				2
AVPVCAHVGLTPQSVHAFGGFK	Unmodified	2278.17	0.168092	801	BW23_RS19875	yes	yes	0	0	0	0	0	By MS/MS	By MS/MS	2.67	0.471		2	4	3	3	59.933	59.954	3;4	8.0545e-05	21726	Nsco_1464_B_ubonesis_DsbA_T36_-45	88.755	84.773			11677000	6555800	5121000	1344	801	1256	3003;3004;3005;3006;3007;3008	2834;2835;2836;2837;2838;2839	2834				6
AVPVLMLTAR	Unmodified	1069.63	0.631786	51	BW23_RS01895	yes	yes	0	0	0	0	0		By MS/MS	2	0		1			1	68.083	68.097	2	0.047973	22024	Nsco_1464_B_ubonesis_DsbA_WT_-45	46.462	46.462			641540	0	641540	1345	51	1257	3009	2840	2840				1
AVPVLMLTAR	Oxidation (M)	1085.63	0.626701	51	BW23_RS01895	yes	yes	0	0	0	1	0		By MS/MS	2	0		1			1	68.058	68.074	2	0.030227	22025	Nsco_1464_B_ubonesis_DsbA_WT_-45	45.161	42.458			213780	0	213780	1346	51	1257	3010	2841	2841			27	1
AVPYPQR	Unmodified	829.445	0.444637	1728	CON__P02666	yes	yes	0	0	0	0	0	By MS/MS		2	0		1		1		24.597	24.599	2	0.018544	14809	Nsco_1464_B_ubonesis_DsbA_T36_-45	75.128	50.918		+	1805700	1805700	0	1347	1728	1258	3011	2842	2842				1
AVQGHSTPAVQR	Unmodified	1249.65	0.652732	289	BW23_RS08545	yes	yes	0	0	0	0	0	By MS/MS	By MS/MS	2	0		2		1	1	17.577	17.62	2	0.021007	13555	Nsco_1464_B_ubonesis_DsbA_T36_-45	58.37	46.134			2466200	2205700	260520	1348	289	1259	3012;3013	2843;2844	2843				2
AVQINESFQISR	Unmodified	1390.72	0.720478	168	BW23_RS04310	yes	yes	0	0	0	0	0	By MS/MS		2	0		1		1		54.949	54.941	2	0.015472	20959	Nsco_1464_B_ubonesis_DsbA_T36_-45	66.92	2.2801			54893000	54893000	0	1349	168	1260	3014	2845	2845				1
AVQLPAVR	Unmodified	852.518	0.518136	1462	BW23_RS28015	yes	yes	0	0	0	0	0	By MS/MS		3	0			1	1		38.708	38.69	2	0.012756	4421	Nsco_1464_B_ubonesis_DsbA_T36_-65	92.692	46.341			0	0	0	1350	1462	1261	3015	2846	2846				1
AVQLPAVRDENLAETVVR	Unmodified	1979.08	0.0799882	1462	BW23_RS28015	yes	yes	0	0	0	0	1	By MS/MS	By MS/MS	1	0	2			1	1	64.821	64.829	2	4.4232e-06	35260	Nsco_1464_B_ubonesis_DsbA_T36_-25	121.24	78.45			1170100	943760	226300	1351	1462	1262	3016;3017	2847	2847				1
AVSAAPASGAAAVK	BC glycan 1	1737.85	0.852005	708	BW23_RS18540	yes	yes	0	1	0	0	0	By MS/MS	By MS/MS	1	0	2			1	1	23.552	23.59	2	0.017	32511	Nsco_1464_B_ubonesis_DsbA_T36_-25	57.532	40.206			1876600	869200	1007400	1352	708	1263	3018;3019	2848;2849;2850	2848	6			3
AVSALAPDLPQVACFDTAFHHTLPALER	Unmodified	3046.53	0.533476	398	BW23_RS11580	yes	yes	0	0	0	0	0	By MS/MS	By matching	2	0		2		1	1	92.145	92.178	4	0.0023842	27620	Nsco_1464_B_ubonesis_DsbA_T36_-45	61.415	57.511			5675100	4967000	708090	1353	398	1264	3020;3021	2851;2852	2851				2
AVSGEWVPLNAQTVCLHGDGPHALAFAR	Unmodified	2972.47	0.471544	1155	BW23_RS24160	yes	yes	0	0	0	0	0	By matching	By MS/MS	2	0		2		1	1	75.276	75.267	4	0.020617	23368	Nsco_1464_B_ubonesis_DsbA_WT_-45	38.537	35.298			2291200	1528900	762270	1354	1155	1265	3022;3023	2853	2853				1
AVSLNVATPLMLSGALAQAGADTVER	Unmodified	2554.34	0.342487	111	BW23_RS03305	yes	yes	0	0	0	0	0	By MS/MS	By matching	1	0	2			1	1	106.92	106.94	2	1.0723e-17	42293	Nsco_1464_B_ubonesis_DsbA_T36_-25	210.57	199.46			32047000	21063000	10984000	1355	111	1266	3024;3025	2854	2854				1
AVTDPDNETTEFAIGIRPDQK	Unmodified	2316.12	0.123369	100	BW23_RS03050	yes	yes	0	0	0	0	1	By MS/MS	By MS/MS	1.5	0.5	2	2		2	2	62.503	62.528	2;3	1.6511e-08	22231	Nsco_1464_B_ubonesis_DsbA_T36_-45	125.23	115.44			24188000	18095000	6092800	1356	100	1267	3026;3027;3028;3029	2855;2856;2857;2858;2859	2856				5
AVTLPLLR	Unmodified	881.57	0.569838	796	BW23_RS19850	yes	yes	0	0	0	0	0	By MS/MS	By MS/MS	2	0		2		1	1	65.34	65.354	2	0.0025178	22801	Nsco_1464_B_ubonesis_DsbA_T36_-45	100.07	89.929			1528100	1010000	518080	1357	796	1268	3030;3031	2860;2861	2860				2
AVTTSDQMLQNVTQMK	Unmodified	1793.87	0.865169	1163	BW23_RS24260	yes	yes	0	0	0	0	0	By MS/MS	By MS/MS	1	0	2			1	1	63.196	63.234	2	7.8348e-06	35083	Nsco_1464_B_ubonesis_DsbA_T36_-25	138.94	126.89			570510	0	570510	1358	1163	1269	3032;3033	2862;2863	2862				2
AVVHFAAESHVDR	Unmodified	1436.72	0.716061	759	BW23_RS19250	yes	yes	0	0	0	0	0	By MS/MS	By matching	3	0			2	1	1	25.802	25.822	3	1.328e-05	2196	Nsco_1464_B_ubonesis_DsbA_T36_-65	162.31	133.79			4467900	3215100	1252800	1359	759	1270	3034;3035	2864	2864				1
AVVILGSEDKLTPLDYAQR	Unmodified	2087.13	0.12627	91	BW23_RS02835	yes	yes	0	0	0	0	1	By MS/MS	By MS/MS	1	0	2			1	1	73.44	73.405	2	1.4852e-25	36339	Nsco_1464_B_ubonesis_DsbA_T36_-25	308.74	298.69			22448000	13174000	9274400	1360	91	1271	3036;3037	2865;2866;2867;2868	2865				4
AVVTGDTSQVDLPR	Unmodified	1456.75	0.752172	1288	BW23_RS25965	yes	yes	0	0	0	0	0	By MS/MS	By MS/MS	2	0		2		1	1	48.198	48.193	2	7.7433e-07	17863	Nsco_1464_B_ubonesis_DsbA_WT_-45	163.34	136.23			1468000	1468000	0	1361	1288	1272	3038;3039	2869;2870	2870				2
AVVTPEQQQSPAYVAGQSCPACLNAASDVR	Unmodified	3173.49	0.486996	1428	BW23_RS27655	yes	yes	0	0	0	0	0	By MS/MS	By MS/MS	1	0	2			1	1	63.67	63.689	2	0.0038637	32588	Nsco_1464_B_ubonesis_DsbA_WT_-25	70.335	70.335			1753800	738140	1015700	1362	1428	1273	3040;3041	2871;2872	2872				2
AVVVDMSVHLPHDER	Oxidation (M)	1718.84	0.841004	319	BW23_RS09240	yes	yes	0	0	0	1	0	By MS/MS		2	0		2		2		41.721	41.714	3	7.7289e-05	19348	Nsco_1464_B_ubonesis_DsbA_T36_-45	98.694	81.668			7885700	7885700	0	1363	319	1274	3042;3043	2873;2874	2874			134	2
AVVVDMSVHLPHDER	Unmodified	1702.85	0.846089	319	BW23_RS09240	yes	yes	0	0	0	0	0	By MS/MS	By MS/MS	2	0		2		1	1	48.519	48.527	3	4.2104e-05	19309	Nsco_1464_B_ubonesis_DsbA_T36_-45	109.83	84.971			31093000	29310000	1782900	1364	319	1274	3044;3045	2875;2876;2877;2878	2875				4
AVYTFNDTVDR	Unmodified	1299.61	0.60953	125	BW23_RS03505	yes	yes	0	0	0	0	0	By MS/MS	By MS/MS	2	0		2		1	1	46.727	46.734	2	0.055761	17703	Nsco_1464_B_ubonesis_DsbA_WT_-45	44.203	44.203			11901000	6567900	5333400	1365	125	1275	3046;3047	2879	2879				0
AWHDTELAR	Unmodified	1097.53	0.525407	942	BW23_RS21425	yes	yes	0	0	0	0	0	By MS/MS	By MS/MS	3	0			2	1	1	25.678	25.698	2	0.00014707	2093	Nsco_1464_B_ubonesis_DsbA_WT_-65	199.29	168.55			32445000	16638000	15807000	1366	942	1276	3048;3049	2880;2881	2881				2
AWLDGAELPPFTPHTITNNAR	Unmodified	2320.16	0.160029	323	BW23_RS09295	yes	yes	0	0	0	0	0	By MS/MS		3	0			1	1		81.157	81.141	3	0.0030416	10150	Nsco_1464_B_ubonesis_DsbA_T36_-65	63.578	59.544			3697500	3697500	0	1367	323	1277	3050	2882	2882				1
AWLESLEPR	Unmodified	1099.57	0.566209	31	BW23_RS01220	yes	yes	0	0	0	0	0	By MS/MS	By MS/MS	2	0		2		1	1	66.203	66.212	2	0.00022122	22931	Nsco_1464_B_ubonesis_DsbA_T36_-45	178.65	168.74			25462000	22681000	2780700	1368	31	1278	3051;3052	2883;2884;2885;2886	2883				4
AWPDASFEIVPDAGHAYNEPGILK	Unmodified	2596.26	0.259803	271	BW23_RS07985	yes	yes	0	0	0	0	0	By MS/MS	By MS/MS	2	0		3		1	2	88.907	88.948	3	0.041408	27078	Nsco_1464_B_ubonesis_DsbA_T36_-45	21.841	18.918			1718700	542000	1176700	1369	271	1279	3053;3054;3055	2887;2888	2887				2
AYAHTAAASTDPMHFAVIDVASGR	Unmodified	2458.17	0.169942	345	BW23_RS10135	yes	yes	0	0	0	0	0	By MS/MS		3	0			1	1		63.062	63.03	3	0.0043061	8163	Nsco_1464_B_ubonesis_DsbA_T36_-65	53.342	50.198			177930	177930	0	1370	345	1280	3056	2889	2889				1
AYALQEQGR	Unmodified	1034.51	0.514508	377	BW23_RS10995	yes	yes	0	0	0	0	0	By MS/MS	By MS/MS	2	0		2		1	1	25.097	25.135	2	0.00016843	14921	Nsco_1464_B_ubonesis_DsbA_T36_-45	194.44	174.66			34271000	28125000	6145900	1371	377	1281	3057;3058	2890;2891	2890				2
AYANAGVDPSVMGMGPVPASR	Unmodified	2045.97	0.96628	1252	BW23_RS30890;BW23_RS25545	yes	no	0	0	0	0	0	By MS/MS	By MS/MS	1	0	4			2	2	73.513	73.483	2	1.5663e-10	36033	Nsco_1464_B_ubonesis_DsbA_T36_-25	162.37	149.58			4166800	2937600	1229100	1372	1252	1282	3059;3060;3061;3062	2892;2893;2894	2892				3
AYAPEAFEAIDAAAR	Unmodified	1564.75	0.752172	1298	BW23_RS26070	yes	yes	0	0	0	0	0	By MS/MS		2	0		1		1		71.768	71.752	2	0.00010624	23979	Nsco_1464_B_ubonesis_DsbA_T36_-45	121.08	88.855			0	0	0	1373	1298	1283	3063	2895	2895				1
AYATEQIEK	Unmodified	1051.52	0.51859	1355	BW23_RS26810	yes	yes	0	0	0	0	0	By MS/MS	By matching	2	0		2		1	1	25.187	25.225	2	0.027648	14953	Nsco_1464_B_ubonesis_DsbA_T36_-45	54.712	41.67			3937500	3150200	787300	1374	1355	1284	3064;3065	2896	2896				1
AYDPVAIDEAR	Unmodified	1218.59	0.588067	691	BW23_RS18365	yes	yes	0	0	0	0	0	By MS/MS	By MS/MS	2	0		2		1	1	46.34	46.346	2	0.0090786	18900	Nsco_1464_B_ubonesis_DsbA_T36_-45	68.657	43.763			1380200	948360	431810	1375	691	1285	3066;3067	2897;2898	2897				0
AYDQIDAAPEEK	Unmodified	1348.61	0.614675	1002	BW23_RS22020;BW23_RS21950	yes	no	0	0	0	0	0	By MS/MS	By MS/MS	2	0		2		1	1	34.013	34.021	2	1.1753e-06	16585	Nsco_1464_B_ubonesis_DsbA_T36_-45	217.14	217.14			114670000	64178000	50489000	1376	1002	1286	3068;3069	2899;2900	2899				2
AYEALGATLVPVSLPK	Unmodified	1627.92	0.918509	1126	BW23_RS23810	yes	yes	0	0	0	0	0	By MS/MS		1	0	1			1		87.812	87.812	2	0.016833	38656	Nsco_1464_B_ubonesis_DsbA_T36_-25	53.569	47.465			729500	729500	0	1377	1126	1287	3070	2901	2901				1
AYEAVTAR	Unmodified	879.445	0.445031	312	BW23_RS09185	yes	yes	0	0	0	0	0	By matching	By MS/MS	3	0			2	1	1	34.133	34.134	2	0.013727	3507	Nsco_1464_B_ubonesis_DsbA_WT_-65	76.847	55.3			636220	337960	298260	1378	312	1288	3071;3072	2902	2902				1
AYEEFFSGYAIEPR	Unmodified	1677.77	0.767487	158	BW23_RS03890	yes	yes	0	0	0	0	0	By MS/MS		1	0	1			1		81.195	81.195	2	0.00021522	37572	Nsco_1464_B_ubonesis_DsbA_T36_-25	93.058	93.058			570430	570430	0	1379	158	1289	3073	2903	2903				1
AYENILVETR	Unmodified	1206.62	0.624452	899	BW23_RS20960	yes	yes	0	0	0	0	0	By MS/MS	By MS/MS	2	0		3		2	1	52.437	52.461	2	5.9529e-16	18725	Nsco_1464_B_ubonesis_DsbA_WT_-45	222.18	207.03			61183000	46948000	14236000	1380	899	1290	3074;3075;3076	2904;2905;2906	2906				2
AYETGTDLLVMGAYGHSR	Oxidation (M)	1955.9	0.904726	448	BW23_RS13700	yes	yes	0	0	0	1	0	By MS/MS	By MS/MS	1	0	5			3	2	58.907	58.928	2	2.3513e-08	34387	Nsco_1464_B_ubonesis_DsbA_T36_-25	126.95	115.47			6720800	5738800	981950	1381	448	1291	3077;3078;3079;3080;3081	2907;2908;2909;2910	2907			181	4
AYETGTDLLVMGAYGHSR	Unmodified	1939.91	0.909811	448	BW23_RS13700	yes	yes	0	0	0	0	0	By MS/MS	By MS/MS	1.33	0.471	2	1		1	2	64.383	64.406	2	6.4701e-26	35205	Nsco_1464_B_ubonesis_DsbA_T36_-25	322.81	301.18			42562000	33664000	8898100	1382	448	1291	3082;3083;3084	2911;2912;2913;2914;2915	2911				5
AYETTLAEGVHFER	Unmodified	1621.77	0.773635	899	BW23_RS20960	yes	yes	0	0	0	0	0	By MS/MS	By MS/MS	1	0	4			2	2	51.496	51.542	2	6.8971e-20	34154	Nsco_1464_B_ubonesis_DsbA_T36_-25	265.01	231.89			15585000	0	15585000	1383	899	1292	3085;3086;3087;3088	2916;2917;2918;2919	2916				4
AYFDALQIPSVAYTDPEVAWAGK	Unmodified	2511.23	0.232191	1516	BW23_RS28825	yes	yes	0	0	0	0	0		By MS/MS	1	0	1				1	107.06	107.12	2	1.1547e-08	38749	Nsco_1464_B_ubonesis_DsbA_WT_-25	141	126.31			1822500	0	1822500	1384	1516	1293	3089	2920	2920				1
AYFEYHLAR	Unmodified	1168.57	0.566543	1117	BW23_RS23745	yes	yes	0	0	0	0	0	By MS/MS	By MS/MS	2	0		2		1	1	41.569	41.578	2	0.00019622	17952	Nsco_1464_B_ubonesis_DsbA_T36_-45	186.13	178.19			37978000	31914000	6064000	1385	1117	1294	3090;3091	2921;2922	2921				2
AYGDDLGRK	Unmodified	993.488	0.487959	1336	BW23_RS26520	yes	yes	0	0	0	0	1		By MS/MS	2	0		1			1	19.71	19.798	2	0.0015916	12505	Nsco_1464_B_ubonesis_DsbA_WT_-45	101.33	73.802			0	0	0	1386	1336	1295	3092	2923	2923				1
AYGPLVILK	Unmodified	972.601	0.600803	229	BW23_RS06780	yes	yes	0	0	0	0	0	By MS/MS	By MS/MS	2	0		2		1	1	66.39	66.399	2	0.0017445	21657	Nsco_1464_B_ubonesis_DsbA_WT_-45	91.041	56.233			4389300	3993800	395520	1387	229	1296	3093;3094	2924;2925	2925				2
AYGYQNIR	Unmodified	983.482	0.482479	1669	BW23_RS30785	yes	yes	0	0	0	0	0	By MS/MS	By MS/MS	2	0		2		1	1	29.479	29.502	2	0.0026797	15701	Nsco_1464_B_ubonesis_DsbA_T36_-45	98.133	87.719			1933600	1140100	793520	1388	1669	1297	3095;3096	2926;2927	2926				2
AYHAMPDLR	Unmodified	1072.51	0.512399	217	BW23_RS06635	yes	yes	0	0	0	0	0	By MS/MS		3	0			1	1		29.504	29.481	2	0.0014065	2861	Nsco_1464_B_ubonesis_DsbA_T36_-65	121.62	102.89			0	0	0	1389	217	1298	3097	2928	2928				1
AYHGESSETVAAK	Unmodified	1348.63	0.625909	1455	BW23_RS27970	yes	yes	0	0	0	0	0	By MS/MS	By MS/MS	2	0		2		1	1	17.82	17.863	2	7.1703e-12	13581	Nsco_1464_B_ubonesis_DsbA_T36_-45	276.21	228.47			612010000	296010000	316000000	1390	1455	1299	3098;3099	2929;2930	2929				2
AYHGESSETVAAKAQR	Unmodified	1703.82	0.822711	1455	BW23_RS27970	yes	yes	0	0	0	0	1	By MS/MS	By MS/MS	3	0			2	1	1	18.286	18.298	3	0.0057195	1043	Nsco_1464_B_ubonesis_DsbA_T36_-65	66.285	59.397			295720	135590	160130	1391	1455	1300	3100;3101	2931	2931				1
AYKPCPAAYALGTDAFGPNPR	Unmodified	2236.07	0.0735227	1568	BW23_RS29650	yes	yes	0	0	0	0	1	By MS/MS	By MS/MS	2	0		2		1	1	61.053	61.083	3	0.023655	21937	Nsco_1464_B_ubonesis_DsbA_T36_-45	40.369	32.455			1473100	1057400	415660	1392	1568	1301	3102;3103	2932;2933	2932				1
AYLAVQPEDVR	Unmodified	1259.65	0.651001	782	BW23_RS19560	yes	yes	0	0	0	0	0	By MS/MS	By MS/MS	2	0		2		1	1	48.867	48.877	2	0.00011415	19440	Nsco_1464_B_ubonesis_DsbA_T36_-45	147.51	138.65			5357200	3849300	1507900	1393	782	1302	3104;3105	2934;2935	2934				2
AYLDAHPR	Unmodified	941.472	0.471915	748	BW23_RS19120	yes	yes	0	0	0	0	0	By matching	By MS/MS	2	0		2		1	1	21.483	21.526	2	0.044202	12914	Nsco_1464_B_ubonesis_DsbA_WT_-45	49.358	39.052			4881500	2147400	2734100	1394	748	1303	3106;3107	2936	2936				1
AYLFELAAQR	Unmodified	1180.62	0.624058	1396	BW23_RS27225	yes	yes	0	0	0	0	0	By MS/MS	By MS/MS	2	0		2		1	1	69.595	69.59	2	0.00050966	23607	Nsco_1464_B_ubonesis_DsbA_T36_-45	116.73	101.06			1770200	941500	828740	1395	1396	1304	3108;3109	2937;2938	2937				2
AYNDAVTAAWR	Unmodified	1236.59	0.588735	1377	BW23_RS27015	yes	yes	0	0	0	0	0	By MS/MS	By matching	2	0		2		1	1	49.681	49.691	2	0.021619	19628	Nsco_1464_B_ubonesis_DsbA_T36_-45	61.161	54.266			923610	626470	297150	1396	1377	1305	3110;3111	2939	2939				0
AYNTVIPASGK	Unmodified	1119.59	0.592424	1659	BW23_RS30695	yes	yes	0	0	0	0	0	By MS/MS	By MS/MS	2	0		2		1	1	32.993	33.005	2	0.0010686	16419	Nsco_1464_B_ubonesis_DsbA_T36_-45	95.775	62.224			2426400	1549700	876710	1397	1659	1306	3112;3113	2940;2941	2940				1
AYPVNVEAAVR	Unmodified	1187.63	0.629872	573	BW23_RS16525	yes	yes	0	0	0	0	0	By MS/MS	By MS/MS	2.5	0.5		2	2	2	2	48.166	48.163	2	7.7695e-05	5954	Nsco_1464_B_ubonesis_DsbA_T36_-65	164.96	154.72			46733000	20467000	26266000	1398	573	1307	3114;3115;3116;3117	2942;2943;2944;2945	2943				4
AYSAGAAYQFQGLK	Unmodified	1473.73	0.725229	378	BW23_RS11015	yes	yes	0	0	0	0	0	By MS/MS	By MS/MS	1	0	2			1	1	54.523	54.56	2	5.4239e-06	34382	Nsco_1464_B_ubonesis_DsbA_T36_-25	138.11	133.66			2223200	1407100	816010	1399	378	1308	3118;3119	2946;2947	2946				2
AYSIVSPNYEEHLEFFSIK	Unmodified	2272.11	0.1052	1150	BW23_RS24095	yes	yes	0	0	0	0	0	By MS/MS	By MS/MS	2.67	0.471		2	4	3	3	85.348	85.352	2;3	2.3462e-10	10500	Nsco_1464_B_ubonesis_DsbA_T36_-65	178.58	168.35			49568000	28875000	20693000	1400	1150	1309	3120;3121;3122;3123;3124;3125	2948;2949;2950;2951;2952;2953;2954	2951				6
AYSNAPVSAEHLHAVLEAAR	Unmodified	2105.07	0.0654008	922	BW23_RS21155	yes	yes	0	0	0	0	0	By MS/MS	By MS/MS	3	0			2	1	1	52.306	52.31	3	1.6271e-08	6590	Nsco_1464_B_ubonesis_DsbA_T36_-65	128.32	128.32			2903200	2192000	711160	1401	922	1310	3126;3127	2955;2956;2957	2955				3
AYTDPSPFVR	Unmodified	1151.56	0.561123	539	BW23_RS16045	yes	yes	0	0	0	0	0	By MS/MS	By MS/MS	2	0		2		1	1	47.01	47.016	2	0.00021374	19030	Nsco_1464_B_ubonesis_DsbA_T36_-45	126.52	114.32			4239400	3559400	680010	1402	539	1311	3128;3129	2958;2959;2960	2958				3
AYTEHLNLAGNAGFGYAANTPVTEPGR	Unmodified	2790.34	0.336156	230	BW23_RS06800	yes	yes	0	0	0	0	0		By MS/MS	2	0		1			1	67.614	67.639	3	4.5382e-09	21932	Nsco_1464_B_ubonesis_DsbA_WT_-45	133.58	129.14			2582700	0	2582700	1403	230	1312	3130	2961;2962;2963	2961				3
AYTFHLR	Unmodified	906.471	0.471186	1152	BW23_RS24130	yes	yes	0	0	0	0	0	By MS/MS	By MS/MS	2	0		2		1	1	32.348	32.363	2	0.00032493	16261	Nsco_1464_B_ubonesis_DsbA_T36_-45	160.69	145.25			6938000	2841500	4096400	1404	1152	1313	3131;3132	2964;2965	2964				2
AYVDSQSAEEMR	Unmodified	1384.59	0.592894	579	BW23_RS16660	yes	yes	0	0	0	0	0	By MS/MS	By MS/MS	2	0		2		1	1	32.385	32.399	2	3.3606e-05	14827	Nsco_1464_B_ubonesis_DsbA_WT_-45	173.37	173.37			3791800	2006600	1785200	1405	579	1314	3133;3134	2966;2967	2967				2
AYVPEFAAAATK	Unmodified	1237.63	0.634288	1628	BW23_RS30315	yes	yes	0	0	0	0	0	By MS/MS	By MS/MS	2	0		2		1	1	54.331	54.359	2	0.0057987	19052	Nsco_1464_B_ubonesis_DsbA_WT_-45	81.865	60.963			99982000	44604000	55377000	1406	1628	1315	3135;3136	2968;2969	2969				2
AYWEPQGVTVIPYQNQDQVYADLGSGR	Unmodified	3053.45	0.451914	1407	BW23_RS27325	yes	yes	0	0	0	0	0	By MS/MS	By MS/MS	1	0	3			2	1	95.357	95.39	2	2.0409e-21	39917	Nsco_1464_B_ubonesis_DsbA_T36_-25	233.37	222.09			96229000	55650000	40580000	1407	1407	1316	3137;3138;3139	2970;2971;2972;2973	2970				4
CAADWHTEPVIK	Unmodified	1425.67	0.671085	1200	BW23_RS24820	yes	yes	0	0	0	0	0	By MS/MS	By MS/MS	2	0		2		1	1	36.807	36.828	2	7.8549e-05	15630	Nsco_1464_B_ubonesis_DsbA_WT_-45	142.83	131.46			1333900	0	1333900	1408	1200	1317	3140;3141	2974;2975	2975				2
CADADKYQTVAQIDRPETR	Unmodified	2236.05	0.0542438	1071	BW23_RS22940	yes	yes	0	0	0	0	2	By MS/MS	By MS/MS	2	0		2		1	1	33.291	33.302	3	1.7889e-10	14998	Nsco_1464_B_ubonesis_DsbA_WT_-45	174.23	166.05			2340400	1136700	1203700	1409	1071	1318	3142;3143	2976;2977	2977				2
CAFEVAAYDQGANVTYIDPTSSQIGHK	Unmodified	2941.36	0.355236	32	BW23_RS01225	yes	yes	0	0	0	0	0	By MS/MS	By MS/MS	1.67	0.471	2	4		3	3	74.839	74.821	2;3	2.1908e-13	33749	Nsco_1464_B_ubonesis_DsbA_WT_-25	174.95	170.51			35418000	29311000	6107700	1410	32	1319	3144;3145;3146;3147;3148;3149	2978;2979;2980;2981;2982;2983;2984	2982				7
CALLIVPASYERPMDGPPQR	Unmodified	2269.13	0.134743	318	BW23_RS09235	yes	yes	0	0	0	0	1	By MS/MS	By MS/MS	1.6	0.49	2	3		4	1	68.453	68.449	2;3	1.1581e-05	35699	Nsco_1464_B_ubonesis_DsbA_T36_-25	107.85	94.446			4832000	4254300	577630	1411	318	1320	3150;3151;3152;3153;3154	2985;2986;2987;2988;2989;2990	2986				6
CAYITGAAGGLGR	Unmodified	1265.62	0.618655	199	BW23_RS06230	yes	yes	0	0	0	0	0	By MS/MS	By MS/MS	2	0		2		1	1	43.811	43.819	2	3.4668e-05	18431	Nsco_1464_B_ubonesis_DsbA_T36_-45	149.27	119.6			8072600	4441500	3631100	1412	199	1321	3155;3156	2991;2992	2991				2
CCAADDKEACFAVEGPK	Unmodified	1926.79	0.791018	1731	CON__P02769	yes	yes	0	0	0	0	1	By MS/MS	By matching	1	0	2			1	1	34.985	34.989	2	0.015706	33322	Nsco_1464_B_ubonesis_DsbA_T36_-25	60.49	60.49		+	263050	179490	83554	1413	1731	1322	3157;3158	2993	2993				1
CDCGEQLDLALR	Unmodified	1448.64	0.638798	377	BW23_RS10995	yes	yes	0	0	0	0	0	By MS/MS	By MS/MS	2	0		2		1	1	59.67	59.702	2	9.1077e-07	21680	Nsco_1464_B_ubonesis_DsbA_T36_-45	220.17	195.82			15860000	12675000	3185100	1414	377	1323	3159;3160	2994;2995	2994				2
CDGALVTQAAAPTPVAPAAPAISSQK	Unmodified	2491.27	0.274073	700	BW23_RS18425	yes	yes	0	0	0	0	0	By MS/MS	By MS/MS	1.09	0.287	10	1		4	7	74.736	74.715	2	1.9256e-26	33328	Nsco_1464_B_ubonesis_DsbA_WT_-25	273.33	266.6			3015600000	1824400000	1191200000	1415	700	1324	3161;3162;3163;3164;3165;3166;3167;3168;3169;3170;3171	2996;2997;2998;2999;3000;3001;3002;3003;3004;3005;3006;3007;3008;3009	3005				13
CDMVDDAELLELVEMEVR	Oxidation (M)	2180.96	0.963957	1002	BW23_RS22020;BW23_RS21950	yes	no	0	0	0	1	0	By MS/MS		1	0	1			1		109.64	109.64	2	2.1317e-08	42885	Nsco_1464_B_ubonesis_DsbA_T36_-25	130.07	118.16			2688600	2688600	0	1416	1002	1325	3172	3010	3010			467	1
CDVIAEGVIAGSK	Unmodified	1317.66	0.659851	1306	BW23_RS26175	yes	yes	0	0	0	0	0	By MS/MS		2	0		1		1		52.979	52.974	2	0.00010848	20318	Nsco_1464_B_ubonesis_DsbA_T36_-45	120.86	104.65			1140700	1140700	0	1417	1306	1326	3173	3011	3011				1
CDVILPLVAIATPATYVQQPLR	Unmodified	2437.34	0.340302	1650	BW23_RS30565	yes	yes	0	0	0	0	0	By matching	By MS/MS	1	0	2			1	1	109.07	109.09	2	5.2578e-06	39228	Nsco_1464_B_ubonesis_DsbA_WT_-25	117.08	109.3			2995800	2322900	672910	1418	1650	1327	3174;3175	3012	3012				1
CEAFGGGFELASPAAGR	Unmodified	1695.77	0.767504	1149	BW23_RS24090	yes	yes	0	0	0	0	0	By MS/MS	By MS/MS	2	0		2		1	1	69.236	69.231	2	1.6881e-09	23533	Nsco_1464_B_ubonesis_DsbA_T36_-45	219.43	207.72			8737500	3944100	4793500	1419	1149	1328	3176;3177	3013;3014	3013				2
CEHGDMVFTK	Oxidation (M)	1238.51	0.505993	934	BW23_RS21275	yes	yes	0	0	0	1	0	By matching	By MS/MS	2	0		2		1	1	20.115	20.158	2	0.0024836	12595	Nsco_1464_B_ubonesis_DsbA_WT_-45	85.67	79.567			1966200	1041000	925180	1420	934	1329	3178;3179	3015	3015			403	1
CEHGDMVFTK	Unmodified	1222.51	0.511079	934	BW23_RS21275	yes	yes	0	0	0	0	0	By matching	By MS/MS	3	0			2	1	1	25.411	25.431	2	0.00011952	2050	Nsco_1464_B_ubonesis_DsbA_WT_-65	182.65	182.65			11182000	4531200	6651200	1421	934	1329	3180;3181	3016	3016				1
CEMEQQNQEYK	Unmodified	1485.59	0.586428	1724	CON__P02533;CON__Q04695;CON__Q9QWL7;CON__Q61782	yes	no	0	0	0	0	0	By MS/MS	By matching	2	0		2		1	1	21.142	21.186	2	6.3906e-05	14258	Nsco_1464_B_ubonesis_DsbA_T36_-45	171.36	167.22		+	814650	396970	417680	1422	1724	1330	3182;3183	3017	3017				1
CENLFILPASQTR	Unmodified	1547.78	0.776612	718	BW23_RS18730	yes	yes	0	0	0	0	0	By MS/MS	By MS/MS	2	0		2		1	1	71.838	71.827	2	4.5212e-06	23978	Nsco_1464_B_ubonesis_DsbA_T36_-45	190.66	182.74			21151000	12050000	9101000	1423	718	1331	3184;3185	3018;3019	3018				2
CESLPQAPHAIR	Unmodified	1377.68	0.682318	292	BW23_RS08630	yes	yes	0	0	0	0	0	By MS/MS		2	0		1		1		31.756	31.748	2	0.0066921	16148	Nsco_1464_B_ubonesis_DsbA_T36_-45	74.92	65.17			193960	193960	0	1424	292	1332	3186	3020	3020				0
CFGEALSR	Unmodified	938.428	0.428001	173	BW23_RS04680	yes	yes	0	0	0	0	0	By matching	By MS/MS	3	0			2	1	1	31.962	31.969	2	0.018913	3160	Nsco_1464_B_ubonesis_DsbA_WT_-65	70.525	64.07			687480	289030	398450	1425	173	1333	3187;3188	3021	3021				1
CFHGSGYSQIVEK	Unmodified	1510.69	0.687463	601	BW23_RS17195	yes	yes	0	0	0	0	0	By MS/MS	By MS/MS	2	0		2		1	1	29.875	29.897	2	8.9438e-09	15790	Nsco_1464_B_ubonesis_DsbA_T36_-45	248.98	222.88			30131000	19259000	10872000	1426	601	1334	3189;3190	3022;3023	3022				2
CFRDEDLR	Unmodified	1109.49	0.492392	1268	BW23_RS25790	yes	yes	0	0	0	0	1		By MS/MS	2	0		1			1	24.422	24.501	2	0.0027218	13307	Nsco_1464_B_ubonesis_DsbA_WT_-45	118.74	102.86			0	0	0	1427	1268	1335	3191	3024	3024				1
CGLPISDPAVLADTPLGK	Unmodified	1822.95	0.949885	1468	BW23_RS28100	yes	yes	0	0	0	0	0	By MS/MS		1	0	1			1		91.303	91.303	2	0.004781	39223	Nsco_1464_B_ubonesis_DsbA_T36_-25	74.326	58.664			858190	858190	0	1428	1468	1336	3192	3025	3025				1
CGVTCFNFHEVDAK	Unmodified	1682.72	0.718111	473	BW23_RS14495	yes	yes	0	0	0	0	0	By MS/MS	By MS/MS	3	0			2	1	1	47.985	47.972	3	7.9009e-05	5907	Nsco_1464_B_ubonesis_DsbA_T36_-65	103.76	96.873			4984500	2816900	2167600	1429	473	1337	3193;3194	3026;3027	3026				1
CHGSGTYIPEPCAHCHGSGK	Unmodified	2210.9	0.904425	803	BW23_RS19885	yes	yes	0	0	0	0	0		By MS/MS	3	0			1		1	21.376	21.449	3	6.8179e-06	1512	Nsco_1464_B_ubonesis_DsbA_WT_-65	113.86	103.33			0	0	0	1430	803	1338	3195	3028	3028				1
CHSQALTIK	Unmodified	1056.54	0.538614	244	BW23_RS07010	yes	yes	0	0	0	0	0		By MS/MS	2	0		1			1	20.891	20.977	2	0.00012533	12742	Nsco_1464_B_ubonesis_DsbA_WT_-45	204.07	183.52			1499400	0	1499400	1431	244	1339	3196	3029	3029				1
CHTIMNCVDVCPK	Unmodified	1632.69	0.688073	237	BW23_RS06895	yes	yes	0	0	0	0	0	By MS/MS	By MS/MS	2	0		3		2	1	36.831	36.833	2	6.2563e-17	17051	Nsco_1464_B_ubonesis_DsbA_T36_-45	316.34	301.26			128310000	67365000	60947000	1432	237	1340	3197;3198;3199	3030;3031;3032;3033	3030				4
CHTIMNCVDVCPK	Oxidation (M)	1648.68	0.682988	237	BW23_RS06895	yes	yes	0	0	0	1	0	By MS/MS	By MS/MS	2	0		2		1	1	36.508	36.515	2	2.5702e-07	17052	Nsco_1464_B_ubonesis_DsbA_T36_-45	220.23	214.4			6672500	3486800	3185700	1433	237	1340	3200;3201	3034;3035	3034			100	2
CIAAGIYDDSGK	Unmodified	1268.57	0.570702	1518	BW23_RS28840	yes	yes	0	0	0	0	0	By MS/MS	By MS/MS	2	0		3		2	1	40.821	40.825	2	8.9607e-05	17773	Nsco_1464_B_ubonesis_DsbA_T36_-45	135.55	130.58			19123000	11391000	7731900	1434	1518	1341	3202;3203;3204	3036;3037;3038	3036				3
CIAFEQAENR	Unmodified	1236.56	0.555721	32	BW23_RS01225	yes	yes	0	0	0	0	0	By MS/MS	By MS/MS	2	0		2		1	1	33.957	33.966	2	1.944e-06	16583	Nsco_1464_B_ubonesis_DsbA_T36_-45	245.16	242.73			42582000	30033000	12549000	1435	32	1342	3205;3206	3039;3040	3039				2
CIGGADLVDEQAAVQALDAVQR	Unmodified	2298.13	0.127409	388	BW23_RS11250	yes	yes	0	0	0	0	0	By MS/MS	By MS/MS	1	0	2			1	1	94.533	94.583	2	8.0908e-12	39786	Nsco_1464_B_ubonesis_DsbA_T36_-25	179.41	164.21			3269000	2879800	389160	1436	388	1343	3207;3208	3041;3042	3041				2
CINFLEQPNAGR	Unmodified	1417.68	0.677233	1406	BW23_RS27310	yes	yes	0	0	0	0	0	By MS/MS	By MS/MS	2	0		2		1	1	55.895	55.93	2	2.7382e-08	19382	Nsco_1464_B_ubonesis_DsbA_WT_-45	241.4	241.4			22571000	11101000	11470000	1437	1406	1344	3209;3210	3043;3044	3044				2
CINFLERPNAGQIVVDGEAVR	Unmodified	2356.2	0.195763	630	BW23_RS17720	yes	yes	0	0	0	0	1	By MS/MS	By MS/MS	2.33	0.943	1		2	1	2	70.731	70.668	2;3	0.001238	33416	Nsco_1464_B_ubonesis_DsbA_WT_-25	99.531	67.468			225350	0	225350	1438	630	1345	3211;3212;3213	3045;3046;3047	3046				3
CLGVVHSGDNR	Unmodified	1212.57	0.566954	1487	BW23_RS28350	yes	yes	0	0	0	0	0	By MS/MS	By MS/MS	2	0		2		1	1	20.677	20.72	2	2.6792e-06	14144	Nsco_1464_B_ubonesis_DsbA_T36_-45	223.84	223.84			48821000	38272000	10549000	1439	1487	1346	3214;3215	3048;3049	3048				2
CLHGVPGAAFVIVR	Unmodified	1494.81	0.812938	272	BW23_RS07995	yes	yes	0	0	0	0	0	By MS/MS		3	0			1	1		61.548	61.512	2	0.029835	7955	Nsco_1464_B_ubonesis_DsbA_T36_-65	57.598	55.186			156890	156890	0	1440	272	1347	3216	3050	3050				0
CLIPFDCDDFSR	Unmodified	1543.64	0.643549	1250	BW23_RS25535	yes	yes	0	0	0	0	0	By matching	By MS/MS	2	0		2		1	1	82.794	82.798	2	9.8264e-05	24663	Nsco_1464_B_ubonesis_DsbA_WT_-45	129.85	114.16			9081300	6126900	2954400	1441	1250	1348	3217;3218	3051	3051				1
CLIPFDCDDFSRR	Unmodified	1699.74	0.74466	1250	BW23_RS25535	yes	yes	0	0	0	0	1	By MS/MS	By MS/MS	2	0		2		1	1	68.35	68.349	3	0.00011113	23336	Nsco_1464_B_ubonesis_DsbA_T36_-45	114.82	96.037			759760	591140	168620	1442	1250	1349	3219;3220	3052;3053	3052				2
CLMTGGNFGFGEDPVTGSANAALAGVLTR	Unmodified	2882.37	0.369112	1414	BW23_RS27485	yes	yes	0	0	0	0	0		By MS/MS	1	0	1				1	106.67	106.72	2	0.0011066	38686	Nsco_1464_B_ubonesis_DsbA_WT_-25	83.253	77.538			2694200	0	2694200	1443	1414	1350	3221	3054	3054				1
CLSVCGDDPDR	Unmodified	1292.51	0.512535	418	BW23_RS12320	yes	yes	0	0	0	0	0	By MS/MS	By MS/MS	2	0		2		1	1	30.451	30.472	2	0.00013657	15888	Nsco_1464_B_ubonesis_DsbA_T36_-45	136.63	131.27			3399500	1732300	1667100	1444	418	1351	3222;3223	3055;3056	3055				2
CMPHPMLK	Unmodified	1012.47	0.465649	819	BW23_RS20050	yes	yes	0	0	0	0	0	By MS/MS		2	0		1		1		26.197	26.198	2	0.0021768	15120	Nsco_1464_B_ubonesis_DsbA_T36_-45	122.15	108.23			0	0	0	1445	819	1352	3224	3057	3057				1
CNSIHPAFIR	Unmodified	1213.6	0.602611	199	BW23_RS06230	yes	yes	0	0	0	0	0	By MS/MS		2	0		1		1		31.656	31.648	3	0.00079618	16102	Nsco_1464_B_ubonesis_DsbA_T36_-45	91.265	86.967			428080	428080	0	1446	199	1353	3225	3058	3058				1
CPFSWSALDIK	Unmodified	1322.63	0.632908	1028	BW23_RS22290	yes	yes	0	0	0	0	0	By MS/MS	By MS/MS	2	0		2		1	1	81.251	81.252	2	3.325e-05	25636	Nsco_1464_B_ubonesis_DsbA_T36_-45	185.6	154.88			7770400	6358600	1411700	1447	1028	1354	3226;3227	3059;3060	3059				2
CPIKPGTLAEEIYGK	Unmodified	1674.87	0.865093	1527	BW23_RS28965	yes	yes	0	0	0	0	1	By MS/MS	By MS/MS	3	0			2	1	1	54.871	54.884	3	1.8111e-05	7021	Nsco_1464_B_ubonesis_DsbA_T36_-65	119.31	112.87			1594400	925260	669170	1448	1527	1355	3228;3229	3061;3062	3061				2
CPNLIGFK	Unmodified	947.49	0.489873	65	BW23_RS02260	yes	yes	0	0	0	0	0	By MS/MS	By MS/MS	3	0			2	1	1	49.03	49.019	2	0.00038263	5634	Nsco_1464_B_ubonesis_DsbA_WT_-65	143.37	143.37			673750	343150	330600	1449	65	1356	3230;3231	3063;3064	3064				2
CPSLHAEHAIR	Unmodified	1289.63	0.629889	580	BW23_RS16705	yes	yes	0	0	0	0	0	By MS/MS		2	0		1		1		21.048	21.048	3	0.0059275	14201	Nsco_1464_B_ubonesis_DsbA_T36_-45	75.695	61.438			228260	228260	0	1450	580	1357	3232	3065	3065				1
CQMSAAQLTALSPGDILVLDHR	Unmodified	2395.2	0.1988	460	BW23_RS13890	yes	yes	0	0	0	0	0	By MS/MS	By MS/MS	2	0		2		1	1	90.32	90.349	3	1.0461e-05	27344	Nsco_1464_B_ubonesis_DsbA_T36_-45	97.059	92.888			7135100	2244600	4890500	1451	460	1358	3233;3234	3066;3067	3066				2
CSLLTNR	Unmodified	862.433	0.433086	173	BW23_RS04680	yes	yes	0	0	0	0	0	By MS/MS	By MS/MS	2.5	0.5		2	2	3	1	26.604	26.668	2	0.00065612	2206	Nsco_1464_B_ubonesis_DsbA_WT_-65	128.48	91.456			671430	0	671430	1452	173	1359	3235;3236;3237;3238	3068;3069;3070;3071	3071				4
CTVIVSGGDPER	Unmodified	1288.61	0.60815	551	BW23_RS16265	yes	yes	0	0	0	0	0	By MS/MS		2	0		1		1		31.447	31.438	2	0.001507	16076	Nsco_1464_B_ubonesis_DsbA_T36_-45	88.496	67.795			502660	502660	0	1453	551	1360	3239	3072	3072				1
CTYGPYAR	Unmodified	986.428	0.428001	1013	BW23_RS22080	yes	yes	0	0	0	0	0	By MS/MS	By MS/MS	2	0		2		1	1	25.478	25.517	2	0.00034932	14999	Nsco_1464_B_ubonesis_DsbA_T36_-45	151.17	146.58			3165300	2334900	830390	1454	1013	1361	3240;3241	3073;3074	3073				2
CVGQGFAGGLEPLAK	Unmodified	1502.76	0.755149	147	BW23_RS03750	yes	yes	0	0	0	0	0	By matching	By MS/MS	2	0		2		1	1	62.731	62.753	2	4.3902e-06	20918	Nsco_1464_B_ubonesis_DsbA_WT_-45	133.07	126.41			2007200	902370	1104800	1455	147	1362	3242;3243	3075	3075				1
CVLGCGLAGVNNASWLAAFR	Unmodified	2135.04	0.0404484	1047	BW23_RS22490	yes	yes	0	0	0	0	0	By MS/MS	By MS/MS	1	0	2			1	1	100.98	101.02	2	1.4882e-08	41128	Nsco_1464_B_ubonesis_DsbA_T36_-25	144.27	119.41			1093100	537900	555190	1456	1047	1363	3244;3245	3076;3077	3076				2
CVLPADLAQR	Unmodified	1141.59	0.591378	110	BW23_RS03300	yes	yes	0	0	0	0	0	By MS/MS	By MS/MS	3	0			2	1	1	49.36	49.346	2	0.00049808	6142	Nsco_1464_B_ubonesis_DsbA_T36_-65	117.04	117.04			1680900	1118300	562610	1457	110	1364	3246;3247	3078;3079	3078				2
CVVETGTATLYR	Unmodified	1368.67	0.67075	1294	BW23_RS26035	yes	yes	0	0	0	0	0	By MS/MS	By MS/MS	2	0		2		1	1	45.546	45.553	2	2.4757e-06	18775	Nsco_1464_B_ubonesis_DsbA_T36_-45	202.2	191.49			42830000	17115000	25715000	1458	1294	1365	3248;3249	3080;3081	3080				2
CVWLENDFDGMIPALK	Unmodified	1906.9	0.895741	206	BW23_RS06500	yes	yes	0	0	0	0	0	By MS/MS	By MS/MS	1	0	2			1	1	103.98	104.01	2	0.0115	38197	Nsco_1464_B_ubonesis_DsbA_WT_-25	62.303	0			1200100	798250	401890	1459	206	1366	3250;3251	3082;3083	3083				2
CVWVAQDLDGIIPALK	Unmodified	1796.95	0.949491	1407	BW23_RS27325	yes	yes	0	0	0	0	0	By MS/MS	By MS/MS	1	0	2			1	1	105.5	105.53	2	0.019108	38431	Nsco_1464_B_ubonesis_DsbA_WT_-25	52.79	52.79			13725000	12339000	1385800	1460	1407	1367	3252;3253	3084	3084				1
CVWVENDFDGLIPALQAR	Unmodified	2102.03	0.0255098	623	BW23_RS17680	yes	yes	0	0	0	0	0	By MS/MS	By MS/MS	1	0	3			2	1	104.51	104.53	2	2.4956e-15	38487	Nsco_1464_B_ubonesis_DsbA_WT_-25	245.21	218.24			43425000	21970000	21455000	1461	623	1368	3254;3255;3256	3085;3086;3087	3087				3
CYLAGMSVSDIASK	Unmodified	1500.7	0.69525	430	BW23_RS13355	yes	yes	0	0	0	0	0		By MS/MS	2	0		1			1	65.507	65.55	2	0.0054892	21467	Nsco_1464_B_ubonesis_DsbA_WT_-45	79.82	75.138			3145100	0	3145100	1462	430	1369	3257	3088	3088				1
DAAAADATAAAVR	Unmodified	1172.58	0.578564	1444	BW23_RS27855	yes	yes	0	0	0	0	0	By MS/MS		2	0		1		1		31.325	31.317	2	0.00033798	16040	Nsco_1464_B_ubonesis_DsbA_T36_-45	104.82	89.673			1004500	1004500	0	1463	1444	1370	3258	3089	3089				1
DAAALAAQVASLWPDGEAHR	Unmodified	2048.01	0.00755158	1119	BW23_RS23760	yes	yes	0	0	0	0	0	By MS/MS		1	0	1			1		96.278	96.278	2	3.0347e-10	40148	Nsco_1464_B_ubonesis_DsbA_T36_-25	162.37	150.39			554850	554850	0	1464	1119	1371	3259	3090	3090				1
DAAAPAAAGAFKPK	Unmodified	1284.68	0.682636	95	BW23_RS03020	yes	yes	0	0	0	0	1	By MS/MS	By MS/MS	1	0	2			1	1	29.239	29.263	2	0.0026368	30596	Nsco_1464_B_ubonesis_DsbA_WT_-25	86.624	81.143			366720	193570	173150	1465	95	1372	3260;3261	3091;3092	3092				2
DAADAALHDAALAHR	Unmodified	1516.74	0.738253	467	BW23_RS14170	yes	yes	0	0	0	0	0	By matching	By MS/MS	2	0		2		1	1	37.939	37.946	3	2.2763e-06	15816	Nsco_1464_B_ubonesis_DsbA_WT_-45	134.9	128.43			2503300	1604900	898440	1466	467	1373	3262;3263	3093	3093				1
DAADKYGSQCIVVAIDAK	Unmodified	1922.94	0.940777	953	BW23_RS21540	yes	yes	0	0	0	0	1	By MS/MS	By MS/MS	1	0	2			1	1	59.971	60.016	2	3.0097e-05	34792	Nsco_1464_B_ubonesis_DsbA_T36_-25	101.39	100.1			681790	280360	401430	1467	953	1374	3264;3265	3094;3095	3094				2
DAAHAEGLSSGHVEGQALGYQAGYEQGR	Unmodified	2857.3	0.301561	1146	BW23_RS24030	yes	yes	0	0	0	0	0	By MS/MS	By MS/MS	2	0		2		1	1	45.796	45.803	3	4.3127e-10	18765	Nsco_1464_B_ubonesis_DsbA_T36_-45	156.7	146.3			3598200	2351600	1246500	1468	1146	1375	3266;3267	3096;3097	3096				2
DAAILSNCPDR	Unmodified	1230.57	0.566285	28	BW23_RS01130	yes	yes	0	0	0	0	0	By MS/MS		2	0		1		1		35.927	35.92	2	0.00015261	16893	Nsco_1464_B_ubonesis_DsbA_T36_-45	128.86	123.89			2300200	2300200	0	1469	28	1376	3268	3098	3098				1
DAAKPAAKPDTATTTASVAPK	Unmodified	2011.06	0.0585841	251	BW23_RS07060	yes	yes	0	0	0	0	2		By MS/MS	3	0			1		1	23.338	23.411	3	1.1823e-08	1693	Nsco_1464_B_ubonesis_DsbA_WT_-65	136.14	132.95			1776300	0	1776300	1470	251	1377	3269	3099	3099				1
DAALMPMR	Unmodified	903.431	0.430643	1518	BW23_RS28840	yes	yes	0	0	0	0	0	By MS/MS	By MS/MS	3	0			2	1	1	45.109	45.098	2	0.0027686	5464	Nsco_1464_B_ubonesis_DsbA_T36_-65	97.071	93.679			1351600	750480	601090	1471	1518	1378	3270;3271	3100;3101	3100				2
DAANDKPTYVSILGLDASR	Unmodified	2005.01	0.0116339	221	BW23_RS06665	yes	yes	0	0	0	0	1	By MS/MS		1	0	1			1		76.006	76.006	2	3.4355e-05	36758	Nsco_1464_B_ubonesis_DsbA_T36_-25	96.591	92.748			665320	665320	0	1472	221	1379	3272	3102	3102				1
DAAPGLPIVVGLTASATQFAAAR	Unmodified	2196.19	0.190267	1181	BW23_RS24620	yes	yes	0	0	0	0	0	By MS/MS	By MS/MS	1	0	2			1	1	109.87	109.88	2	2.1563e-05	39368	Nsco_1464_B_ubonesis_DsbA_WT_-25	90.754	89.606			7291500	1259500	6031900	1473	1181	1380	3273;3274	3103;3104;3105	3104				3
DAAPQPPSATNSDNPLAR	Unmodified	1820.87	0.865304	459	BW23_RS13865	yes	yes	0	0	0	0	0	By matching	By MS/MS	1	0	2			1	1	49.014	49.022	2	0.039473	31658	Nsco_1464_B_ubonesis_DsbA_WT_-25	43.991	43.991			499090	292580	206510	1474	459	1381	3275;3276	3106	3106				1
DAAPWTAGAPLPGGDIANAK	Unmodified	1891.94	0.942826	1292	BW23_RS26010	yes	yes	0	0	0	0	0	By MS/MS	By MS/MS	1	0	2			1	1	79.108	79.096	2	0.0038448	37234	Nsco_1464_B_ubonesis_DsbA_T36_-25	73.927	66.902			1953500	1405500	547960	1475	1292	1382	3277;3278	3107	3107				1
DAARPNVLQR	Unmodified	1138.62	0.620704	1012	BW23_RS22075	yes	yes	0	0	0	0	1	By matching	By MS/MS	3	0			2	1	1	24.565	24.586	2	0.018344	1867	Nsco_1464_B_ubonesis_DsbA_WT_-65	74.464	60.258			924860	513320	411540	1476	1012	1383	3279;3280	3108	3108				1
DAAVPPLLSSFSFDALQQAR	Unmodified	2132.09	0.0902186	969	BW23_RS21685	yes	yes	0	0	0	0	0		By MS/MS	1	0	1				1	109.47	109.5	2	2.0592e-10	39315	Nsco_1464_B_ubonesis_DsbA_WT_-25	173.06	162.41			10447000	0	10447000	1477	969	1384	3281	3109	3109				1
DACGDAACVAAAYR	Unmodified	1469.6	0.602747	4	BW23_RS00220	yes	yes	0	0	0	0	0	By MS/MS	By MS/MS	2	0		2		1	1	49.182	49.192	2	1.6283e-15	18051	Nsco_1464_B_ubonesis_DsbA_WT_-45	292.68	286.31			20748000	8612100	12136000	1478	4	1385	3282;3283	3110;3111	3111				2
DADFFVPLNVR	Unmodified	1291.66	0.656087	1338	BW23_RS26535	yes	yes	0	0	0	0	0	By MS/MS	By MS/MS	2	0		2		1	1	91.018	91.05	2	0.00069732	25951	Nsco_1464_B_ubonesis_DsbA_WT_-45	107.57	100.35			1853100	1280500	572650	1479	1338	1386	3284;3285	3112;3113	3113				2
DADGALAALAEMQAGGKR	Unmodified	1743.86	0.857382	1401	BW23_RS27250	yes	yes	0	0	0	0	1	By MS/MS	By MS/MS	1	0	2			1	1	73.362	73.327	2	7.3716e-07	36327	Nsco_1464_B_ubonesis_DsbA_T36_-25	123.95	116.35			670410	470310	200110	1480	1401	1387	3286;3287	3114;3115	3114				2
DADGDVLGVTALEMETGDVYILEGK	Unmodified	2609.24	0.241829	236	BW23_RS06890	yes	yes	0	0	0	0	0	By MS/MS	By matching	1	0	2			1	1	111.36	111.37	2	1.9311e-17	43262	Nsco_1464_B_ubonesis_DsbA_T36_-25	197.15	190.42			1463900	1329700	134190	1481	236	1388	3288;3289	3116	3116				1
DADIVIENFRPGLLEK	Unmodified	1827.97	0.973064	1661	BW23_RS30720	yes	yes	0	0	0	0	1	By MS/MS	By MS/MS	1	0	2			1	1	81.829	81.826	2	2.5035e-06	37683	Nsco_1464_B_ubonesis_DsbA_T36_-25	146.36	141.56			2479800	1940100	539730	1482	1661	1389	3290;3291	3117;3118	3117				2
DADVALLVGARPR	Unmodified	1351.76	0.757198	234	BW23_RS06870	yes	yes	0	0	0	0	1	By MS/MS	By MS/MS	1	0	2			1	1	56.495	56.544	2	4.1475e-07	34512	Nsco_1464_B_ubonesis_DsbA_T36_-25	224.02	209.9			2188900	1500200	688780	1483	234	1390	3292;3293	3119;3120	3119				2
DADWQPAK	Unmodified	929.424	0.424296	1709	BW23_RS31315	yes	yes	0	0	0	0	0	By MS/MS	By matching	3	0			2	1	1	27.197	27.214	2	0.00080772	2460	Nsco_1464_B_ubonesis_DsbA_T36_-65	120.49	109.67			3130600	2813400	317200	1484	1709	1391	3294;3295	3121	3121				1
DAEANAAEDHKLR	Unmodified	1438.68	0.680069	804	BW23_RS19890	yes	yes	0	0	0	0	1	By MS/MS	By MS/MS	2	0		2		1	1	18.566	18.61	3	5.0324e-05	13733	Nsco_1464_B_ubonesis_DsbA_T36_-45	122.39	114.05			1233700	928320	305370	1485	804	1392	3296;3297	3122;3123	3122				2
DAEAWFNEK	Unmodified	1108.48	0.482539	1735	CON__P13645;CON__Q7Z3Y7;CON__Q148H6;CON__Q7Z3Y8;CON__Q7Z3Z0	yes	no	0	0	0	0	0	By MS/MS	By MS/MS	2	0		2		1	1	55.255	55.288	2	0.0002784	20751	Nsco_1464_B_ubonesis_DsbA_T36_-45	136.27	119.81		+	4476800	3296100	1180800	1486	1735	1393	3298;3299	3124;3125	3124				2
DAEHFDAAGLVAAAPK	Unmodified	1581.78	0.778721	1431	BW23_RS27675	yes	yes	0	0	0	0	0	By MS/MS	By MS/MS	2	0		3		1	2	63.137	63.171	2;3	2.6195e-15	22382	Nsco_1464_B_ubonesis_DsbA_T36_-45	270.02	270.02			30808000	21308000	9500300	1487	1431	1394	3300;3301;3302	3126;3127	3126				2
DAFAIPEDVAIPALISIGHYGDADKLDPVLR	Unmodified	3290.72	0.718693	922	BW23_RS21155	yes	yes	0	0	0	0	1	By MS/MS	By MS/MS	2	0		2		1	1	108.32	108.33	3	0.0036202	27938	Nsco_1464_B_ubonesis_DsbA_WT_-45	61.89	59.637			945040	362760	582280	1488	922	1395	3303;3304	3128	3128				1
DAFDAAIAAVHDALR	Unmodified	1554.78	0.779055	802	BW23_RS19880	yes	yes	0	0	0	0	0	By MS/MS	By MS/MS	1	0	2			1	1	99.816	99.859	2	4.1639e-06	40883	Nsco_1464_B_ubonesis_DsbA_T36_-25	134.98	121.21			1565300	1421500	143780	1489	802	1396	3305;3306	3129;3130	3129				2
DAFGFDAAYAADVLDTEMPR	Unmodified	2173.96	0.962635	829	BW23_RS20150	yes	yes	0	0	0	0	0	By MS/MS	By MS/MS	1	0	2			1	1	109.43	109.45	2	2.5825e-10	42838	Nsco_1464_B_ubonesis_DsbA_T36_-25	167.32	151.75			2378700	1379700	998990	1490	829	1397	3307;3308	3131;3132	3131				2
DAFLDTTPQSEHDETGR	Unmodified	1917.83	0.834063	1680	BW23_RS30880	yes	yes	0	0	0	0	0	By MS/MS	By MS/MS	2	0		2		1	1	40.83	40.839	2	4.9718e-09	17840	Nsco_1464_B_ubonesis_DsbA_T36_-45	198.49	170.47			3896700	1896300	2000500	1491	1680	1398	3309;3310	3133;3134	3133				2
DAFRPGMGAYLPDR	Oxidation (M)	1580.74	0.740561	770	BW23_RS19345	yes	yes	0	0	0	1	1	By MS/MS	By MS/MS	2	0		2		1	1	46.641	46.648	2	0.0072651	18958	Nsco_1464_B_ubonesis_DsbA_T36_-45	71.085	45.146			4385400	2554500	1830800	1492	770	1399	3311;3312	3135	3135			321	1
DAFVSNDYASLDALPAGAVVGTSSLR	Unmodified	2595.28	0.281661	1399	BW23_RS27240	yes	yes	0	0	0	0	0	By MS/MS	By MS/MS	1	0	2			1	1	102.78	102.82	2	4.4789e-13	41465	Nsco_1464_B_ubonesis_DsbA_T36_-25	163.51	145.59			8044300	6706100	1338200	1493	1399	1400	3313;3314	3136;3137	3136				2
DAFWTPATANAK	Unmodified	1291.62	0.619701	700	BW23_RS18425	yes	yes	0	0	0	0	0	By MS/MS	By MS/MS	2	0		6		3	3	64.227	64.242	2	4.3745e-05	23055	Nsco_1464_B_ubonesis_DsbA_T36_-45	166.19	157.32			2231900000	804540000	1427300000	1494	700	1401	3315;3316;3317;3318;3319;3320	3138;3139;3140;3141;3142;3143;3144;3145;3146	3141				9
DAGADVLYAPGLADPDEIAELTR	Unmodified	2371.15	0.154335	7	BW23_RS00340	yes	yes	0	0	0	0	0	By matching	By MS/MS	1	0	2			1	1	108.19	108.21	2	0.0041625	38974	Nsco_1464_B_ubonesis_DsbA_WT_-25	65.805	60.081			1445900	354400	1091500	1495	7	1402	3321;3322	3147	3147				1
DAGAELTLVSPLGGQPPLDPK	Unmodified	2074.09	0.0946353	298	BW23_RS08835	yes	yes	0	0	0	0	0	By MS/MS	By MS/MS	1	0	2			1	1	96.998	97.046	2	0.0026521	40292	Nsco_1464_B_ubonesis_DsbA_T36_-25	77.192	69.326			29526000	23996000	5530100	1496	298	1403	3323;3324	3148;3149	3148				2
DAGALLESLPFIR	Unmodified	1400.77	0.766365	304	BW23_RS09010	yes	yes	0	0	0	0	0	By MS/MS	By MS/MS	2	0		2		1	1	108.36	108.38	2	1.0168e-06	30161	Nsco_1464_B_ubonesis_DsbA_T36_-45	206.48	186.18			5311300	3717700	1593600	1497	304	1404	3325;3326	3150;3151	3150				2
DAGDPVEIAR	Unmodified	1041.51	0.509088	953	BW23_RS21540	yes	yes	0	0	0	0	0	By MS/MS	By MS/MS	3	0			6	3	3	42.276	42.266	2	3.0138e-06	4633	Nsco_1464_B_ubonesis_DsbA_T36_-65	234.03	165.81			47707000	25317000	22390000	1498	953	1405	3327;3328;3329;3330;3331;3332	3152;3153;3154;3155;3156	3152				5
DAGDSPASSAPSESR	Unmodified	1432.61	0.60663	540	BW23_RS16060	yes	yes	0	0	0	0	0	By MS/MS	By MS/MS	2	0		2		1	1	20.115	20.158	2	2.3588e-12	14038	Nsco_1464_B_ubonesis_DsbA_T36_-45	260.22	260.22			59605000	52565000	7040700	1499	540	1406	3333;3334	3157;3158	3157				2
DAGFEVIVPPAQTCCGQPAYNSGDR	Unmodified	2708.2	0.195899	1519	BW23_RS28845	yes	yes	0	0	0	0	0	By MS/MS	By MS/MS	1	0	2			1	1	79.585	79.573	2	5.0238e-13	37310	Nsco_1464_B_ubonesis_DsbA_T36_-25	166.52	142.67			9995700	8893900	1101800	1500	1519	1407	3335;3336	3159;3160	3159				2
DAGGADYALAQAVEAGLAEGPR	Unmodified	2101.01	0.00761116	172	BW23_RS04640	yes	yes	0	0	0	0	0	By MS/MS	By MS/MS	1	0	2			1	1	104.7	104.73	2	1.4062e-05	41833	Nsco_1464_B_ubonesis_DsbA_T36_-25	104.41	94.043			1186100	836590	349480	1501	172	1408	3337;3338	3161;3162	3161				1
DAGGAGVVYPSVR	Unmodified	1246.63	0.6306	207	BW23_RS06510	yes	yes	0	0	0	0	0	By MS/MS	By matching	2	0		2		1	1	47.263	47.27	2	9.2814e-06	19113	Nsco_1464_B_ubonesis_DsbA_T36_-45	183.85	161.11			6336400	5603800	732580	1502	207	1409	3339;3340	3163	3163				1
DAGGALIVMPHGDGAVIR	Unmodified	1747.9	0.903938	864	BW23_RS20530	yes	yes	0	0	0	0	0	By MS/MS		1	0	1			1		66.871	66.871	2	7.5035e-06	35520	Nsco_1464_B_ubonesis_DsbA_T36_-25	116.01	101.85			346560	346560	0	1503	864	1410	3341	3164	3164				1
DAGIDAHPFDPAERPLAALK	Unmodified	2103.07	0.0749029	890	BW23_RS20855	yes	yes	0	0	0	0	1	By MS/MS	By MS/MS	3	0			2	1	1	64.676	64.671	3	0.0037211	8366	Nsco_1464_B_ubonesis_DsbA_T36_-65	63.578	57.735			1619800	1003700	616120	1504	890	1411	3342;3343	3165;3166	3165				2
DAGIDAHPFDPAERPLAALKDEGFVR	Unmodified	2806.4	0.403842	890	BW23_RS20855	yes	yes	0	0	0	0	2	By MS/MS	By MS/MS	3	0			2	1	1	76.001	75.977	4	4.7526e-06	8619	Nsco_1464_B_ubonesis_DsbA_WT_-65	107.9	99.601			9860400	4610200	5250200	1505	890	1412	3344;3345	3167;3168	3168				1
DAGLGDEPSTNR	Unmodified	1230.55	0.547658	326	BW23_RS09345	yes	yes	0	0	0	0	0	By MS/MS		2	0		1		1		26.031	26.031	2	2.084e-05	15087	Nsco_1464_B_ubonesis_DsbA_T36_-45	151.83	136.89			0	0	0	1506	326	1413	3346	3169	3169				1
DAGMNPDEVQYLNAHGTSTPLGDKNESDAVK	Oxidation (M)	3288.48	0.484078	652	BW23_RS17985	yes	yes	0	0	0	1	1	By MS/MS	By MS/MS	2	0		2		1	1	51.32	51.339	3	0.024265	19989	Nsco_1464_B_ubonesis_DsbA_T36_-45	41.734	38.014			908660	538970	369680	1507	652	1414	3347;3348	3170	3170			263	1
DAGMNPDEVQYLNAHGTSTPLGDKNESDAVK	Unmodified	3272.49	0.489164	652	BW23_RS17985	yes	yes	0	0	0	0	1	By MS/MS	By MS/MS	2	0		2		1	1	58.06	58.094	3	3.7652e-14	21370	Nsco_1464_B_ubonesis_DsbA_T36_-45	180.48	172.09			11793000	7949400	3844000	1508	652	1414	3349;3350	3171;3172	3171				2
DAGPLGDVAVLMPAYNAHDDVVR	Unmodified	2394.16	0.163794	748	BW23_RS19120	yes	yes	0	0	0	0	0	By MS/MS	By MS/MS	1.6	0.49	2	3		2	3	94.361	94.412	2;3	1.2089e-20	39789	Nsco_1464_B_ubonesis_DsbA_T36_-25	235.88	214.23			26645000	19543000	7102300	1509	748	1415	3351;3352;3353;3354;3355	3173;3174;3175;3176	3173				4
DAHDAIVAAIEDVLR	Unmodified	1606.83	0.831485	138	BW23_RS03655	yes	yes	0	0	0	0	0	By MS/MS		2	0		1		1		108.95	108.94	2	3.5215e-06	30235	Nsco_1464_B_ubonesis_DsbA_T36_-45	140.39	128.53			1042000	1042000	0	1510	138	1416	3356	3177	3177				1
DAHVLALTVLEGK	Unmodified	1364.77	0.766365	1371	BW23_RS26935	yes	yes	0	0	0	0	0	By MS/MS	By MS/MS	2	0		2		1	1	71.795	71.784	2	6.369e-07	23957	Nsco_1464_B_ubonesis_DsbA_T36_-45	215.5	213.35			4990700	2465900	2524800	1511	1371	1417	3357;3358	3178;3179	3178				2
DAIALESLTSPYANLIAVR	Unmodified	2016.09	0.0891559	1220	BW23_RS25200	yes	yes	0	0	0	0	0	By MS/MS	By MS/MS	1.22	0.416	7	2		5	4	109.03	109.04	2	1.1456e-25	38911	Nsco_1464_B_ubonesis_DsbA_WT_-25	304.7	231.74			153290000	73489000	79797000	1512	1220	1418	3359;3360;3361;3362;3363;3364;3365;3366;3367	3180;3181;3182;3183;3184;3185	3183				5
DAIAYFGFR	Unmodified	1058.52	0.51853	276	BW23_RS08020	yes	yes	0	0	0	0	0		By MS/MS	2	0		1			1	80.396	80.407	2	0.015753	24266	Nsco_1464_B_ubonesis_DsbA_WT_-45	79.469	53.732			0	0	0	1513	276	1419	3368	3186	3186				1
DAILLGGSSDNEFVK	Unmodified	1563.78	0.778052	1616	BW23_RS30145	yes	yes	0	0	0	0	0	By MS/MS	By MS/MS	2	0		2		1	1	74.841	74.83	2	0.002165	24567	Nsco_1464_B_ubonesis_DsbA_T36_-45	85.288	76.748			38544000	27579000	10965000	1514	1616	1420	3369;3370	3187;3188	3187				2
DAINAHR	Unmodified	795.399	0.39875	861	BW23_RS20495	yes	yes	0	0	0	0	0	By matching	By MS/MS	2	0		2		1	1	15.994	16.037	2	0.025993	11767	Nsco_1464_B_ubonesis_DsbA_WT_-45	66.994	57.753			205800	86014	119790	1515	861	1421	3371;3372	3189	3189				1
DALAAADAAIPAAER	Unmodified	1424.73	0.725957	1618	BW23_RS30175	yes	yes	0	0	0	0	0	By matching	By MS/MS	2	0		2		1	1	64.958	64.972	2	1.1448e-06	21350	Nsco_1464_B_ubonesis_DsbA_WT_-45	161.99	143.24			9889600	5602600	4287000	1516	1618	1422	3373;3374	3190	3190				1
DALAAELATLEPSVDK	Unmodified	1641.85	0.846132	1610	BW23_RS30105	yes	yes	0	0	0	0	0	By MS/MS	By MS/MS	1	0	2			1	1	95.113	95.163	2	0.002092	39925	Nsco_1464_B_ubonesis_DsbA_T36_-25	84.718	68.464			3741000	989960	2751000	1517	1610	1423	3375;3376	3191;3192	3191				2
DALAAELATLEPSVDKLK	Unmodified	1883.03	0.0251587	1610	BW23_RS30105	yes	yes	0	0	0	0	1	By MS/MS	By MS/MS	1	0	2			1	1	91.347	91.39	2	1.1051e-11	39246	Nsco_1464_B_ubonesis_DsbA_T36_-25	208.27	191.33			37140000	27946000	9194800	1518	1610	1424	3377;3378	3193;3194	3193				2
DALAAFLGGEAAALTQR	Unmodified	1673.87	0.873684	612	BW23_RS17350	yes	yes	0	0	0	0	0	By MS/MS	By MS/MS	1	0	2			1	1	107.34	107.36	2	8.6017e-07	38793	Nsco_1464_B_ubonesis_DsbA_WT_-25	136.99	104.46			1843200	1384300	458950	1519	612	1425	3379;3380	3195;3196	3196				2
DALAPLAAHPQVR	Unmodified	1357.75	0.746633	1187	BW23_RS24690	yes	yes	0	0	0	0	0	By MS/MS	By MS/MS	1	0	2			1	1	42.529	42.534	2	0.00021203	31325	Nsco_1464_B_ubonesis_DsbA_WT_-25	113.62	63.907			919330	277700	641630	1520	1187	1426	3381;3382	3197;3198	3198				2
DALAVPGADLR	Unmodified	1096.59	0.587673	1426	BW23_RS27635	yes	yes	0	0	0	0	0	By MS/MS		2	0		1		1		61.795	61.782	2	0.0038493	22092	Nsco_1464_B_ubonesis_DsbA_T36_-45	85.731	44.702			402250	402250	0	1521	1426	1427	3383	3199	3199				1
DALDAFAHAGGPAGVALR	Unmodified	1707.87	0.869267	167	BW23_RS04295	yes	yes	0	0	0	0	0	By MS/MS	By MS/MS	1	0	2			1	1	73.938	73.903	2	4.5852e-10	36423	Nsco_1464_B_ubonesis_DsbA_T36_-25	171.05	156.02			890680	475490	415200	1522	167	1428	3384;3385	3200;3201	3200				2
DALEAAGFK	Unmodified	920.46	0.460347	1437	BW23_RS27755	yes	yes	0	0	0	0	0	By MS/MS	By MS/MS	3	0			2	1	1	48.194	48.18	2	0.0016424	5521	Nsco_1464_B_ubonesis_DsbA_WT_-65	93.374	65.2			1970600	1360600	609910	1523	1437	1429	3386;3387	3202;3203	3203				2
DALGVSHV	Unmodified	796.408	0.407917	716	BW23_RS18665	yes	yes	0	0	0	0	0	By MS/MS	By MS/MS	1	0	2			1	1	37.329	37.332	1	0.0005754	33425	Nsco_1464_B_ubonesis_DsbA_T36_-25	132.09	116.46			6465300	3721800	2743500	1524	716	1430	3388;3389	3204;3205	3204				0
DALIDALHAGK	Unmodified	1122.6	0.603323	1013	BW23_RS22080	yes	yes	0	0	0	0	0	By MS/MS	By MS/MS	2	0		2		1	1	52.983	52.978	2	0.00046815	20293	Nsco_1464_B_ubonesis_DsbA_T36_-45	114.86	67.661			2230300	2230300	0	1525	1013	1431	3390;3391	3206;3207	3206				2
DALLPAWPER	Unmodified	1166.61	0.608408	1381	BW23_RS27080	yes	yes	0	0	0	0	0	By MS/MS	By MS/MS	2	0		2		1	1	78.507	78.514	2	0.0018698	23921	Nsco_1464_B_ubonesis_DsbA_WT_-45	88.948	78.238			2104300	0	2104300	1526	1381	1432	3392;3393	3208;3209	3209				2
DALLPAWPERR	Unmodified	1322.71	0.709519	1381	BW23_RS27080	yes	yes	0	0	0	0	1	By MS/MS		2	0		1		1		60.363	60.351	2	0.047518	21790	Nsco_1464_B_ubonesis_DsbA_T36_-45	35.944	26.586			483600	483600	0	1527	1381	1433	3394	3210	3210				0
DALLSIADDR	Unmodified	1087.55	0.550953	741	BW23_RS19010	yes	yes	0	0	0	0	0	By matching	By MS/MS	2	0		2		1	1	64.981	64.995	2	0.042168	21361	Nsco_1464_B_ubonesis_DsbA_WT_-45	48.602	24.447			1296400	712970	583460	1528	741	1434	3395;3396	3211	3211				1
DALLTQGGNKEK	Unmodified	1272.67	0.667379	798	BW23_RS19860	yes	yes	0	0	0	0	1	By MS/MS	By MS/MS	1	0	2			1	1	21.322	21.363	2	0.00069932	32314	Nsco_1464_B_ubonesis_DsbA_T36_-25	108.67	60.844			280580	151460	129120	1529	798	1435	3397;3398	3212;3213	3212				2
DALPGLLHGVR	Unmodified	1146.65	0.650942	167	BW23_RS04295	yes	yes	0	0	0	0	0	By MS/MS	By MS/MS	2	0		2		1	1	55.911	55.945	2	0.00076045	19376	Nsco_1464_B_ubonesis_DsbA_WT_-45	105.57	81.413			2448100	1239000	1209100	1530	167	1436	3399;3400	3214;3215	3215				2
DALQEIANLAMGR	Unmodified	1400.71	0.708198	130	BW23_RS03550	yes	yes	0	0	0	0	0	By MS/MS		2	0		1		1		107.51	107.49	2	1.0492e-08	30025	Nsco_1464_B_ubonesis_DsbA_T36_-45	201.33	162.76			0	0	0	1531	130	1437	3401	3216	3216				1
DALSIDANQGAASLVAATAAHR	Unmodified	2122.08	0.0766938	1401	BW23_RS27250	yes	yes	0	0	0	0	0	By MS/MS	By MS/MS	1	0	2			1	1	75.089	75.057	2	6.871e-14	36599	Nsco_1464_B_ubonesis_DsbA_T36_-25	222.16	196.73			1045900	598900	447030	1532	1401	1438	3402;3403	3217;3218	3217				1
DALTACGLTWEELPGEGAFYGPK	Unmodified	2481.15	0.152226	559	BW23_RS16335	yes	yes	0	0	0	0	0	By MS/MS	By MS/MS	1	0	2			1	1	105.4	105.43	2	2.1518e-17	41971	Nsco_1464_B_ubonesis_DsbA_T36_-25	216.15	206.46			5960200	3773800	2186400	1533	559	1439	3404;3405	3219;3220	3219				2
DALVADLPGLTR	Unmodified	1239.68	0.682301	1671	BW23_RS30800	yes	yes	0	0	0	0	0	By MS/MS	By MS/MS	2	0		2		1	1	82.696	82.7	2	0.010052	24661	Nsco_1464_B_ubonesis_DsbA_WT_-45	75.294	67.464			1256200	772370	483780	1534	1671	1440	3406;3407	3221;3222	3222				2
DALVALAPHRPVG	Unmodified	1314.74	0.740819	583	BW23_RS16760	yes	yes	0	0	0	0	1	By MS/MS		1	0	1			1		49.122	49.122	2	0.010139	34074	Nsco_1464_B_ubonesis_DsbA_T36_-25	78.934	65.978			389170	389170	0	1535	583	1441	3408	3223	3223				1
DAMFAGDVVNPTEGR	Unmodified	1577.71	0.714406	1626	BW23_RS30290	yes	yes	0	0	0	0	0	By matching	By MS/MS	2	0		2		1	1	67.375	67.379	2	0.00013504	21896	Nsco_1464_B_ubonesis_DsbA_WT_-45	97.911	88.671			1851100	921050	930040	1536	1626	1442	3409;3410	3224	3224				1
DAMFQVYAFCR	Unmodified	1406.61	0.611127	128	BW23_RS03530	yes	yes	0	0	0	0	0	By matching	By MS/MS	2	0		2		1	1	83.147	83.155	2	0.0015999	24733	Nsco_1464_B_ubonesis_DsbA_WT_-45	88.948	71.562			477210	315960	161250	1537	128	1443	3411;3412	3225	3225				1
DAPIPAEMFAEQAER	Unmodified	1673.77	0.771921	1619	BW23_RS30245	yes	yes	0	0	0	0	0	By MS/MS	By MS/MS	2	0		2		1	1	80.104	80.102	2	4.8912e-06	24203	Nsco_1464_B_ubonesis_DsbA_WT_-45	128.85	110.58			6320700	3476500	2844100	1538	1619	1444	3413;3414	3226;3227	3227				2
DAPIVAEIAR	Unmodified	1053.58	0.581859	487	BW23_RS14845	yes	yes	0	0	0	0	0		By MS/MS	2	0		1			1	26.768	26.838	2	0.015026	13781	Nsco_1464_B_ubonesis_DsbA_WT_-45	70.69	19.26			3108200	0	3108200	1539	487	1445	3415	3228	3228				1
DAPNYDDEVIRPLDRPLIADGGIR	Unmodified	2679.36	0.361642	121	BW23_RS03455	yes	yes	0	0	0	0	2	By MS/MS	By MS/MS	2	0		2		1	1	75.576	75.567	3	6.1801e-14	24618	Nsco_1464_B_ubonesis_DsbA_T36_-45	190.19	175.6			8968000	5446500	3521500	1540	121	1446	3416;3417	3229;3230	3229				2
DAPPAVADALVAEVGALGR	Unmodified	1790.95	0.952662	1174	BW23_RS24465	yes	yes	0	0	0	0	0	By MS/MS	By MS/MS	1	0	2			1	1	107.64	107.67	2	0.0011741	38878	Nsco_1464_B_ubonesis_DsbA_WT_-25	96.591	91.207			10113000	5432300	4680300	1541	1174	1447	3418;3419	3231;3232	3232				1
DAQAMLER	Oxidation (M)	948.433	0.43348	1524	BW23_RS28945	yes	yes	0	0	0	1	0		By MS/MS	2	0		1			1	32.745	32.777	2	0.036088	14922	Nsco_1464_B_ubonesis_DsbA_WT_-45	49.536	39.625			909840	0	909840	1542	1524	1448	3420	3233	3233			748	0
DAQAVSEYVDFPSLR	Unmodified	1695.81	0.810415	525	BW23_RS15620	yes	yes	0	0	0	0	0	By MS/MS	By matching	1	0	2			1	1	86.808	86.827	2	0.0072305	38498	Nsco_1464_B_ubonesis_DsbA_T36_-25	74.76	69.394			1882600	1204600	677990	1543	525	1449	3421;3422	3234	3234				1
[truncated: 9,713 more rows]

## Sheet: B. humptydooensis MSMB43 DsbA1
Sequence	Modifications	Mass	Mass Fractional Part	Protein Groups	Proteins	Unique (Groups)	Unique (Proteins)	Acetyl (Protein N-term)	BC glycan 1	BC glycan 2	Oxidation (M)	Missed cleavages	Identification type 1 (B_humptydooensis_DsbA_T36)	Identification type 2 (B_humptydooensis_DsbA_WT)	Fraction Average	Fraction Std. Dev.	Fraction 1	Fraction 2	Fraction 3	Experiment 1	Experiment 2	Retention time	Calibrated retention time	Charges	PEP	MS/MS scan number	Raw file	Score	Delta score	Reverse	Potential contaminant	Intensity	Intensity 1	Intensity 2	id	Protein group IDs	Peptide ID	Evidence IDs	MS/MS IDs	Best MS/MS	BC glycan 1 site IDs	BC glycan 2 site IDs	Oxidation (M) site IDs	MS/MS Count	Taxonomy IDs
[truncated: 3,098 more rows]
